# Supplementary material for: Changes in the urinary proteome before and after quadrivalent influenza vaccine and COVID-19 vaccination
Source: Front Immunol. 2022 Oct 7;13:946791. doi: 10.3389/fimmu.2022.946791 (PMC9585259; doi:10.3389/fimmu.2022.946791)
Supplement: SUPPLEMENTARY TABLE 1 — The most distinguishing proteins of the QIV and the COVID-19 (1) cohort. . [file Table_1.xlsx]

## Sheet: S1
	vaccinee ID	Sex	Age(year)	T0	T1	T2	T3	T4	T5
QIC cohort(n=45)	volunteer1	female	22	√	√	√	missing(menstrual period)	√	√
	volunteer2	female	22	√	√	√	√	√	√
	volunteer3	female	26	√	missing	√	√	√	√
	volunteer4	male	25	√	√	√	√	√	√
	volunteer5	male	29	√	√	√	√	√	√
	volunteer6	male	24	√	√	√	√	√	√
	volunteer7	female	21	√	√	√	√	√	missing
	volunteer8	male	24	√	√	√	√	√	√
	vaccinee ID	Sex	Age(year)	T0	T1	T2	T3	T4	T5	T6
COVID-19(1) cohort(n=88)	F1	female	22	√	√	√	√	√	√	√
	F2	female	24	√	√	missing	√	missing	missing	√
	F3	female	24	√	√	√	missing	missing	missing	missing
	F4	female	25	√	√	√	√	√	√	missing
	F5	female	26	√	√	√	√	√	missing	missing
	F6	female	25	√	√	√	√	√	√	√
	F7	female	24	√	√	√	√	√	√	√
	M1	male	24	√	√	√	√	√	√	√
	M2	male	24	√	√	√	√	√	√	√
	M3	male	24	√	√	√	√	√	√	√
	M4	male	24	√	√	√	√	√	√	√
	M5	male	25	√	√	√	√	√	√	√
	M6	male	24	√	√	√	√	missing	missing	√
	M7	male	26	√	√	√	√	√	√	√
	F8	female	22	√	√	missing	missing	missing	missing	missing
	vaccinee ID	Sex	Age(year)	T0	T1	T2
COVID-19(2) cohort(n=37)	F1	female	24	√	√	√
	F2	female	22	√	√	√
	F3	female	24	√	√	√
	F4	female	21	√	√	√
	F5	female	24	√	√	missing
	M1	male	24	√	√	√
	M2	male	25	√	√	√
	M3	male	23	√	√	√
	M4	male	24	√	√	√
	M5	male	25	√	√	√
	M6	male	25	√	√	√
	M7	male	27	√	√	√
	M8(The first two doses have been given and the third dose has not been given)	male	23	√	missing	√
