# Supplementary material for: Changes in the urinary proteome before and after quadrivalent influenza vaccine and COVID-19 vaccination
Source: Front Immunol. 2022 Oct 7;13:946791. doi: 10.3389/fimmu.2022.946791 (PMC9585259; doi:10.3389/fimmu.2022.946791)
Supplement: Supplementary file 2 [file Table_2.xlsx]

## Sheet: S2
m/z	z	t start (min)	t stop (min)	Isolation Window (m/z)
410.455	2	0	120	20
430.465	2	0	120	20
450.475	2	0	120	20
470.485	2	0	120	20
490.495	2	0	120	20
510.505	2	0	120	20
530.515	2	0	120	20
550.525	2	0	120	20
570.535	2	0	120	20
590.545	2	0	120	20
610.555	2	0	120	20
630.565	2	0	120	20
650.575	2	0	120	20
670.585	2	0	120	20
690.595	2	0	120	20
710.605	2	0	120	20
730.615	2	0	120	20
750.625	2	0	120	20
770.635	2	0	120	20
790.645	2	0	120	20
820.66	2	0	120	40
860.68	2	0	120	40
900.7	2	0	120	40
940.72	2	0	120	40
980.74	2	0	120	40
1025.76	2	0	120	50
1075.79	2	0	120	50
1125.81	2	0	120	50
1175.84	2	0	120	50
