# Supplementary material for: Changes in the urinary proteome before and after quadrivalent influenza vaccine and COVID-19 vaccination
Source: Front Immunol. 2022 Oct 7;13:946791. doi: 10.3389/fimmu.2022.946791 (PMC9585259; doi:10.3389/fimmu.2022.946791)
Supplement: Supplementary file 4 [file Table_4.xlsx]

## Sheet: T1
	COVID-19 unique proteins				QIV unique proteins					COVID-19 unique proteins																	QIV unique proteins
	Uniprot ID	Protein names	Gene Names (primary)		Uniprot ID	Protein names	Gene Names (primary)			Entry	Reviewed	Entry Name	Protein names	Gene Names	Organism	Pathway	Function [CC]	Activity regulation	Length	Gene Ontology (biological process)	Gene Ontology (GO)	Gene Ontology (molecular function)	Gene Ontology (cellular component)	Involvement in disease	PubMed ID		Entry	Reviewed	Entry Name	Protein names	Gene Names	Length	Organism	Pathway	Function [CC]	Activity regulation	Gene Ontology (biological process)	Gene Ontology (cellular component)	Gene Ontology (GO)	Gene Ontology (molecular function)	Involvement in disease	PubMed ID
	P21281	V-type proton ATPase subunit B, brain isoform, V-ATPase subunit B 2 (Endomembrane proton pump 58 kDa subunit) (HO57) (Vacuolar proton pump subunit B 2)	ATP6V1B2		Q8N2S1	Latent-transforming growth factor beta-binding protein 4, LTBP-4	LTBP4			A0A024R1P8	unreviewed	A0A024R1P8_HUMAN	Neuronal pentraxin receptor, isoform CRA_a	NPTXR hCG_41708	Homo sapiens (Human)				489						11181995		Q8N2S1	reviewed	LTBP4_HUMAN	Latent-transforming growth factor beta-binding protein 4, LTBP-4	LTBP4	1624	Homo sapiens (Human)		FUNCTION: Key regulator of transforming growth factor beta (TGFB1, TGFB2 and TGFB3) that controls TGF-beta activation by maintaining it in a latent state during storage in extracellular space. Associates specifically via disulfide bonds with the Latency-associated peptide (LAP), which is the regulatory chain of TGF-beta, and regulates integrin-dependent activation of TGF-beta. {ECO:0000250|UniPro…		elastic fiber assembly [GO:0048251]; hormone secretion [GO:0046879]; protein folding [GO:0006457]; regulation of cell growth [GO:0001558]; regulation of transforming growth factor beta receptor signaling pathway [GO:0017015]; transforming growth factor beta receptor signaling pathway [GO:0007179]	collagen-containing extracellular matrix [GO:0062023]; extracellular matrix [GO:0031012]; extracellular region [GO:0005576]; extracellular space [GO:0005615]; microfibril [GO:0001527]	collagen-containing extracellular matrix [GO:0062023]; extracellular matrix [GO:0031012]; extracellular region [GO:0005576]; extracellular space [GO:0005615]; microfibril [GO:0001527]; calcium ion binding [GO:0005509]; glycosaminoglycan binding [GO:0005539]; integrin binding [GO:0005178]; transforming growth factor beta binding [GO:0050431]; transforming growth factor beta receptor activity [GO:0…	calcium ion binding [GO:0005509]; glycosaminoglycan binding [GO:0005539]; integrin binding [GO:0005178]; transforming growth factor beta binding [GO:0050431]; transforming growth factor beta receptor activity [GO:0005024]	DISEASE: Urban-Rifkin-Davis syndrome (URDS) [MIM:613177]: A syndrome characterized by disrupted pulmonary, gastrointestinal, urinary, musculoskeletal, craniofacial and dermal development. Clinical features include cutis laxa, mild cardiovascular lesions, respiratory distress with cystic and atelectatic changes in the lungs, and diverticulosis, tortuosity and stenosis at various levels of the inte…	9271198; 9660815; 14702039; 15057824; 16157329; 24275569; 27339457; 19836010; 23440719; 25641372
	P13646	Keratin, type I cytoskeletal 13 (Cytokeratin-13, CK-13) (Keratin-13, K13)	KRT13		P32754	4-hydroxyphenylpyruvate dioxygenase, EC 1.13.11.27 (4-hydroxyphenylpyruvic acid oxidase, 4HPPD, HPD, HPPDase)	HPD			A0A024R4N3	unreviewed	A0A024R4N3_HUMAN	Kallikrein 2, prostatic, isoform CRA_b	KLK2 hCG_22932	Homo sapiens (Human)				223	proteolysis [GO:0006508]	serine-type endopeptidase activity [GO:0004252]; proteolysis [GO:0006508]	serine-type endopeptidase activity [GO:0004252]			11181995		P32754	reviewed	HPPD_HUMAN	4-hydroxyphenylpyruvate dioxygenase, EC 1.13.11.27 (4-hydroxyphenylpyruvic acid oxidase, 4HPPD, HPD, HPPDase)	HPD PPD	393	Homo sapiens (Human)	PATHWAY: Amino-acid degradation; L-phenylalanine degradation; acetoacetate and fumarate from L-phenylalanine: step 3/6.	FUNCTION: Catalyzes the conversion of 4-hydroxyphenylpyruvic acid to homogentisic acid, one of the steps in tyrosine catabolism. {ECO:0000269|PubMed:1339442}.		L-phenylalanine catabolic process [GO:0006559]; tyrosine catabolic process [GO:0006572]	cytosol [GO:0005829]; endoplasmic reticulum membrane [GO:0005789]; extracellular exosome [GO:0070062]; Golgi membrane [GO:0000139]	cytosol [GO:0005829]; endoplasmic reticulum membrane [GO:0005789]; extracellular exosome [GO:0070062]; Golgi membrane [GO:0000139]; 4-hydroxyphenylpyruvate dioxygenase activity [GO:0003868]; metal ion binding [GO:0046872]; protein homodimerization activity [GO:0042803]; L-phenylalanine catabolic process [GO:0006559]; tyrosine catabolic process [GO:0006572]	4-hydroxyphenylpyruvate dioxygenase activity [GO:0003868]; metal ion binding [GO:0046872]; protein homodimerization activity [GO:0042803]	DISEASE: Tyrosinemia 3 (TYRSN3) [MIM:276710]: An inborn error of metabolism characterized by elevations of tyrosine in the blood and urine, seizures and mild intellectual disability. {ECO:0000269|PubMed:10942115, ECO:0000269|PubMed:11073718}. Note=The disease is caused by variants affecting the gene represented in this entry.; DISEASE: Hawkinsinuria (HAWK) [MIM:140350]: An inborn error of tyrosin…	7851880; 8521727; 9325050; 14702039; 16541075; 15489334; 1339442; 21269460; 22814378; 24275569; 10942115; 11073718
	P19013	Keratin, type II cytoskeletal 4 (Cytokeratin-4, CK-4) (Keratin-4, K4) (Type-II keratin Kb4)	KRT4		Q96PX8	SLIT and NTRK-like protein 1 (Leucine-rich repeat-containing protein 12)	SLITRK1			A0A024R868	unreviewed	A0A024R868_HUMAN	Angiopoietin-like 2, isoform CRA_a	ANGPTL2 hCG_28277	Homo sapiens (Human)				493						11181995		Q96PX8	reviewed	SLIK1_HUMAN	SLIT and NTRK-like protein 1 (Leucine-rich repeat-containing protein 12)	SLITRK1 KIAA1910 LRRC12 UNQ233/PRO266	696	Homo sapiens (Human)		FUNCTION: It is involved in synaptogenesis and promotes excitatory synapse differentiation (PubMed:27273464, PubMed:27812321). Enhances neuronal dendrite outgrowth (PubMed:16224024, PubMed:19640509). {ECO:0000269|PubMed:16224024, ECO:0000269|PubMed:19640509, ECO:0000269|PubMed:27273464, ECO:0000269|PubMed:27812321}.		adult behavior [GO:0030534]; axonogenesis [GO:0007409]; homeostatic process [GO:0042592]; multicellular organism growth [GO:0035264]; positive regulation of axonogenesis [GO:0050772]; positive regulation of synapse assembly [GO:0051965]; regulation of presynapse assembly [GO:1905606]; synapse assembly [GO:0007416]; synaptic membrane adhesion [GO:0099560]	anchoring junction [GO:0070161]; extracellular region [GO:0005576]; GABA-ergic synapse [GO:0098982]; glutamatergic synapse [GO:0098978]; integral component of postsynaptic density membrane [GO:0099061]; plasma membrane [GO:0005886]; synapse [GO:0045202]	anchoring junction [GO:0070161]; extracellular region [GO:0005576]; GABA-ergic synapse [GO:0098982]; glutamatergic synapse [GO:0098978]; integral component of postsynaptic density membrane [GO:0099061]; plasma membrane [GO:0005886]; synapse [GO:0045202]; adult behavior [GO:0030534]; axonogenesis [GO:0007409]; homeostatic process [GO:0042592]; multicellular organism growth [GO:0035264]; positive r…		DISEASE: Trichotillomania (TTM) [MIM:613229]: A neuropsychiatric disorder characterized by chronic, repetitive, or compulsive hair pulling resulting in noticeable hair loss. Affected individuals may develop physical complications and often have overlapping psychological disorders, such as Gilles de la Tourette syndrome or obsessive-compulsive disorder. {ECO:0000269|PubMed:16224024, ECO:0000269|Pu…	11572484; 12975309; 15057823; 15489334; 14557068; 16224024; 19640509; 27812321; 27273464; 17003809; 23990902
	P04275	von Willebrand factor, vWF [Cleaved into: von Willebrand antigen 2 (von Willebrand antigen II) ]	VWF		P08118	Beta-microseminoprotein (Immunoglobulin-binding factor, IGBF) (PN44) (Prostate secreted seminal plasma protein) (Prostate secretory protein of 94 amino acids, PSP-94, PSP94) (Seminal plasma beta-inhibin)	MSMB			A0A024R8X4	unreviewed	A0A024R8X4_HUMAN	Fe2OG dioxygenase domain-containing protein	FLJ22222 hCG_1810979	Homo sapiens (Human)				295		dioxygenase activity [GO:0051213]; iron ion binding [GO:0005506]; L-ascorbic acid binding [GO:0031418]; oxidoreductase activity, acting on paired donors, with incorporation or reduction of molecular oxygen [GO:0016705]	dioxygenase activity [GO:0051213]; iron ion binding [GO:0005506]; L-ascorbic acid binding [GO:0031418]; oxidoreductase activity, acting on paired donors, with incorporation or reduction of molecular oxygen [GO:0016705]			11181995		P08118	reviewed	MSMB_HUMAN	Beta-microseminoprotein (Immunoglobulin-binding factor, IGBF) (PN44) (Prostate secreted seminal plasma protein) (Prostate secretory protein of 94 amino acids, PSP-94, PSP94) (Seminal plasma beta-inhibin)	MSMB PRSP	114	Homo sapiens (Human)					extracellular space [GO:0005615]; nucleus [GO:0005634]	extracellular space [GO:0005615]; nucleus [GO:0005634]		DISEASE: Prostate cancer, hereditary, 13 (HPC13) [MIM:611928]: A condition associated with familial predisposition to cancer of the prostate. Most prostate cancers are adenocarcinomas that develop in the acini of the prostatic ducts. Other rare histopathologic types of prostate cancer that occur in approximately 5% of patients include small cell carcinoma, mucinous carcinoma, prostatic ductal car…	3829888; 2590204; 2322265; 2054385; 7506990; 7566962; 15164054; 15489334; 10491085; 3995056; 6434350; 1930232; 7671139; 11788998; 15344909; 18264096; 22887727; 16930619; 20184897
	P0DP25;P0DP23	Calmodulin	CALM		P14314	Glucosidase 2 subunit beta (80K-H protein) (Glucosidase II subunit beta) (Protein kinase C substrate 60.1 kDa protein heavy chain, PKCSH)	PRKCSH			A0A024R984	unreviewed	A0A024R984_HUMAN	HCG40889, isoform CRA_a	hCG_40889	Homo sapiens (Human)				1172						11181995		P14314	reviewed	GLU2B_HUMAN	Glucosidase 2 subunit beta (80K-H protein) (Glucosidase II subunit beta) (Protein kinase C substrate 60.1 kDa protein heavy chain, PKCSH)	PRKCSH G19P1	528	Homo sapiens (Human)	PATHWAY: Glycan metabolism; N-glycan metabolism. {ECO:0000269|PubMed:10929008}.	FUNCTION: Regulatory subunit of glucosidase II that cleaves sequentially the 2 innermost alpha-1,3-linked glucose residues from the Glc(2)Man(9)GlcNAc(2) oligosaccharide precursor of immature glycoproteins (PubMed:10929008). Required for efficient PKD1/Polycystin-1 biogenesis and trafficking to the plasma membrane of the primary cilia (By similarity). {ECO:0000250|UniProtKB:O08795, ECO:0000269|Pu…		intracellular signal transduction [GO:0035556]; liver development [GO:0001889]; N-glycan processing [GO:0006491]	endoplasmic reticulum [GO:0005783]; endoplasmic reticulum lumen [GO:0005788]; glucosidase II complex [GO:0017177]; intracellular membrane-bounded organelle [GO:0043231]	endoplasmic reticulum [GO:0005783]; endoplasmic reticulum lumen [GO:0005788]; glucosidase II complex [GO:0017177]; intracellular membrane-bounded organelle [GO:0043231]; calcium ion binding [GO:0005509]; phosphoprotein binding [GO:0051219]; protein kinase C binding [GO:0005080]; transmembrane transporter binding [GO:0044325]; intracellular signal transduction [GO:0035556]; liver development [GO:0…	calcium ion binding [GO:0005509]; phosphoprotein binding [GO:0051219]; protein kinase C binding [GO:0005080]; transmembrane transporter binding [GO:0044325]	DISEASE: Polycystic liver disease 1 with or without kidney cysts (PCLD1) [MIM:174050]: An autosomal dominant hepatobiliary disease characterized by overgrowth of biliary epithelium and supportive connective tissue, resulting in multiple liver cysts. A subset of patients may develop kidney cysts that usually do not result in clinically significant renal disease. {ECO:0000269|PubMed:12529853, ECO:0…	2793184; 9043864; 10929008; 14702039; 15057824; 15489334; 12665801; 12529853; 12577059; 21269460; 24275569; 26091039; 25944712; 28375157
	O00337	Sodium/nucleoside cotransporter 1 (Concentrative nucleoside transporter 1, CNT 1, hCNT1) (Na(+)/nucleoside cotransporter 1) (Sodium-coupled nucleoside transporter 1) (Solute carrier family 28 member 1)	SLC28A1		P00558	Phosphoglycerate kinase 1, EC 2.7.2.3 (Cell migration-inducing gene 10 protein) (Primer recognition protein 2, PRP 2)	PGK1			A0A024RAQ0	unreviewed	A0A024RAQ0_HUMAN	Betaine-homocysteine methyltransferase 2, isoform CRA_c	BHMT2 hCG_2016006	Homo sapiens (Human)	PATHWAY: Amino-acid biosynthesis; L-methionine biosynthesis via de novo pathway; L-methionine from L-homocysteine (BhmT route): step 1/1. {ECO:0000256|ARBA:ARBA00005137, ECO:0000256|PIRNR:PIRNR037505}.	FUNCTION: Involved in the regulation of homocysteine metabolism. {ECO:0000256|PIRNR:PIRNR037505}.		363	methionine biosynthetic process [GO:0009086]; methylation [GO:0032259]	betaine-homocysteine S-methyltransferase activity [GO:0047150]; zinc ion binding [GO:0008270]; methionine biosynthetic process [GO:0009086]; methylation [GO:0032259]	betaine-homocysteine S-methyltransferase activity [GO:0047150]; zinc ion binding [GO:0008270]			11181995		P00558	reviewed	PGK1_HUMAN	Phosphoglycerate kinase 1, EC 2.7.2.3 (Cell migration-inducing gene 10 protein) (Primer recognition protein 2, PRP 2)	PGK1 PGKA MIG10 OK/SW-cl.110	417	Homo sapiens (Human)	PATHWAY: Carbohydrate degradation; glycolysis; pyruvate from D-glyceraldehyde 3-phosphate: step 2/5. {ECO:0000269|PubMed:30323285, ECO:0000269|PubMed:7391028}.	FUNCTION: Catalyzes one of the two ATP producing reactions in the glycolytic pathway via the reversible conversion of 1,3-diphosphoglycerate to 3-phosphoglycerate (PubMed:30323285, PubMed:7391028). In addition to its role as a glycolytic enzyme, it seems that PGK-1 acts as a polymerase alpha cofactor protein (primer recognition protein) (PubMed:2324090). May play a role in sperm motility (PubMed:…	ACTIVITY REGULATION: Specifically inhibited by heterocyclic compound CBR-470-0. {ECO:0000269|PubMed:30323285}.	canonical glycolysis [GO:0061621]; cellular response to hypoxia [GO:0071456]; epithelial cell differentiation [GO:0030855]; gluconeogenesis [GO:0006094]; glycolytic process [GO:0006096]; negative regulation of angiogenesis [GO:0016525]; phosphorylation [GO:0016310]; plasminogen activation [GO:0031639]	cytosol [GO:0005829]; extracellular exosome [GO:0070062]; extracellular space [GO:0005615]; membrane [GO:0016020]; membrane raft [GO:0045121]	cytosol [GO:0005829]; extracellular exosome [GO:0070062]; extracellular space [GO:0005615]; membrane [GO:0016020]; membrane raft [GO:0045121]; ADP binding [GO:0043531]; ATP binding [GO:0005524]; phosphoglycerate kinase activity [GO:0004618]; protein-disulfide reductase (NAD(P)) activity [GO:0047134]; canonical glycolysis [GO:0061621]; cellular response to hypoxia [GO:0071456]; epithelial cell dif…	ADP binding [GO:0043531]; ATP binding [GO:0005524]; phosphoglycerate kinase activity [GO:0004618]; protein-disulfide reductase (NAD(P)) activity [GO:0047134]	DISEASE: Phosphoglycerate kinase 1 deficiency (PGK1D) [MIM:300653]: A condition with a highly variable clinical phenotype that includes hemolytic anemia, rhabdomyolysis, myopathy and neurologic involvement. Patients can express one or more of these manifestations. {ECO:0000269|PubMed:1547346, ECO:0000269|PubMed:1586722, ECO:0000269|PubMed:2001457, ECO:0000269|PubMed:6933565, ECO:0000269|PubMed:69…	6188151; 2995995; 14702039; 15772651; 15489334; 6099325; 2814502; 7391027; 2324090; 9075577; 14654843; 15592455; 17081983; 18669648; 19608861; 20068231; 21269460; 21908771; 21406692; 22814378; 23186163; 24275569; 25944712; 26677959; 29192674; 30323285; 29775581; 18463139; 8673469; 8043870; 8615693; 9744480; 2001457; 1586722; 7391028; 7440217; 1547346; 6941312; 6933565
	Q8N2S1	Latent-transforming growth factor beta-binding protein 4, LTBP-4	LTBP4		P21333	Filamin-A, FLN-A (Actin-binding protein 280, ABP-280) (Alpha-filamin) (Endothelial actin-binding protein) (Filamin-1) (Non-muscle filamin)	FLNA			A0A024RAV4	unreviewed	A0A024RAV4_HUMAN	Cold shock domain protein A, isoform CRA_b	CSDA hCG_27421	Homo sapiens (Human)				303		nucleic acid binding [GO:0003676]	nucleic acid binding [GO:0003676]			11181995		P21333	reviewed	FLNA_HUMAN	Filamin-A, FLN-A (Actin-binding protein 280, ABP-280) (Alpha-filamin) (Endothelial actin-binding protein) (Filamin-1) (Non-muscle filamin)	FLNA FLN FLN1	2647	Homo sapiens (Human)		FUNCTION: Promotes orthogonal branching of actin filaments and links actin filaments to membrane glycoproteins. Anchors various transmembrane proteins to the actin cytoskeleton and serves as a scaffold for a wide range of cytoplasmic signaling proteins. Interaction with FLNB may allow neuroblast migration from the ventricular zone into the cortical plate. Tethers cell surface-localized furin, mod…		actin crosslink formation [GO:0051764]; actin cytoskeleton reorganization [GO:0031532]; adenylate cyclase-inhibiting dopamine receptor signaling pathway [GO:0007195]; angiogenesis [GO:0001525]; blood coagulation, intrinsic pathway [GO:0007597]; blood vessel remodeling [GO:0001974]; cell-cell junction organization [GO:0045216]; cilium assembly [GO:0060271]; cytoplasmic sequestering of protein [GO:…	actin cytoskeleton [GO:0015629]; actin filament bundle [GO:0032432]; axonal growth cone [GO:0044295]; brush border [GO:0005903]; cell cortex [GO:0005938]; cell-cell junction [GO:0005911]; cytoplasm [GO:0005737]; cytosol [GO:0005829]; extracellular exosome [GO:0070062]; extracellular region [GO:0005576]; focal adhesion [GO:0005925]; glycoprotein Ib-IX-V complex [GO:1990779]; membrane [GO:0016020];…	actin cytoskeleton [GO:0015629]; actin filament bundle [GO:0032432]; axonal growth cone [GO:0044295]; brush border [GO:0005903]; cell cortex [GO:0005938]; cell-cell junction [GO:0005911]; cytoplasm [GO:0005737]; cytosol [GO:0005829]; extracellular exosome [GO:0070062]; extracellular region [GO:0005576]; focal adhesion [GO:0005925]; glycoprotein Ib-IX-V complex [GO:1990779]; membrane [GO:0016020];…	actin filament binding [GO:0051015]; cadherin binding [GO:0045296]; DNA-binding transcription factor binding [GO:0140297]; Fc-gamma receptor I complex binding [GO:0034988]; G protein-coupled receptor binding [GO:0001664]; GTPase binding [GO:0051020]; kinase binding [GO:0019900]; potassium channel regulator activity [GO:0015459]; protein homodimerization activity [GO:0042803]; protein kinase C bin…	DISEASE: Periventricular nodular heterotopia 1 (PVNH1) [MIM:300049]: A developmental disorder characterized by the presence of periventricular nodules of cerebral gray matter, resulting from a failure of neurons to migrate normally from the lateral ventricular proliferative zone, where they are formed, to the cerebral cortex. PVNH1 is an X-linked dominant form. Heterozygous females have normal in…	2391361; 8088819; 8733135; 20736409; 14702039; 21697133; 15772651; 2248958; 7689010; 11153914; 9437013; 11102480; 11739414; 12393796; 16076904; 11336782; 11252955; 16291724; 15684392; 17081983; 16299064; 16964243; 16862148; 17357080; 17924679; 18556573; 18322202; 18220336; 19367720; 18088087; 18691976; 18669648; 19413330; 19828450; 19690332; 19608861; 20713593; 20068231; 21269460; 21524097; 21228…
	Q08188	Protein-glutamine gamma-glutamyltransferase E, EC 2.3.2.13 (Transglutaminase E, TG(E), TGE, TGase E) (Transglutaminase-3, TGase-3) [Cleaved into: Protein-glutamine gamma-glutamyltransferase E 50 kDa catalytic chain; Protein-glutamine gamma-glutamyltransferase E 27 kDa non-catalytic chain ]	TGM3		O75083	WD repeat-containing protein 1 (Actin-interacting protein 1, AIP1) (NORI-1)	WDR1			A0A075B728	unreviewed	A0A075B728_HUMAN	Platelet endothelial cell adhesion molecule	PECAM1	Homo sapiens (Human)				183						16625196; 25944712		O75083	reviewed	WDR1_HUMAN	WD repeat-containing protein 1 (Actin-interacting protein 1, AIP1) (NORI-1)	WDR1	606	Homo sapiens (Human)		FUNCTION: Induces disassembly of actin filaments in conjunction with ADF/cofilin family proteins (PubMed:15629458, PubMed:27557945, PubMed:29751004). Enhances cofilin-mediated actin severing (By similarity). Involved in cytokinesis. Involved in chemotactic cell migration by restricting lamellipodial membrane protrusions (PubMed:18494608). Involved in myocardium sarcomere organization. Required fo…		actin filament depolymerization [GO:0030042]; actin filament fragmentation [GO:0030043]; apical junction assembly [GO:0043297]; cortical cytoskeleton organization [GO:0030865]; establishment of planar polarity of follicular epithelium [GO:0042247]; locomotion [GO:0040011]; maintenance of epithelial cell apical/basal polarity [GO:0045199]; neutrophil mediated immunity [GO:0002446]; neutrophil migr…	cell junction [GO:0030054]; cell projection [GO:0042995]; cell-cell junction [GO:0005911]; cortical actin cytoskeleton [GO:0030864]; cytosol [GO:0005829]; extracellular exosome [GO:0070062]; extracellular region [GO:0005576]; plasma membrane [GO:0005886]; podosome [GO:0002102]	cell junction [GO:0030054]; cell projection [GO:0042995]; cell-cell junction [GO:0005911]; cortical actin cytoskeleton [GO:0030864]; cytosol [GO:0005829]; extracellular exosome [GO:0070062]; extracellular region [GO:0005576]; plasma membrane [GO:0005886]; podosome [GO:0002102]; actin filament binding [GO:0051015]; actin filament depolymerization [GO:0030042]; actin filament fragmentation [GO:0030…	actin filament binding [GO:0051015]	DISEASE: Periodic fever, immunodeficiency, and thrombocytopenia syndrome (PFITS) [MIM:150550]: An immunologic disorder with variable manifestations including early-onset recurrent respiratory infections, stomatitis, cutaneous infections, and neutropenia. {ECO:0000269|PubMed:27557945, ECO:0000269|PubMed:27994071, ECO:0000269|PubMed:29751004}. Note=The disease is caused by variants affecting the ge…	10036186; 14702039; 15815621; 15489334; 12665801; 17974005; 14654843; 15629458; 15592455; 18494608; 19690332; 19608861; 21269460; 22721921; 22814378; 24275569; 25792565; 27557945; 27994071; 29751004
	Q9NUM4	Transmembrane protein 106B	TMEM106B		P13942	Collagen alpha-2(XI) chain	COL11A2			A0A087WY21	unreviewed	A0A087WY21_HUMAN	Fibroblast growth factor receptor 2	FGFR2	Homo sapiens (Human)				136						15164054		P13942	reviewed	COBA2_HUMAN	Collagen alpha-2(XI) chain	COL11A2	1736	Homo sapiens (Human)		FUNCTION: May play an important role in fibrillogenesis by controlling lateral growth of collagen II fibrils.		cartilage development [GO:0051216]; collagen fibril organization [GO:0030199]; extracellular matrix organization [GO:0030198]; roof of mouth development [GO:0060021]; sensory perception of sound [GO:0007605]; skeletal system development [GO:0001501]; soft palate development [GO:0060023]	collagen trimer [GO:0005581]; collagen type XI trimer [GO:0005592]; collagen-containing extracellular matrix [GO:0062023]; endoplasmic reticulum lumen [GO:0005788]; extracellular matrix [GO:0031012]; extracellular region [GO:0005576]; extracellular space [GO:0005615]	collagen trimer [GO:0005581]; collagen type XI trimer [GO:0005592]; collagen-containing extracellular matrix [GO:0062023]; endoplasmic reticulum lumen [GO:0005788]; extracellular matrix [GO:0031012]; extracellular region [GO:0005576]; extracellular space [GO:0005615]; extracellular matrix structural constituent [GO:0005201]; extracellular matrix structural constituent conferring tensile strength …	extracellular matrix structural constituent [GO:0005201]; extracellular matrix structural constituent conferring tensile strength [GO:0030020]; metal ion binding [GO:0046872]; protein-macromolecule adaptor activity [GO:0030674]	DISEASE: Otospondylomegaepiphyseal dysplasia, autosomal dominant (OSMEDA) [MIM:184840]: An autosomal dominant form of otospondylomegaepiphyseal dysplasia, a disorder characterized by sensorineural deafness, enlarged epiphyses, mild platyspondyly, and disproportionate shortness of the limbs. Total body length is normal. Typical facial features are mid-face hypoplasia, short upturned nose and depre…	7559422; 14574404; 15489334; 8838804; 8325374; 2760050; 7721876; 10677296; 9101290; 22246659; 7859284; 9585596; 9805126; 9506662; 10581026; 16033917; 22938506; 25633957
	P60174	Triosephosphate isomerase, TIM, EC 5.3.1.1 (Methylglyoxal synthase, EC 4.2.3.3) (Triose-phosphate isomerase)	TPI1		Q7Z7G0	Target of Nesh-SH3, Tarsh (ABI gene family member 3-binding protein) (Nesh-binding protein, NeshBP)	ABI3BP			A0A087WYF5	unreviewed	A0A087WYF5_HUMAN	Salivary acidic proline-rich phosphoprotein 1/2	PRH1	Homo sapiens (Human)				140						16541075		Q7Z7G0	reviewed	TARSH_HUMAN	Target of Nesh-SH3, Tarsh (ABI gene family member 3-binding protein) (Nesh-binding protein, NeshBP)	ABI3BP NESHBP TARSH	1068	Homo sapiens (Human)				extracellular matrix organization [GO:0030198]; positive regulation of cell-substrate adhesion [GO:0010811]	collagen-containing extracellular matrix [GO:0062023]; extracellular region [GO:0005576]; extracellular space [GO:0005615]	collagen-containing extracellular matrix [GO:0062023]; extracellular region [GO:0005576]; extracellular space [GO:0005615]; extracellular matrix organization [GO:0030198]; positive regulation of cell-substrate adhesion [GO:0010811]		DISEASE: Note=Defects in ABI3BP has been found in a patient with isolated coloboma, a defect of the eye characterized by the absence of ocular structures due to abnormal morphogenesis of the optic cup and stalk, and the fusion of the fetal fissure (optic fissure). Isolated colobomas may be associated with an abnormally small eye (microphthalmia) or small cornea. {ECO:0000269|PubMed:28493397}.	11501947; 14702039; 16641997; 15489334; 17974005; 19159218; 28493397
	P20062	Transcobalamin-2, TC-2 (Transcobalamin II, TC II, TCII)	TCN2		P35052	Glypican-1 [Cleaved into: Secreted glypican-1 ]	GPC1			A0A087X0S5	unreviewed	A0A087X0S5_HUMAN	Collagen alpha-1(VI) chain	COL6A1	Homo sapiens (Human)				450						10830953; 21269460; 22905912; 24275569		P35052	reviewed	GPC1_HUMAN	Glypican-1 [Cleaved into: Secreted glypican-1 ]	GPC1	558	Homo sapiens (Human)		FUNCTION: Cell surface proteoglycan that bears heparan sulfate. Binds, via the heparan sulfate side chains, alpha-4 (V) collagen and participates in Schwann cell myelination (By similarity). May act as a catalyst in increasing the rate of conversion of prion protein PRPN(C) to PRNP(Sc) via associating (via the heparan sulfate side chains) with both forms of PRPN, targeting them to lipid rafts and…		cell migration [GO:0016477]; heparan sulfate proteoglycan catabolic process [GO:0030200]; myelin assembly [GO:0032288]; negative regulation of fibroblast growth factor receptor signaling pathway [GO:0040037]; positive regulation of skeletal muscle cell differentiation [GO:2001016]; regulation of protein localization to membrane [GO:1905475]; Schwann cell differentiation [GO:0014037]	anchored component of plasma membrane [GO:0046658]; cell surface [GO:0009986]; collagen-containing extracellular matrix [GO:0062023]; cytosol [GO:0005829]; endosome [GO:0005768]; extracellular exosome [GO:0070062]; extracellular matrix [GO:0031012]; extracellular region [GO:0005576]; extracellular space [GO:0005615]; Golgi lumen [GO:0005796]; intrinsic component of plasma membrane [GO:0031226]; l…	anchored component of plasma membrane [GO:0046658]; cell surface [GO:0009986]; collagen-containing extracellular matrix [GO:0062023]; cytosol [GO:0005829]; endosome [GO:0005768]; extracellular exosome [GO:0070062]; extracellular matrix [GO:0031012]; extracellular region [GO:0005576]; extracellular space [GO:0005615]; Golgi lumen [GO:0005796]; intrinsic component of plasma membrane [GO:0031226]; l…	copper ion binding [GO:0005507]; fibroblast growth factor binding [GO:0017134]; laminin binding [GO:0043236]	DISEASE: Note=Associates (via the heparan sulfate side chains) with fibrillar APP amyloid-beta peptides in primitive and classic amyloid plaques and may be involved in the deposition of these senile plaques in the Alzheimer disease (AD) brain (PubMed:15084524). {ECO:0000269|PubMed:15084524}.; DISEASE: Note=Misprocessing of GPC1 is found in fibroblasts of patients with Niemann-Pick Type C1 disease…	2148568; 14702039; 15815621; 15489334; 12732622; 15084524; 16645004; 16971378; 19775117; 19479373; 19936054; 21932778; 21642435; 22351761; 16959974
	P07204	Thrombomodulin, TM (Fetomodulin) (CD antigen CD141)	THBD		P25325	3-mercaptopyruvate sulfurtransferase, MST, EC 2.8.1.2	MPST			A0A090N7V5	unreviewed	A0A090N7V5_HUMAN	Gamma-glutamylcyclotransferase, EC 4.3.2.9	C7orf24 tcag7.1010	Homo sapiens (Human)				188		gamma-glutamylcyclotransferase activity [GO:0003839]	gamma-glutamylcyclotransferase activity [GO:0003839]			12690205		P25325	reviewed	THTM_HUMAN	3-mercaptopyruvate sulfurtransferase, MST, EC 2.8.1.2	MPST TST2	297	Homo sapiens (Human)		FUNCTION: Transfer of a sulfur ion to cyanide or to other thiol compounds. Also has weak rhodanese activity. Detoxifies cyanide and is required for thiosulfate biosynthesis. Acts as an antioxidant. In combination with cysteine aminotransferase (CAT), contributes to the catabolism of cysteine and is an important producer of hydrogen sulfide in the brain, retina and vascular endothelial cells. Hydr…	ACTIVITY REGULATION: By oxidative stress, and thioredoxin. Under oxidative stress conditions, the catalytic cysteine site is converted to a sulfenate which inhibits the MPST enzyme activity. Reduced thioredoxin cleaves an intersubunit disulfide bond to turn on the redox switch and reactivate the enzyme. {ECO:0000250|UniProtKB:P97532}.	cyanate catabolic process [GO:0009440]; hydrogen sulfide biosynthetic process [GO:0070814]; kidney development [GO:0001822]; liver development [GO:0001889]; response to toxic substance [GO:0009636]; spinal cord development [GO:0021510]; sulfur amino acid catabolic process [GO:0000098]; transsulfuration [GO:0019346]	anchoring junction [GO:0070161]; cytosol [GO:0005829]; extracellular exosome [GO:0070062]; mitochondrial matrix [GO:0005759]; mitochondrion [GO:0005739]; neuron projection [GO:0043005]; synapse [GO:0045202]	anchoring junction [GO:0070161]; cytosol [GO:0005829]; extracellular exosome [GO:0070062]; mitochondrial matrix [GO:0005759]; mitochondrion [GO:0005739]; neuron projection [GO:0043005]; synapse [GO:0045202]; 3-mercaptopyruvate sulfurtransferase activity [GO:0016784]; identical protein binding [GO:0042802]; thiosulfate sulfurtransferase activity [GO:0004792]; cyanate catabolic process [GO:0009440]…	3-mercaptopyruvate sulfurtransferase activity [GO:0016784]; identical protein binding [GO:0042802]; thiosulfate sulfurtransferase activity [GO:0004792]	DISEASE: Note=Aberrant MPST activity is found in a few cases of mercaptolactate-cysteine disulfiduria (MCDU) characterized by the appearance of large quantaties of the sulfur-containing amino acid, beta-mercaptolactate-cysteine disulfide, in the urine (PubMed:4973015, PubMed:4690911 and PubMed:6945862). Some cases have associated intellectual disability (PubMed:4973015 and PubMed:6945862).	1953758; 14702039; 10591208; 15489334; 15461802; 4973015; 4690911; 6945862; 18669648; 21269460; 22814378; 24275569; 25944712
	P04070	Vitamin K-dependent protein C, EC 3.4.21.69 (Anticoagulant protein C) (Autoprothrombin IIA) (Blood coagulation factor XIV) [Cleaved into: Vitamin K-dependent protein C light chain; Vitamin K-dependent protein C heavy chain; Activation peptide ]	PROC		P09619	Platelet-derived growth factor receptor beta, PDGF-R-beta, PDGFR-beta, EC 2.7.10.1 (Beta platelet-derived growth factor receptor) (Beta-type platelet-derived growth factor receptor) (CD140 antigen-like family member B) (Platelet-derived growth factor receptor 1, PDGFR-1) (CD antigen CD140b)	PDGFRB			A0A0A0MSS8	unreviewed	A0A0A0MSS8_HUMAN	Aldo-keto reductase family 1 member C3	AKR1C3	Homo sapiens (Human)	PATHWAY: Steroid metabolism. {ECO:0000256|ARBA:ARBA00004854}.			323		estradiol 17-beta-dehydrogenase activity [GO:0004303]	estradiol 17-beta-dehydrogenase activity [GO:0004303]			15164054; 21269460; 24275569		P09619	reviewed	PGFRB_HUMAN	Platelet-derived growth factor receptor beta, PDGF-R-beta, PDGFR-beta, EC 2.7.10.1 (Beta platelet-derived growth factor receptor) (Beta-type platelet-derived growth factor receptor) (CD140 antigen-like family member B) (Platelet-derived growth factor receptor 1, PDGFR-1) (CD antigen CD140b)	PDGFRB PDGFR PDGFR1	1106	Homo sapiens (Human)		FUNCTION: Tyrosine-protein kinase that acts as cell-surface receptor for homodimeric PDGFB and PDGFD and for heterodimers formed by PDGFA and PDGFB, and plays an essential role in the regulation of embryonic development, cell proliferation, survival, differentiation, chemotaxis and migration. Plays an essential role in blood vessel development by promoting proliferation, migration and recruitment…	ACTIVITY REGULATION: Present in an inactive conformation in the absence of bound ligand. Binding of PDGFB and/or PDGFD leads to dimerization and activation by autophosphorylation on tyrosine residues. Inhibited by imatinib. {ECO:0000269|PubMed:15492236}.	aging [GO:0007568]; angiogenesis [GO:0001525]; aorta morphogenesis [GO:0035909]; cardiac myofibril assembly [GO:0055003]; cell chemotaxis [GO:0060326]; cell migration [GO:0016477]; cell migration involved in coronary angiogenesis [GO:0060981]; cell migration involved in vasculogenesis [GO:0035441]; glycosaminoglycan biosynthetic process [GO:0006024]; inner ear development [GO:0048839]; lung growt…	apical plasma membrane [GO:0016324]; cell surface [GO:0009986]; cytoplasm [GO:0005737]; cytoplasmic vesicle [GO:0031410]; focal adhesion [GO:0005925]; Golgi apparatus [GO:0005794]; integral component of plasma membrane [GO:0005887]; intracellular membrane-bounded organelle [GO:0043231]; intrinsic component of plasma membrane [GO:0031226]; lysosomal lumen [GO:0043202]; membrane [GO:0016020]; nucle…	apical plasma membrane [GO:0016324]; cell surface [GO:0009986]; cytoplasm [GO:0005737]; cytoplasmic vesicle [GO:0031410]; focal adhesion [GO:0005925]; Golgi apparatus [GO:0005794]; integral component of plasma membrane [GO:0005887]; intracellular membrane-bounded organelle [GO:0043231]; intrinsic component of plasma membrane [GO:0031226]; lysosomal lumen [GO:0043202]; membrane [GO:0016020]; nucle…	ATP binding [GO:0005524]; enzyme binding [GO:0019899]; growth factor binding [GO:0019838]; phosphatidylinositol 3-kinase binding [GO:0043548]; platelet activating factor receptor activity [GO:0004992]; platelet-derived growth factor beta-receptor activity [GO:0005019]; platelet-derived growth factor binding [GO:0048407]; platelet-derived growth factor receptor activity [GO:0005017]; platelet-deri…	DISEASE: Note=A chromosomal aberration involving PDGFRB is found in a form of chronic myelomonocytic leukemia (CMML). Translocation t(5;12)(q33;p13) with EVT6/TEL. It is characterized by abnormal clonal myeloid proliferation and by progression to acute myelogenous leukemia (AML).; DISEASE: Myeloproliferative disorder chronic with eosinophilia (MPE) [MIM:131440]: A hematologic disorder characteriz…	2835772; 2850496; 18593464; 15372022; 15489334; 9285559; 21938754; 2846185; 15340161; 2550144; 2554309; 1653029; 1709159; 1846866; 1314164; 1396585; 1313434; 1375321; 7685273; 7679113; 7691811; 7692233; 8302579; 8940081; 9373237; 10454568; 9989826; 10821867; 10805725; 11297552; 11331881; 12181402; 12907457; 15087372; 15492236; 14966296; 15902258; 17620338; 21098708; 20494825; 20529858; 21733313; …
	P04196	Histidine-rich glycoprotein (Histidine-proline-rich glycoprotein, HPRG)	HRG		P62879	Guanine nucleotide-binding protein G(I)/G(S)/G(T) subunit beta-2 (G protein subunit beta-2) (Transducin beta chain 2)	GNB2			A0A0A0MT31	unreviewed	A0A0A0MT31_HUMAN	Proline-rich protein 4 (Salivary acidic proline-rich phosphoprotein 1/2)	PRR4 PRH1	Homo sapiens (Human)				166						16541075		P62879	reviewed	GBB2_HUMAN	Guanine nucleotide-binding protein G(I)/G(S)/G(T) subunit beta-2 (G protein subunit beta-2) (Transducin beta chain 2)	GNB2	340	Homo sapiens (Human)		FUNCTION: Guanine nucleotide-binding proteins (G proteins) are involved as a modulator or transducer in various transmembrane signaling systems. The beta and gamma chains are required for the GTPase activity, for replacement of GDP by GTP, and for G protein-effector interaction.		G protein-coupled receptor signaling pathway [GO:0007186]; regulation of potassium ion transmembrane transport [GO:1901379]	cytoplasm [GO:0005737]; cytosol [GO:0005829]; extracellular exosome [GO:0070062]; extracellular space [GO:0005615]; focal adhesion [GO:0005925]; heterotrimeric G-protein complex [GO:0005834]; lysosomal membrane [GO:0005765]; membrane [GO:0016020]; perinuclear region of cytoplasm [GO:0048471]; plasma membrane [GO:0005886]; vesicle [GO:0031982]	cytoplasm [GO:0005737]; cytosol [GO:0005829]; extracellular exosome [GO:0070062]; extracellular space [GO:0005615]; focal adhesion [GO:0005925]; heterotrimeric G-protein complex [GO:0005834]; lysosomal membrane [GO:0005765]; membrane [GO:0016020]; perinuclear region of cytoplasm [GO:0048471]; plasma membrane [GO:0005886]; vesicle [GO:0031982]; GTPase activity [GO:0003924]; GTPase binding [GO:0051…	GTPase activity [GO:0003924]; GTPase binding [GO:0051020]; protein-containing complex binding [GO:0044877]; signaling receptor complex adaptor activity [GO:0030159]	DISEASE: Neurodevelopmental disorder with hypotonia and dysmorphic facies (NEDHYDF) [MIM:619503]: An autosomal dominant disorder characterized by global developmental delay, hypotonia, and variably impaired intellectual development, often with speech delay and delayed walking. Most patients have dysmorphic facial features. Clinical features are highly variable and may include congenital cardiac d…	3108879; 3114742; 9799793; 14702039; 12853948; 15489334; 14512443; 16498633; 19413330; 19255495; 21269460; 25944712; 26900580; 28219978; 31698099; 34183358; 33971351
	P17813	Endoglin (CD antigen CD105)	ENG		P0DP24	Calmodulin-2	CALM2			A0A0A0MT71	unreviewed	A0A0A0MT71_HUMAN	UPF0764 protein C16orf89	C16orf89	Homo sapiens (Human)				434						15616553		P0DP24	reviewed	CALM2_HUMAN	Calmodulin-2	CALM2 CAM2 CAMB	149	Homo sapiens (Human)		FUNCTION: Calmodulin mediates the control of a large number of enzymes, ion channels, aquaporins and other proteins through calcium-binding. Among the enzymes to be stimulated by the calmodulin-calcium complex are a number of protein kinases and phosphatases. Together with CCP110 and centrin, is involved in a genetic pathway that regulates the centrosome cycle and progression through cytokinesis …		detection of calcium ion [GO:0005513]; G protein-coupled receptor signaling pathway [GO:0007186]; G2/M transition of mitotic cell cycle [GO:0000086]; negative regulation of calcium ion export across plasma membrane [GO:1905913]; negative regulation of calcium ion transmembrane transporter activity [GO:1901020]; negative regulation of peptidyl-threonine phosphorylation [GO:0010801]; negative regul…	calcium channel complex [GO:0034704]; catalytic complex [GO:1902494]; centrosome [GO:0005813]; cytoplasm [GO:0005737]; membrane [GO:0016020]; myelin sheath [GO:0043209]; nucleus [GO:0005634]; plasma membrane [GO:0005886]; protein-containing complex [GO:0032991]; sarcomere [GO:0030017]; sperm midpiece [GO:0097225]; spindle microtubule [GO:0005876]; spindle pole [GO:0000922]; vesicle [GO:0031982]; …	calcium channel complex [GO:0034704]; catalytic complex [GO:1902494]; centrosome [GO:0005813]; cytoplasm [GO:0005737]; membrane [GO:0016020]; myelin sheath [GO:0043209]; nucleus [GO:0005634]; plasma membrane [GO:0005886]; protein-containing complex [GO:0032991]; sarcomere [GO:0030017]; sperm midpiece [GO:0097225]; spindle microtubule [GO:0005876]; spindle pole [GO:0000922]; vesicle [GO:0031982]; …	adenylate cyclase activator activity [GO:0010856]; adenylate cyclase binding [GO:0008179]; calcium channel inhibitor activity [GO:0019855]; calcium ion binding [GO:0005509]; calcium-dependent protein binding [GO:0048306]; disordered domain specific binding [GO:0097718]; enzyme regulator activity [GO:0030234]; N-terminal myristoylation domain binding [GO:0031997]; protein domain specific binding […	DISEASE: Long QT syndrome 15 (LQT15) [MIM:616249]: A form of long QT syndrome, a heart disorder characterized by a prolonged QT interval on the ECG and polymorphic ventricular arrhythmias. They cause syncope and sudden death in response to exercise or emotional stress, and can present with a sentinel event of sudden cardiac death in infancy. {ECO:0000269|PubMed:23388215, ECO:0000269|PubMed:249176…	2445749; 9681195; 15815621; 15489334; 7093203; 1474585; 9804419; 14654843; 12871148; 16127172; 15746192; 15592455; 16760425; 17719545; 18650434; 18669648; 19413330; 19690332; 19608861; 20466722; 21269460; 21406692; 23109337; 22223895; 22484487; 22814378; 23186163; 24275569; 24129315; 25944712; 27564677; 27876793; 23388215; 24917665; 28112733; 26164367; 27516456; 26969752; 27165696
	P0C0L5	Complement C4-B (Basic complement C4) (C3 and PZP-like alpha-2-macroglobulin domain-containing protein 3) [Cleaved into: Complement C4 beta chain; Complement C4-B alpha chain; C4a anaphylatoxin; C4b-B; C4d-B; Complement C4 gamma chain ]	C4B		P51170	Amiloride-sensitive sodium channel subunit gamma (Epithelial Na(+) channel subunit gamma, ENaCG, Gamma-ENaC) (Gamma-NaCH) (Nonvoltage-gated sodium channel 1 subunit gamma) (SCNEG)	SCNN1G			A0A0C4DGN4	unreviewed	A0A0C4DGN4_HUMAN	Zymogen granule protein 16 homolog B	ZG16B	Homo sapiens (Human)				172						15616553		P51170	reviewed	SCNNG_HUMAN	Amiloride-sensitive sodium channel subunit gamma (Epithelial Na(+) channel subunit gamma, ENaCG, Gamma-ENaC) (Gamma-NaCH) (Nonvoltage-gated sodium channel 1 subunit gamma) (SCNEG)	SCNN1G	649	Homo sapiens (Human)		FUNCTION: Sodium permeable non-voltage-sensitive ion channel inhibited by the diuretic amiloride. Mediates the electrodiffusion of the luminal sodium (and water, which follows osmotically) through the apical membrane of epithelial cells. Plays an essential role in electrolyte and blood pressure homeostasis, but also in airway surface liquid homeostasis, which is important for proper clearance of …	ACTIVITY REGULATION: Activated by WNK1, WNK2, WNK3 and WNK4. {ECO:0000250|UniProtKB:Q9WU39}.	cellular response to acidic pH [GO:0071468]; cellular response to aldosterone [GO:1904045]; cellular response to amiloride [GO:0036254]; cellular response to vasopressin [GO:1904117]; cellular sodium ion homeostasis [GO:0006883]; multicellular organismal water homeostasis [GO:0050891]; regulation of blood pressure [GO:0008217]; sensory perception of salty taste [GO:0050914]; sensory perception of…	apical plasma membrane [GO:0016324]; external side of plasma membrane [GO:0009897]; extracellular exosome [GO:0070062]; integral component of plasma membrane [GO:0005887]; nucleoplasm [GO:0005654]; plasma membrane [GO:0005886]; sodium channel complex [GO:0034706]	apical plasma membrane [GO:0016324]; external side of plasma membrane [GO:0009897]; extracellular exosome [GO:0070062]; integral component of plasma membrane [GO:0005887]; nucleoplasm [GO:0005654]; plasma membrane [GO:0005886]; sodium channel complex [GO:0034706]; ion channel activity [GO:0005216]; ligand-gated sodium channel activity [GO:0015280]; sodium channel activity [GO:0005272]; WW domain …	ion channel activity [GO:0005216]; ligand-gated sodium channel activity [GO:0015280]; sodium channel activity [GO:0005272]; WW domain binding [GO:0050699]	DISEASE: Liddle syndrome 2 (LIDLS2) [MIM:618114]: A form of Liddle syndrome, an autosomal dominant disorder characterized by early onset of hypertension, hypokalemic alkalosis, and suppression of plasma renin activity and aldosterone secretion. {ECO:0000269|PubMed:12473862, ECO:0000269|PubMed:17634077, ECO:0000269|PubMed:7550319}. Note=The disease is caused by variants affecting the gene represen…	7490094; 7762608; 12107247; 15489334; 8824247; 7550319; 9169421; 11244092; 12167593; 8640238; 12473862; 17634077; 18650438; 19017867; 22207244; 22493497; 24124190; 23547933; 26772908; 10404817; 10391210; 16959974; 18507830
	Q8NDB2	B-cell scaffold protein with ankyrin repeats	BANK1		Q86SQ4	Adhesion G-protein coupled receptor G6 (Developmentally regulated G-protein-coupled receptor) (G-protein coupled receptor 126) (Vascular inducible G protein-coupled receptor) [Cleaved into: ADGRG6 N-terminal fragment, ADGRG6-NTF; ADGRG6 C-terminal fragment, ADGRG6-CTF ]	ADGRG6			A0A0C4DH07	unreviewed	A0A0C4DH07_HUMAN	Latent-transforming growth factor beta-binding protein 4	LTBP4	Homo sapiens (Human)				1587		calcium ion binding [GO:0005509]	calcium ion binding [GO:0005509]			15057824; 24275569		Q86SQ4	reviewed	AGRG6_HUMAN	Adhesion G-protein coupled receptor G6 (Developmentally regulated G-protein-coupled receptor) (G-protein coupled receptor 126) (Vascular inducible G protein-coupled receptor) [Cleaved into: ADGRG6 N-terminal fragment, ADGRG6-NTF; ADGRG6 C-terminal fragment, ADGRG6-CTF ]	ADGRG6 DREG GPR126 VIGR	1221	Homo sapiens (Human)		FUNCTION: G-protein coupled receptor which is activated by type IV collagen, a major constituent of the basement membrane (By similarity). Couples to G(i)-proteins as well as G(s)-proteins (PubMed:24227709). Essential for normal differentiation of promyelinating Schwann cells and for normal myelination of axons (PubMed:24227709). Regulates neural, cardiac and ear development via G-protein- and/or…		adenylate cyclase-activating G protein-coupled receptor signaling pathway [GO:0007189]; cAMP-mediated signaling [GO:0019933]; cell surface receptor signaling pathway [GO:0007166]; G protein-coupled receptor signaling pathway [GO:0007186]; heart trabecula formation [GO:0060347]; myelination [GO:0042552]; myelination in peripheral nervous system [GO:0022011]; nervous system development [GO:0007399]…	cell surface [GO:0009986]; cytoplasm [GO:0005737]; endoplasmic reticulum membrane [GO:0005789]; integral component of membrane [GO:0016021]; integral component of plasma membrane [GO:0005887]; plasma membrane [GO:0005886]	cell surface [GO:0009986]; cytoplasm [GO:0005737]; endoplasmic reticulum membrane [GO:0005789]; integral component of membrane [GO:0016021]; integral component of plasma membrane [GO:0005887]; plasma membrane [GO:0005886]; collagen binding [GO:0005518]; endopeptidase activity [GO:0004175]; extracellular matrix binding [GO:0050840]; G protein-coupled receptor activity [GO:0004930]; laminin binding…	collagen binding [GO:0005518]; endopeptidase activity [GO:0004175]; extracellular matrix binding [GO:0050840]; G protein-coupled receptor activity [GO:0004930]; laminin binding [GO:0043236]	DISEASE: Lethal congenital contracture syndrome 9 (LCCS9) [MIM:616503]: A form of lethal congenital contracture syndrome, an autosomal recessive disorder characterized by degeneration of anterior horn neurons, extreme skeletal muscle atrophy and congenital non-progressive joint contractures. The contractures can involve the upper or lower limbs and/or the vertebral column, leading to various degr…	15225624; 15189448; 17974005; 14574404; 15489334; 14702039; 12565841; 15084671; 16335952; 18391950; 18669648; 24227709; 25533341; 26004201; 27509131
	P01889	HLA class I histocompatibility antigen, B alpha chain (Human leukocyte antigen B, HLA-B)	HLA-B		P07195	L-lactate dehydrogenase B chain, LDH-B, EC 1.1.1.27 (LDH heart subunit, LDH-H) (Renal carcinoma antigen NY-REN-46)	LDHB			A0A0C4ZKA8	unreviewed	A0A0C4ZKA8_HUMAN	TRB protein	TRB	Homo sapiens (Human)				174						25642819		P07195	reviewed	LDHB_HUMAN	L-lactate dehydrogenase B chain, LDH-B, EC 1.1.1.27 (LDH heart subunit, LDH-H) (Renal carcinoma antigen NY-REN-46)	LDHB	334	Homo sapiens (Human)	PATHWAY: Fermentation; pyruvate fermentation to lactate; (S)-lactate from pyruvate: step 1/1. {ECO:0000305|PubMed:27618187}.	FUNCTION: Interconverts simultaneously and stereospecifically pyruvate and lactate with concomitant interconversion of NADH and NAD(+). {ECO:0000269|PubMed:27618187}.		lactate metabolic process [GO:0006089]; NAD metabolic process [GO:0019674]; pyruvate metabolic process [GO:0006090]	cytoplasm [GO:0005737]; cytosol [GO:0005829]; extracellular exosome [GO:0070062]; membrane [GO:0016020]; membrane raft [GO:0045121]; mitochondrial inner membrane [GO:0005743]; oxidoreductase complex [GO:1990204]	cytoplasm [GO:0005737]; cytosol [GO:0005829]; extracellular exosome [GO:0070062]; membrane [GO:0016020]; membrane raft [GO:0045121]; mitochondrial inner membrane [GO:0005743]; oxidoreductase complex [GO:1990204]; identical protein binding [GO:0042802]; kinase binding [GO:0019900]; L-lactate dehydrogenase activity [GO:0004459]; NAD binding [GO:0051287]; lactate metabolic process [GO:0006089]; NAD …	identical protein binding [GO:0042802]; kinase binding [GO:0019900]; L-lactate dehydrogenase activity [GO:0004459]; NAD binding [GO:0051287]	DISEASE: Lactate dehydrogenase B deficiency (LDHBD) [MIM:614128]: A condition with no deleterious effects on health. LDHBD is of interest to laboratory medicine mainly because it can cause misdiagnosis in those disorders in which elevation of serum LDH is expected. {ECO:0000269|PubMed:10211631, ECO:0000269|PubMed:11509017, ECO:0000269|PubMed:1587525, ECO:0000269|PubMed:2334429, ECO:0000269|PubMed…	2930497; 3435492; 15489334; 10508479; 15592455; 19690332; 19608861; 20068231; 21269460; 23186163; 24275569; 25944712; 27618187; 33406399; 33535099; 11276087; 8314553; 8462975; 1587525; 2334429; 8611651; 10211631; 9929983; 11509017
	P26373	60S ribosomal protein L13 (Breast basic conserved protein 1) (Large ribosomal subunit protein eL13)	RPL13		P30153	Serine/threonine-protein phosphatase 2A 65 kDa regulatory subunit A alpha isoform (Medium tumor antigen-associated 61 kDa protein) (PP2A subunit A isoform PR65-alpha) (PP2A subunit A isoform R1-alpha)	PPP2R1A			A0A0G2JLQ0	unreviewed	A0A0G2JLQ0_HUMAN	Leukocyte-associated immunoglobulin-like receptor 2	LAIR2	Homo sapiens (Human)				100						15057824		P30153	reviewed	2AAA_HUMAN	Serine/threonine-protein phosphatase 2A 65 kDa regulatory subunit A alpha isoform (Medium tumor antigen-associated 61 kDa protein) (PP2A subunit A isoform PR65-alpha) (PP2A subunit A isoform R1-alpha)	PPP2R1A	589	Homo sapiens (Human)		FUNCTION: The PR65 subunit of protein phosphatase 2A serves as a scaffolding molecule to coordinate the assembly of the catalytic subunit and a variable regulatory B subunit. Upon interaction with GNA12 promotes dephosphorylation of microtubule associated protein TAU/MAPT (PubMed:15525651). Required for proper chromosome segregation and for centromeric localization of SGO1 in mitosis (PubMed:1658…		apoptotic process [GO:0006915]; ceramide metabolic process [GO:0006672]; chromosome segregation [GO:0007059]; female meiotic nuclear division [GO:0007143]; meiotic sister chromatid cohesion, centromeric [GO:0051754]; meiotic spindle elongation [GO:0051232]; mitotic sister chromatid separation [GO:0051306]; negative regulation of cell growth [GO:0030308]; negative regulation of MAPK cascade [GO:00…	chromosome, centromeric region [GO:0000775]; cytoplasm [GO:0005737]; cytosol [GO:0005829]; dendrite [GO:0030425]; extracellular exosome [GO:0070062]; glutamatergic synapse [GO:0098978]; lateral plasma membrane [GO:0016328]; membrane [GO:0016020]; microtubule cytoskeleton [GO:0015630]; mitochondrion [GO:0005739]; neuron projection [GO:0043005]; neuronal cell body [GO:0043025]; nucleus [GO:0005634]…	chromosome, centromeric region [GO:0000775]; cytoplasm [GO:0005737]; cytosol [GO:0005829]; dendrite [GO:0030425]; extracellular exosome [GO:0070062]; glutamatergic synapse [GO:0098978]; lateral plasma membrane [GO:0016328]; membrane [GO:0016020]; microtubule cytoskeleton [GO:0015630]; mitochondrion [GO:0005739]; neuron projection [GO:0043005]; neuronal cell body [GO:0043025]; nucleus [GO:0005634]…	protein antigen binding [GO:1990405]; protein heterodimerization activity [GO:0046982]; protein phosphatase regulator activity [GO:0019888]; protein serine/threonine phosphatase activity [GO:0004722]	DISEASE: Intellectual developmental disorder, autosomal dominant 36 (MRD36) [MIM:616362]: A disorder characterized by significantly below average general intellectual functioning associated with impairments in adaptive behavior and manifested during the developmental period. {ECO:0000269|PubMed:25533962, ECO:0000269|PubMed:26168268}. Note=The disease is caused by variants affecting the gene repre…	2554323; 2159327; 15489334; 8694763; 8254721; 12670497; 15525651; 16580887; 17245430; 17374643; 17974561; 18353419; 19413330; 18782753; 19608861; 20485545; 21269460; 22223895; 22814378; 24275569; 25533962; 25944712; 27588481; 30611118; 9989501; 18394995; 26168268; 28174209
	Q8NES3	Beta-1,3-N-acetylglucosaminyltransferase lunatic fringe, EC 2.4.1.222 (O-fucosylpeptide 3-beta-N-acetylglucosaminyltransferase)	LFNG		Q08334	Interleukin-10 receptor subunit beta, IL-10 receptor subunit beta, IL-10R subunit beta, IL-10RB (Cytokine receptor class-II member 4) (Cytokine receptor family 2 member 4, CRF2-4) (Interleukin-10 receptor subunit 2, IL-10R subunit 2, IL-10R2) (CD antigen CDw210b)	IL10RB			A0A0G2JNJ8	unreviewed	A0A0G2JNJ8_HUMAN	Mucin-6	MUC6	Homo sapiens (Human)				2439	maintenance of gastrointestinal epithelium [GO:0030277]	maintenance of gastrointestinal epithelium [GO:0030277]				16554811		Q08334	reviewed	I10R2_HUMAN	Interleukin-10 receptor subunit beta, IL-10 receptor subunit beta, IL-10R subunit beta, IL-10RB (Cytokine receptor class-II member 4) (Cytokine receptor family 2 member 4, CRF2-4) (Interleukin-10 receptor subunit 2, IL-10R subunit 2, IL-10R2) (CD antigen CDw210b)	IL10RB CRFB4 D21S58 D21S66	325	Homo sapiens (Human)		FUNCTION: Shared cell surface receptor required for the activation of five class 2 cytokines: IL10, IL22, IL26, IL28, and IFNL1. The IFNLR1/IL10RB dimer is a receptor for the cytokine ligands IFNL2 and IFNL3 and mediates their antiviral activity. The ligand/receptor complex stimulate the activation of the JAK/STAT signaling pathway leading to the expression of IFN-stimulated genes (ISG), which co…		cellular response to virus [GO:0098586]; cytokine-mediated signaling pathway [GO:0019221]; defense response to virus [GO:0051607]; immune response [GO:0006955]; inflammatory response [GO:0006954]; positive regulation of cellular respiration [GO:1901857]; positive regulation of receptor signaling pathway via JAK-STAT [GO:0046427]; signal transduction [GO:0007165]; type III interferon signaling pat…	integral component of membrane [GO:0016021]; integral component of plasma membrane [GO:0005887]; interleukin-28 receptor complex [GO:0032002]; plasma membrane [GO:0005886]	integral component of membrane [GO:0016021]; integral component of plasma membrane [GO:0005887]; interleukin-28 receptor complex [GO:0032002]; plasma membrane [GO:0005886]; cytokine receptor activity [GO:0004896]; interleukin-10 receptor activity [GO:0004920]; signaling receptor activity [GO:0038023]; cellular response to virus [GO:0098586]; cytokine-mediated signaling pathway [GO:0019221]; defen…	cytokine receptor activity [GO:0004896]; interleukin-10 receptor activity [GO:0004920]; signaling receptor activity [GO:0038023]	DISEASE: Inflammatory bowel disease 25, autosomal recessive (IBD25) [MIM:612567]: A chronic, relapsing inflammation of the gastrointestinal tract with a complex etiology. It is subdivided into Crohn disease and ulcerative colitis phenotypes. Crohn disease may affect any part of the gastrointestinal tract from the mouth to the anus, but most frequently it involves the terminal ileum and colon. Bow…	8314576; 7563119; 15489334; 15340161; 9312047; 10875937; 12469119; 15123776; 16757563; 19413330; 19890111; 20462497
	Q9NYQ8	Protocadherin Fat 2, hFat2 (Cadherin family member 8) (Multiple epidermal growth factor-like domains protein 1, Multiple EGF-like domains protein 1)	FAT2		P22735	Protein-glutamine gamma-glutamyltransferase K, EC 2.3.2.13 (Epidermal TGase) (Transglutaminase K, TG(K), TGK, TGase K) (Transglutaminase-1, TGase-1)	TGM1			A0A0K0K1J1	unreviewed	A0A0K0K1J1_HUMAN	Epididymis secretory protein Li 2	HEL-S-2	Homo sapiens (Human)				146		cysteine-type endopeptidase inhibitor activity [GO:0004869]	cysteine-type endopeptidase inhibitor activity [GO:0004869]					P22735	reviewed	TGM1_HUMAN	Protein-glutamine gamma-glutamyltransferase K, EC 2.3.2.13 (Epidermal TGase) (Transglutaminase K, TG(K), TGK, TGase K) (Transglutaminase-1, TGase-1)	TGM1 KTG	817	Homo sapiens (Human)		FUNCTION: Catalyzes the cross-linking of proteins and the conjugation of polyamines to proteins. Responsible for cross-linking epidermal proteins during formation of the stratum corneum. Involved in cell proliferation (PubMed:26220141). {ECO:0000269|PubMed:26220141}.		cell envelope organization [GO:0043163]; keratinization [GO:0031424]; keratinocyte differentiation [GO:0030216]; peptide cross-linking [GO:0018149]; positive regulation of cell cycle [GO:0045787]; positive regulation of keratinocyte proliferation [GO:0010838]; protein modification process [GO:0036211]	cornified envelope [GO:0001533]; cytosol [GO:0005829]; extracellular exosome [GO:0070062]; intrinsic component of membrane [GO:0031224]; membrane [GO:0016020]; plasma membrane [GO:0005886]	cornified envelope [GO:0001533]; cytosol [GO:0005829]; extracellular exosome [GO:0070062]; intrinsic component of membrane [GO:0031224]; membrane [GO:0016020]; plasma membrane [GO:0005886]; identical protein binding [GO:0042802]; metal ion binding [GO:0046872]; protein-glutamine gamma-glutamyltransferase activity [GO:0003810]; cell envelope organization [GO:0043163]; keratinization [GO:0031424]; …	identical protein binding [GO:0042802]; metal ion binding [GO:0046872]; protein-glutamine gamma-glutamyltransferase activity [GO:0003810]	DISEASE: Ichthyosis, congenital, autosomal recessive 1 (ARCI1) [MIM:242300]: A form of autosomal recessive congenital ichthyosis, a disorder of keratinization with abnormal differentiation and desquamation of the epidermis, resulting in abnormal skin scaling over the whole body. The main skin phenotypes are lamellar ichthyosis (LI) and non-bullous congenital ichthyosiform erythroderma (NCIE), alt…	1979171; 1673840; 1670769; 1346394; 1348508; 1381356; 1350092; 14702039; 12508121; 15489334; 1704039; 1351505; 8973564; 17762858; 19241467; 7824952; 7773290; 9326318; 11251583; 11511296; 19890349; 26220141
	Q8IY17	Patatin-like phospholipase domain-containing protein 6, EC 3.1.1.5 (Neuropathy target esterase)	PNPLA6		P61457	Pterin-4-alpha-carbinolamine dehydratase, PHS, EC 4.2.1.96 (4-alpha-hydroxy-tetrahydropterin dehydratase) (Dimerization cofactor of hepatocyte nuclear factor 1-alpha, DCoH, Dimerization cofactor of HNF1) (Phenylalanine hydroxylase-stimulating protein) (Pterin carbinolamine dehydratase, PCD)	PCBD1			A0A0K0K1K7	unreviewed	A0A0K0K1K7_HUMAN	6-phosphogluconolactonase, 6PGL, EC 3.1.1.31	HEL-S-304 PGLS hCG_1778174	Homo sapiens (Human)	PATHWAY: Carbohydrate degradation; pentose phosphate pathway; D-ribulose 5-phosphate from D-glucose 6-phosphate (oxidative stage): step 2/3. {ECO:0000256|RuleBase:RU365095}.	FUNCTION: Hydrolysis of 6-phosphogluconolactone to 6-phosphogluconate. {ECO:0000256|RuleBase:RU365095}.		258	carbohydrate metabolic process [GO:0005975]; pentose-phosphate shunt [GO:0006098]	6-phosphogluconolactonase activity [GO:0017057]; carbohydrate metabolic process [GO:0005975]; pentose-phosphate shunt [GO:0006098]	6-phosphogluconolactonase activity [GO:0017057]			11181995		P61457	reviewed	PHS_HUMAN	Pterin-4-alpha-carbinolamine dehydratase, PHS, EC 4.2.1.96 (4-alpha-hydroxy-tetrahydropterin dehydratase) (Dimerization cofactor of hepatocyte nuclear factor 1-alpha, DCoH, Dimerization cofactor of HNF1) (Phenylalanine hydroxylase-stimulating protein) (Pterin carbinolamine dehydratase, PCD)	PCBD1 DCOH PCBD	104	Homo sapiens (Human)		FUNCTION: Involved in tetrahydrobiopterin biosynthesis (By similarity). Seems to both prevent the formation of 7-pterins and accelerate the formation of quinonoid-BH2. Coactivator for HNF1A-dependent transcription (By similarity). Regulates the dimerization of homeodomain protein HNF1A and enhances its transcriptional activity (By similarity). Also acts as a coactivator for HNF1B-dependent transc…		tetrahydrobiopterin biosynthetic process [GO:0006729]	cytosol [GO:0005829]; extracellular exosome [GO:0070062]; nucleoplasm [GO:0005654]	cytosol [GO:0005829]; extracellular exosome [GO:0070062]; nucleoplasm [GO:0005654]; 4-alpha-hydroxytetrahydrobiopterin dehydratase activity [GO:0008124]; identical protein binding [GO:0042802]; phenylalanine 4-monooxygenase activity [GO:0004505]; transcription coactivator activity [GO:0003713]; tetrahydrobiopterin biosynthetic process [GO:0006729]	4-alpha-hydroxytetrahydrobiopterin dehydratase activity [GO:0008124]; identical protein binding [GO:0042802]; phenylalanine 4-monooxygenase activity [GO:0004505]; transcription coactivator activity [GO:0003713]	DISEASE: Hyperphenylalaninemia, BH4-deficient, D (HPABH4D) [MIM:264070]: An autosomal recessive disease characterized by primapterinuria, a variant form of hyperphenylalaninemia defined by increased excretion of 7-substituted pterins in the urine. Patients with primapterinuria show an increased ratio of neopterin to biopterin in the urine, excretion of subnormal levels of biopterins, and normal l…	1763325; 7763270; 10098606; 15489334; 8444860; 21269460; 24275569; 8352282; 8618906; 9585615; 9760199; 24204001
	Q9H082	Ras-related protein Rab-33B	RAB33B		Q9UBQ7	Glyoxylate reductase/hydroxypyruvate reductase, EC 1.1.1.79, EC 1.1.1.81	GRHPR			A0A140VJH7	unreviewed	A0A140VJH7_HUMAN	Triokinase/FMN cyclase, EC 4.6.1.15 (Bifunctional ATP-dependent dihydroxyacetone kinase/FAD-AMP lyase (cyclizing))		Homo sapiens (Human)				575	fructose catabolic process to hydroxyacetone phosphate and glyceraldehyde-3-phosphate [GO:0061624]; glycerol metabolic process [GO:0006071]; phosphorylation [GO:0016310]	ATP binding [GO:0005524]; FAD-AMP lyase (cyclizing) activity [GO:0034012]; glycerone kinase activity [GO:0004371]; triokinase activity [GO:0050354]; fructose catabolic process to hydroxyacetone phosphate and glyceraldehyde-3-phosphate [GO:0061624]; glycerol metabolic process [GO:0006071]; phosphorylation [GO:0016310]	ATP binding [GO:0005524]; FAD-AMP lyase (cyclizing) activity [GO:0034012]; glycerone kinase activity [GO:0004371]; triokinase activity [GO:0050354]					Q9UBQ7	reviewed	GRHPR_HUMAN	Glyoxylate reductase/hydroxypyruvate reductase, EC 1.1.1.79, EC 1.1.1.81	GRHPR GLXR MSTP035	328	Homo sapiens (Human)		FUNCTION: Enzyme with hydroxy-pyruvate reductase, glyoxylate reductase and D-glycerate dehydrogenase enzymatic activities. Reduces hydroxypyruvate to D-glycerate, glyoxylate to glycolate, oxidizes D-glycerate to hydroxypyruvate. {ECO:0000269|PubMed:10484776, ECO:0000269|PubMed:10524214}.		carboxylic acid metabolic process [GO:0019752]; dicarboxylic acid metabolic process [GO:0043648]; glyoxylate metabolic process [GO:0046487]	catalytic complex [GO:1902494]; cytoplasm [GO:0005737]; cytosol [GO:0005829]; extracellular exosome [GO:0070062]; peroxisomal matrix [GO:0005782]	catalytic complex [GO:1902494]; cytoplasm [GO:0005737]; cytosol [GO:0005829]; extracellular exosome [GO:0070062]; peroxisomal matrix [GO:0005782]; carboxylic acid binding [GO:0031406]; glycerate dehydrogenase activity [GO:0008465]; glyoxylate reductase (NADP+) activity [GO:0030267]; hydroxypyruvate reductase activity [GO:0016618]; NAD binding [GO:0051287]; NADPH binding [GO:0070402]; protein homo…	carboxylic acid binding [GO:0031406]; glycerate dehydrogenase activity [GO:0008465]; glyoxylate reductase (NADP+) activity [GO:0030267]; hydroxypyruvate reductase activity [GO:0016618]; NAD binding [GO:0051287]; NADPH binding [GO:0070402]; protein homodimerization activity [GO:0042803]	DISEASE: Hyperoxaluria primary 2 (HP2) [MIM:260000]: A disorder characterized by elevated urinary excretion of oxalate and L-glycerate, progressive tissue accumulation of insoluble calcium oxalate, nephrolithiasis, nephrocalcinosis, and end-stage renal disease. {ECO:0000269|PubMed:10484776}. Note=The disease is caused by variants affecting the gene represented in this entry.	10524214; 10484776; 14702039; 15164053; 15489334; 10679197; 21269460; 24275569; 25944712; 16756993
	P01344	Insulin-like growth factor II, IGF-II (Somatomedin-A) (T3M-11-derived growth factor) [Cleaved into: Insulin-like growth factor II; Insulin-like growth factor II Ala-25 Del; Preptin ]	IGF2		Q15043	Metal cation symporter ZIP14 (LIV-1 subfamily of ZIP zinc transporter 4, LZT-Hs4) (Solute carrier family 39 member 14) (Zrt- and Irt-like protein 14, ZIP-14)	SLC39A14			A0A140VJX3	unreviewed	A0A140VJX3_HUMAN	Sulfurtransferase		Homo sapiens (Human)				297		thiosulfate sulfurtransferase activity [GO:0004792]	thiosulfate sulfurtransferase activity [GO:0004792]					Q15043	reviewed	S39AE_HUMAN	Metal cation symporter ZIP14 (LIV-1 subfamily of ZIP zinc transporter 4, LZT-Hs4) (Solute carrier family 39 member 14) (Zrt- and Irt-like protein 14, ZIP-14)	SLC39A14 KIAA0062 ZIP14	492	Homo sapiens (Human)		FUNCTION: Electroneutral transporter of the plasma membrane mediating the cellular uptake of the divalent metal cations zinc, manganese and iron that are important for tissue homeostasis, metabolism, development and immunity (PubMed:15642354, PubMed:27231142, PubMed:29621230). Functions as an energy-dependent symporter, transporting through the membranes an electroneutral complex composed of a di…		cellular response to glucose stimulus [GO:0071333]; cellular response to insulin stimulus [GO:0032869]; cellular zinc ion homeostasis [GO:0006882]; chondrocyte differentiation [GO:0002062]; gluconeogenesis [GO:0006094]; import across plasma membrane [GO:0098739]; inorganic cation transmembrane transport [GO:0098662]; insulin receptor signaling pathway [GO:0008286]; iron import into cell [GO:00332…	apical plasma membrane [GO:0016324]; basolateral plasma membrane [GO:0016323]; early endosome membrane [GO:0031901]; integral component of membrane [GO:0016021]; integral component of plasma membrane [GO:0005887]; late endosome membrane [GO:0031902]; lysosomal membrane [GO:0005765]; plasma membrane [GO:0005886]	apical plasma membrane [GO:0016324]; basolateral plasma membrane [GO:0016323]; early endosome membrane [GO:0031901]; integral component of membrane [GO:0016021]; integral component of plasma membrane [GO:0005887]; late endosome membrane [GO:0031902]; lysosomal membrane [GO:0005765]; plasma membrane [GO:0005886]; anion:cation symporter activity [GO:0015296]; cadmium ion transmembrane transporter a…	anion:cation symporter activity [GO:0015296]; cadmium ion transmembrane transporter activity [GO:0015086]; ferrous iron transmembrane transporter activity [GO:0015093]; iron ion transmembrane transporter activity [GO:0005381]; manganese ion transmembrane transporter activity [GO:0005384]; zinc ion transmembrane transporter activity [GO:0005385]	DISEASE: Hypermanganesemia with dystonia 2 (HMNDYT2) [MIM:617013]: A metabolic autosomal recessive disorder characterized by increased blood manganese levels, neurodegeneration, and rapidly progressive parkinsonism and dystonia. Affected individuals present with loss of developmental milestones, progressive dystonia and bulbar dysfunction in infancy or early childhood. Towards the end of the firs…	7584044; 14702039; 16421571; 15489334; 12659941; 15642354; 18270315; 19159218; 19349973; 20682781; 21269460; 23052185; 24275569; 24927598; 27703010; 28673968; 31028174; 31699897; 27231142; 29621230
	P16871	Interleukin-7 receptor subunit alpha, IL-7 receptor subunit alpha, IL-7R subunit alpha, IL-7R-alpha, IL-7RA (CDw127) (CD antigen CD127)	IL7R		P01042	Kininogen-1 (Alpha-2-thiol proteinase inhibitor) (Fitzgerald factor) (High molecular weight kininogen, HMWK) (Williams-Fitzgerald-Flaujeac factor) [Cleaved into: Kininogen-1 heavy chain; T-kinin (Ile-Ser-Bradykinin); Bradykinin (Kallidin I); Lysyl-bradykinin (Kallidin II); Kininogen-1 light chain; Low molecular weight growth-promoting factor ]	KNG1			A0A140VK00	unreviewed	A0A140VK00_HUMAN	Testicular tissue protein Li 227		Homo sapiens (Human)				298								P01042	reviewed	KNG1_HUMAN	Kininogen-1 (Alpha-2-thiol proteinase inhibitor) (Fitzgerald factor) (High molecular weight kininogen, HMWK) (Williams-Fitzgerald-Flaujeac factor) [Cleaved into: Kininogen-1 heavy chain; T-kinin (Ile-Ser-Bradykinin); Bradykinin (Kallidin I); Lysyl-bradykinin (Kallidin II); Kininogen-1 light chain; Low molecular weight growth-promoting factor ]	KNG1 BDK KNG	644	Homo sapiens (Human)		FUNCTION: Kininogens are inhibitors of thiol proteases. HMW-kininogen plays an important role in blood coagulation by helping to position optimally prekallikrein and factor XI next to factor XII; HMW-kininogen inhibits the thrombin- and plasmin-induced aggregation of thrombocytes. LMW-kininogen inhibits the aggregation of thrombocytes. LMW-kininogen is in contrast to HMW-kininogen not involved in…		antimicrobial humoral immune response mediated by antimicrobial peptide [GO:0061844]; blood coagulation [GO:0007596]; inflammatory response [GO:0006954]; killing of cells of another organism [GO:0031640]; negative regulation of blood coagulation [GO:0030195]; negative regulation of cell adhesion [GO:0007162]; negative regulation of endopeptidase activity [GO:0010951]; negative regulation of prote…	blood microparticle [GO:0072562]; collagen-containing extracellular matrix [GO:0062023]; endoplasmic reticulum lumen [GO:0005788]; extracellular exosome [GO:0070062]; extracellular region [GO:0005576]; extracellular space [GO:0005615]; plasma membrane [GO:0005886]; platelet alpha granule lumen [GO:0031093]	blood microparticle [GO:0072562]; collagen-containing extracellular matrix [GO:0062023]; endoplasmic reticulum lumen [GO:0005788]; extracellular exosome [GO:0070062]; extracellular region [GO:0005576]; extracellular space [GO:0005615]; plasma membrane [GO:0005886]; platelet alpha granule lumen [GO:0031093]; cysteine-type endopeptidase inhibitor activity [GO:0004869]; endopeptidase inhibitor activ…	cysteine-type endopeptidase inhibitor activity [GO:0004869]; endopeptidase inhibitor activity [GO:0004866]; heparin binding [GO:0008201]; signaling receptor binding [GO:0005102]; zinc ion binding [GO:0008270]	DISEASE: High molecular weight kininogen deficiency (HMWK deficiency) [MIM:228960]: Autosomal recessive coagulation defect. Patients with HWMK deficiency do not have a hemorrhagic tendency, but they exhibit abnormal surface-mediated activation of fibrinolysis. Note=The disease is caused by variants affecting the gene represented in this entry.; DISEASE: Angioedema, hereditary, 6 (HAE6) [MIM:61936…	6441591; 2989293; 14702039; 16641997; 15489334; 3484703; 3828072; 2076202; 4054110; 3366244; 4952632; 7589467; 6055465; 4322742; 2989294; 3182782; 12754519; 14760718; 16335952; 19824718; 19159218; 19139490; 19838169; 24275569; 26091039; 31087670; 33114181
	P98160	Basement membrane-specific heparan sulfate proteoglycan core protein, HSPG (Perlecan, PLC) [Cleaved into: Endorepellin; LG3 peptide ]	HSPG2		P37173	TGF-beta receptor type-2, TGFR-2, EC 2.7.11.30 (TGF-beta type II receptor) (Transforming growth factor-beta receptor type II, TGF-beta receptor type II, TbetaR-II)	TGFBR2			A0A140VKA9	unreviewed	A0A140VKA9_HUMAN	Testis secretory sperm-binding protein Li 236P		Homo sapiens (Human)				244		oxidoreductase activity [GO:0016491]	oxidoreductase activity [GO:0016491]					P37173	reviewed	TGFR2_HUMAN	TGF-beta receptor type-2, TGFR-2, EC 2.7.11.30 (TGF-beta type II receptor) (Transforming growth factor-beta receptor type II, TGF-beta receptor type II, TbetaR-II)	TGFBR2	567	Homo sapiens (Human)		FUNCTION: Transmembrane serine/threonine kinase forming with the TGF-beta type I serine/threonine kinase receptor, TGFBR1, the non-promiscuous receptor for the TGF-beta cytokines TGFB1, TGFB2 and TGFB3. Transduces the TGFB1, TGFB2 and TGFB3 signal from the cell surface to the cytoplasm and thus regulates a plethora of physiological and pathological processes including cell cycle arrest in epithel…		activation of protein kinase activity [GO:0032147]; aging [GO:0007568]; animal organ regeneration [GO:0031100]; apoptotic process [GO:0006915]; atrioventricular valve morphogenesis [GO:0003181]; blood vessel development [GO:0001568]; brain development [GO:0007420]; branching involved in blood vessel morphogenesis [GO:0001569]; bronchus morphogenesis [GO:0060434]; cardiac left ventricle morphogene…	caveola [GO:0005901]; cytosol [GO:0005829]; external side of plasma membrane [GO:0009897]; extracellular region [GO:0005576]; extracellular space [GO:0005615]; integral component of membrane [GO:0016021]; integral component of plasma membrane [GO:0005887]; membrane raft [GO:0045121]; plasma membrane [GO:0005886]; receptor complex [GO:0043235]; transforming growth factor beta ligand-receptor compl…	caveola [GO:0005901]; cytosol [GO:0005829]; external side of plasma membrane [GO:0009897]; extracellular region [GO:0005576]; extracellular space [GO:0005615]; integral component of membrane [GO:0016021]; integral component of plasma membrane [GO:0005887]; membrane raft [GO:0045121]; plasma membrane [GO:0005886]; receptor complex [GO:0043235]; transforming growth factor beta ligand-receptor compl…	activin binding [GO:0048185]; activin receptor activity [GO:0017002]; ATP binding [GO:0005524]; glycosaminoglycan binding [GO:0005539]; metal ion binding [GO:0046872]; mitogen-activated protein kinase kinase kinase binding [GO:0031435]; protein serine/threonine kinase activity [GO:0004674]; SMAD binding [GO:0046332]; transforming growth factor beta binding [GO:0050431]; transforming growth factor…	DISEASE: Hereditary non-polyposis colorectal cancer 6 (HNPCC6) [MIM:614331]: An autosomal dominant disease associated with marked increase in cancer susceptibility. It is characterized by a familial predisposition to early-onset colorectal carcinoma (CRC) and extra-colonic tumors of the gastrointestinal, urological and female reproductive tracts. HNPCC is reported to be the most common form of in…	1310899; 1525823; 7959019; 8812462; 8840968; 8973329; 34568316; 14702039; 15340161; 7774578; 8555189; 8635485; 9865696; 9472030; 11483955; 12941698; 16982625; 18691976; 19369195; 21441952; 23186163; 24275569; 25893292; 11850637; 12121646; 12939140; 18243111; 20207738; 9590282; 10789724; 11212236; 12202987; 15235604; 16027248; 15731757; 16251899; 16959974; 17344846; 19533785; 19883511; 20101701; 2…
	Q9BZR6	Reticulon-4 receptor (Nogo receptor, NgR) (Nogo-66 receptor)	RTN4R		P02794	Ferritin heavy chain, Ferritin H subunit, EC 1.16.3.1 (Cell proliferation-inducing gene 15 protein) [Cleaved into: Ferritin heavy chain, N-terminally processed ]	FTH1			A0A1R3UCD2	unreviewed	A0A1R3UCD2_HUMAN	Kallikrein 1, renal/pancreas/salivary, isoform CRA_a (Kallikrein A1)	KLNA1 KLK1 hCG_22931	Homo sapiens (Human)				262	proteolysis [GO:0006508]	serine-type endopeptidase activity [GO:0004252]; proteolysis [GO:0006508]	serine-type endopeptidase activity [GO:0004252]			11181995; 28224083		P02794	reviewed	FRIH_HUMAN	Ferritin heavy chain, Ferritin H subunit, EC 1.16.3.1 (Cell proliferation-inducing gene 15 protein) [Cleaved into: Ferritin heavy chain, N-terminally processed ]	FTH1 FTH FTHL6 OK/SW-cl.84 PIG15	183	Homo sapiens (Human)		FUNCTION: Stores iron in a soluble, non-toxic, readily available form. Important for iron homeostasis. Has ferroxidase activity. Iron is taken up in the ferrous form and deposited as ferric hydroxides after oxidation. Also plays a role in delivery of iron to cells. Mediates iron uptake in capsule cells of the developing kidney (By similarity). {ECO:0000250}.		cellular iron ion homeostasis [GO:0006879]; immune response [GO:0006955]; intracellular sequestering of iron ion [GO:0006880]; iron ion transport [GO:0006826]; negative regulation of cell population proliferation [GO:0008285]; negative regulation of fibroblast proliferation [GO:0048147]	autolysosome [GO:0044754]; cytoplasm [GO:0005737]; cytosol [GO:0005829]; extracellular exosome [GO:0070062]; extracellular region [GO:0005576]; ficolin-1-rich granule lumen [GO:1904813]; intracellular ferritin complex [GO:0008043]; nucleus [GO:0005634]; tertiary granule lumen [GO:1904724]	autolysosome [GO:0044754]; cytoplasm [GO:0005737]; cytosol [GO:0005829]; extracellular exosome [GO:0070062]; extracellular region [GO:0005576]; ficolin-1-rich granule lumen [GO:1904813]; intracellular ferritin complex [GO:0008043]; nucleus [GO:0005634]; tertiary granule lumen [GO:1904724]; ferric iron binding [GO:0008199]; ferrous iron binding [GO:0008198]; ferroxidase activity [GO:0004322]; iden…	ferric iron binding [GO:0008199]; ferrous iron binding [GO:0008198]; ferroxidase activity [GO:0004322]; identical protein binding [GO:0042802]; iron ion binding [GO:0005506]	DISEASE: Hemochromatosis 5 (HFE5) [MIM:615517]: A disorder of iron metabolism characterized by iron overload. Excess iron is deposited in a variety of organs leading to their failure, and resulting in serious illnesses including cirrhosis, hepatomas, diabetes, cardiomyopathy, arthritis, and hypogonadotropic hypogonadism. Severe effects of the disease usually do not appear until after decades of p…	6323167; 3840162; 3023856; 3003694; 3020541; 7916709; 14702039; 15489334; 6589621; 11389486; 17081983; 18669648; 18318008; 20068231; 21269460; 21406692; 22814378; 24275569; 25944712; 1992356; 9159481
	Q9UM07	Protein-arginine deiminase type-4, EC 3.5.3.15 (HL-60 PAD) (Peptidylarginine deiminase IV) (Protein-arginine deiminase type IV)	PADI4		P48637	Glutathione synthetase, GSH synthetase, GSH-S, EC 6.3.2.3 (Glutathione synthase)	GSS			A0A384MDR3	unreviewed	A0A384MDR3_HUMAN	Ferritin	FTL hCG_39405	Homo sapiens (Human)		FUNCTION: Stores iron in a soluble, non-toxic, readily available form. Important for iron homeostasis. Iron is taken up in the ferrous form and deposited as ferric hydroxides after oxidation. {ECO:0000256|RuleBase:RU361145}.		175	cellular iron ion homeostasis [GO:0006879]; iron ion transport [GO:0006826]	ferric iron binding [GO:0008199]; cellular iron ion homeostasis [GO:0006879]; iron ion transport [GO:0006826]	ferric iron binding [GO:0008199]			11181995		P48637	reviewed	GSHB_HUMAN	Glutathione synthetase, GSH synthetase, GSH-S, EC 6.3.2.3 (Glutathione synthase)	GSS	474	Homo sapiens (Human)	PATHWAY: Sulfur metabolism; glutathione biosynthesis; glutathione from L-cysteine and L-glutamate: step 2/2. {ECO:0000305|PubMed:9215686}.	FUNCTION: Catalyzes the production of glutathione from gamma-glutamylcysteine and glycine in an ATP-dependent manner (PubMed:7646467, PubMed:9215686). Glutathione (gamma-glutamylcysteinylglycine, GSH) is the most abundant intracellular thiol in living aerobic cells and is required for numerous processes including the protection of cells against oxidative damage, amino acid transport, the detoxifi…		cellular amino acid metabolic process [GO:0006520]; nervous system development [GO:0007399]; response to cadmium ion [GO:0046686]; response to oxidative stress [GO:0006979]	cytosol [GO:0005829]; extracellular exosome [GO:0070062]	cytosol [GO:0005829]; extracellular exosome [GO:0070062]; ATP binding [GO:0005524]; glutathione binding [GO:0043295]; glutathione synthase activity [GO:0004363]; identical protein binding [GO:0042802]; magnesium ion binding [GO:0000287]; protein homodimerization activity [GO:0042803]; cellular amino acid metabolic process [GO:0006520]; nervous system development [GO:0007399]; response to cadmium …	ATP binding [GO:0005524]; glutathione binding [GO:0043295]; glutathione synthase activity [GO:0004363]; identical protein binding [GO:0042802]; magnesium ion binding [GO:0000287]; protein homodimerization activity [GO:0042803]	DISEASE: Glutathione synthetase deficiency (GSS deficiency) [MIM:266130]: Severe form characterized by an increased rate of hemolysis and defective function of the central nervous system. {ECO:0000269|PubMed:27581854, ECO:0000269|PubMed:8896573, ECO:0000269|PubMed:9215686}. Note=The disease is caused by variants affecting the gene represented in this entry.; DISEASE: Glutathione synthetase defici…	7646467; 19672693; 14702039; 11780052; 15489334; 19413330; 21269460; 22223895; 23186163; 24275569; 10369661; 8896573; 9215686; 27581854
	Q5T1H1	Protein eyes shut homolog (Epidermal growth factor-like protein 10, EGF-like protein 10) (Epidermal growth factor-like protein 11, EGF-like protein 11) (Protein spacemaker homolog)	EYS		O75874	Isocitrate dehydrogenase [NADP] cytoplasmic, IDH, IDH1, EC 1.1.1.42 (Cytosolic NADP-isocitrate dehydrogenase) (IDPc) (NADP(+)-specific ICDH) (Oxalosuccinate decarboxylase)	IDH1			A0A384NL53	unreviewed	A0A384NL53_HUMAN	Carbonyl reductase (NADPH), EC 1.1.1.184		Homo sapiens (Human)				277		oxidoreductase activity, acting on the CH-OH group of donors, NAD or NADP as acceptor [GO:0016616]	oxidoreductase activity, acting on the CH-OH group of donors, NAD or NADP as acceptor [GO:0016616]					O75874	reviewed	IDHC_HUMAN	Isocitrate dehydrogenase [NADP] cytoplasmic, IDH, IDH1, EC 1.1.1.42 (Cytosolic NADP-isocitrate dehydrogenase) (IDPc) (NADP(+)-specific ICDH) (Oxalosuccinate decarboxylase)	IDH1 PICD	414	Homo sapiens (Human)		FUNCTION: Catalyzes the NADP(+)-dependent oxidative decarboxylation of isocitrate (D-threo-isocitrate) to 2-ketoglutarate (2-oxoglutarate), which is required by other enzymes such as the phytanoyl-CoA dioxygenase (PubMed:10521434, PubMed:19935646). Plays a critical role in the generation of NADPH, an important cofactor in many biosynthesis pathways (PubMed:10521434). May act as a corneal epitheli…		2-oxoglutarate metabolic process [GO:0006103]; female gonad development [GO:0008585]; glutathione metabolic process [GO:0006749]; glyoxylate cycle [GO:0006097]; isocitrate metabolic process [GO:0006102]; NADP metabolic process [GO:0006739]; regulation of phospholipid biosynthetic process [GO:0071071]; regulation of phospholipid catabolic process [GO:0060696]; response to oxidative stress [GO:0006…	cytoplasm [GO:0005737]; cytosol [GO:0005829]; extracellular exosome [GO:0070062]; extracellular region [GO:0005576]; ficolin-1-rich granule lumen [GO:1904813]; mitochondrion [GO:0005739]; peroxisomal matrix [GO:0005782]; peroxisome [GO:0005777]; secretory granule lumen [GO:0034774]; tertiary granule lumen [GO:1904724]	cytoplasm [GO:0005737]; cytosol [GO:0005829]; extracellular exosome [GO:0070062]; extracellular region [GO:0005576]; ficolin-1-rich granule lumen [GO:1904813]; mitochondrion [GO:0005739]; peroxisomal matrix [GO:0005782]; peroxisome [GO:0005777]; secretory granule lumen [GO:0034774]; tertiary granule lumen [GO:1904724]; cadherin binding [GO:0045296]; identical protein binding [GO:0042802]; isocitr…	cadherin binding [GO:0045296]; identical protein binding [GO:0042802]; isocitrate dehydrogenase (NADP+) activity [GO:0004450]; magnesium ion binding [GO:0000287]; NAD binding [GO:0051287]; NADP binding [GO:0050661]; protein homodimerization activity [GO:0042803]	DISEASE: Glioma (GLM) [MIM:137800]: Gliomas are benign or malignant central nervous system neoplasms derived from glial cells. They comprise astrocytomas and glioblastoma multiforme that are derived from astrocytes, oligodendrogliomas derived from oligodendrocytes and ependymomas derived from ependymocytes. {ECO:0000269|PubMed:19117336, ECO:0000269|PubMed:19935646}. Note=The gene represented in t…	9866202; 10521434; 11230166; 17974005; 15815621; 15489334; 19608861; 21269460; 22814378; 24275569; 25944712; 15173171; 19935646; 16959974; 18772396; 19117336; 26161668
	P22748	Carbonic anhydrase 4, EC 4.2.1.1 (Carbonate dehydratase IV) (Carbonic anhydrase IV, CA-IV)	CA4		P55017	Solute carrier family 12 member 3 (Na-Cl cotransporter, NCC) (Na-Cl symporter) (Thiazide-sensitive sodium-chloride cotransporter)	SLC12A3			A0A384P5L2	unreviewed	A0A384P5L2_HUMAN	Epididymis secretory sperm binding protein		Homo sapiens (Human)				329		oxidoreductase activity [GO:0016491]; zinc ion binding [GO:0008270]	oxidoreductase activity [GO:0016491]; zinc ion binding [GO:0008270]					P55017	reviewed	S12A3_HUMAN	Solute carrier family 12 member 3 (Na-Cl cotransporter, NCC) (Na-Cl symporter) (Thiazide-sensitive sodium-chloride cotransporter)	SLC12A3 NCC TSC	1021	Homo sapiens (Human)		FUNCTION: Electroneutral sodium and chloride ion cotransporter. In kidney distal convoluted tubules, key mediator of sodium and chloride reabsorption (PubMed:21613606, PubMed:22009145). Receptor for the pro-inflammatory cytokine IL18. Contributes to IL18-induced cytokine production, including IFNG, IL6, IL18 and CCL2. May act either independently of IL18R1, or in a complex with IL18R1 (By similar…	ACTIVITY REGULATION: Activated by WNK3. {ECO:0000269|PubMed:21613606}.	cell volume homeostasis [GO:0006884]; cellular response to inorganic substance [GO:0071241]; chloride ion homeostasis [GO:0055064]; chloride transmembrane transport [GO:1902476]; ion transport [GO:0006811]; potassium ion homeostasis [GO:0055075]; potassium ion import across plasma membrane [GO:1990573]; protein phosphorylation [GO:0006468]; response to aldosterone [GO:1904044]; response to dietar…	apical plasma membrane [GO:0016324]; cytosol [GO:0005829]; extracellular exosome [GO:0070062]; integral component of plasma membrane [GO:0005887]; membrane [GO:0016020]; plasma membrane [GO:0005886]	apical plasma membrane [GO:0016324]; cytosol [GO:0005829]; extracellular exosome [GO:0070062]; integral component of plasma membrane [GO:0005887]; membrane [GO:0016020]; plasma membrane [GO:0005886]; potassium:chloride symporter activity [GO:0015379]; sodium ion transmembrane transporter activity [GO:0015081]; sodium:chloride symporter activity [GO:0015378]; sodium:potassium:chloride symporter ac…	potassium:chloride symporter activity [GO:0015379]; sodium ion transmembrane transporter activity [GO:0015081]; sodium:chloride symporter activity [GO:0015378]; sodium:potassium:chloride symporter activity [GO:0008511]	DISEASE: Gitelman syndrome (GTLMNS) [MIM:263800]: An autosomal recessive disorder characterized by hypokalemic alkalosis in combination with hypomagnesemia, low urinary calcium, and increased renin activity associated with normal blood pressure. Patients are often asymptomatic or present transient periods of muscular weakness and tetany, usually accompanied by abdominal pain, vomiting and fever. …	8528245; 8812482; 14702039; 15616553; 21613606; 23186163; 26099046; 29993276; 8900229; 22406640; 8954067; 9734597; 10988270; 10616841; 11168953; 11940055; 12008755; 12112667; 15069170; 15687331; 16429844; 17654016; 17873326; 17885550; 22009145
	Q16270	Insulin-like growth factor-binding protein 7, IBP-7, IGF-binding protein 7, IGFBP-7 (IGFBP-rP1) (MAC25 protein) (PGI2-stimulating factor) (Prostacyclin-stimulating factor) (Tumor-derived adhesion factor, TAF)	IGFBP7		P04062	Lysosomal acid glucosylceramidase, Lysosomal acid GCase, EC 3.2.1.45 (Acid beta-glucosidase) (Alglucerase) (Beta-glucocerebrosidase, Beta-GC) (Cholesterol glucosyltransferase, SGTase, EC 2.4.1.-) (Cholesteryl-beta-glucosidase, EC 3.2.1.-) (D-glucosyl-N-acylsphingosine glucohydrolase) (Imiglucerase) (Lysosomal cholesterol glycosyltransferase) (Lysosomal galactosylceramidase, EC 3.2.1.46) (Lysosoma…	GBA			A0A384P5L6	unreviewed	A0A384P5L6_HUMAN	Fumarylacetoacetase, EC 3.7.1.2 (Fumarylacetoacetate hydrolase)		Homo sapiens (Human)	PATHWAY: Amino-acid degradation; L-phenylalanine degradation; acetoacetate and fumarate from L-phenylalanine: step 6/6. {ECO:0000256|ARBA:ARBA00004782, ECO:0000256|RuleBase:RU366008}.			419	arginine catabolic process [GO:0006527]; L-phenylalanine catabolic process [GO:0006559]; tyrosine catabolic process [GO:0006572]	fumarylacetoacetase activity [GO:0004334]; metal ion binding [GO:0046872]; arginine catabolic process [GO:0006527]; L-phenylalanine catabolic process [GO:0006559]; tyrosine catabolic process [GO:0006572]	fumarylacetoacetase activity [GO:0004334]; metal ion binding [GO:0046872]					P04062	reviewed	GLCM_HUMAN	Lysosomal acid glucosylceramidase, Lysosomal acid GCase, EC 3.2.1.45 (Acid beta-glucosidase) (Alglucerase) (Beta-glucocerebrosidase, Beta-GC) (Cholesterol glucosyltransferase, SGTase, EC 2.4.1.-) (Cholesteryl-beta-glucosidase, EC 3.2.1.-) (D-glucosyl-N-acylsphingosine glucohydrolase) (Imiglucerase) (Lysosomal cholesterol glycosyltransferase) (Lysosomal galactosylceramidase, EC 3.2.1.46) (Lysosoma…	GBA GC GLUC	536	Homo sapiens (Human)	PATHWAY: Steroid metabolism; cholesterol metabolism. {ECO:0000269|PubMed:24211208, ECO:0000269|PubMed:26724485}.; PATHWAY: Sphingolipid metabolism. {ECO:0000269|PubMed:16293621, ECO:0000269|PubMed:24211208, ECO:0000269|PubMed:26724485, ECO:0000269|PubMed:9201993}.	FUNCTION: Glucosylceramidase that catalyzes, within the lysosomal compartment, the hydrolysis of glucosylceramides/GlcCers (such as beta-D-glucosyl-(1<->1')-N-acylsphing-4-enine) into free ceramides (such as N-acylsphing-4-enine) and glucose (PubMed:9201993, PubMed:24211208, PubMed:15916907, PubMed:32144204). Plays a central role in the degradation of complex lipids and the turnover of cellular m…	ACTIVITY REGULATION: Synergistically activated by saposin-A and saposin-C, two saposin peptides produced by proteolytic processing of prosaposin/PSAP (PubMed:9201993). Saposin-C activates GBA through its recruitment to membranes (PubMed:10781797, PubMed:9201993). The membrane structure and composition in anionic phospholipids are also important for the activation (PubMed:9201993, PubMed:10781797)…	antigen processing and presentation [GO:0019882]; autophagosome organization [GO:1905037]; autophagy [GO:0006914]; beta-glucoside catabolic process [GO:1901805]; brain morphogenesis [GO:0048854]; cell maturation [GO:0048469]; cellular response to starvation [GO:0009267]; cellular response to tumor necrosis factor [GO:0071356]; ceramide biosynthetic process [GO:0046513]; cerebellar Purkinje cell l…	endoplasmic reticulum [GO:0005783]; extracellular exosome [GO:0070062]; extrinsic component of membrane [GO:0019898]; Golgi apparatus [GO:0005794]; lysosomal lumen [GO:0043202]; lysosomal membrane [GO:0005765]; lysosome [GO:0005764]; trans-Golgi network [GO:0005802]	endoplasmic reticulum [GO:0005783]; extracellular exosome [GO:0070062]; extrinsic component of membrane [GO:0019898]; Golgi apparatus [GO:0005794]; lysosomal lumen [GO:0043202]; lysosomal membrane [GO:0005765]; lysosome [GO:0005764]; trans-Golgi network [GO:0005802]; galactosylceramidase activity [GO:0004336]; glucosylceramidase activity [GO:0004348]; glucosyltransferase activity [GO:0046527]; sc…	galactosylceramidase activity [GO:0004336]; glucosylceramidase activity [GO:0004348]; glucosyltransferase activity [GO:0046527]; scavenger receptor binding [GO:0005124]; signaling receptor binding [GO:0005102]; steryl-beta-glucosidase activity [GO:0050295]	DISEASE: Gaucher disease (GD) [MIM:230800]: A lysosomal storage disease due to deficient activity of beta-glucocerebrosidase and characterized by accumulation of glucosylceramide in the reticulo-endothelial system. Different clinical forms are recognized depending on the presence (neuronopathic forms) or absence of central nervous system involvement, severity and age of onset. {ECO:0000269|PubMed…	3864160; 3001061; 2914709; 1572652; 8294033; 9331372; 14702039; 16710414; 15489334; 3359914; 3687939; 6091633; 3456607; 1848227; 7908905; 9201993; 10781797; 12754519; 18022370; 17897319; 19279011; 19159218; 21098288; 21269460; 24211208; 23266198; 27789271; 27378698; 26724485; 32144204; 33361282; 12792654; 15817452; 16293621; 17139081; 17187079; 8118460; 8889578; 10527671; 10649495; 1974409; 19720…
	P31639	Sodium/glucose cotransporter 2, Na(+)/glucose cotransporter 2 (Low affinity sodium-glucose cotransporter) (Solute carrier family 5 member 2)	SLC5A2		Q13510	Acid ceramidase, AC, ACDase, Acid CDase, EC 3.5.1.23 (Acylsphingosine deacylase) (N-acylethanolamine hydrolase ASAH1, EC 3.5.1.-) (N-acylsphingosine amidohydrolase) (Putative 32 kDa heart protein, PHP32) [Cleaved into: Acid ceramidase subunit alpha; Acid ceramidase subunit beta ]	ASAH1			A0A4D5RAC7	unreviewed	A0A4D5RAC7_HUMAN	Tr-type G domain-containing protein		Homo sapiens (Human)				425		GTP binding [GO:0005525]; GTPase activity [GO:0003924]	GTP binding [GO:0005525]; GTPase activity [GO:0003924]					Q13510	reviewed	ASAH1_HUMAN	Acid ceramidase, AC, ACDase, Acid CDase, EC 3.5.1.23 (Acylsphingosine deacylase) (N-acylethanolamine hydrolase ASAH1, EC 3.5.1.-) (N-acylsphingosine amidohydrolase) (Putative 32 kDa heart protein, PHP32) [Cleaved into: Acid ceramidase subunit alpha; Acid ceramidase subunit beta ]	ASAH1 ASAH HSD-33 HSD33	395	Homo sapiens (Human)	PATHWAY: Lipid metabolism; sphingolipid metabolism. {ECO:0000269|PubMed:10610716, ECO:0000269|PubMed:7744740}.	FUNCTION: Lysosomal ceramidase that hydrolyzes sphingolipid ceramides into sphingosine and free fatty acids at acidic pH (PubMed:10610716, PubMed:7744740, PubMed:15655246, PubMed:11451951). Ceramides, sphingosine, and its phosphorylated form sphingosine-1-phosphate are bioactive lipids that mediate cellular signaling pathways regulating several biological processes including cell proliferation, a…	ACTIVITY REGULATION: Activated by Ca(2+), Mg(2+) and Na(+) cations (PubMed:12764132). Inhibited by Zn(2+) (PubMed:12764132). Phosphatidylserine and phosphatidic acid stimulate while cardiolipin, phosphatidylcholine, lysophosphatidylcholine, phosphatidylethanolamine, phosphatidylinositol and sphingomyelin inhibit the reverse ceramide synthase activity (PubMed:12764132). Phosphatidic acid, phosphat…	cellular response to tumor necrosis factor [GO:0071356]; ceramide biosynthetic process [GO:0046513]; ceramide catabolic process [GO:0046514]; fatty acid metabolic process [GO:0006631]; keratinocyte differentiation [GO:0030216]; negative regulation of nucleic acid-templated transcription [GO:1903507]; regulation of programmed necrotic cell death [GO:0062098]; regulation of steroid biosynthetic pro…	extracellular exosome [GO:0070062]; extracellular region [GO:0005576]; extracellular space [GO:0005615]; ficolin-1-rich granule lumen [GO:1904813]; lysosomal lumen [GO:0043202]; lysosome [GO:0005764]; nucleus [GO:0005634]; tertiary granule lumen [GO:1904724]	extracellular exosome [GO:0070062]; extracellular region [GO:0005576]; extracellular space [GO:0005615]; ficolin-1-rich granule lumen [GO:1904813]; lysosomal lumen [GO:0043202]; lysosome [GO:0005764]; nucleus [GO:0005634]; tertiary granule lumen [GO:1904724]; ceramidase activity [GO:0102121]; fatty acid amide hydrolase activity [GO:0017064]; hydrolase activity, acting on carbon-nitrogen (but not …	ceramidase activity [GO:0102121]; fatty acid amide hydrolase activity [GO:0017064]; hydrolase activity, acting on carbon-nitrogen (but not peptide) bonds [GO:0016810]; hydrolase activity, acting on carbon-nitrogen (but not peptide) bonds, in linear amides [GO:0016811]; N-acylsphingosine amidohydrolase activity [GO:0017040]; nuclear receptor binding [GO:0016922]; transcription corepressor activity…	DISEASE: Farber lipogranulomatosis (FRBRL) [MIM:228000]: An autosomal recessive lysosomal storage disorder characterized by subcutaneous lipid-loaded nodules, excruciating pain in the joints and extremities, and marked accumulation of ceramide in lysosomes. Disease severity is variable. The most severe disease subtype is a rare neonatal form with death occurring before 1 year of age. {ECO:0000269…	8955159; 10993717; 10610716; 16421571; 15489334; 7744740; 11451951; 12764132; 12815059; 12754519; 15655246; 16335952; 16263699; 17713573; 19159218; 21269460; 22927646; 22261821; 24275569; 25944712; 30525581; 29692406; 11241842; 12638942; 16951918; 20609603; 22703880; 21893389; 21982811; 24164096; 27411168; 26945816; 27026573; 33798445
	Q9UKM7	Endoplasmic reticulum mannosyl-oligosaccharide 1,2-alpha-mannosidase, EC 3.2.1.113 (ER alpha-1,2-mannosidase) (ER mannosidase 1, ERMan1) (Man9GlcNAc2-specific-processing alpha-mannosidase) (Mannosidase alpha class 1B member 1)	MAN1B1		P08123	Collagen alpha-2(I) chain (Alpha-2 type I collagen)	COL1A2			A0A4D5RAC9	unreviewed	A0A4D5RAC9_HUMAN	Elongation factor 1-alpha		Homo sapiens (Human)		FUNCTION: This protein promotes the GTP-dependent binding of aminoacyl-tRNA to the A-site of ribosomes during protein biosynthesis. {ECO:0000256|RuleBase:RU000325}.		455		GTP binding [GO:0005525]; GTPase activity [GO:0003924]; translation elongation factor activity [GO:0003746]	GTP binding [GO:0005525]; GTPase activity [GO:0003924]; translation elongation factor activity [GO:0003746]					P08123	reviewed	CO1A2_HUMAN	Collagen alpha-2(I) chain (Alpha-2 type I collagen)	COL1A2	1366	Homo sapiens (Human)		FUNCTION: Type I collagen is a member of group I collagen (fibrillar forming collagen).		blood vessel development [GO:0001568]; bone mineralization [GO:0030282]; cellular response to amino acid stimulus [GO:0071230]; collagen fibril organization [GO:0030199]; collagen metabolic process [GO:0032963]; extracellular matrix assembly [GO:0085029]; extracellular matrix organization [GO:0030198]; odontogenesis [GO:0042476]; protein heterotrimerization [GO:0070208]; regulation of blood press…	collagen type I trimer [GO:0005584]; collagen-containing extracellular matrix [GO:0062023]; endoplasmic reticulum [GO:0005783]; endoplasmic reticulum lumen [GO:0005788]; extracellular exosome [GO:0070062]; extracellular matrix [GO:0031012]; extracellular region [GO:0005576]; extracellular space [GO:0005615]	collagen type I trimer [GO:0005584]; collagen-containing extracellular matrix [GO:0062023]; endoplasmic reticulum [GO:0005783]; endoplasmic reticulum lumen [GO:0005788]; extracellular exosome [GO:0070062]; extracellular matrix [GO:0031012]; extracellular region [GO:0005576]; extracellular space [GO:0005615]; extracellular matrix structural constituent [GO:0005201]; extracellular matrix structural…	extracellular matrix structural constituent [GO:0005201]; extracellular matrix structural constituent conferring tensile strength [GO:0030020]; identical protein binding [GO:0042802]; metal ion binding [GO:0046872]; platelet-derived growth factor binding [GO:0048407]; protease binding [GO:0002020]; protein-macromolecule adaptor activity [GO:0030674]; SMAD binding [GO:0046332]	DISEASE: Ehlers-Danlos syndrome, arthrochalasia type, 2 (EDSARTH2) [MIM:617821]: A form of Ehlers-Danlos syndrome, a connective tissue disorder characterized by hyperextensible skin, atrophic cutaneous scars due to tissue fragility and joint hyperlaxity. EDSARTH2 is an autosomal dominant condition characterized by frequent congenital hip dislocation and extreme joint laxity with recurrent joint s…	2824475; 9016532; 9443882; 15489334; 3421913; 4011429; 3680255; 2394758; 1577745; 5529814; 3403536; 1642148; 4319110; 4412529; 2839839; 6321602; 6687691; 1339453; 7881420; 2364107; 6267597; 2897363; 6309769; 6092353; 2010058; 9101290; 1895312; 22905912; 24275569; 2914942; 2777764; 2064612; 1990009; 1874719; 2052622; 1284475; 1385413; 8456807; 8456808; 8444468; 8401517; 7906591; 8094076; 7693712; …
	P00749	Urokinase-type plasminogen activator, U-plasminogen activator, uPA, EC 3.4.21.73 [Cleaved into: Urokinase-type plasminogen activator long chain A; Urokinase-type plasminogen activator short chain A; Urokinase-type plasminogen activator chain B ]	PLAU		P40925	Malate dehydrogenase, cytoplasmic, EC 1.1.1.37 (Cytosolic malate dehydrogenase) (Diiodophenylpyruvate reductase, EC 1.1.1.96)	MDH1			A0A4P8YRP3	unreviewed	A0A4P8YRP3_HUMAN	Spink		Homo sapiens (Human)				59		serine-type endopeptidase inhibitor activity [GO:0004867]	serine-type endopeptidase inhibitor activity [GO:0004867]					P40925	reviewed	MDHC_HUMAN	Malate dehydrogenase, cytoplasmic, EC 1.1.1.37 (Cytosolic malate dehydrogenase) (Diiodophenylpyruvate reductase, EC 1.1.1.96)	MDH1 MDHA	334	Homo sapiens (Human)		FUNCTION: Catalyzes the reduction of aromatic alpha-keto acids in the presence of NADH (PubMed:3052244). Plays essential roles in the malate-aspartate shuttle and the tricarboxylic acid cycle, important in mitochondrial NADH supply for oxidative phosphorylation (PubMed:31538237). {ECO:0000269|PubMed:3052244, ECO:0000269|PubMed:31538237}.		malate metabolic process [GO:0006108]; NADH metabolic process [GO:0006734]; NADP metabolic process [GO:0006739]; oxaloacetate metabolic process [GO:0006107]; tricarboxylic acid cycle [GO:0006099]	centrosome [GO:0005813]; cytoplasm [GO:0005737]; cytosol [GO:0005829]; extracellular exosome [GO:0070062]; extracellular space [GO:0005615]	centrosome [GO:0005813]; cytoplasm [GO:0005737]; cytosol [GO:0005829]; extracellular exosome [GO:0070062]; extracellular space [GO:0005615]; diiodophenylpyruvate reductase activity [GO:0047860]; L-malate dehydrogenase activity [GO:0030060]; malic enzyme activity [GO:0004470]; malate metabolic process [GO:0006108]; NADH metabolic process [GO:0006734]; NADP metabolic process [GO:0006739]; oxaloacet…	diiodophenylpyruvate reductase activity [GO:0047860]; L-malate dehydrogenase activity [GO:0030060]; malic enzyme activity [GO:0004470]	DISEASE: Developmental and epileptic encephalopathy 88 (DEE88) [MIM:618959]: A form of epileptic encephalopathy, a heterogeneous group of early-onset epilepsies characterized by refractory seizures, neurodevelopmental impairment, and poor prognosis. Development is normal prior to seizure onset, after which cognitive and motor delays become apparent. DEE88 is an autosomal recessive severe form cha…	8786100; 14702039; 15815621; 15489334; 7895732; 3052244; 16139798; 19608861; 20068231; 21269460; 22693256; 22905912; 24275569; 25944712; 31538237
	P49419	Alpha-aminoadipic semialdehyde dehydrogenase, Alpha-AASA dehydrogenase, EC 1.2.1.31 (Aldehyde dehydrogenase family 7 member A1, EC 1.2.1.3) (Antiquitin-1) (Betaine aldehyde dehydrogenase, EC 1.2.1.8) (Delta1-piperideine-6-carboxylate dehydrogenase, P6c dehydrogenase)	ALDH7A1		P40926	Malate dehydrogenase, mitochondrial, EC 1.1.1.37	MDH2			A0A4W9A917	unreviewed	A0A4W9A917_HUMAN	Immunoglobulin heavy constant gamma 3	IGHG3	Homo sapiens (Human)				377						12508121		P40926	reviewed	MDHM_HUMAN	Malate dehydrogenase, mitochondrial, EC 1.1.1.37	MDH2	338	Homo sapiens (Human)			ACTIVITY REGULATION: Enzyme activity is enhanced by acetylation. {ECO:0000269|PubMed:20167786}.	aerobic respiration [GO:0009060]; gluconeogenesis [GO:0006094]; malate metabolic process [GO:0006108]; NADH metabolic process [GO:0006734]; oxaloacetate metabolic process [GO:0006107]; tricarboxylic acid cycle [GO:0006099]	cytoplasm [GO:0005737]; extracellular exosome [GO:0070062]; membrane [GO:0016020]; mitochondrial matrix [GO:0005759]; mitochondrion [GO:0005739]; nucleus [GO:0005634]	cytoplasm [GO:0005737]; extracellular exosome [GO:0070062]; membrane [GO:0016020]; mitochondrial matrix [GO:0005759]; mitochondrion [GO:0005739]; nucleus [GO:0005634]; L-malate dehydrogenase activity [GO:0030060]; malate dehydrogenase (NADP+) activity [GO:0046554]; protein self-association [GO:0043621]; RNA binding [GO:0003723]; aerobic respiration [GO:0009060]; gluconeogenesis [GO:0006094]; mala…	L-malate dehydrogenase activity [GO:0030060]; malate dehydrogenase (NADP+) activity [GO:0046554]; protein self-association [GO:0043621]; RNA binding [GO:0003723]	DISEASE: Developmental and epileptic encephalopathy 51 (DEE51) [MIM:617339]: A form of epileptic encephalopathy, a heterogeneous group of severe early-onset epilepsies characterized by refractory seizures, neurodevelopmental impairment, and poor prognosis. Development is normal prior to seizure onset, after which cognitive and motor delays become apparent. DEE51 is an autosomal recessive form cha…	14702039; 12853948; 15489334; 15592455; 19690332; 19608861; 20167786; 21269460; 21908771; 23186163; 24275569; 25944712; 27989324
	Q8WVV4	Protein POF1B (Premature ovarian failure protein 1B)	POF1B		Q01973	Inactive tyrosine-protein kinase transmembrane receptor ROR1 (Neurotrophic tyrosine kinase, receptor-related 1)	ROR1			A0A5C2FT24	unreviewed	A0A5C2FT24_HUMAN	IGL c111_light_IGKV3-20_IGKJ2		Homo sapiens (Human)				108								Q01973	reviewed	ROR1_HUMAN	Inactive tyrosine-protein kinase transmembrane receptor ROR1 (Neurotrophic tyrosine kinase, receptor-related 1)	ROR1 NTRKR1	937	Homo sapiens (Human)		FUNCTION: Has very low kinase activity in vitro and is unlikely to function as a tyrosine kinase in vivo (PubMed:25029443). Receptor for ligand WNT5A which activate downstream NFkB signaling pathway and may result in the inhibition of WNT3A-mediated signaling (PubMed:25029443, PubMed:27162350). In inner ear, crucial for spiral ganglion neurons to innervate auditory hair cells (PubMed:27162350). {…		astrocyte development [GO:0014002]; inner ear development [GO:0048839]; positive regulation of I-kappaB kinase/NF-kappaB signaling [GO:0043123]; positive regulation of kinase activity [GO:0033674]; positive regulation of neuron projection development [GO:0010976]; positive regulation of NF-kappaB transcription factor activity [GO:0051092]; positive regulation of phosphatidylinositol 3-kinase sign…	axon terminus [GO:0043679]; cell surface [GO:0009986]; cytoplasm [GO:0005737]; integral component of plasma membrane [GO:0005887]; plasma membrane [GO:0005886]; receptor complex [GO:0043235]; stress fiber [GO:0001725]	axon terminus [GO:0043679]; cell surface [GO:0009986]; cytoplasm [GO:0005737]; integral component of plasma membrane [GO:0005887]; plasma membrane [GO:0005886]; receptor complex [GO:0043235]; stress fiber [GO:0001725]; ATP binding [GO:0005524]; coreceptor activity involved in Wnt signaling pathway, planar cell polarity pathway [GO:1904929]; transmembrane receptor protein tyrosine kinase activity …	ATP binding [GO:0005524]; coreceptor activity involved in Wnt signaling pathway, planar cell polarity pathway [GO:1904929]; transmembrane receptor protein tyrosine kinase activity [GO:0004714]; Wnt receptor activity [GO:0042813]; Wnt-protein binding [GO:0017147]	DISEASE: Deafness, autosomal recessive, 108 (DFNB108) [MIM:617654]: A form of non-syndromic sensorineural hearing loss. Sensorineural deafness results from damage to the neural receptors of the inner ear, the nerve pathways to the brain, or the area of the brain that receives sound information. {ECO:0000269|PubMed:27162350}. Note=The disease is caused by variants affecting the gene represented in…	1334494; 8875995; 16710414; 15489334; 25029443; 16959974; 17344846; 27162350
	P03952	Plasma kallikrein, EC 3.4.21.34 (Fletcher factor) (Kininogenin) (Plasma prekallikrein, PKK) [Cleaved into: Plasma kallikrein heavy chain; Plasma kallikrein light chain ]	KLKB1		Q7Z406	Myosin-14 (Myosin heavy chain 14) (Myosin heavy chain, non-muscle IIc) (Non-muscle myosin heavy chain IIc, NMHC II-C)	MYH14			A0A5C2FXQ6	unreviewed	A0A5C2FXQ6_HUMAN	IGL c405_light_IGKV3-11_IGKJ4		Homo sapiens (Human)				107								Q7Z406	reviewed	MYH14_HUMAN	Myosin-14 (Myosin heavy chain 14) (Myosin heavy chain, non-muscle IIc) (Non-muscle myosin heavy chain IIc, NMHC II-C)	MYH14 KIAA2034 FP17425	1995	Homo sapiens (Human)		FUNCTION: Cellular myosin that appears to play a role in cytokinesis, cell shape, and specialized functions such as secretion and capping. {ECO:0000250}.		actin filament-based movement [GO:0030048]; actomyosin structure organization [GO:0031032]; mitochondrion morphogenesis [GO:0070584]; neuronal action potential [GO:0019228]; regulation of cell shape [GO:0008360]; sensory perception of sound [GO:0007605]; skeletal muscle contraction [GO:0003009]; skeletal muscle tissue development [GO:0007519]; vocalization behavior [GO:0071625]	actomyosin [GO:0042641]; brush border [GO:0005903]; cytosol [GO:0005829]; extracellular exosome [GO:0070062]; growth cone [GO:0030426]; membrane [GO:0016020]; myosin filament [GO:0032982]; myosin II complex [GO:0016460]; myosin II filament [GO:0097513]; stress fiber [GO:0001725]	actomyosin [GO:0042641]; brush border [GO:0005903]; cytosol [GO:0005829]; extracellular exosome [GO:0070062]; growth cone [GO:0030426]; membrane [GO:0016020]; myosin filament [GO:0032982]; myosin II complex [GO:0016460]; myosin II filament [GO:0097513]; stress fiber [GO:0001725]; actin filament binding [GO:0051015]; ATP binding [GO:0005524]; calmodulin binding [GO:0005516]; microfilament motor ac…	actin filament binding [GO:0051015]; ATP binding [GO:0005524]; calmodulin binding [GO:0005516]; microfilament motor activity [GO:0000146]	DISEASE: Deafness, autosomal dominant, 4A (DFNA4A) [MIM:600652]: A form of non-syndromic sensorineural hearing loss. Sensorineural deafness results from damage to the neural receptors of the inner ear, the nerve pathways to the brain, or the area of the brain that receives sound information. {ECO:0000269|PubMed:15015131, ECO:0000269|PubMed:16222661}. Note=The disease is caused by variants affecti…	12909352; 15057824; 15489334; 19240025; 15498874; 17974005; 14702039; 11919279; 14594953; 19413330; 21269460; 21406692; 23186163; 24275569; 15015131; 16222661; 21480433
	Q9HD42	Charged multivesicular body protein 1a (Chromatin-modifying protein 1a, CHMP1a) (Vacuolar protein sorting-associated protein 46-1, Vps46-1, hVps46-1)	CHMP1A		P48735	Isocitrate dehydrogenase [NADP], mitochondrial, IDH, EC 1.1.1.42 (ICD-M) (IDP) (NADP(+)-specific ICDH) (Oxalosuccinate decarboxylase)	IDH2			A0A5C2G0C7	unreviewed	A0A5C2G0C7_HUMAN	IGL c2435_light_IGKV3-20_IGKJ1 (IGL c2612_light_IGKV3-20_IGKJ1)		Homo sapiens (Human)				108								P48735	reviewed	IDHP_HUMAN	Isocitrate dehydrogenase [NADP], mitochondrial, IDH, EC 1.1.1.42 (ICD-M) (IDP) (NADP(+)-specific ICDH) (Oxalosuccinate decarboxylase)	IDH2	452	Homo sapiens (Human)		FUNCTION: Plays a role in intermediary metabolism and energy production (PubMed:22416140, PubMed:19228619). It may tightly associate or interact with the pyruvate dehydrogenase complex (PubMed:22416140, PubMed:19228619). {ECO:0000269|PubMed:19228619, ECO:0000269|PubMed:22416140}.		2-oxoglutarate metabolic process [GO:0006103]; carbohydrate metabolic process [GO:0005975]; glyoxylate cycle [GO:0006097]; isocitrate metabolic process [GO:0006102]; NADP metabolic process [GO:0006739]; tricarboxylic acid cycle [GO:0006099]	cytosol [GO:0005829]; extracellular exosome [GO:0070062]; mitochondrial matrix [GO:0005759]; mitochondrion [GO:0005739]; peroxisome [GO:0005777]	cytosol [GO:0005829]; extracellular exosome [GO:0070062]; mitochondrial matrix [GO:0005759]; mitochondrion [GO:0005739]; peroxisome [GO:0005777]; isocitrate dehydrogenase (NADP+) activity [GO:0004450]; magnesium ion binding [GO:0000287]; NAD binding [GO:0051287]; 2-oxoglutarate metabolic process [GO:0006103]; carbohydrate metabolic process [GO:0005975]; glyoxylate cycle [GO:0006097]; isocitrate m…	isocitrate dehydrogenase (NADP+) activity [GO:0004450]; magnesium ion binding [GO:0000287]; NAD binding [GO:0051287]	DISEASE: D-2-hydroxyglutaric aciduria 2 (D2HGA2) [MIM:613657]: A neurometabolic disorder causing developmental delay, epilepsy, hypotonia, and dysmorphic features. Both a mild and a severe phenotype exist. The severe phenotype is homogeneous and is characterized by early infantile-onset epileptic encephalopathy and cardiomyopathy. The mild phenotype has a more variable clinical presentation. Diag…	14702039; 16572171; 15489334; 19608861; 21269460; 22416140; 24275569; 25944712; 19228619; 20847235; 25495392; 26161668
	P78330	Phosphoserine phosphatase, PSP, PSPase, EC 3.1.3.3 (L-3-phosphoserine phosphatase) (O-phosphoserine phosphohydrolase)	PSPH		P15291	Beta-1,4-galactosyltransferase 1, Beta-1,4-GalTase 1, Beta4Gal-T1, b4Gal-T1, EC 2.4.1.- (Beta-N-acetylglucosaminyl-glycolipid beta-1,4-galactosyltransferase) (Beta-N-acetylglucosaminylglycopeptide beta-1,4-galactosyltransferase, EC 2.4.1.38) (Lactose synthase A protein, EC 2.4.1.22) (N-acetyllactosamine synthase, EC 2.4.1.90) (Nal synthase) (Neolactotriaosylceramide beta-1,4-galactosyltransferase…	B4GALT1			A0A5C2G0F1	unreviewed	A0A5C2G0F1_HUMAN	IGL c1886_light_IGKV1-12_IGKJ4		Homo sapiens (Human)				107								P15291	reviewed	B4GT1_HUMAN	Beta-1,4-galactosyltransferase 1, Beta-1,4-GalTase 1, Beta4Gal-T1, b4Gal-T1, EC 2.4.1.- (Beta-N-acetylglucosaminyl-glycolipid beta-1,4-galactosyltransferase) (Beta-N-acetylglucosaminylglycopeptide beta-1,4-galactosyltransferase, EC 2.4.1.38) (Lactose synthase A protein, EC 2.4.1.22) (N-acetyllactosamine synthase, EC 2.4.1.90) (Nal synthase) (Neolactotriaosylceramide beta-1,4-galactosyltransferase…	B4GALT1 GGTB2	398	Homo sapiens (Human)	PATHWAY: Protein modification; protein glycosylation. {ECO:0000269|PubMed:16157350}.	FUNCTION: [Beta-1,4-galactosyltransferase 1]: The Golgi complex form catalyzes the production of lactose in the lactating mammary gland and could also be responsible for the synthesis of complex-type N-linked oligosaccharides in many glycoproteins as well as the carbohydrate moieties of glycolipids. {ECO:0000269|PubMed:16157350}.; FUNCTION: [Processed beta-1,4-galactosyltransferase 1]: The cell s…		acute inflammatory response [GO:0002526]; angiogenesis involved in wound healing [GO:0060055]; binding of sperm to zona pellucida [GO:0007339]; cell adhesion [GO:0007155]; development of secondary sexual characteristics [GO:0045136]; epithelial cell development [GO:0002064]; epithelial cell proliferation [GO:0050673]; extracellular matrix organization [GO:0030198]; galactose metabolic process [GO…	azurophil granule membrane [GO:0035577]; basolateral plasma membrane [GO:0016323]; brush border membrane [GO:0031526]; desmosome [GO:0030057]; external side of plasma membrane [GO:0009897]; extracellular exosome [GO:0070062]; extracellular space [GO:0005615]; filopodium [GO:0030175]; Golgi apparatus [GO:0005794]; Golgi cisterna membrane [GO:0032580]; Golgi membrane [GO:0000139]; Golgi trans ciste…	azurophil granule membrane [GO:0035577]; basolateral plasma membrane [GO:0016323]; brush border membrane [GO:0031526]; desmosome [GO:0030057]; external side of plasma membrane [GO:0009897]; extracellular exosome [GO:0070062]; extracellular space [GO:0005615]; filopodium [GO:0030175]; Golgi apparatus [GO:0005794]; Golgi cisterna membrane [GO:0032580]; Golgi membrane [GO:0000139]; Golgi trans ciste…	alpha-tubulin binding [GO:0043014]; beta-N-acetylglucosaminylglycopeptide beta-1,4-galactosyltransferase activity [GO:0003831]; beta-tubulin binding [GO:0048487]; cytoskeletal protein binding [GO:0008092]; galactosyltransferase activity [GO:0008378]; identical protein binding [GO:0042802]; lactose synthase activity [GO:0004461]; manganese ion binding [GO:0030145]; N-acetyllactosamine synthase act…	DISEASE: Congenital disorder of glycosylation 2D (CDG2D) [MIM:607091]: A multisystem disorder caused by a defect in glycoprotein biosynthesis and characterized by under-glycosylated serum glycoproteins. Congenital disorders of glycosylation result in a wide variety of clinical features, such as defects in the nervous system development, psychomotor retardation, dysmorphic features, hypotonia, coa…	3144273; 2124683; 1903938; 1384956; 7579794; 7540104; 14702039; 15164053; 3094506; 3091013; 2120039; 1714903; 7744867; 10580128; 11901181; 20378551; 20068231; 24275569; 16157350; 16497331; 19106107
	P21333	Filamin-A, FLN-A (Actin-binding protein 280, ABP-280) (Alpha-filamin) (Endothelial actin-binding protein) (Filamin-1) (Non-muscle filamin)	FLNA		P02679	Fibrinogen gamma chain	FGG			A0A5C2G0M4	unreviewed	A0A5C2G0M4_HUMAN	IGL c1067_light_IGLV1-40_IGLJ3		Homo sapiens (Human)				109								P02679	reviewed	FIBG_HUMAN	Fibrinogen gamma chain	FGG PRO2061	453	Homo sapiens (Human)		FUNCTION: Together with fibrinogen alpha (FGA) and fibrinogen beta (FGB), polymerizes to form an insoluble fibrin matrix. Has a major function in hemostasis as one of the primary components of blood clots. In addition, functions during the early stages of wound repair to stabilize the lesion and guide cell migration during re-epithelialization. Was originally thought to be essential for platelet …		blood coagulation, fibrin clot formation [GO:0072378]; cell-matrix adhesion [GO:0007160]; cellular response to interleukin-1 [GO:0071347]; cellular response to interleukin-6 [GO:0071354]; fibrinolysis [GO:0042730]; negative regulation of endothelial cell apoptotic process [GO:2000352]; negative regulation of extrinsic apoptotic signaling pathway via death domain receptors [GO:1902042]; negative r…	blood microparticle [GO:0072562]; cell surface [GO:0009986]; collagen-containing extracellular matrix [GO:0062023]; endoplasmic reticulum lumen [GO:0005788]; external side of plasma membrane [GO:0009897]; extracellular exosome [GO:0070062]; extracellular region [GO:0005576]; extracellular space [GO:0005615]; fibrinogen complex [GO:0005577]; plasma membrane [GO:0005886]; platelet alpha granule [GO…	blood microparticle [GO:0072562]; cell surface [GO:0009986]; collagen-containing extracellular matrix [GO:0062023]; endoplasmic reticulum lumen [GO:0005788]; external side of plasma membrane [GO:0009897]; extracellular exosome [GO:0070062]; extracellular region [GO:0005576]; extracellular space [GO:0005615]; fibrinogen complex [GO:0005577]; plasma membrane [GO:0005886]; platelet alpha granule [GO…	cell adhesion molecule binding [GO:0050839]; extracellular matrix structural constituent [GO:0005201]; identical protein binding [GO:0042802]; metal ion binding [GO:0046872]; signaling receptor binding [GO:0005102]; structural molecule activity [GO:0005198]	DISEASE: Congenital afibrinogenemia (CAFBN) [MIM:202400]: Rare autosomal recessive disorder is characterized by bleeding that varies from mild to severe and by complete absence or extremely low levels of plasma and platelet fibrinogen. {ECO:0000269|PubMed:25427968}. Note=The disease is caused by variants affecting the gene represented in this entry. Patients with congenital fibrinogen abnormaliti…	6688357; 2990550; 14702039; 15489334; 8509453; 1685103; 6689067; 6092346; 7654933; 7306501; 6575689; 936108; 6860649; 1892842; 11307817; 6383194; 6592597; 6451630; 6326808; 6325435; 3160702; 6933547; 14760718; 16335952; 16263699; 18780401; 19159218; 19139490; 2143188; 21269460; 24275569; 26091039; 9016719; 9207064; 9333233; 9628725; 10074346; 19296670; 2496144; 1421174; 2257302; 2328317; 8400260;…
	P19438	Tumor necrosis factor receptor superfamily member 1A (Tumor necrosis factor receptor 1, TNF-R1) (Tumor necrosis factor receptor type I, TNF-RI, TNFR-I) (p55) (p60) (CD antigen CD120a) [Cleaved into: Tumor necrosis factor receptor superfamily member 1A, membrane form; Tumor necrosis factor-binding protein 1, TBPI ]	TNFRSF1A		P51149	Ras-related protein Rab-7a, EC 3.6.5.2	RAB7A			A0A5C2G0Z9	unreviewed	A0A5C2G0Z9_HUMAN	IGL c2931_light_IGKV3-15_IGKJ3		Homo sapiens (Human)				106								P51149	reviewed	RAB7A_HUMAN	Ras-related protein Rab-7a, EC 3.6.5.2	RAB7A RAB7	207	Homo sapiens (Human)		FUNCTION: Small GTPase which cycles between active GTP-bound and inactive GDP-bound states. In its active state, binds to a variety of effector proteins playing a key role in the regulation of endo-lysosomal trafficking. Governs early-to-late endosomal maturation, microtubule minus-end as well as plus-end directed endosomal migration and positioning, and endosome-lysosome transport through differ…		autophagosome assembly [GO:0000045]; bone resorption [GO:0045453]; early endosome to late endosome transport [GO:0045022]; endocytosis [GO:0006897]; endosome to lysosome transport [GO:0008333]; endosome to plasma membrane protein transport [GO:0099638]; epidermal growth factor catabolic process [GO:0007174]; establishment of vesicle localization [GO:0051650]; intracellular transport [GO:0046907];…	alveolar lamellar body [GO:0097208]; anchored component of synaptic vesicle membrane [GO:0098993]; autophagosome membrane [GO:0000421]; cytosol [GO:0005829]; endosome membrane [GO:0010008]; extracellular exosome [GO:0070062]; extrinsic component of lysosome membrane [GO:0032419]; Golgi apparatus [GO:0005794]; late endosome [GO:0005770]; late endosome membrane [GO:0031902]; lipid droplet [GO:00058…	alveolar lamellar body [GO:0097208]; anchored component of synaptic vesicle membrane [GO:0098993]; autophagosome membrane [GO:0000421]; cytosol [GO:0005829]; endosome membrane [GO:0010008]; extracellular exosome [GO:0070062]; extrinsic component of lysosome membrane [GO:0032419]; Golgi apparatus [GO:0005794]; late endosome [GO:0005770]; late endosome membrane [GO:0031902]; lipid droplet [GO:00058…	G protein activity [GO:0003925]; GDP binding [GO:0019003]; GTP binding [GO:0005525]; GTPase activity [GO:0003924]; retromer complex binding [GO:1905394]; small GTPase binding [GO:0031267]	DISEASE: Charcot-Marie-Tooth disease 2B (CMT2B) [MIM:600882]: A dominant axonal form of Charcot-Marie-Tooth disease, a disorder of the peripheral nervous system, characterized by progressive weakness and atrophy, initially of the peroneal muscles and later of the distal muscles of the arms. Charcot-Marie-Tooth disease is classified in two main groups on the basis of electrophysiologic properties …	8954989; 9126495; 14702039; 15489334; 11179213; 12643545; 12944476; 14617358; 14998988; 14668488; 16176980; 17081065; 16925951; 18669648; 19392663; 20048159; 20100911; 20068231; 21269460; 20851765; 21255211; 22261744; 22431521; 22660413; 23179371; 23186163; 24275569; 26416964; 25944712; 28325809; 30709847; 33147445; 34432599; 34159616; 15933719; 20028791; 12545426; 15455439; 17060578; 21151572
	O43511	Pendrin (Sodium-independent chloride/iodide transporter) (Solute carrier family 26 member 4)	SLC26A4		Q9Y287	Integral membrane protein 2B (Immature BRI2, imBRI2) (Protein E25B) (Transmembrane protein BRI, Bri) [Cleaved into: BRI2, membrane form (Mature BRI2, mBRI2); BRI2 intracellular domain, BRI2 ICD; BRI2C, soluble form; Bri23 peptide, Bri2-23 (ABri23) (C-terminal peptide) (P23 peptide) ]	ITM2B			A0A5C2G2X3	unreviewed	A0A5C2G2X3_HUMAN	IGL c1767_light_IGKV3-20_IGKJ3		Homo sapiens (Human)				109								Q9Y287	reviewed	ITM2B_HUMAN	Integral membrane protein 2B (Immature BRI2, imBRI2) (Protein E25B) (Transmembrane protein BRI, Bri) [Cleaved into: BRI2, membrane form (Mature BRI2, mBRI2); BRI2 intracellular domain, BRI2 ICD; BRI2C, soluble form; Bri23 peptide, Bri2-23 (ABri23) (C-terminal peptide) (P23 peptide) ]	ITM2B BRI BRI2	266	Homo sapiens (Human)		FUNCTION: Plays a regulatory role in the processing of the amyloid-beta A4 precursor protein (APP) and acts as an inhibitor of the amyloid-beta peptide aggregation and fibrils deposition. Plays a role in the induction of neurite outgrowth. Functions as a protease inhibitor by blocking access of secretases to APP cleavage sites.; FUNCTION: Mature BRI2 (mBRI2) functions as a modulator of the amyloi…		negative regulation of amyloid precursor protein biosynthetic process [GO:0042985]; nervous system development [GO:0007399]	endosome membrane [GO:0010008]; extracellular exosome [GO:0070062]; extracellular region [GO:0005576]; extracellular space [GO:0005615]; Golgi apparatus [GO:0005794]; Golgi membrane [GO:0000139]; Golgi-associated vesicle membrane [GO:0030660]; integral component of organelle membrane [GO:0031301]; intracellular membrane-bounded organelle [GO:0043231]; membrane [GO:0016020]; plasma membrane [GO:00…	endosome membrane [GO:0010008]; extracellular exosome [GO:0070062]; extracellular region [GO:0005576]; extracellular space [GO:0005615]; Golgi apparatus [GO:0005794]; Golgi membrane [GO:0000139]; Golgi-associated vesicle membrane [GO:0030660]; integral component of organelle membrane [GO:0031301]; intracellular membrane-bounded organelle [GO:0043231]; membrane [GO:0016020]; plasma membrane [GO:00…	amyloid-beta binding [GO:0001540]; ATP binding [GO:0005524]	DISEASE: Cerebral amyloid angiopathy, ITM2B-related 1 (CAA-ITM2B1) [MIM:176500]: A disorder characterized by amyloid deposition in the walls of cerebral blood vessels and neurodegeneration in the central nervous system. Cerebral amyloid angiopathy, non-neuritic and perivascular plaques and neurofibrillary tangles are the predominant pathological lesions. Clinical features include progressive ment…	10391242; 10781099; 10931946; 15489334; 24026677; 10526337; 14656991; 15983050; 16027166; 16091362; 17965014; 18524908; 18753367; 19114711; 20036644; 18440095; 21752865; 19748705; 22170863; 22194595
	Q5D862	Filaggrin-2, FLG-2 (Intermediate filament-associated and psoriasis-susceptibility protein, Ifapsoriasin)	FLG2		P07320	Gamma-crystallin D (Gamma-D-crystallin) (Gamma-crystallin 4)	CRYGD			A0A5C2G593	unreviewed	A0A5C2G593_HUMAN	IGL c1493_light_IGKV1-39_IGKJ4		Homo sapiens (Human)				107								P07320	reviewed	CRGD_HUMAN	Gamma-crystallin D (Gamma-D-crystallin) (Gamma-crystallin 4)	CRYGD CRYG4	174	Homo sapiens (Human)		FUNCTION: Crystallins are the dominant structural components of the vertebrate eye lens.		cellular response to reactive oxygen species [GO:0034614]; lens development in camera-type eye [GO:0002088]; lens fiber cell differentiation [GO:0070306]; visual perception [GO:0007601]	cytoplasm [GO:0005737]; nucleus [GO:0005634]	cytoplasm [GO:0005737]; nucleus [GO:0005634]; structural constituent of eye lens [GO:0005212]; cellular response to reactive oxygen species [GO:0034614]; lens development in camera-type eye [GO:0002088]; lens fiber cell differentiation [GO:0070306]; visual perception [GO:0007601]	structural constituent of eye lens [GO:0005212]	DISEASE: Cataract 4, multiple types (CTRCT4) [MIM:115700]: An opacification of the crystalline lens of the eye that frequently results in visual impairment or blindness. Opacities vary in morphology, are often confined to a portion of the lens, and may be static or progressive. CTRCT4 includes crystalline aculeiform, congenital cerulean and non-nuclear polymorphic cataracts, among others. Crystal…	4033658; 15815621; 15489334; 8999933; 15709761; 21269460; 12729747; 12507494; 10521291; 9927684; 10915766; 10688888; 11371638; 12011157; 12676897; 16943771; 17564961; 18587492; 19390652; 21031598; 21866213; 29914532; 31523120; 33243271
	Q03252	Lamin-B2	LMNB2		Q9HCN6	Platelet glycoprotein VI, GPVI (Glycoprotein 6)	GP6			A0A5C2G7Y5	unreviewed	A0A5C2G7Y5_HUMAN	IGL c130_light_IGKV1D-33_IGKJ2		Homo sapiens (Human)				107								Q9HCN6	reviewed	GPVI_HUMAN	Platelet glycoprotein VI, GPVI (Glycoprotein 6)	GP6	339	Homo sapiens (Human)		FUNCTION: Collagen receptor involved in collagen-induced platelet adhesion and activation. Plays a key role in platelet procoagulant activity and subsequent thrombin and fibrin formation. This procoagulant function may contribute to arterial and venous thrombus formation. The signaling pathway involves the FcR gamma-chain, the Src kinases (likely FYN or LYN) and SYK, the adapter protein LAT and l…		collagen-activated signaling pathway [GO:0038065]; enzyme-linked receptor protein signaling pathway [GO:0007167]; platelet activation [GO:0030168]; positive regulation of platelet aggregation [GO:1901731]	cell surface [GO:0009986]; extracellular exosome [GO:0070062]; integral component of plasma membrane [GO:0005887]; membrane raft [GO:0045121]; plasma membrane [GO:0005886]; tetraspanin-enriched microdomain [GO:0097197]	cell surface [GO:0009986]; extracellular exosome [GO:0070062]; integral component of plasma membrane [GO:0005887]; membrane raft [GO:0045121]; plasma membrane [GO:0005886]; tetraspanin-enriched microdomain [GO:0097197]; collagen binding [GO:0005518]; protein tyrosine kinase binding [GO:1990782]; signaling receptor activity [GO:0038023]; transmembrane signaling receptor activity [GO:0004888]; coll…	collagen binding [GO:0005518]; protein tyrosine kinase binding [GO:1990782]; signaling receptor activity [GO:0038023]; transmembrane signaling receptor activity [GO:0004888]	DISEASE: Bleeding disorder, platelet-type, 11 (BDPLT11) [MIM:614201]: A mild to moderate bleeding disorder caused by defective platelet activation and aggregation in response to collagen. {ECO:0000269|PubMed:19549989, ECO:0000269|PubMed:19552682}. Note=The disease is caused by variants affecting the gene represented in this entry.	11027634; 10961879; 15057824; 15489334; 9295288; 16014566; 16405521; 18955485; 20946164; 21552524; 16861347; 19549989; 19552682
	P09936	Ubiquitin carboxyl-terminal hydrolase isozyme L1, UCH-L1, EC 3.4.19.12 (Neuron cytoplasmic protein 9.5) (PGP 9.5, PGP9.5) (Ubiquitin thioesterase L1)	UCHL1		P29400	Collagen alpha-5(IV) chain	COL4A5			A0A5C2G834	unreviewed	A0A5C2G834_HUMAN	IGL c180_light_IGLV2-18_IGLJ1		Homo sapiens (Human)				110								P29400	reviewed	CO4A5_HUMAN	Collagen alpha-5(IV) chain	COL4A5	1685	Homo sapiens (Human)		FUNCTION: Type IV collagen is the major structural component of glomerular basement membranes (GBM), forming a 'chicken-wire' meshwork together with laminins, proteoglycans and entactin/nidogen.		collagen-activated tyrosine kinase receptor signaling pathway [GO:0038063]; extracellular matrix organization [GO:0030198]; neuromuscular junction development [GO:0007528]	basement membrane [GO:0005604]; collagen type IV trimer [GO:0005587]; collagen-containing extracellular matrix [GO:0062023]; endoplasmic reticulum lumen [GO:0005788]; extracellular matrix [GO:0031012]; extracellular region [GO:0005576]; extracellular space [GO:0005615]; neuromuscular junction [GO:0031594]	basement membrane [GO:0005604]; collagen type IV trimer [GO:0005587]; collagen-containing extracellular matrix [GO:0062023]; endoplasmic reticulum lumen [GO:0005788]; extracellular matrix [GO:0031012]; extracellular region [GO:0005576]; extracellular space [GO:0005615]; neuromuscular junction [GO:0031594]; extracellular matrix structural constituent [GO:0005201]; extracellular matrix structural c…	extracellular matrix structural constituent [GO:0005201]; extracellular matrix structural constituent conferring tensile strength [GO:0030020]	DISEASE: Alport syndrome 1, X-linked (ATS1) [MIM:301050]: A syndrome that is characterized by progressive glomerulonephritis, renal failure, sensorineural deafness, specific eye abnormalities (lenticonous and macular flecks), and glomerular basement membrane defects. The disorder shows considerable heterogeneity in that families differ in the age of end-stage renal disease and the occurrence of d…	8120014; 15772651; 1352287; 2380186; 2004755; 1689491; 2339699; 8301933; 7853788; 9195222; 1672282; 1376965; 1363780; 8406498; 8356449; 7599631; 8651292; 8651296; 8940267; 8829632; 9150741; 9452056; 9848783; 10561141; 10563487; 10094548; 11004279; 10862091; 10684360; 11223851; 12784310; 24522658
	P35499	Sodium channel protein type 4 subunit alpha (SkM1) (Sodium channel protein skeletal muscle subunit alpha) (Sodium channel protein type IV subunit alpha) (Voltage-gated sodium channel subunit alpha Nav1.4)	SCN4A		P04040	Catalase, EC 1.11.1.6	CAT			A0A5C2GBK2	unreviewed	A0A5C2GBK2_HUMAN	IGL c13_light_IGKV4-1_IGKJ2		Homo sapiens (Human)				113								P04040	reviewed	CATA_HUMAN	Catalase, EC 1.11.1.6	CAT	527	Homo sapiens (Human)		FUNCTION: Occurs in almost all aerobically respiring organisms and serves to protect cells from the toxic effects of hydrogen peroxide. Promotes growth of cells including T-cells, B-cells, myeloid leukemia cells, melanoma cells, mastocytoma cells and normal and transformed fibroblast cells. {ECO:0000269|PubMed:7882369}.		aerobic respiration [GO:0009060]; aging [GO:0007568]; cellular detoxification of hydrogen peroxide [GO:0061692]; cellular response to growth factor stimulus [GO:0071363]; cholesterol metabolic process [GO:0008203]; hemoglobin metabolic process [GO:0020027]; hydrogen peroxide catabolic process [GO:0042744]; negative regulation of apoptotic process [GO:0043066]; negative regulation of NF-kappaB tra…	catalase complex [GO:0062151]; cytoplasm [GO:0005737]; cytosol [GO:0005829]; endoplasmic reticulum [GO:0005783]; extracellular exosome [GO:0070062]; extracellular region [GO:0005576]; ficolin-1-rich granule lumen [GO:1904813]; focal adhesion [GO:0005925]; Golgi apparatus [GO:0005794]; intracellular membrane-bounded organelle [GO:0043231]; lysosome [GO:0005764]; membrane [GO:0016020]; mitochondria…	catalase complex [GO:0062151]; cytoplasm [GO:0005737]; cytosol [GO:0005829]; endoplasmic reticulum [GO:0005783]; extracellular exosome [GO:0070062]; extracellular region [GO:0005576]; ficolin-1-rich granule lumen [GO:1904813]; focal adhesion [GO:0005925]; Golgi apparatus [GO:0005794]; intracellular membrane-bounded organelle [GO:0043231]; lysosome [GO:0005764]; membrane [GO:0016020]; mitochondria…	aminoacylase activity [GO:0004046]; antioxidant activity [GO:0016209]; catalase activity [GO:0004096]; enzyme binding [GO:0019899]; heme binding [GO:0020037]; identical protein binding [GO:0042802]; metal ion binding [GO:0046872]; NADP binding [GO:0050661]; oxidoreductase activity, acting on peroxide as acceptor [GO:0016684]; peroxisome targeting sequence binding [GO:0000268]; protein homodimeriz…	DISEASE: Acatalasemia (ACATLAS) [MIM:614097]: A metabolic disorder characterized by a total or near total loss of catalase activity in red cells. It is often associated with ulcerating oral lesions. Acatalasemia is inherited as an autosomal recessive trait. {ECO:0000269|PubMed:2308162}. Note=The disease is caused by variants affecting the gene represented in this entry.	3755525; 3755526; 11728823; 14702039; 16554811; 15489334; 8282800; 12665801; 7882369; 6548744; 2308162; 18088087; 19608861; 21269460; 23186163; 24275569; 25944712; 10666617; 10656833; 11134921
	P53634	Dipeptidyl peptidase 1, EC 3.4.14.1 (Cathepsin C) (Cathepsin J) (Dipeptidyl peptidase I, DPP-I, DPPI) (Dipeptidyl transferase) [Cleaved into: Dipeptidyl peptidase 1 exclusion domain chain (Dipeptidyl peptidase I exclusion domain chain); Dipeptidyl peptidase 1 heavy chain (Dipeptidyl peptidase I heavy chain); Dipeptidyl peptidase 1 light chain (Dipeptidyl peptidase I light chain) ]	CTSC		A0A5C2G6G1	IGL c3946_light_IGLV3-10_IGLJ3				A0A5C2GD33	unreviewed	A0A5C2GD33_HUMAN	IGH + IGL c493_light_IGKV3-20_IGKJ4		Homo sapiens (Human)				109								A0A5C2G6G1	unreviewed	A0A5C2G6G1_HUMAN	IGL c3946_light_IGLV3-10_IGLJ3		108	Homo sapiens (Human)
	P00995	Serine protease inhibitor Kazal-type 1 (Pancreatic secretory trypsin inhibitor) (Tumor-associated trypsin inhibitor, TATI)	SPINK1		P50990	T-complex protein 1 subunit theta, TCP-1-theta (CCT-theta) (Chaperonin containing T-complex polypeptide 1 subunit 8) (Renal carcinoma antigen NY-REN-15)	CCT8			A0A5C2GHE4	unreviewed	A0A5C2GHE4_HUMAN	IG c288_light_IGKV1D-33_IGKJ3		Homo sapiens (Human)				106								P50990	reviewed	TCPQ_HUMAN	T-complex protein 1 subunit theta, TCP-1-theta (CCT-theta) (Chaperonin containing T-complex polypeptide 1 subunit 8) (Renal carcinoma antigen NY-REN-15)	CCT8 C21orf112 CCTQ KIAA0002	548	Homo sapiens (Human)		FUNCTION: Component of the chaperonin-containing T-complex (TRiC), a molecular chaperone complex that assists the folding of proteins upon ATP hydrolysis (PubMed:25467444). The TRiC complex mediates the folding of WRAP53/TCAB1, thereby regulating telomere maintenance (PubMed:25467444). As part of the TRiC complex may play a role in the assembly of BBSome, a complex involved in ciliogenesis regula…		binding of sperm to zona pellucida [GO:0007339]; chaperone-mediated protein folding [GO:0061077]; pore complex assembly [GO:0046931]; positive regulation of establishment of protein localization to telomere [GO:1904851]; positive regulation of protein localization to Cajal body [GO:1904871]; positive regulation of telomerase RNA localization to Cajal body [GO:1904874]; positive regulation of telo…	azurophil granule lumen [GO:0035578]; cell body [GO:0044297]; centrosome [GO:0005813]; chaperonin-containing T-complex [GO:0005832]; cilium [GO:0005929]; cytoplasm [GO:0005737]; cytosol [GO:0005829]; extracellular exosome [GO:0070062]; extracellular region [GO:0005576]; ficolin-1-rich granule lumen [GO:1904813]; intermediate filament cytoskeleton [GO:0045111]; microtubule [GO:0005874]; nucleoplas…	azurophil granule lumen [GO:0035578]; cell body [GO:0044297]; centrosome [GO:0005813]; chaperonin-containing T-complex [GO:0005832]; cilium [GO:0005929]; cytoplasm [GO:0005737]; cytosol [GO:0005829]; extracellular exosome [GO:0070062]; extracellular region [GO:0005576]; ficolin-1-rich granule lumen [GO:1904813]; intermediate filament cytoskeleton [GO:0045111]; microtubule [GO:0005874]; nucleoplas…	ATP binding [GO:0005524]; ATP hydrolysis activity [GO:0016887]; ATP-dependent protein folding chaperone [GO:0140662]; cadherin binding [GO:0045296]; protein folding chaperone [GO:0044183]; unfolded protein binding [GO:0051082]		7584026; 8590283; 14702039; 10830953; 15489334; 7890169; 10508479; 14532270; 14654843; 15592455; 18669648; 19690332; 19608861; 20080638; 21269460; 23186163; 25467444; 24275569; 25218447; 25114211; 25755297; 25944712; 28112733
	P07477	Serine protease 1, EC 3.4.21.4 (Anionic trypsin I) (Anionic trypsin-I) (Beta-trypsin) (Cationic trypsinogen) (Pretrypsinogen I) (Trypsin I) (Trypsin-1) [Cleaved into: Alpha-trypsin chain 1; Alpha-trypsin chain 2 ]	PRSS1		B4DJQ8	Dipeptidyl peptidase 1, EC 3.4.14.1 (Cathepsin C) (Cathepsin J) (Dipeptidyl peptidase I) (Dipeptidyl transferase)				A0A5C2GKR4	unreviewed	A0A5C2GKR4_HUMAN	IG c443_light_IGKV3-20_IGKJ3		Homo sapiens (Human)				107								B4DJQ8	unreviewed	B4DJQ8_HUMAN	Dipeptidyl peptidase 1, EC 3.4.14.1 (Cathepsin C) (Cathepsin J) (Dipeptidyl peptidase I) (Dipeptidyl transferase)		446	Homo sapiens (Human)				proteolysis [GO:0006508]	lysosome [GO:0005764]	lysosome [GO:0005764]; cysteine-type peptidase activity [GO:0008234]; dipeptidyl-peptidase activity [GO:0008239]; proteolysis [GO:0006508]	cysteine-type peptidase activity [GO:0008234]; dipeptidyl-peptidase activity [GO:0008239]
	P48668	Keratin, type II cytoskeletal 6C (Cytokeratin-6C, CK-6C) (Cytokeratin-6E, CK-6E) (Keratin K6h) (Keratin-6C, K6C) (Type-II keratin Kb12)	KRT6C		P17174	Aspartate aminotransferase, cytoplasmic, cAspAT, EC 2.6.1.1, EC 2.6.1.3 (Cysteine aminotransferase, cytoplasmic) (Cysteine transaminase, cytoplasmic, cCAT) (Glutamate oxaloacetate transaminase 1) (Transaminase A)	GOT1			A0A5C2GM92	unreviewed	A0A5C2GM92_HUMAN	IG c871_light_IGKV3-20_IGKJ2		Homo sapiens (Human)				110								P17174	reviewed	AATC_HUMAN	Aspartate aminotransferase, cytoplasmic, cAspAT, EC 2.6.1.1, EC 2.6.1.3 (Cysteine aminotransferase, cytoplasmic) (Cysteine transaminase, cytoplasmic, cCAT) (Glutamate oxaloacetate transaminase 1) (Transaminase A)	GOT1	413	Homo sapiens (Human)		FUNCTION: Biosynthesis of L-glutamate from L-aspartate or L-cysteine (PubMed:21900944). Important regulator of levels of glutamate, the major excitatory neurotransmitter of the vertebrate central nervous system. Acts as a scavenger of glutamate in brain neuroprotection. The aspartate aminotransferase activity is involved in hepatic glucose synthesis during development and in adipocyte glyceroneog…		2-oxoglutarate metabolic process [GO:0006103]; aspartate biosynthetic process [GO:0006532]; aspartate catabolic process [GO:0006533]; aspartate metabolic process [GO:0006531]; cellular response to insulin stimulus [GO:0032869]; fatty acid homeostasis [GO:0055089]; glutamate catabolic process to 2-oxoglutarate [GO:0019551]; glutamate catabolic process to aspartate [GO:0019550]; glutamate metabolic…	cytoplasm [GO:0005737]; cytosol [GO:0005829]; extracellular exosome [GO:0070062]; nucleoplasm [GO:0005654]; nucleus [GO:0005634]	cytoplasm [GO:0005737]; cytosol [GO:0005829]; extracellular exosome [GO:0070062]; nucleoplasm [GO:0005654]; nucleus [GO:0005634]; L-aspartate:2-oxoglutarate aminotransferase activity [GO:0004069]; L-cysteine transaminase activity [GO:0047801]; phosphatidylserine decarboxylase activity [GO:0004609]; pyridoxal phosphate binding [GO:0030170]; 2-oxoglutarate metabolic process [GO:0006103]; aspartate …	L-aspartate:2-oxoglutarate aminotransferase activity [GO:0004069]; L-cysteine transaminase activity [GO:0047801]; phosphatidylserine decarboxylase activity [GO:0004609]; pyridoxal phosphate binding [GO:0030170]		1974457; 14702039; 15164054; 15489334; 2241899; 16039064; 21269460; 21900944; 22633534; 22223895; 23186163; 24275569; 27827456
	P04259	Keratin, type II cytoskeletal 6B (Cytokeratin-6B, CK-6B) (Keratin-6B, K6B) (Type-II keratin Kb10)	KRT6B		Q7KYR7	Butyrophilin subfamily 2 member A1	BTN2A1			A0A5C2GV46	unreviewed	A0A5C2GV46_HUMAN	IG c1187_light_IGLV6-57_IGLJ2		Homo sapiens (Human)				111								Q7KYR7	reviewed	BT2A1_HUMAN	Butyrophilin subfamily 2 member A1	BTN2A1 BT2.1 BTF1	527	Homo sapiens (Human)				lipid metabolic process [GO:0006629]; regulation of cytokine production [GO:0001817]; T cell receptor signaling pathway [GO:0050852]	external side of plasma membrane [GO:0009897]; integral component of plasma membrane [GO:0005887]; plasma membrane [GO:0005886]	external side of plasma membrane [GO:0009897]; integral component of plasma membrane [GO:0005887]; plasma membrane [GO:0005886]; signaling receptor binding [GO:0005102]; lipid metabolic process [GO:0006629]; regulation of cytokine production [GO:0001817]; T cell receptor signaling pathway [GO:0050852]	signaling receptor binding [GO:0005102]		9382921; 9149941; 17974005; 14702039; 14574404; 15489334; 19349973
	P02538	Keratin, type II cytoskeletal 6A (Cytokeratin-6A, CK-6A) (Cytokeratin-6D, CK-6D) (Keratin-6A, K6A) (Type-II keratin Kb6) (allergen Hom s 5)	KRT6A		Q96CZ9	Cadherin 11, type 2, OB-cadherin (Osteoblast) (Cadherin 11, type 2, OB-cadherin (Osteoblast), isoform CRA_c)	CDH11			A0A5C2GVX4	unreviewed	A0A5C2GVX4_HUMAN	IG c1735_light_IGKV3-20_IGKJ2 (IG c473_light_IGKV3-20_IGKJ2)		Homo sapiens (Human)				108								Q96CZ9	unreviewed	Q96CZ9_HUMAN	Cadherin 11, type 2, OB-cadherin (Osteoblast) (Cadherin 11, type 2, OB-cadherin (Osteoblast), isoform CRA_c)	CDH11 hCG_26636	796	Homo sapiens (Human)		FUNCTION: Cadherins are calcium-dependent cell adhesion proteins. {ECO:0000256|RuleBase:RU004357}.		homophilic cell adhesion via plasma membrane adhesion molecules [GO:0007156]	integral component of membrane [GO:0016021]; plasma membrane [GO:0005886]	integral component of membrane [GO:0016021]; plasma membrane [GO:0005886]; calcium ion binding [GO:0005509]; homophilic cell adhesion via plasma membrane adhesion molecules [GO:0007156]	calcium ion binding [GO:0005509]		11181995; 15489334
	P08779	Keratin, type I cytoskeletal 16 (Cytokeratin-16, CK-16) (Keratin-16, K16)	KRT16		P13591	Neural cell adhesion molecule 1, N-CAM-1, NCAM-1 (CD antigen CD56)	NCAM1			A0A5C2GWM7	unreviewed	A0A5C2GWM7_HUMAN	IG c1627_light_IGLV2-11_IGLJ3		Homo sapiens (Human)				110								P13591	reviewed	NCAM1_HUMAN	Neural cell adhesion molecule 1, N-CAM-1, NCAM-1 (CD antigen CD56)	NCAM1 NCAM	858	Homo sapiens (Human)		FUNCTION: This protein is a cell adhesion molecule involved in neuron-neuron adhesion, neurite fasciculation, outgrowth of neurites, etc.; FUNCTION: (Microbial infection) Acts as a receptor for rabies virus. {ECO:0000269|PubMed:9696812}.; FUNCTION: (Microbial infection) Acts as a receptor for Zika virus. {ECO:0000269|PubMed:32753727}.		cell adhesion [GO:0007155]; commissural neuron axon guidance [GO:0071679]; regulation of semaphorin-plexin signaling pathway [GO:2001260]	anchored component of membrane [GO:0031225]; cell surface [GO:0009986]; collagen-containing extracellular matrix [GO:0062023]; cytosol [GO:0005829]; external side of plasma membrane [GO:0009897]; extracellular region [GO:0005576]; Golgi membrane [GO:0000139]; integral component of membrane [GO:0016021]; membrane [GO:0016020]; neuron projection [GO:0043005]; plasma membrane [GO:0005886]	anchored component of membrane [GO:0031225]; cell surface [GO:0009986]; collagen-containing extracellular matrix [GO:0062023]; cytosol [GO:0005829]; external side of plasma membrane [GO:0009897]; extracellular region [GO:0005576]; Golgi membrane [GO:0000139]; integral component of membrane [GO:0016021]; membrane [GO:0016020]; neuron projection [GO:0043005]; plasma membrane [GO:0005886]; virus rec…	virus receptor activity [GO:0001618]		3253057; 1710251; 8075973; 14702039; 15489334; 1339414; 2887295; 3203385; 9696812; 16335952; 24275569; 32753727
	Q14982	Opioid-binding protein/cell adhesion molecule, OBCAM, OPCML, Opioid-binding cell adhesion molecule (IgLON family member 1)	OPCML		P05026	Sodium/potassium-transporting ATPase subunit beta-1 (Sodium/potassium-dependent ATPase subunit beta-1)	ATP1B1			A0A5C2GX34	unreviewed	A0A5C2GX34_HUMAN	IG c240_light_IGLV2-14_IGLJ2		Homo sapiens (Human)				110								P05026	reviewed	AT1B1_HUMAN	Sodium/potassium-transporting ATPase subunit beta-1 (Sodium/potassium-dependent ATPase subunit beta-1)	ATP1B1 ATP1B	303	Homo sapiens (Human)		FUNCTION: This is the non-catalytic component of the active enzyme, which catalyzes the hydrolysis of ATP coupled with the exchange of Na(+) and K(+) ions across the plasma membrane. The beta subunit regulates, through assembly of alpha/beta heterodimers, the number of sodium pumps transported to the plasma membrane (PubMed:19694409). Plays a role in innate immunity by enhancing virus-triggered i…		ATP metabolic process [GO:0046034]; cardiac muscle contraction [GO:0060048]; cation transmembrane transport [GO:0098655]; cell adhesion [GO:0007155]; cell communication by electrical coupling involved in cardiac conduction [GO:0086064]; cellular calcium ion homeostasis [GO:0006874]; cellular potassium ion homeostasis [GO:0030007]; cellular sodium ion homeostasis [GO:0006883]; establishment or mai…	apical plasma membrane [GO:0016324]; basolateral plasma membrane [GO:0016323]; caveola [GO:0005901]; extracellular exosome [GO:0070062]; extracellular vesicle [GO:1903561]; intercalated disc [GO:0014704]; lateral plasma membrane [GO:0016328]; membrane [GO:0016020]; organelle membrane [GO:0031090]; plasma membrane [GO:0005886]; sarcolemma [GO:0042383]; sodium:potassium-exchanging ATPase complex [G…	apical plasma membrane [GO:0016324]; basolateral plasma membrane [GO:0016323]; caveola [GO:0005901]; extracellular exosome [GO:0070062]; extracellular vesicle [GO:1903561]; intercalated disc [GO:0014704]; lateral plasma membrane [GO:0016328]; membrane [GO:0016020]; organelle membrane [GO:0031090]; plasma membrane [GO:0005886]; sarcolemma [GO:0042383]; sodium:potassium-exchanging ATPase complex [G…	ATPase activator activity [GO:0001671]; ATPase binding [GO:0051117]; MHC class II protein complex binding [GO:0023026]; P-type sodium:potassium-exchanging transporter activity [GO:0005391]; protein C-terminus binding [GO:0008022]; protein heterodimerization activity [GO:0046982]; protein kinase binding [GO:0019901]; protein-macromolecule adaptor activity [GO:0030674]		3008098; 2559024; 7536695; 16710414; 15489334; 2555225; 12754519; 19694409; 19159218; 19349973; 21269460; 22328087; 24275569; 25902260; 34011520
	P00918	Carbonic anhydrase 2, EC 4.2.1.1 (Carbonate dehydratase II) (Carbonic anhydrase C, CAC) (Carbonic anhydrase II, CA-II) (Cyanamide hydratase CA2, EC 4.2.1.69)	CA2		P49788	Retinoic acid receptor responder protein 1 (Phorbol ester-induced gene 1 protein, PERG-1) (RAR-responsive protein TIG1) (Tazarotene-induced gene 1 protein)	RARRES1			A0A5C2H0U4	unreviewed	A0A5C2H0U4_HUMAN	IG c1690_light_IGKV3-20_IGKJ2		Homo sapiens (Human)				109								P49788	reviewed	TIG1_HUMAN	Retinoic acid receptor responder protein 1 (Phorbol ester-induced gene 1 protein, PERG-1) (RAR-responsive protein TIG1) (Tazarotene-induced gene 1 protein)	RARRES1 PEIG1 TIG1	294	Homo sapiens (Human)		FUNCTION: Inhibitor of the cytoplasmic carboxypeptidase AGBL2, may regulate the alpha-tubulin tyrosination cycle. {ECO:0000269|PubMed:21303978}.		negative regulation of cell population proliferation [GO:0008285]	extracellular exosome [GO:0070062]; extracellular space [GO:0005615]; integral component of membrane [GO:0016021]	extracellular exosome [GO:0070062]; extracellular space [GO:0005615]; integral component of membrane [GO:0016021]; metalloendopeptidase inhibitor activity [GO:0008191]; negative regulation of cell population proliferation [GO:0008285]	metalloendopeptidase inhibitor activity [GO:0008191]		8601727; 15489334; 8832110; 21303978
	P01189	Pro-opiomelanocortin, POMC (Corticotropin-lipotropin) [Cleaved into: NPP; Melanotropin gamma (Gamma-MSH); Potential peptide; Corticotropin (Adrenocorticotropic hormone, ACTH); Melanocyte-stimulating hormone alpha, Alpha-MSH (Melanotropin alpha); Corticotropin-like intermediary peptide, CLIP; Lipotropin beta (Beta-LPH); Lipotropin gamma (Gamma-LPH); Melanocyte-stimulating hormone beta, Beta-MSH (M…	POMC		Q14CN2	Calcium-activated chloride channel regulator 4, EC 3.4.-.- (Calcium-activated chloride channel family member 4, hCLCA4) (Calcium-activated chloride channel protein 2, CaCC-2, hCaCC-2) (Chloride channel accessory 4) [Cleaved into: Calcium-activated chloride channel regulator 4, 110 kDa form; Calcium-activated chloride channel regulator 4, 30 kDa form ]	CLCA4			A4D2P1	unreviewed	A4D2P1_HUMAN	Ras-related C3 botulinum toxin substrate 1 (Rho family, small GTP binding protein Rac1) (Ras-related C3 botulinum toxin substrate 1 (Rho family, small GTP binding protein Rac1), isoform CRA_a) (Ras-related C3 botulinum toxin substrate 1 isoform Rac1) (cDNA FLJ30431 fis, clone BRACE2008968, highly similar to Ras-related C3 botulinum toxin substrate 1) (cDNA FLJ75553, highly similar to Homo sapiens…	RAC1 hCG_14926 tcag7.839	Homo sapiens (Human)				192	small GTPase mediated signal transduction [GO:0007264]	GTP binding [GO:0005525]; GTPase activity [GO:0003924]; small GTPase mediated signal transduction [GO:0007264]	GTP binding [GO:0005525]; GTPase activity [GO:0003924]			11181995; 12690205; 14702039		Q14CN2	reviewed	CLCA4_HUMAN	Calcium-activated chloride channel regulator 4, EC 3.4.-.- (Calcium-activated chloride channel family member 4, hCLCA4) (Calcium-activated chloride channel protein 2, CaCC-2, hCaCC-2) (Chloride channel accessory 4) [Cleaved into: Calcium-activated chloride channel regulator 4, 110 kDa form; Calcium-activated chloride channel regulator 4, 30 kDa form ]	CLCA4 CaCC2 UNQ562/PRO1124	919	Homo sapiens (Human)		FUNCTION: May be involved in mediating calcium-activated chloride conductance.		ion transmembrane transport [GO:0034220]; proteolysis [GO:0006508]	apical plasma membrane [GO:0016324]; extracellular region [GO:0005576]; integral component of plasma membrane [GO:0005887]; plasma membrane [GO:0005886]	apical plasma membrane [GO:0016324]; extracellular region [GO:0005576]; integral component of plasma membrane [GO:0005887]; plasma membrane [GO:0005886]; chloride channel activity [GO:0005254]; intracellular calcium activated chloride channel activity [GO:0005229]; metal ion binding [GO:0046872]; metalloendopeptidase activity [GO:0004222]; ion transmembrane transport [GO:0034220]; proteolysis [GO…	chloride channel activity [GO:0005254]; intracellular calcium activated chloride channel activity [GO:0005229]; metal ion binding [GO:0046872]; metalloendopeptidase activity [GO:0004222]		10437792; 12975309; 14702039; 16710414; 15489334; 15490240; 16012037; 16740002; 18254958
	P15941	Mucin-1, MUC-1 (Breast carcinoma-associated antigen DF3) (Cancer antigen 15-3, CA 15-3) (Carcinoma-associated mucin) (Episialin) (H23AG) (Krebs von den Lungen-6, KL-6) (PEMT) (Peanut-reactive urinary mucin, PUM) (Polymorphic epithelial mucin, PEM) (Tumor-associated epithelial membrane antigen, EMA) (Tumor-associated mucin) (CD antigen CD227) [Cleaved into: Mucin-1 subunit alpha, MUC1-NT, MUC1-alp…	MUC1		A0A024R8L8	Envoplakin, isoform CRA_a	EVPL			A8K2L4	unreviewed	A8K2L4_HUMAN	cDNA FLJ76079, highly similar to Homo sapiens lymphocyte-specific protein 1 (LSP1), mRNA		Homo sapiens (Human)				339	signal transduction [GO:0007165]	actin binding [GO:0003779]; signal transduction [GO:0007165]	actin binding [GO:0003779]					A0A024R8L8	unreviewed	A0A024R8L8_HUMAN	Envoplakin, isoform CRA_a	EVPL hCG_1989310	2033	Homo sapiens (Human)				epidermis development [GO:0008544]; intermediate filament cytoskeleton organization [GO:0045104]	cornified envelope [GO:0001533]; cytoplasm [GO:0005737]; cytoskeleton [GO:0005856]	cornified envelope [GO:0001533]; cytoplasm [GO:0005737]; cytoskeleton [GO:0005856]; intermediate filament binding [GO:0019215]; structural molecule activity [GO:0005198]; epidermis development [GO:0008544]; intermediate filament cytoskeleton organization [GO:0045104]	intermediate filament binding [GO:0019215]; structural molecule activity [GO:0005198]		11181995
	P26927	Hepatocyte growth factor-like protein (Macrophage stimulatory protein) (Macrophage-stimulating protein, MSP) [Cleaved into: Hepatocyte growth factor-like protein alpha chain; Hepatocyte growth factor-like protein beta chain ]	MST1		Q9H804	cDNA FLJ14022 fis, clone HEMBA1003538, weakly similar to COMPLEMENT C1R COMPONENT				B1AP13	unreviewed	B1AP13_HUMAN	Complement decay-accelerating factor	CD55	Homo sapiens (Human)				444						16710414; 21269460		Q9H804	unreviewed	Q9H804_HUMAN	cDNA FLJ14022 fis, clone HEMBA1003538, weakly similar to COMPLEMENT C1R COMPONENT		438	Homo sapiens (Human)				proteolysis [GO:0006508]		serine-type endopeptidase activity [GO:0004252]; proteolysis [GO:0006508]	serine-type endopeptidase activity [GO:0004252]		14702039
	Q14956	Transmembrane glycoprotein NMB (Hematopoietic growth factor inducible neurokinin-1 type)	GPNMB		P0CG48	Polyubiquitin-C [Cleaved into: Ubiquitin ]	UBC			B2R4C5	unreviewed	B2R4C5_HUMAN	Lysozyme C, EC 3.2.1.17 (1,4-beta-N-acetylmuramidase C)	LYZF1 LYZ hCG_24462	Homo sapiens (Human)				148	cytolysis [GO:0019835]; defense response to bacterium [GO:0042742]; metabolic process [GO:0008152]	lysozyme activity [GO:0003796]; cytolysis [GO:0019835]; defense response to bacterium [GO:0042742]; metabolic process [GO:0008152]	lysozyme activity [GO:0003796]			11181995; 26484105; 26862561		P0CG48	reviewed	UBC_HUMAN	Polyubiquitin-C [Cleaved into: Ubiquitin ]	UBC	685	Homo sapiens (Human)		FUNCTION: [Ubiquitin]: Exists either covalently attached to another protein, or free (unanchored). When covalently bound, it is conjugated to target proteins via an isopeptide bond either as a monomer (monoubiquitin), a polymer linked via different Lys residues of the ubiquitin (polyubiquitin chains) or a linear polymer linked via the initiator Met of the ubiquitin (linear polyubiquitin chains). …		modification-dependent protein catabolic process [GO:0019941]; protein ubiquitination [GO:0016567]	cytoplasm [GO:0005737]; cytosol [GO:0005829]; endocytic vesicle membrane [GO:0030666]; endoplasmic reticulum membrane [GO:0005789]; endosome membrane [GO:0010008]; extracellular exosome [GO:0070062]; extracellular space [GO:0005615]; extrinsic component of mitochondrial outer membrane [GO:0031315]; mitochondrial outer membrane [GO:0005741]; nucleoplasm [GO:0005654]; nucleus [GO:0005634]; plasma m…	cytoplasm [GO:0005737]; cytosol [GO:0005829]; endocytic vesicle membrane [GO:0030666]; endoplasmic reticulum membrane [GO:0005789]; endosome membrane [GO:0010008]; extracellular exosome [GO:0070062]; extracellular space [GO:0005615]; extrinsic component of mitochondrial outer membrane [GO:0031315]; mitochondrial outer membrane [GO:0005741]; nucleoplasm [GO:0005654]; nucleus [GO:0005634]; plasma m…	protease binding [GO:0002020]; protein tag [GO:0031386]; RNA binding [GO:0003723]; ubiquitin protein ligase binding [GO:0031625]		2988935; 9644242; 14745543; 16541075; 15489334; 8917096; 1128706; 16443603; 9504932; 2820408; 16543144; 15466860; 18719106; 19754430; 24660806; 24751536; 24784582; 28525742; 34239127; 3041007; 8166633; 8107144; 11173499; 12507430; 21399617; 20622874; 23827681; 25527291; 25752573; 25752577
	Q02388	Collagen alpha-1(VII) chain (Long-chain collagen, LC collagen)	COL7A1		P15374	Ubiquitin carboxyl-terminal hydrolase isozyme L3, UCH-L3, EC 3.4.19.12 (Ubiquitin thioesterase L3)	UCHL3			B2RAM2	unreviewed	B2RAM2_HUMAN	cDNA, FLJ94999, highly similar to Homo sapiens calpain 7 (CAPN7), mRNA		Homo sapiens (Human)				813	proteolysis [GO:0006508]	calcium-dependent cysteine-type endopeptidase activity [GO:0004198]; proteolysis [GO:0006508]	calcium-dependent cysteine-type endopeptidase activity [GO:0004198]					P15374	reviewed	UCHL3_HUMAN	Ubiquitin carboxyl-terminal hydrolase isozyme L3, UCH-L3, EC 3.4.19.12 (Ubiquitin thioesterase L3)	UCHL3	230	Homo sapiens (Human)		FUNCTION: Deubiquitinating enzyme (DUB) that controls levels of cellular ubiquitin through processing of ubiquitin precursors and ubiquitinated proteins. Thiol protease that recognizes and hydrolyzes a peptide bond at the C-terminal glycine of either ubiquitin or NEDD8. Has a 10-fold preference for Arg and Lys at position P3'', and exhibits a preference towards 'Lys-48'-linked ubiquitin chains. D…	ACTIVITY REGULATION: Inhibited by monoubiquitin and diubiquitin. {ECO:0000269|PubMed:19154770}.	post-translational protein modification [GO:0043687]; protein catabolic process [GO:0030163]; protein deubiquitination [GO:0016579]; protein ubiquitination [GO:0016567]; ubiquitin-dependent protein catabolic process [GO:0006511]	cytoplasm [GO:0005737]; cytosol [GO:0005829]; nucleoplasm [GO:0005654]	cytoplasm [GO:0005737]; cytosol [GO:0005829]; nucleoplasm [GO:0005654]; cysteine-type deubiquitinase activity [GO:0004843]; deNEDDylase activity [GO:0019784]; peptidase activity [GO:0008233]; ubiquitin binding [GO:0043130]; post-translational protein modification [GO:0043687]; protein catabolic process [GO:0030163]; protein deubiquitination [GO:0016579]; protein ubiquitination [GO:0016567]; ubiqu…	cysteine-type deubiquitinase activity [GO:0004843]; deNEDDylase activity [GO:0019784]; peptidase activity [GO:0008233]; ubiquitin binding [GO:0043130]		2530630; 14702039; 15057823; 15489334; 9790970; 14595809; 15157086; 17525332; 18669648; 19047059; 19154770; 20380862; 21269460; 21762696; 22689415; 23186163; 24275569; 9233788; 15531586
	Q15056	Eukaryotic translation initiation factor 4H, eIF-4H (Williams-Beuren syndrome chromosomal region 1 protein)	EIF4H		Q15485	Ficolin-2 (37 kDa elastin-binding protein) (Collagen/fibrinogen domain-containing protein 2) (EBP-37) (Ficolin-B) (Ficolin-beta) (Hucolin) (L-ficolin) (Serum lectin p35)	FCN2			B2RAN1	unreviewed	B2RAN1_HUMAN	UTP--glucose-1-phosphate uridylyltransferase, EC 2.7.7.9		Homo sapiens (Human)	PATHWAY: Glycan biosynthesis; glycogen biosynthesis. {ECO:0000256|ARBA:ARBA00004964}.	FUNCTION: UTP--glucose-1-phosphate uridylyltransferase catalyzing the conversion of glucose-1-phosphate into UDP-glucose, a crucial precursor for the production of glycogen. {ECO:0000256|ARBA:ARBA00023579}.		508	glycogen biosynthetic process [GO:0005978]; UDP-glucose metabolic process [GO:0006011]	UTP:glucose-1-phosphate uridylyltransferase activity [GO:0003983]; glycogen biosynthetic process [GO:0005978]; UDP-glucose metabolic process [GO:0006011]	UTP:glucose-1-phosphate uridylyltransferase activity [GO:0003983]					Q15485	reviewed	FCN2_HUMAN	Ficolin-2 (37 kDa elastin-binding protein) (Collagen/fibrinogen domain-containing protein 2) (EBP-37) (Ficolin-B) (Ficolin-beta) (Hucolin) (L-ficolin) (Serum lectin p35)	FCN2 FCNL	313	Homo sapiens (Human)		FUNCTION: May function in innate immunity through activation of the lectin complement pathway. Calcium-dependent and GlcNAc-binding lectin. Enhances phagocytosis of S.typhimurium by neutrophils, suggesting an opsonic effect via the collagen region. {ECO:0000269|PubMed:10679061, ECO:0000269|PubMed:17215869}.		cell surface pattern recognition receptor signaling pathway [GO:0002752]; complement activation, lectin pathway [GO:0001867]; defense response to Gram-negative bacterium [GO:0050829]; defense response to Gram-positive bacterium [GO:0050830]; opsonization [GO:0008228]; positive regulation of opsonization [GO:1903028]; proteolysis [GO:0006508]; recognition of apoptotic cell [GO:0043654]	blood microparticle [GO:0072562]; collagen trimer [GO:0005581]; collagen-containing extracellular matrix [GO:0062023]; external side of plasma membrane [GO:0009897]; extracellular exosome [GO:0070062]; extracellular region [GO:0005576]; extracellular space [GO:0005615]; serine-type endopeptidase complex [GO:1905370]	blood microparticle [GO:0072562]; collagen trimer [GO:0005581]; collagen-containing extracellular matrix [GO:0062023]; external side of plasma membrane [GO:0009897]; extracellular exosome [GO:0070062]; extracellular region [GO:0005576]; extracellular space [GO:0005615]; serine-type endopeptidase complex [GO:1905370]; antigen binding [GO:0003823]; calcium-dependent protein binding [GO:0048306]; ca…	antigen binding [GO:0003823]; calcium-dependent protein binding [GO:0048306]; carbohydrate derivative binding [GO:0097367]; identical protein binding [GO:0042802]; mannan binding [GO:2001065]; metal ion binding [GO:0046872]; proteoglycan binding [GO:0043394]; signaling receptor binding [GO:0005102]		8884275; 8576206; 14702039; 15164053; 15489334; 7498469; 8586615; 10679061; 23460739; 17215869; 16959974
	Q12792	Twinfilin-1 (Protein A6) (Protein tyrosine kinase 9)	TWF1		P32320	Cytidine deaminase, EC 3.5.4.5 (Cytidine aminohydrolase)	CDA			B2RDW0	unreviewed	B2RDW0_HUMAN	cDNA, FLJ96792, highly similar to Homo sapiens calmodulin 2 (phosphorylase kinase, delta) (CALM2), mRNA		Homo sapiens (Human)				149	phosphorylation [GO:0016310]	calcium ion binding [GO:0005509]; kinase activity [GO:0016301]; phosphorylation [GO:0016310]	calcium ion binding [GO:0005509]; kinase activity [GO:0016301]					P32320	reviewed	CDD_HUMAN	Cytidine deaminase, EC 3.5.4.5 (Cytidine aminohydrolase)	CDA CDD	146	Homo sapiens (Human)		FUNCTION: This enzyme scavenges exogenous and endogenous cytidine and 2'-deoxycytidine for UMP synthesis. {ECO:0000269|PubMed:7923172, ECO:0000269|PubMed:9596658}.		cell surface receptor signaling pathway [GO:0007166]; cellular response to external biotic stimulus [GO:0071217]; cytidine deamination [GO:0009972]; cytosine metabolic process [GO:0019858]; negative regulation of cell growth [GO:0030308]; negative regulation of nucleotide metabolic process [GO:0045980]; pyrimidine-containing compound salvage [GO:0008655]; response to cycloheximide [GO:0046898]; U…	cytosol [GO:0005829]; extracellular region [GO:0005576]; ficolin-1-rich granule lumen [GO:1904813]; secretory granule lumen [GO:0034774]; tertiary granule lumen [GO:1904724]	cytosol [GO:0005829]; extracellular region [GO:0005576]; ficolin-1-rich granule lumen [GO:1904813]; secretory granule lumen [GO:0034774]; tertiary granule lumen [GO:1904724]; cytidine deaminase activity [GO:0004126]; deoxycytidine deaminase activity [GO:0047844]; identical protein binding [GO:0042802]; nucleoside binding [GO:0001882]; protein homodimerization activity [GO:0042803]; zinc ion bindi…	cytidine deaminase activity [GO:0004126]; deoxycytidine deaminase activity [GO:0047844]; identical protein binding [GO:0042802]; nucleoside binding [GO:0001882]; protein homodimerization activity [GO:0042803]; zinc ion binding [GO:0008270]		7923172; 9878810; 9596658; 16710414; 15489334; 8422236; 15689149
	Q96PC5	Melanoma inhibitory activity protein 2, MIA protein 2 (CTAGE family member 5 ER export factor) (Cutaneous T-cell lymphoma-associated antigen 5) (Meningioma-expressed antigen 6/11)	MIA2		P34096	Ribonuclease 4, RNase 4, EC 3.1.27.-	RNASE4			B3KMB2	unreviewed	B3KMB2_HUMAN	cDNA FLJ10625 fis, clone NT2RP2005540, highly similar to Homo sapiens KIAA0494 protein		Homo sapiens (Human)				273		calcium ion binding [GO:0005509]	calcium ion binding [GO:0005509]			14702039		P34096	reviewed	RNAS4_HUMAN	Ribonuclease 4, RNase 4, EC 3.1.27.-	RNASE4 RNS4	147	Homo sapiens (Human)		FUNCTION: This RNase has marked specificity towards the 3' side of uridine nucleotides.		defense response to Gram-positive bacterium [GO:0050830]; mRNA cleavage [GO:0006379]; RNA phosphodiester bond hydrolysis [GO:0090501]	extracellular region [GO:0005576]; extracellular space [GO:0005615]	extracellular region [GO:0005576]; extracellular space [GO:0005615]; nucleic acid binding [GO:0003676]; ribonuclease A activity [GO:0004522]; ribonuclease activity [GO:0004540]; defense response to Gram-positive bacterium [GO:0050830]; mRNA cleavage [GO:0006379]; RNA phosphodiester bond hydrolysis [GO:0090501]	nucleic acid binding [GO:0003676]; ribonuclease A activity [GO:0004522]; ribonuclease activity [GO:0004540]		7742370; 15489334; 7501448; 8223579; 3467790; 9878400
	Q29983	MHC class I polypeptide-related sequence A, MIC-A	MICA		P62701	40S ribosomal protein S4, X isoform (SCR10) (Single copy abundant mRNA protein) (Small ribosomal subunit protein eS4)	RPS4X			B3KV49	unreviewed	B3KV49_HUMAN	cDNA FLJ16128 fis, clone BRACE2038269, moderately similar to Bombyx mori cytosolic juvenile hormone binding protein 36 kDa subunit (cJHBP) mRNA		Homo sapiens (Human)				242						14702039		P62701	reviewed	RS4X_HUMAN	40S ribosomal protein S4, X isoform (SCR10) (Single copy abundant mRNA protein) (Small ribosomal subunit protein eS4)	RPS4X CCG2 RPS4 SCAR	263	Homo sapiens (Human)				cytoplasmic translation [GO:0002181]; positive regulation of cell population proliferation [GO:0008284]; positive regulation of translation [GO:0045727]; response to ethanol [GO:0045471]; translation [GO:0006412]	cytoplasmic ribonucleoprotein granule [GO:0036464]; cytosol [GO:0005829]; cytosolic ribosome [GO:0022626]; cytosolic small ribosomal subunit [GO:0022627]; extracellular exosome [GO:0070062]; focal adhesion [GO:0005925]; membrane [GO:0016020]; nucleoplasm [GO:0005654]; polysome [GO:0005844]; ribonucleoprotein complex [GO:1990904]; ribosome [GO:0005840]; small ribosomal subunit [GO:0015935]	cytoplasmic ribonucleoprotein granule [GO:0036464]; cytosol [GO:0005829]; cytosolic ribosome [GO:0022626]; cytosolic small ribosomal subunit [GO:0022627]; extracellular exosome [GO:0070062]; focal adhesion [GO:0005925]; membrane [GO:0016020]; nucleoplasm [GO:0005654]; polysome [GO:0005844]; ribonucleoprotein complex [GO:1990904]; ribosome [GO:0005840]; small ribosomal subunit [GO:0015935]; RNA bi…	RNA binding [GO:0003723]; rRNA binding [GO:0019843]; structural constituent of ribosome [GO:0003735]		2124517; 1795030; 15489334; 8706699; 2829364; 14654843; 17289661; 21269460; 24524803; 24275569; 25944712; 28112733; 23636399
	Q13421	Mesothelin (CAK1 antigen) (Pre-pro-megakaryocyte-potentiating factor) [Cleaved into: Megakaryocyte-potentiating factor, MPF; Mesothelin, cleaved form ]	MSLN		A0A5C2G0Z7	IGL c1605_light_IGKV3-15_IGKJ2				B4DF70	unreviewed	B4DF70_HUMAN	cDNA FLJ60461, highly similar to Peroxiredoxin-2		Homo sapiens (Human)		FUNCTION: Thiol-specific peroxidase that catalyzes the reduction of hydrogen peroxide and organic hydroperoxides to water and alcohols, respectively. {ECO:0000256|PIRNR:PIRNR000239}.		183		peroxidase activity [GO:0004601]	peroxidase activity [GO:0004601]					A0A5C2G0Z7	unreviewed	A0A5C2G0Z7_HUMAN	IGL c1605_light_IGKV3-15_IGKJ2		108	Homo sapiens (Human)
	P01876	Immunoglobulin heavy constant alpha 1 (Ig alpha-1 chain C region) (Ig alpha-1 chain C region BUR) (Ig alpha-1 chain C region TRO)	IGHA1		O75882	Attractin (DPPT-L) (Mahogany homolog)	ATRN			B4DGD7	unreviewed	B4DGD7_HUMAN	cDNA FLJ53595, highly similar to Iduronate 2-sulfatase		Homo sapiens (Human)				460		iduronate-2-sulfatase activity [GO:0004423]; metal ion binding [GO:0046872]	iduronate-2-sulfatase activity [GO:0004423]; metal ion binding [GO:0046872]					O75882	reviewed	ATRN_HUMAN	Attractin (DPPT-L) (Mahogany homolog)	ATRN KIAA0548 MGCA	1429	Homo sapiens (Human)		FUNCTION: Involved in the initial immune cell clustering during inflammatory response and may regulate chemotactic activity of chemokines. May play a role in melanocortin signaling pathways that regulate energy homeostasis and hair color. Low-affinity receptor for agouti (By similarity). Has a critical role in normal myelination in the central nervous system (By similarity). {ECO:0000250, ECO:000…		animal organ morphogenesis [GO:0009887]; cell migration [GO:0016477]; cerebellum development [GO:0021549]; inflammatory response [GO:0006954]; myelination [GO:0042552]; pigmentation [GO:0043473]; regulation of multicellular organism growth [GO:0040014]; response to oxidative stress [GO:0006979]; substrate adhesion-dependent cell spreading [GO:0034446]; tissue development [GO:0009888]	basement membrane [GO:0005604]; cytoplasm [GO:0005737]; extracellular exosome [GO:0070062]; extracellular space [GO:0005615]; integral component of plasma membrane [GO:0005887]; plasma membrane [GO:0005886]	basement membrane [GO:0005604]; cytoplasm [GO:0005737]; extracellular exosome [GO:0070062]; extracellular space [GO:0005615]; integral component of plasma membrane [GO:0005887]; plasma membrane [GO:0005886]; carbohydrate binding [GO:0030246]; signaling receptor activity [GO:0038023]; animal organ morphogenesis [GO:0009887]; cell migration [GO:0016477]; cerebellum development [GO:0021549]; inflamm…	carbohydrate binding [GO:0030246]; signaling receptor activity [GO:0038023]		10811918; 14702039; 11780052; 15489334; 7539799; 9736737; 9628581; 17261078; 14760718; 16335952; 19159218; 19139490
	O95633	Follistatin-related protein 3 (Follistatin-like protein 3) (Follistatin-related gene protein)	FSTL3		Q02790	Peptidyl-prolyl cis-trans isomerase FKBP4, PPIase FKBP4, EC 5.2.1.8 (51 kDa FK506-binding protein, FKBP51) (52 kDa FK506-binding protein, 52 kDa FKBP, FKBP-52) (59 kDa immunophilin, p59) (FK506-binding protein 4, FKBP-4) (FKBP59) (HSP-binding immunophilin, HBI) (Immunophilin FKBP52) (Rotamase) [Cleaved into: Peptidyl-prolyl cis-trans isomerase FKBP4, N-terminally processed ]	FKBP4			B4DKN9	unreviewed	B4DKN9_HUMAN	cDNA FLJ57740, highly similar to Transforming protein RhoA		Homo sapiens (Human)				173	small GTPase mediated signal transduction [GO:0007264]	GTP binding [GO:0005525]; GTPase activity [GO:0003924]; small GTPase mediated signal transduction [GO:0007264]	GTP binding [GO:0005525]; GTPase activity [GO:0003924]					Q02790	reviewed	FKBP4_HUMAN	Peptidyl-prolyl cis-trans isomerase FKBP4, PPIase FKBP4, EC 5.2.1.8 (51 kDa FK506-binding protein, FKBP51) (52 kDa FK506-binding protein, 52 kDa FKBP, FKBP-52) (59 kDa immunophilin, p59) (FK506-binding protein 4, FKBP-4) (FKBP59) (HSP-binding immunophilin, HBI) (Immunophilin FKBP52) (Rotamase) [Cleaved into: Peptidyl-prolyl cis-trans isomerase FKBP4, N-terminally processed ]	FKBP4 FKBP52	459	Homo sapiens (Human)		FUNCTION: Immunophilin protein with PPIase and co-chaperone activities. Component of steroid receptors heterocomplexes through interaction with heat-shock protein 90 (HSP90). May play a role in the intracellular trafficking of heterooligomeric forms of steroid hormone receptors between cytoplasm and nuclear compartments. The isomerase activity controls neuronal growth cones via regulation of TRPC…	ACTIVITY REGULATION: Inhibited by FK506. {ECO:0000269|PubMed:1279700}.	androgen receptor signaling pathway [GO:0030521]; chaperone-mediated protein folding [GO:0061077]; copper ion transport [GO:0006825]; embryo implantation [GO:0007566]; male sex differentiation [GO:0046661]; negative regulation of microtubule polymerization [GO:0031115]; negative regulation of microtubule polymerization or depolymerization [GO:0031111]; negative regulation of neuron projection dev…	axonal growth cone [GO:0044295]; cytoplasm [GO:0005737]; cytosol [GO:0005829]; extracellular exosome [GO:0070062]; microtubule [GO:0005874]; mitochondrion [GO:0005739]; neuronal cell body [GO:0043025]; nucleoplasm [GO:0005654]; perinuclear region of cytoplasm [GO:0048471]; protein-containing complex [GO:0032991]	axonal growth cone [GO:0044295]; cytoplasm [GO:0005737]; cytosol [GO:0005829]; extracellular exosome [GO:0070062]; microtubule [GO:0005874]; mitochondrion [GO:0005739]; neuronal cell body [GO:0043025]; nucleoplasm [GO:0005654]; perinuclear region of cytoplasm [GO:0048471]; protein-containing complex [GO:0032991]; ATP binding [GO:0005524]; copper-dependent protein binding [GO:0032767]; FK506 bindi…	ATP binding [GO:0005524]; copper-dependent protein binding [GO:0032767]; FK506 binding [GO:0005528]; GTP binding [GO:0005525]; heat shock protein binding [GO:0031072]; nuclear glucocorticoid receptor binding [GO:0035259]; peptidyl-prolyl cis-trans isomerase activity [GO:0003755]; phosphoprotein binding [GO:0051219]; protein-macromolecule adaptor activity [GO:0030674]; RNA binding [GO:0003723]; ta…		1279700; 16541075; 15489334; 1376003; 2378870; 1371107; 1383226; 9392437; 11583998; 12604780; 16964243; 17525332; 18669648; 19413330; 19945390; 19608861; 20188096; 20068231; 21269460; 21730050; 21406692; 23186163; 24275569; 25114211; 12499534; 15159550
	P23142	Fibulin-1, FIBL-1	FBLN1		O15231	Zinc finger protein 185 (LIM domain protein ZNF185) (P1-A)	ZNF185			B4DNR3	unreviewed	B4DNR3_HUMAN	cDNA FLJ52710, highly similar to Abhydrolase domain-containing protein 14B		Homo sapiens (Human)				185		hydrolase activity [GO:0016787]	hydrolase activity [GO:0016787]					O15231	reviewed	ZN185_HUMAN	Zinc finger protein 185 (LIM domain protein ZNF185) (P1-A)	ZNF185	689	Homo sapiens (Human)		FUNCTION: May be involved in the regulation of cellular proliferation and/or differentiation.			actin cytoskeleton [GO:0015629]; cytoplasm [GO:0005737]; focal adhesion [GO:0005925]	actin cytoskeleton [GO:0015629]; cytoplasm [GO:0005737]; focal adhesion [GO:0005925]; actin filament binding [GO:0051015]; zinc ion binding [GO:0008270]	actin filament binding [GO:0051015]; zinc ion binding [GO:0008270]		9268636; 16799630; 14702039; 10854409; 15772651; 18088087; 19413330; 23186163; 24275569
	P55287	Cadherin-11 (OSF-4) (Osteoblast cadherin, OB-cadherin)	CDH11		S6BGE0	IgG H chain				B4DPG6	unreviewed	B4DPG6_HUMAN	Glutathione hydrolase 6 (cDNA FLJ51026)	GGT6	Homo sapiens (Human)				345						16625196		S6BGE0	unreviewed	S6BGE0_HUMAN	IgG H chain		300	Homo sapiens (Human)					membrane [GO:0016020]	membrane [GO:0016020]			26689967
	P04233	HLA class II histocompatibility antigen gamma chain (HLA-DR antigens-associated invariant chain) (Ia antigen-associated invariant chain, Ii) (CD antigen CD74) [Cleaved into: Class-II-associated invariant chain peptide, CLIP ]	CD74		P40313	Chymotrypsin-like protease CTRL-1, EC 3.4.21.-	CTRL			B4DPW9	unreviewed	B4DPW9_HUMAN	cDNA FLJ51929, highly similar to Plastin-3		Homo sapiens (Human)				603	actin filament bundle assembly [GO:0051017]	actin filament binding [GO:0051015]; calcium ion binding [GO:0005509]; actin filament bundle assembly [GO:0051017]	actin filament binding [GO:0051015]; calcium ion binding [GO:0005509]					P40313	reviewed	CTRL_HUMAN	Chymotrypsin-like protease CTRL-1, EC 3.4.21.-	CTRL CTRL1	264	Homo sapiens (Human)				protein catabolic process [GO:0030163]; proteolysis [GO:0006508]	extracellular space [GO:0005615]	extracellular space [GO:0005615]; serine-type endopeptidase activity [GO:0004252]; serine-type peptidase activity [GO:0008236]; protein catabolic process [GO:0030163]; proteolysis [GO:0006508]	serine-type endopeptidase activity [GO:0004252]; serine-type peptidase activity [GO:0008236]		8268911; 15489334
	P62140	Serine/threonine-protein phosphatase PP1-beta catalytic subunit, PP-1B, PPP1CD, EC 3.1.3.16, EC 3.1.3.53	PPP1CB		A0A5C2G4I3	IGL c2397_light_IGKV3-15_IGKJ1				B4DQ98	unreviewed	B4DQ98_HUMAN	cDNA FLJ55135, highly similar to Di-N-acetylchitobiase		Homo sapiens (Human)				382	carbohydrate metabolic process [GO:0005975]	chitin binding [GO:0008061]; hydrolase activity, hydrolyzing O-glycosyl compounds [GO:0004553]; carbohydrate metabolic process [GO:0005975]	chitin binding [GO:0008061]; hydrolase activity, hydrolyzing O-glycosyl compounds [GO:0004553]					A0A5C2G4I3	unreviewed	A0A5C2G4I3_HUMAN	IGL c2397_light_IGKV3-15_IGKJ1		108	Homo sapiens (Human)
	P17405	Sphingomyelin phosphodiesterase, EC 3.1.4.12, EC 3.1.4.3 (Acid sphingomyelinase, aSMase)	SMPD1		P59665	Neutrophil defensin 1 (Defensin, alpha 1) (HNP-1, HP-1, HP1) [Cleaved into: HP 1-56; Neutrophil defensin 2 (HNP-2, HP-2, HP2) ]	DEFA1			B4DRC8	unreviewed	B4DRC8_HUMAN	cDNA FLJ50047		Homo sapiens (Human)				347								P59665	reviewed	DEF1_HUMAN	Neutrophil defensin 1 (Defensin, alpha 1) (HNP-1, HP-1, HP1) [Cleaved into: HP 1-56; Neutrophil defensin 2 (HNP-2, HP-2, HP2) ]	DEFA1 DEF1 DEFA2 MRS; DEFA1B	94	Homo sapiens (Human)		FUNCTION: Defensin 1 and defensin 2 have antibacterial, fungicide and antiviral activities. Has antimicrobial activity against Gram-negative and Gram-positive bacteria. Defensins are thought to kill microbes by permeabilizing their plasma membrane. {ECO:0000269|PubMed:15616305, ECO:0000269|PubMed:17452329}.		antibacterial humoral response [GO:0019731]; antimicrobial humoral immune response mediated by antimicrobial peptide [GO:0061844]; cellular response to lipopolysaccharide [GO:0071222]; chemotaxis [GO:0006935]; defense response to fungus [GO:0050832]; defense response to Gram-negative bacterium [GO:0050829]; defense response to Gram-positive bacterium [GO:0050830]; defense response to protozoan [G…	azurophil granule lumen [GO:0035578]; collagen-containing extracellular matrix [GO:0062023]; extracellular exosome [GO:0070062]; extracellular region [GO:0005576]; extracellular space [GO:0005615]; Golgi lumen [GO:0005796]	azurophil granule lumen [GO:0035578]; collagen-containing extracellular matrix [GO:0062023]; extracellular exosome [GO:0070062]; extracellular region [GO:0005576]; extracellular space [GO:0005615]; Golgi lumen [GO:0005796]; antibacterial humoral response [GO:0019731]; antimicrobial humoral immune response mediated by antimicrobial peptide [GO:0061844]; cellular response to lipopolysaccharide [GO:…			3174637; 3370315; 2918759; 8530462; 8477861; 8325384; 16421571; 15489334; 4056036; 15340161; 2917986; 2019582; 1339298; 15064728; 15616305; 21904558; 1445872; 1445873; 17452329
	Q6PCB0	von Willebrand factor A domain-containing protein 1	VWA1		P12277	Creatine kinase B-type, EC 2.7.3.2 (Brain creatine kinase, B-CK) (Creatine kinase B chain) (Creatine phosphokinase B-type, CPK-B)	CKB			B4DSV9	unreviewed	B4DSV9_HUMAN	cDNA FLJ56632, moderately similar to Target of Nesh-SH3		Homo sapiens (Human)				1029								P12277	reviewed	KCRB_HUMAN	Creatine kinase B-type, EC 2.7.3.2 (Brain creatine kinase, B-CK) (Creatine kinase B chain) (Creatine phosphokinase B-type, CPK-B)	CKB CKBB	381	Homo sapiens (Human)		FUNCTION: Reversibly catalyzes the transfer of phosphate between ATP and various phosphogens (e.g. creatine phosphate) (PubMed:8186255). Creatine kinase isoenzymes play a central role in energy transduction in tissues with large, fluctuating energy demands, such as skeletal muscle, heart, brain and spermatozoa (Probable). Acts as a key regulator of adaptive thermogenesis as part of the futile cre…		cellular chloride ion homeostasis [GO:0030644]; cerebellum development [GO:0021549]; phosphocreatine biosynthetic process [GO:0046314]; phosphorylation [GO:0016310]; substantia nigra development [GO:0021762]	cytosol [GO:0005829]; dendrite [GO:0030425]; extracellular exosome [GO:0070062]; extracellular space [GO:0005615]; mitochondrion [GO:0005739]; neuronal cell body [GO:0043025]; nucleus [GO:0005634]	cytosol [GO:0005829]; dendrite [GO:0030425]; extracellular exosome [GO:0070062]; extracellular space [GO:0005615]; mitochondrion [GO:0005739]; neuronal cell body [GO:0043025]; nucleus [GO:0005634]; ATP binding [GO:0005524]; creatine kinase activity [GO:0004111]; kinase activity [GO:0016301]; ubiquitin protein ligase binding [GO:0031625]; cellular chloride ion homeostasis [GO:0030644]; cerebellum …	ATP binding [GO:0005524]; creatine kinase activity [GO:0004111]; kinase activity [GO:0016301]; ubiquitin protein ligase binding [GO:0031625]		3034271; 3692484; 2883200; 2771648; 14702039; 15489334; 2828370; 7637327; 8186255; 18669648; 20068231; 21269460; 22905912; 23186163; 18977227
	Q5UCC4	ER membrane protein complex subunit 10 (Hematopoietic signal peptide-containing membrane domain-containing protein 1)	EMC10		Q8NI99	Angiopoietin-related protein 6 (Angiopoietin-like protein 6) (Angiopoietin-related growth factor) (Angiopoietin-related protein 5)	ANGPTL6			B4DT77	unreviewed	B4DT77_HUMAN	Annexin		Homo sapiens (Human)				336		calcium ion binding [GO:0005509]; calcium-dependent phospholipid binding [GO:0005544]	calcium ion binding [GO:0005509]; calcium-dependent phospholipid binding [GO:0005544]					Q8NI99	reviewed	ANGL6_HUMAN	Angiopoietin-related protein 6 (Angiopoietin-like protein 6) (Angiopoietin-related growth factor) (Angiopoietin-related protein 5)	ANGPTL6 AGF ARP5 UNQ152/PRO178	470	Homo sapiens (Human)		FUNCTION: May play a role in the wound healing process. May promote epidermal proliferation, remodeling and regeneration. May promote the chemotactic activity of endothelial cells and induce neovascularization. May counteract high-fat diet-induced obesity and related insulin resistance through increased energy expenditure.		angiogenesis [GO:0001525]; cell differentiation [GO:0030154]	collagen-containing extracellular matrix [GO:0062023]; extracellular exosome [GO:0070062]; extracellular space [GO:0005615]; secretory granule [GO:0030141]	collagen-containing extracellular matrix [GO:0062023]; extracellular exosome [GO:0070062]; extracellular space [GO:0005615]; secretory granule [GO:0030141]; signaling receptor binding [GO:0005102]; angiogenesis [GO:0001525]; cell differentiation [GO:0030154]	signaling receptor binding [GO:0005102]		12871997; 12975309; 15489334; 16335952; 19159218; 19139490
	P15328	Folate receptor alpha, FR-alpha (Adult folate-binding protein, FBP) (Folate receptor 1) (Folate receptor, adult) (KB cells FBP) (Ovarian tumor-associated antigen MOv18)	FOLR1		P31946	14-3-3 protein beta/alpha (Protein 1054) (Protein kinase C inhibitor protein 1, KCIP-1) [Cleaved into: 14-3-3 protein beta/alpha, N-terminally processed ]	YWHAB			B4DUE0	unreviewed	B4DUE0_HUMAN	Tetratricopeptide repeat protein 38		Homo sapiens (Human)				411								P31946	reviewed	1433B_HUMAN	14-3-3 protein beta/alpha (Protein 1054) (Protein kinase C inhibitor protein 1, KCIP-1) [Cleaved into: 14-3-3 protein beta/alpha, N-terminally processed ]	YWHAB	246	Homo sapiens (Human)		FUNCTION: Adapter protein implicated in the regulation of a large spectrum of both general and specialized signaling pathways. Binds to a large number of partners, usually by recognition of a phosphoserine or phosphothreonine motif. Binding generally results in the modulation of the activity of the binding partner. Negative regulator of osteogenesis. Blocks the nuclear translocation of the phosph…		cytoplasmic sequestering of protein [GO:0051220]; negative regulation of G protein-coupled receptor signaling pathway [GO:0045744]; negative regulation of protein dephosphorylation [GO:0035308]; positive regulation of catalytic activity [GO:0043085]; protein localization [GO:0008104]; protein targeting [GO:0006605]; signal transduction [GO:0007165]	cytoplasm [GO:0005737]; cytosol [GO:0005829]; extracellular exosome [GO:0070062]; focal adhesion [GO:0005925]; melanosome [GO:0042470]; membrane [GO:0016020]; perinuclear region of cytoplasm [GO:0048471]; vacuolar membrane [GO:0005774]	cytoplasm [GO:0005737]; cytosol [GO:0005829]; extracellular exosome [GO:0070062]; focal adhesion [GO:0005925]; melanosome [GO:0042470]; membrane [GO:0016020]; perinuclear region of cytoplasm [GO:0048471]; vacuolar membrane [GO:0005774]; cadherin binding [GO:0045296]; enzyme binding [GO:0019899]; histone deacetylase binding [GO:0042826]; identical protein binding [GO:0042802]; phosphoprotein bindi…	cadherin binding [GO:0045296]; enzyme binding [GO:0019899]; histone deacetylase binding [GO:0042826]; identical protein binding [GO:0042802]; phosphoprotein binding [GO:0051219]; phosphoserine residue binding [GO:0050815]; protein domain specific binding [GO:0019904]; protein kinase inhibitor activity [GO:0004860]		8515476; 14702039; 11780052; 15489334; 23572552; 12665801; 11555644; 11260479; 11427721; 14654843; 15454081; 15538381; 15159416; 15696159; 17081065; 16959763; 17974916; 17717073; 18249187; 19172738; 19640509; 19592491; 19690332; 19608861; 21269460; 21224381; 22827337; 22814378; 23186163; 23938468; 24636949; 24275569; 26047703; 25588844; 25489052; 25944712; 27030597; 17085597; 21248752
	P11586	C-1-tetrahydrofolate synthase, cytoplasmic, C1-THF synthase (Epididymis secretory sperm binding protein) [Cleaved into: C-1-tetrahydrofolate synthase, cytoplasmic, N-terminally processed ] [Includes: Methylenetetrahydrofolate dehydrogenase, EC 1.5.1.5; Methenyltetrahydrofolate cyclohydrolase, EC 3.5.4.9; Formyltetrahydrofolate synthetase, EC 6.3.4.3 ]	MTHFD1		Q9Y6M0	Testisin, EC 3.4.21.- (Eosinophil serine protease 1, ESP-1) (Serine protease 21)	PRSS21			B4DUM3	unreviewed	B4DUM3_HUMAN	cDNA FLJ51315, highly similar to Sarcoplasmic reticulum histidine-richcalcium-binding protein		Homo sapiens (Human)				454		calcium ion binding [GO:0005509]	calcium ion binding [GO:0005509]					Q9Y6M0	reviewed	TEST_HUMAN	Testisin, EC 3.4.21.- (Eosinophil serine protease 1, ESP-1) (Serine protease 21)	PRSS21 ESP1 TEST1 UNQ266/PRO303	314	Homo sapiens (Human)		FUNCTION: Could regulate proteolytic events associated with testicular germ cell maturation.		proteolysis [GO:0006508]; spermatogenesis [GO:0007283]	anchored component of membrane [GO:0031225]; cytoplasm [GO:0005737]; extracellular region [GO:0005576]; extracellular space [GO:0005615]; membrane [GO:0016020]; plasma membrane [GO:0005886]	anchored component of membrane [GO:0031225]; cytoplasm [GO:0005737]; extracellular region [GO:0005576]; extracellular space [GO:0005615]; membrane [GO:0016020]; plasma membrane [GO:0005886]; serine-type endopeptidase activity [GO:0004252]; serine-type peptidase activity [GO:0008236]; proteolysis [GO:0006508]; spermatogenesis [GO:0007283]	serine-type endopeptidase activity [GO:0004252]; serine-type peptidase activity [GO:0008236]		9826525; 10600542; 10397266; 11004480; 12975309; 15489334
	P52565	Rho GDP-dissociation inhibitor 1, Rho GDI 1 (Rho-GDI alpha)	ARHGDIA		A0A384MTN6	Epididymis secretory sperm binding protein (WAP four-disulfide core domain 2, isoform CRA_e)	WFDC2			B4DVY9	unreviewed	B4DVY9_HUMAN	cDNA FLJ60007, highly similar to Pepsin A		Homo sapiens (Human)				255	proteolysis [GO:0006508]	aspartic-type endopeptidase activity [GO:0004190]; proteolysis [GO:0006508]	aspartic-type endopeptidase activity [GO:0004190]					A0A384MTN6	unreviewed	A0A384MTN6_HUMAN	Epididymis secretory sperm binding protein (WAP four-disulfide core domain 2, isoform CRA_e)	WFDC2 hCG_38370	124	Homo sapiens (Human)					extracellular region [GO:0005576]	extracellular region [GO:0005576]; peptidase inhibitor activity [GO:0030414]	peptidase inhibitor activity [GO:0030414]		11181995
	Q96J84	Kin of IRRE-like protein 1 (Kin of irregular chiasm-like protein 1) (Nephrin-like protein 1)	KIRREL1		P80303	Nucleobindin-2 (DNA-binding protein NEFA) (Epididymis secretory protein Li 109) (Gastric cancer antigen Zg4) (Prepronesfatin) [Cleaved into: Nesfatin-1 ]	NUCB2			B4DWX1	unreviewed	B4DWX1_HUMAN	cDNA FLJ56800		Homo sapiens (Human)				339								P80303	reviewed	NUCB2_HUMAN	Nucleobindin-2 (DNA-binding protein NEFA) (Epididymis secretory protein Li 109) (Gastric cancer antigen Zg4) (Prepronesfatin) [Cleaved into: Nesfatin-1 ]	NUCB2 NEFA	420	Homo sapiens (Human)		FUNCTION: Calcium-binding protein which may have a role in calcium homeostasis (By similarity). Acts as a non-receptor guanine nucleotide exchange factor which binds to and activates guanine nucleotide-binding protein (G-protein) alpha subunit GNAI3 (By similarity). {ECO:0000250|UniProtKB:P81117, ECO:0000250|UniProtKB:Q9JI85}.; FUNCTION: [Nesfatin-1]: Anorexigenic peptide, seems to play an import…		negative regulation of appetite [GO:0032099]; small GTPase mediated signal transduction [GO:0007264]	cytosol [GO:0005829]; endoplasmic reticulum [GO:0005783]; endoplasmic reticulum-Golgi intermediate compartment [GO:0005793]; extracellular exosome [GO:0070062]; extracellular space [GO:0005615]; Golgi apparatus [GO:0005794]; nuclear envelope [GO:0005635]; plasma membrane [GO:0005886]	cytosol [GO:0005829]; endoplasmic reticulum [GO:0005783]; endoplasmic reticulum-Golgi intermediate compartment [GO:0005793]; extracellular exosome [GO:0070062]; extracellular space [GO:0005615]; Golgi apparatus [GO:0005794]; nuclear envelope [GO:0005635]; plasma membrane [GO:0005886]; calcium ion binding [GO:0005509]; DNA binding [GO:0003677]; G-protein alpha-subunit binding [GO:0001965]; guanyl-…	calcium ion binding [GO:0005509]; DNA binding [GO:0003677]; G-protein alpha-subunit binding [GO:0001965]; guanyl-nucleotide exchange factor activity [GO:0005085]		7811391; 9639681; 12087473; 20427483; 14702039; 16554811; 11749975; 19690332; 20068231; 21269460; 24275569; 25944712; 30194280
	Q9NQH7	Xaa-Pro aminopeptidase 3, X-Pro aminopeptidase 3, EC 3.4.11.9 (Aminopeptidase P3, APP3)	XPNPEP3		O15144	Actin-related protein 2/3 complex subunit 2 (Arp2/3 complex 34 kDa subunit, p34-ARC)	ARPC2			B4E209	unreviewed	B4E209_HUMAN	cDNA FLJ53463, highly similar to Bactericidal/permeability-increasingprotein-like 1		Homo sapiens (Human)				433		lipid binding [GO:0008289]	lipid binding [GO:0008289]					O15144	reviewed	ARPC2_HUMAN	Actin-related protein 2/3 complex subunit 2 (Arp2/3 complex 34 kDa subunit, p34-ARC)	ARPC2 ARC34 PRO2446	300	Homo sapiens (Human)		FUNCTION: Actin-binding component of the Arp2/3 complex, a multiprotein complex that mediates actin polymerization upon stimulation by nucleation-promoting factor (NPF) (PubMed:9230079). The Arp2/3 complex mediates the formation of branched actin networks in the cytoplasm, providing the force for cell motility (PubMed:9230079). Seems to contact the mother actin filament (PubMed:9230079). In addit…		actin filament polymerization [GO:0030041]; actin polymerization-dependent cell motility [GO:0070358]; Arp2/3 complex-mediated actin nucleation [GO:0034314]; positive regulation of actin filament polymerization [GO:0030838]; positive regulation of lamellipodium assembly [GO:0010592]; positive regulation of substrate adhesion-dependent cell spreading [GO:1900026]	actin cytoskeleton [GO:0015629]; Arp2/3 protein complex [GO:0005885]; cytosol [GO:0005829]; endosome [GO:0005768]; extracellular exosome [GO:0070062]; focal adhesion [GO:0005925]; glutamatergic synapse [GO:0098978]; lamellipodium [GO:0030027]; muscle cell projection membrane [GO:0036195]; neuron projection [GO:0043005]; nucleoplasm [GO:0005654]; nucleus [GO:0005634]; site of double-strand break […	actin cytoskeleton [GO:0015629]; Arp2/3 protein complex [GO:0005885]; cytosol [GO:0005829]; endosome [GO:0005768]; extracellular exosome [GO:0070062]; focal adhesion [GO:0005925]; glutamatergic synapse [GO:0098978]; lamellipodium [GO:0030027]; muscle cell projection membrane [GO:0036195]; neuron projection [GO:0043005]; nucleoplasm [GO:0005654]; nucleus [GO:0005634]; site of double-strand break […	actin binding [GO:0003779]; structural constituent of cytoskeleton [GO:0005200]		9230079; 8812419; 15489334; 12665801; 11741539; 19608861; 21269460; 22814378; 24275569; 25944712; 29925947; 32128961
	P51178	1-phosphatidylinositol 4,5-bisphosphate phosphodiesterase delta-1, EC 3.1.4.11 (Phosphoinositide phospholipase C-delta-1) (Phospholipase C-III, PLC-III) (Phospholipase C-delta-1, PLC-delta-1)	PLCD1		A0A384NPS2	Epididymis secretory sperm binding protein				B4E2K9	unreviewed	B4E2K9_HUMAN	cDNA FLJ54977, weakly similar to Proline-rich protein 4		Homo sapiens (Human)				126								A0A384NPS2	unreviewed	A0A384NPS2_HUMAN	Epididymis secretory sperm binding protein		507	Homo sapiens (Human)						sulfuric ester hydrolase activity [GO:0008484]	sulfuric ester hydrolase activity [GO:0008484]
	B0YJ81	Very-long-chain (3R)-3-hydroxyacyl-CoA dehydratase 1, EC 4.2.1.134 (3-hydroxyacyl-CoA dehydratase 1, HACD1) (Cementum-attachment protein, CAP) (Protein-tyrosine phosphatase-like member A)	HACD1		Q96P63	Serpin B12	SERPINB12			B4E3H8	unreviewed	B4E3H8_HUMAN	cDNA FLJ54082, highly similar to Multimerin-2		Homo sapiens (Human)				888	regulation of response to stimulus [GO:0048583]	regulation of response to stimulus [GO:0048583]						Q96P63	reviewed	SPB12_HUMAN	Serpin B12	SERPINB12	405	Homo sapiens (Human)		FUNCTION: Inhibits trypsin and plasmin, but not thrombin, coagulation factor Xa, or urokinase-type plasminogen activator (PubMed:11604408). May play a role in cell differentiation (PubMed:30045019). {ECO:0000269|PubMed:11604408, ECO:0000269|PubMed:30045019}.		hematopoietic progenitor cell differentiation [GO:0002244]; negative regulation of endopeptidase activity [GO:0010951]; negative regulation of protein catabolic process [GO:0042177]	collagen-containing extracellular matrix [GO:0062023]; cornified envelope [GO:0001533]; cytoplasm [GO:0005737]; extracellular space [GO:0005615]; ficolin-1-rich granule membrane [GO:0101003]; plasma membrane [GO:0005886]	collagen-containing extracellular matrix [GO:0062023]; cornified envelope [GO:0001533]; cytoplasm [GO:0005737]; extracellular space [GO:0005615]; ficolin-1-rich granule membrane [GO:0101003]; plasma membrane [GO:0005886]; enzyme binding [GO:0019899]; serine-type endopeptidase inhibitor activity [GO:0004867]; hematopoietic progenitor cell differentiation [GO:0002244]; negative regulation of endope…	enzyme binding [GO:0019899]; serine-type endopeptidase inhibitor activity [GO:0004867]		11604408; 16177791; 15489334; 30045019
	O00499	Myc box-dependent-interacting protein 1 (Amphiphysin II) (Amphiphysin-like protein) (Box-dependent myc-interacting protein 1) (Bridging integrator 1)	BIN1		P40121	Macrophage-capping protein (Actin regulatory protein CAP-G)	CAPG			B5A977	unreviewed	B5A977_HUMAN	Soluble TNFR1B variant 1 (Tumor necrosis factor receptor superfamily member 1B)	TNFRSF1B TNFR1B	Homo sapiens (Human)				155						16710414; 18593464		P40121	reviewed	CAPG_HUMAN	Macrophage-capping protein (Actin regulatory protein CAP-G)	CAPG AFCP MCP	348	Homo sapiens (Human)		FUNCTION: Calcium-sensitive protein which reversibly blocks the barbed ends of actin filaments but does not sever preformed actin filaments. May play an important role in macrophage function. May play a role in regulating cytoplasmic and/or nuclear structures through potential interactions with actin. May bind DNA.		actin filament severing [GO:0051014]; actin polymerization or depolymerization [GO:0008154]; barbed-end actin filament capping [GO:0051016]; cell projection assembly [GO:0030031]; central nervous system development [GO:0007417]; protein-containing complex assembly [GO:0065003]	actin cytoskeleton [GO:0015629]; centriole [GO:0005814]; cytoplasm [GO:0005737]; extracellular exosome [GO:0070062]; extracellular space [GO:0005615]; F-actin capping protein complex [GO:0008290]; Flemming body [GO:0090543]; lamellipodium [GO:0030027]; melanosome [GO:0042470]; mitotic spindle [GO:0072686]; nucleolus [GO:0005730]; nucleoplasm [GO:0005654]; nucleus [GO:0005634]; ruffle [GO:0001726]	actin cytoskeleton [GO:0015629]; centriole [GO:0005814]; cytoplasm [GO:0005737]; extracellular exosome [GO:0070062]; extracellular space [GO:0005615]; F-actin capping protein complex [GO:0008290]; Flemming body [GO:0090543]; lamellipodium [GO:0030027]; melanosome [GO:0042470]; mitotic spindle [GO:0072686]; nucleolus [GO:0005730]; nucleoplasm [GO:0005654]; nucleus [GO:0005634]; ruffle [GO:0001726]…	actin filament binding [GO:0051015]; cadherin binding [GO:0045296]; phosphatidylinositol-4,5-bisphosphate binding [GO:0005546]; protein domain specific binding [GO:0019904]; protein-containing complex binding [GO:0044877]		1322908; 15815621; 15489334; 7851883; 17081065; 18266911; 19690332; 20068231; 24275569; 25944712; 7814409; 21269460
	P30531	Sodium- and chloride-dependent GABA transporter 1, GAT-1 (Solute carrier family 6 member 1)	SLC6A1		P28066	Proteasome subunit alpha type-5 (Macropain zeta chain) (Multicatalytic endopeptidase complex zeta chain) (Proteasome zeta chain)	PSMA5			B7Z519	unreviewed	B7Z519_HUMAN	cDNA FLJ53153, highly similar to Homo sapiens mucin 20 (MUC20), mRNA		Homo sapiens (Human)				520	hepatocyte growth factor receptor signaling pathway [GO:0048012]	hepatocyte growth factor receptor signaling pathway [GO:0048012]						P28066	reviewed	PSA5_HUMAN	Proteasome subunit alpha type-5 (Macropain zeta chain) (Multicatalytic endopeptidase complex zeta chain) (Proteasome zeta chain)	PSMA5	241	Homo sapiens (Human)		FUNCTION: Component of the 20S core proteasome complex involved in the proteolytic degradation of most intracellular proteins. This complex plays numerous essential roles within the cell by associating with different regulatory particles. Associated with two 19S regulatory particles, forms the 26S proteasome and thus participates in the ATP-dependent degradation of ubiquitinated proteins. The 26S…		proteasomal protein catabolic process [GO:0010498]; proteasome-mediated ubiquitin-dependent protein catabolic process [GO:0043161]	cytoplasm [GO:0005737]; cytosol [GO:0005829]; extracellular exosome [GO:0070062]; extracellular region [GO:0005576]; ficolin-1-rich granule lumen [GO:1904813]; nucleoplasm [GO:0005654]; nucleus [GO:0005634]; proteasome complex [GO:0000502]; proteasome core complex [GO:0005839]; proteasome core complex, alpha-subunit complex [GO:0019773]; secretory granule lumen [GO:0034774]	cytoplasm [GO:0005737]; cytosol [GO:0005829]; extracellular exosome [GO:0070062]; extracellular region [GO:0005576]; ficolin-1-rich granule lumen [GO:1904813]; nucleoplasm [GO:0005654]; nucleus [GO:0005634]; proteasome complex [GO:0000502]; proteasome core complex [GO:0005839]; proteasome core complex, alpha-subunit complex [GO:0019773]; secretory granule lumen [GO:0034774]; proteasomal protein c…			1888762; 14702039; 16710414; 15489334; 1286667; 8610016; 11771738; 12181345; 15244466; 16251969; 17081983; 16964243; 17323924; 18691976; 18669648; 19413330; 19734940; 19690332; 20068231; 21269460; 21406692; 23186163; 24275569; 27176742; 26133119; 25599644; 27428775; 27342858; 27493187; 34711951
	Q13683	Integrin alpha-7 [Cleaved into: Integrin alpha-7 heavy chain; Integrin alpha-7 light chain; Integrin alpha-7 70 kDa form ]	ITGA7		B4DZM1	cDNA FLJ58310, highly similar to Homo sapiens trinucleotide repeat containing 15 (TNRC15), mRNA				B7Z549	unreviewed	B7Z549_HUMAN	cDNA FLJ56821, highly similar to Inter-alpha-trypsin inhibitor heavy chain H1		Homo sapiens (Human)				677								B4DZM1	unreviewed	B4DZM1_HUMAN	cDNA FLJ58310, highly similar to Homo sapiens trinucleotide repeat containing 15 (TNRC15), mRNA		872	Homo sapiens (Human)
	P49747	Cartilage oligomeric matrix protein, COMP (Thrombospondin-5, TSP5)	COMP		Q9UBP4	Dickkopf-related protein 3, Dickkopf-3, Dkk-3, hDkk-3	DKK3			B7Z602	unreviewed	B7Z602_HUMAN	cDNA FLJ59408, highly similar to 150 kDa oxygen-regulated protein (Orp150)		Homo sapiens (Human)				656		ATP binding [GO:0005524]; ATP-dependent protein folding chaperone [GO:0140662]	ATP binding [GO:0005524]; ATP-dependent protein folding chaperone [GO:0140662]					Q9UBP4	reviewed	DKK3_HUMAN	Dickkopf-related protein 3, Dickkopf-3, Dkk-3, hDkk-3	DKK3 REIC UNQ258/PRO295	350	Homo sapiens (Human)		FUNCTION: Antagonizes canonical Wnt signaling by inhibiting LRP5/6 interaction with Wnt and by forming a ternary complex with the transmembrane protein KREMEN that promotes internalization of LRP5/6. DKKs play an important role in vertebrate development, where they locally inhibit Wnt regulated processes such as antero-posterior axial patterning, limb development, somitogenesis and eye formation.…		adrenal gland development [GO:0030325]; anatomical structure morphogenesis [GO:0009653]; negative regulation of aldosterone biosynthetic process [GO:0032348]; negative regulation of anti-Mullerian hormone signaling pathway [GO:1902613]; negative regulation of canonical Wnt signaling pathway [GO:0090090]; negative regulation of cortisol biosynthetic process [GO:2000065]; negative regulation of tra…	extracellular space [GO:0005615]	extracellular space [GO:0005615]; co-receptor binding [GO:0039706]; receptor antagonist activity [GO:0048019]; adrenal gland development [GO:0030325]; anatomical structure morphogenesis [GO:0009653]; negative regulation of aldosterone biosynthetic process [GO:0032348]; negative regulation of anti-Mullerian hormone signaling pathway [GO:1902613]; negative regulation of canonical Wnt signaling path…	co-receptor binding [GO:0039706]; receptor antagonist activity [GO:0048019]		10570958; 10652205; 11814687; 12975309; 14702039; 16554811; 15489334; 15340161; 17143291; 19838169; 23234360
	Q9UJJ9	N-acetylglucosamine-1-phosphotransferase subunit gamma (GlcNAc-1-phosphotransferase subunit gamma) (UDP-N-acetylglucosamine-1-phosphotransferase subunit gamma)	GNPTG		A0A0A0N0N2	CNTFR isoform 3	CNTFR			B7Z6Q5	unreviewed	B7Z6Q5_HUMAN	Beta-galactosidase, EC 3.2.1.23		Homo sapiens (Human)				725	carbohydrate metabolic process [GO:0005975]	beta-galactosidase activity [GO:0004565]; carbohydrate metabolic process [GO:0005975]	beta-galactosidase activity [GO:0004565]					A0A0A0N0N2	unreviewed	A0A0A0N0N2_HUMAN	CNTFR isoform 3	CNTFR	380	Homo sapiens (Human)					membrane [GO:0016020]	membrane [GO:0016020]; cytokine receptor activity [GO:0004896]	cytokine receptor activity [GO:0004896]
	P78385	Keratin, type II cuticular Hb3 (Hair keratin K2.10) (Keratin-83, K83) (Type II hair keratin Hb3) (Type-II keratin Kb23)	KRT83		M1EL80	Stromal cell-derived factor 1 (C-X-C motif chemokine 12)				B7Z8B6	unreviewed	B7Z8B6_HUMAN	cDNA FLJ54395, highly similar to Inter-alpha-trypsin inhibitor heavy chain H1		Homo sapiens (Human)				623	hyaluronan metabolic process [GO:0030212]	serine-type endopeptidase inhibitor activity [GO:0004867]; hyaluronan metabolic process [GO:0030212]	serine-type endopeptidase inhibitor activity [GO:0004867]					M1EL80	unreviewed	M1EL80_MUSPF	Stromal cell-derived factor 1 (C-X-C motif chemokine 12)		88	Mustela putorius furo (European domestic ferret) (Mustela furo)				chemokine-mediated signaling pathway [GO:0070098]; defense response [GO:0006952]; immune response [GO:0006955]	extracellular space [GO:0005615]	extracellular space [GO:0005615]; chemokine activity [GO:0008009]; growth factor activity [GO:0008083]; chemokine-mediated signaling pathway [GO:0070098]; defense response [GO:0006952]; immune response [GO:0006955]	chemokine activity [GO:0008009]; growth factor activity [GO:0008083]		23236062
	P30084	Enoyl-CoA hydratase, mitochondrial, mECH, mECH1, EC 4.2.1.17, EC 5.3.3.8 (Enoyl-CoA hydratase 1, ECHS1) (Short-chain enoyl-CoA hydratase, SCEH)	ECHS1		A0A3B3IRN5	Fibromodulin	FMOD			B9A041	unreviewed	B9A041_HUMAN	Malate dehydrogenase, cytoplasmic	MDH1	Homo sapiens (Human)				210	malate metabolic process [GO:0006108]	malate dehydrogenase activity [GO:0016615]; oxidoreductase activity, acting on the CH-OH group of donors, NAD or NADP as acceptor [GO:0016616]; malate metabolic process [GO:0006108]	malate dehydrogenase activity [GO:0016615]; oxidoreductase activity, acting on the CH-OH group of donors, NAD or NADP as acceptor [GO:0016616]			15815621; 19608861; 20068231; 21269460; 22905912; 24275569; 25944712		A0A3B3IRN5	unreviewed	A0A3B3IRN5_HUMAN	Fibromodulin	FMOD	287	Homo sapiens (Human)		FUNCTION: Affects the rate of fibrils formation. May have a primary role in collagen fibrillogenesis. {ECO:0000256|ARBA:ARBA00025136}.			collagen-containing extracellular matrix [GO:0062023]; extracellular region [GO:0005576]	collagen-containing extracellular matrix [GO:0062023]; extracellular region [GO:0005576]			16710414
	P00403	Cytochrome c oxidase subunit 2, EC 7.1.1.9 (Cytochrome c oxidase polypeptide II)	MT-CO2		A0A5C2FYE4	IGL c1674_light_IGKV3-11_IGKJ2				B9EG60	unreviewed	B9EG60_HUMAN	Synaptopodin 2	SYNPO2	Homo sapiens (Human)				1261						15489334		A0A5C2FYE4	unreviewed	A0A5C2FYE4_HUMAN	IGL c1674_light_IGKV3-11_IGKJ2		108	Homo sapiens (Human)
	Q6UW78	Ubiquinol-cytochrome-c reductase complex assembly factor 3 (Assembly factor CBP4 homolog)	UQCC3		O43451	Maltase-glucoamylase (Alpha-1,4-glucosidase, EC 3.2.1.20)	MGAM			C0LQF2	unreviewed	C0LQF2_HUMAN	Deoxyribonuclease II, EC 3.1.22.1		Homo sapiens (Human)				344		deoxyribonuclease II activity [GO:0004531]	deoxyribonuclease II activity [GO:0004531]					O43451	reviewed	MGA_HUMAN	Maltase-glucoamylase (Alpha-1,4-glucosidase, EC 3.2.1.20)	MGAM MGA MGAML	2753	Homo sapiens (Human)	PATHWAY: Carbohydrate degradation. {ECO:0000305|PubMed:18036614, ECO:0000305|PubMed:22058037, ECO:0000305|PubMed:27480812}.	FUNCTION: Alpha-(1,4) exo-glucosidase involved in breakdown of dietary starch oligosaccharides in small intestine. Cleaves the non-reducing alpha-(1,4)-linked glucose residue in linear dextrins with retention of anomeric center stereochemistry (PubMed:12547908, PubMed:18356321, PubMed:27480812, PubMed:18036614, PubMed:22058037). Mainly hydrolyzes short length oligomaltoses having two to seven glu…	ACTIVITY REGULATION: Down-regulated at high oligomaltose concentration as it occurs during the mealtime (PubMed:18356321). Down-regulated by anti-diabetic drug acarbose (PubMed:18036614, PubMed:22058037). {ECO:0000269|PubMed:18036614, ECO:0000269|PubMed:18356321, ECO:0000269|PubMed:22058037}.	dextrin catabolic process [GO:1901027]; maltose catabolic process [GO:0000025]; starch catabolic process [GO:0005983]	apical plasma membrane [GO:0016324]; extracellular exosome [GO:0070062]; ficolin-1-rich granule membrane [GO:0101003]; integral component of membrane [GO:0016021]; plasma membrane [GO:0005886]; tertiary granule membrane [GO:0070821]	apical plasma membrane [GO:0016324]; extracellular exosome [GO:0070062]; ficolin-1-rich granule membrane [GO:0101003]; integral component of membrane [GO:0016021]; plasma membrane [GO:0005886]; tertiary granule membrane [GO:0070821]; alpha-1,4-glucosidase activity [GO:0004558]; carbohydrate binding [GO:0030246]; catalytic activity [GO:0003824]; glucan 1,4-alpha-glucosidase activity [GO:0004339]; …	alpha-1,4-glucosidase activity [GO:0004558]; carbohydrate binding [GO:0030246]; catalytic activity [GO:0003824]; glucan 1,4-alpha-glucosidase activity [GO:0004339]; hydrolase activity, hydrolyzing O-glycosyl compounds [GO:0004553]; maltose alpha-glucosidase activity [GO:0032450]		9446624; 12853948; 15489334; 24309898; 3121301; 3143729; 12547908; 18356321; 22058037; 27480812; 18036614
	P27169	Serum paraoxonase/arylesterase 1, PON 1, EC 3.1.1.2, EC 3.1.1.81, EC 3.1.8.1 (Aromatic esterase 1, A-esterase 1) (K-45) (Serum aryldialkylphosphatase 1)	PON1		Q53H01	Ceramidase, EC 3.5.1.23				C9IZG4	unreviewed	C9IZG4_HUMAN	Protein CutA	CUTA	Homo sapiens (Human)				135	response to metal ion [GO:0010038]	response to metal ion [GO:0010038]				14574404; 21269460; 24275569; 25944712		Q53H01	unreviewed	Q53H01_HUMAN	Ceramidase, EC 3.5.1.23		395	Homo sapiens (Human)				fatty acid metabolic process [GO:0006631]	lysosome [GO:0005764]	lysosome [GO:0005764]; ceramidase activity [GO:0102121]; fatty acid amide hydrolase activity [GO:0017064]; N-acylsphingosine amidohydrolase activity [GO:0017040]; fatty acid metabolic process [GO:0006631]	ceramidase activity [GO:0102121]; fatty acid amide hydrolase activity [GO:0017064]; N-acylsphingosine amidohydrolase activity [GO:0017040]		8125298; 9373149
	P15289	Arylsulfatase A, ASA, EC 3.1.6.8 (Cerebroside-sulfatase) [Cleaved into: Arylsulfatase A component B; Arylsulfatase A component C ]	ARSA		B4DVA7	Beta-hexosaminidase, EC 3.2.1.52				C9J7K9	unreviewed	C9J7K9_HUMAN	Phospholipid scramblase	PLSCR1 hCG_17108	Homo sapiens (Human)		FUNCTION: May mediate accelerated ATP-independent bidirectional transbilayer migration of phospholipids upon binding calcium ions that results in a loss of phospholipid asymmetry in the plasma membrane. {ECO:0000256|RuleBase:RU363116}.		311		phospholipid scramblase activity [GO:0017128]	phospholipid scramblase activity [GO:0017128]			11181995; 16641997; 21269460; 24275569		B4DVA7	unreviewed	B4DVA7_HUMAN	Beta-hexosaminidase, EC 3.2.1.52		540	Homo sapiens (Human)				carbohydrate derivative metabolic process [GO:1901135]; carbohydrate metabolic process [GO:0005975]	lysosome [GO:0005764]	lysosome [GO:0005764]; beta-N-acetylhexosaminidase activity [GO:0004563]; N-acetyl-beta-D-galactosaminidase activity [GO:0102148]; carbohydrate derivative metabolic process [GO:1901135]; carbohydrate metabolic process [GO:0005975]	beta-N-acetylhexosaminidase activity [GO:0004563]; N-acetyl-beta-D-galactosaminidase activity [GO:0102148]
	P19835	Bile salt-activated lipase, BAL, EC 3.1.1.13, EC 3.1.1.3, EC 3.1.1.6 (Bile salt-stimulated lipase, BSSL) (Bucelipase) (Carboxyl ester lipase) (Cholesterol esterase) (Pancreatic lysophospholipase) (Sterol esterase)	CEL		P47756	F-actin-capping protein subunit beta (CapZ beta)	CAPZB			D3DUP2	unreviewed	D3DUP2_HUMAN	Non-specific serine/threonine protein kinase, EC 2.7.11.1	WNK1 hCG_25271	Homo sapiens (Human)				2107	protein phosphorylation [GO:0006468]	ATP binding [GO:0005524]; protein serine/threonine kinase activity [GO:0004674]; protein phosphorylation [GO:0006468]	ATP binding [GO:0005524]; protein serine/threonine kinase activity [GO:0004674]			11181995		P47756	reviewed	CAPZB_HUMAN	F-actin-capping protein subunit beta (CapZ beta)	CAPZB	277	Homo sapiens (Human)		FUNCTION: F-actin-capping proteins bind in a Ca(2+)-independent manner to the fast growing ends of actin filaments (barbed end) thereby blocking the exchange of subunits at these ends. Unlike other capping proteins (such as gelsolin and severin), these proteins do not sever actin filaments. Plays a role in the regulation of cell morphology and cytoskeletal organization. {ECO:0000269|PubMed:218349…		actin polymerization or depolymerization [GO:0008154]; barbed-end actin filament capping [GO:0051016]; cell morphogenesis [GO:0000902]; cytoskeleton organization [GO:0007010]; lamellipodium assembly [GO:0030032]; negative regulation of filopodium assembly [GO:0051490]; regulation of cell morphogenesis [GO:0022604]; regulation of lamellipodium assembly [GO:0010591]	actin cytoskeleton [GO:0015629]; brush border [GO:0005903]; cortical cytoskeleton [GO:0030863]; cytoskeleton [GO:0005856]; cytosol [GO:0005829]; extracellular exosome [GO:0070062]; F-actin capping protein complex [GO:0008290]; hippocampal mossy fiber to CA3 synapse [GO:0098686]; lamellipodium [GO:0030027]; membrane [GO:0016020]; postsynaptic density [GO:0014069]; sarcomere [GO:0030017]; Schaffer …	actin cytoskeleton [GO:0015629]; brush border [GO:0005903]; cortical cytoskeleton [GO:0030863]; cytoskeleton [GO:0005856]; cytosol [GO:0005829]; extracellular exosome [GO:0070062]; F-actin capping protein complex [GO:0008290]; hippocampal mossy fiber to CA3 synapse [GO:0098686]; lamellipodium [GO:0030027]; membrane [GO:0016020]; postsynaptic density [GO:0014069]; sarcomere [GO:0030017]; Schaffer …	actin binding [GO:0003779]; actin filament binding [GO:0051015]; cadherin binding [GO:0045296]		7665558; 16710414; 15489334; 12665801; 15850461; 16678097; 19413330; 19922875; 19608861; 21834987; 21269460; 21406692; 22223895; 22814378; 23186163; 24275569; 25944712; 28493397; 30361697
	O00187	Mannan-binding lectin serine protease 2, EC 3.4.21.104 (MBL-associated serine protease 2) (Mannose-binding protein-associated serine protease 2, MASP-2) [Cleaved into: Mannan-binding lectin serine protease 2 A chain; Mannan-binding lectin serine protease 2 B chain ]	MASP2		A0A384MDQ7	Epididymis secretory sperm binding protein				D3DX03	unreviewed	D3DX03_HUMAN	Amine oxidase, EC 1.4.3.-	ABP1 hCG_18691	Homo sapiens (Human)				727	amine metabolic process [GO:0009308]	copper ion binding [GO:0005507]; primary amine oxidase activity [GO:0008131]; quinone binding [GO:0048038]; amine metabolic process [GO:0009308]	copper ion binding [GO:0005507]; primary amine oxidase activity [GO:0008131]; quinone binding [GO:0048038]			11181995		A0A384MDQ7	unreviewed	A0A384MDQ7_HUMAN	Epididymis secretory sperm binding protein		418	Homo sapiens (Human)					extracellular space [GO:0005615]	extracellular space [GO:0005615]; serine-type endopeptidase inhibitor activity [GO:0004867]	serine-type endopeptidase inhibitor activity [GO:0004867]
	O00462	Beta-mannosidase, EC 3.2.1.25 (Lysosomal beta A mannosidase) (Mannanase, Mannase)	MANBA		P30044	Peroxiredoxin-5, mitochondrial, EC 1.11.1.24 (Alu corepressor 1) (Antioxidant enzyme B166, AOEB166) (Liver tissue 2D-page spot 71B) (PLP) (Peroxiredoxin V, Prx-V) (Peroxisomal antioxidant enzyme) (TPx type VI) (Thioredoxin peroxidase PMP20) (Thioredoxin-dependent peroxiredoxin 5)	PRDX5			D9IAI1	unreviewed	D9IAI1_HUMAN	Epididymis secretory protein Li 34 (Phosphatidylethanolamine binding protein 1, isoform CRA_a) (Phosphatidylethanolamine-binding protein 1)	PEBP1 HEL-S-34 hCG_2016249	Homo sapiens (Human)				187						11181995		P30044	reviewed	PRDX5_HUMAN	Peroxiredoxin-5, mitochondrial, EC 1.11.1.24 (Alu corepressor 1) (Antioxidant enzyme B166, AOEB166) (Liver tissue 2D-page spot 71B) (PLP) (Peroxiredoxin V, Prx-V) (Peroxisomal antioxidant enzyme) (TPx type VI) (Thioredoxin peroxidase PMP20) (Thioredoxin-dependent peroxiredoxin 5)	PRDX5 ACR1 SBBI10	214	Homo sapiens (Human)		FUNCTION: Thiol-specific peroxidase that catalyzes the reduction of hydrogen peroxide and organic hydroperoxides to water and alcohols, respectively. Plays a role in cell protection against oxidative stress by detoxifying peroxides and as sensor of hydrogen peroxide-mediated signaling events. {ECO:0000269|PubMed:10514471, ECO:0000269|PubMed:10521424, ECO:0000269|PubMed:10751410, ECO:0000269|PubMe…		cell redox homeostasis [GO:0045454]; cellular response to oxidative stress [GO:0034599]; cellular response to reactive oxygen species [GO:0034614]; hydrogen peroxide catabolic process [GO:0042744]; inflammatory response [GO:0006954]; NADPH oxidation [GO:0070995]; negative regulation of apoptotic process [GO:0043066]; negative regulation of oxidoreductase activity [GO:0051354]; negative regulation…	cytoplasm [GO:0005737]; cytoplasmic vesicle [GO:0031410]; cytosol [GO:0005829]; extracellular exosome [GO:0070062]; extracellular space [GO:0005615]; intracellular membrane-bounded organelle [GO:0043231]; mitochondrial matrix [GO:0005759]; mitochondrion [GO:0005739]; nucleus [GO:0005634]; perinuclear region of cytoplasm [GO:0048471]; peroxisomal matrix [GO:0005782]; peroxisome [GO:0005777]	cytoplasm [GO:0005737]; cytoplasmic vesicle [GO:0031410]; cytosol [GO:0005829]; extracellular exosome [GO:0070062]; extracellular space [GO:0005615]; intracellular membrane-bounded organelle [GO:0043231]; mitochondrial matrix [GO:0005759]; mitochondrion [GO:0005739]; nucleus [GO:0005634]; perinuclear region of cytoplasm [GO:0048471]; peroxisomal matrix [GO:0005782]; peroxisome [GO:0005777]; antio…	antioxidant activity [GO:0016209]; cysteine-type endopeptidase inhibitor activity involved in apoptotic process [GO:0043027]; peroxidase activity [GO:0004601]; peroxiredoxin activity [GO:0051920]; peroxynitrite reductase activity [GO:0072541]; RNA polymerase III transcription regulatory region sequence-specific DNA binding [GO:0001016]; signaling receptor binding [GO:0005102]; thioredoxin peroxid…		10095767; 10514471; 10521424; 10679306; 10751410; 10931946; 16554811; 15489334; 1286669; 19608861; 21269460; 24275569; 25944712; 11518528; 18489898; 20643143; 31740833; 16959974
	P00751	Complement factor B, EC 3.4.21.47 (C3/C5 convertase) (Glycine-rich beta glycoprotein, GBG) (PBF2) (Properdin factor B) [Cleaved into: Complement factor B Ba fragment; Complement factor B Bb fragment ]	CFB		P05981	Serine protease hepsin, EC 3.4.21.106 (Transmembrane protease serine 1) [Cleaved into: Serine protease hepsin non-catalytic chain; Serine protease hepsin catalytic chain ]	HPN			E5RIP4	unreviewed	E5RIP4_HUMAN	Metal cation symporter ZIP14	SLC39A14	Homo sapiens (Human)				155						16421571; 21269460; 24275569		P05981	reviewed	HEPS_HUMAN	Serine protease hepsin, EC 3.4.21.106 (Transmembrane protease serine 1) [Cleaved into: Serine protease hepsin non-catalytic chain; Serine protease hepsin catalytic chain ]	HPN TMPRSS1	417	Homo sapiens (Human)		FUNCTION: Serine protease that cleaves extracellular substrates, and contributes to the proteolytic processing of growth factors, such as HGF and MST1/HGFL (PubMed:21875933, PubMed:15839837). Plays a role in cell growth and maintenance of cell morphology (PubMed:8346233, PubMed:21875933). Plays a role in the proteolytic processing of ACE2 (PubMed:24227843). Mediates the proteolytic cleavage of ur…		basement membrane disassembly [GO:0034769]; cochlea morphogenesis [GO:0090103]; detection of mechanical stimulus involved in sensory perception of sound [GO:0050910]; negative regulation of apoptotic process [GO:0043066]; negative regulation of epithelial cell proliferation [GO:0050680]; negative regulation of epithelial to mesenchymal transition [GO:0010719]; pilomotor reflex [GO:0097195]; posit…	apical plasma membrane [GO:0016324]; cell surface [GO:0009986]; cell-cell junction [GO:0005911]; endoplasmic reticulum membrane [GO:0005789]; extracellular exosome [GO:0070062]; integral component of membrane [GO:0016021]; integral component of plasma membrane [GO:0005887]; neuronal cell body [GO:0043025]; plasma membrane [GO:0005886]	apical plasma membrane [GO:0016324]; cell surface [GO:0009986]; cell-cell junction [GO:0005911]; endoplasmic reticulum membrane [GO:0005789]; extracellular exosome [GO:0070062]; integral component of membrane [GO:0016021]; integral component of plasma membrane [GO:0005887]; neuronal cell body [GO:0043025]; plasma membrane [GO:0005886]; peptidase activity [GO:0008233]; serine-type endopeptidase ac…	peptidase activity [GO:0008233]; serine-type endopeptidase activity [GO:0004252]; serine-type exopeptidase activity [GO:0070008]; serine-type peptidase activity [GO:0008236]		2835076; 14702039; 15489334; 1885621; 8346233; 19159218; 21875933; 24275569; 24227843; 26673890; 12962630; 15839837
	P06681	Complement C2, EC 3.4.21.43 (C3/C5 convertase) [Cleaved into: Complement C2b fragment; Complement C2a fragment ]	C2		Q9NNX6	CD209 antigen (C-type lectin domain family 4 member L) (Dendritic cell-specific ICAM-3-grabbing non-integrin 1, DC-SIGN, DC-SIGN1) (CD antigen CD209)	CD209			E7ET40	unreviewed	E7ET40_HUMAN	Urokinase-type plasminogen activator, EC 3.4.21.73	PLAU	Homo sapiens (Human)		FUNCTION: Specifically cleaves the zymogen plasminogen to form the active enzyme plasmin. {ECO:0000256|ARBA:ARBA00004018}.		414	plasminogen activation [GO:0031639]	serine-type endopeptidase activity [GO:0004252]; plasminogen activation [GO:0031639]	serine-type endopeptidase activity [GO:0004252]			15164054		Q9NNX6	reviewed	CD209_HUMAN	CD209 antigen (C-type lectin domain family 4 member L) (Dendritic cell-specific ICAM-3-grabbing non-integrin 1, DC-SIGN, DC-SIGN1) (CD antigen CD209)	CD209 CLEC4L	404	Homo sapiens (Human)		FUNCTION: Pathogen-recognition receptor expressed on the surface of immature dendritic cells (DCs) and involved in initiation of primary immune response. Thought to mediate the endocytosis of pathogens which are subsequently degraded in lysosomal compartments. The receptor returns to the cell membrane surface and the pathogen-derived antigens are presented to resting T-cells via MHC class II prot…		adaptive immune response [GO:0002250]; antigen processing and presentation [GO:0019882]; B cell adhesion [GO:0097323]; cell-cell recognition [GO:0009988]; endocytosis [GO:0006897]; heterophilic cell-cell adhesion via plasma membrane cell adhesion molecules [GO:0007157]; innate immune response [GO:0045087]; intracellular signal transduction [GO:0035556]; intracellular transport of virus [GO:007573…	cell surface [GO:0009986]; cytoplasm [GO:0005737]; external side of plasma membrane [GO:0009897]; extracellular region [GO:0005576]; host cell [GO:0043657]; integral component of membrane [GO:0016021]; membrane [GO:0016020]; plasma membrane [GO:0005886]	cell surface [GO:0009986]; cytoplasm [GO:0005737]; external side of plasma membrane [GO:0009897]; extracellular region [GO:0005576]; host cell [GO:0043657]; integral component of membrane [GO:0016021]; membrane [GO:0016020]; plasma membrane [GO:0005886]; carbohydrate binding [GO:0030246]; mannose binding [GO:0005537]; metal ion binding [GO:0046872]; peptide antigen binding [GO:0042605]; virion bi…	carbohydrate binding [GO:0030246]; mannose binding [GO:0005537]; metal ion binding [GO:0046872]; peptide antigen binding [GO:0042605]; virion binding [GO:0046790]; virus receptor activity [GO:0001618]		1518869; 10975799; 11257134; 11337487; 14702039; 15057824; 15489334; 10721995; 11017109; 11384997; 12433371; 11799126; 11859097; 11825572; 12502850; 12682107; 12692233; 12574325; 12949494; 12960229; 12504546; 15371595; 15140961; 15479853; 16246332; 15838506; 16092920; 16379498; 16537615; 16415006; 16816373; 21203928; 22700724; 18796707; 21191006; 21767814; 11739956; 22496863; 22090124; 24623090; …
	Q15751	Probable E3 ubiquitin-protein ligase HERC1, EC 2.3.2.26 (HECT domain and RCC1-like domain-containing protein 1) (HECT-type E3 ubiquitin transferase HERC1) (p532) (p619)	HERC1		Q96EY5	Multivesicular body subunit 12A (CIN85/CD2AP family-binding protein) (ESCRT-I complex subunit MVB12A) (Protein FAM125A)	MVB12A			F5GYN4	unreviewed	F5GYN4_HUMAN	Ubiquitinyl hydrolase 1, EC 3.4.19.12	OTUB1	Homo sapiens (Human)				241	protein deubiquitination [GO:0016579]	cysteine-type deubiquitinase activity [GO:0004843]; protein deubiquitination [GO:0016579]	cysteine-type deubiquitinase activity [GO:0004843]			16554811; 21269460; 24275569		Q96EY5	reviewed	MB12A_HUMAN	Multivesicular body subunit 12A (CIN85/CD2AP family-binding protein) (ESCRT-I complex subunit MVB12A) (Protein FAM125A)	MVB12A CFBP FAM125A	273	Homo sapiens (Human)		FUNCTION: Component of the ESCRT-I complex, a regulator of vesicular trafficking process. Required for the sorting of endocytic ubiquitinated cargos into multivesicular bodies. May be involved in the ligand-mediated internalization and down-regulation of EGF receptor. {ECO:0000269|PubMed:16895919}.		endosome to lysosome transport via multivesicular body sorting pathway [GO:0032510]; macroautophagy [GO:0016236]; membrane fission [GO:0090148]; multivesicular body assembly [GO:0036258]; protein transport to vacuole involved in ubiquitin-dependent protein catabolic process via the multivesicular body sorting pathway [GO:0043328]; receptor catabolic process [GO:0032801]; regulation of epidermal g…	centrosome [GO:0005813]; cytosol [GO:0005829]; endosome membrane [GO:0010008]; ESCRT I complex [GO:0000813]; extracellular exosome [GO:0070062]; intracellular membrane-bounded organelle [GO:0043231]; late endosome membrane [GO:0031902]; nucleus [GO:0005634]; vesicle [GO:0031982]	centrosome [GO:0005813]; cytosol [GO:0005829]; endosome membrane [GO:0010008]; ESCRT I complex [GO:0000813]; extracellular exosome [GO:0070062]; intracellular membrane-bounded organelle [GO:0043231]; late endosome membrane [GO:0031902]; nucleus [GO:0005634]; vesicle [GO:0031982]; lipid binding [GO:0008289]; SH3 domain binding [GO:0017124]; ubiquitin binding [GO:0043130]; endosome to lysosome tran…	lipid binding [GO:0008289]; SH3 domain binding [GO:0017124]; ubiquitin binding [GO:0043130]		15489334; 16895919; 16964243; 18005716; 17853893; 18669648; 19690332; 20068231; 21269460; 21406692; 23186163
	P00533	Epidermal growth factor receptor, EC 2.7.10.1 (Proto-oncogene c-ErbB-1) (Receptor tyrosine-protein kinase erbB-1)	EGFR		Q15417	Calponin-3 (Calponin, acidic isoform)	CNN3			F6UPZ7	unreviewed	F6UPZ7_HUMAN	Tumor necrosis factor receptor superfamily member 14	TNFRSF14	Homo sapiens (Human)				183						16710414		Q15417	reviewed	CNN3_HUMAN	Calponin-3 (Calponin, acidic isoform)	CNN3	329	Homo sapiens (Human)		FUNCTION: Thin filament-associated protein that is implicated in the regulation and modulation of smooth muscle contraction. It is capable of binding to actin, calmodulin and tropomyosin. The interaction of calponin with actin inhibits the actomyosin Mg-ATPase activity.		actomyosin structure organization [GO:0031032]; epithelial cell differentiation [GO:0030855]	actin cytoskeleton [GO:0015629]; adherens junction [GO:0005912]; cytoskeleton [GO:0005856]; cytosol [GO:0005829]; focal adhesion [GO:0005925]	actin cytoskeleton [GO:0015629]; adherens junction [GO:0005912]; cytoskeleton [GO:0005856]; cytosol [GO:0005829]; focal adhesion [GO:0005925]; actin binding [GO:0003779]; cadherin binding involved in cell-cell adhesion [GO:0098641]; calmodulin binding [GO:0005516]; actomyosin structure organization [GO:0031032]; epithelial cell differentiation [GO:0030855]	actin binding [GO:0003779]; cadherin binding involved in cell-cell adhesion [GO:0098641]; calmodulin binding [GO:0005516]		8526917; 14702039; 16710414; 15489334; 21269460; 21406692; 24275569; 24129315
	P36897	TGF-beta receptor type-1, TGFR-1, EC 2.7.11.30 (Activin A receptor type II-like protein kinase of 53kD) (Activin receptor-like kinase 5, ALK-5, ALK5) (Serine/threonine-protein kinase receptor R4, SKR4) (TGF-beta type I receptor) (Transforming growth factor-beta receptor type I, TGF-beta receptor type I, TbetaR-I)	TGFBR1		P06576	ATP synthase subunit beta, mitochondrial, EC 7.1.2.2 (ATP synthase F1 subunit beta)	ATP5F1B			G3V3B3	unreviewed	G3V3B3_HUMAN	Protein sel-1 homolog 1	SEL1L	Homo sapiens (Human)				163						12508121; 21269460; 24275569		P06576	reviewed	ATPB_HUMAN	ATP synthase subunit beta, mitochondrial, EC 7.1.2.2 (ATP synthase F1 subunit beta)	ATP5F1B ATP5B ATPMB ATPSB	529	Homo sapiens (Human)		FUNCTION: Mitochondrial membrane ATP synthase (F(1)F(0) ATP synthase or Complex V) produces ATP from ADP in the presence of a proton gradient across the membrane which is generated by electron transport complexes of the respiratory chain. F-type ATPases consist of two structural domains, F(1) - containing the extramembraneous catalytic core, and F(0) - containing the membrane proton channel, link…		angiogenesis [GO:0001525]; ATP biosynthetic process [GO:0006754]; cellular response to interleukin-7 [GO:0098761]; generation of precursor metabolites and energy [GO:0006091]; lipid metabolic process [GO:0006629]; negative regulation of cell adhesion involved in substrate-bound cell migration [GO:0006933]; osteoblast differentiation [GO:0001649]; positive regulation of blood vessel endothelial ce…	cell surface [GO:0009986]; extracellular exosome [GO:0070062]; membrane [GO:0016020]; mitochondrial inner membrane [GO:0005743]; mitochondrial matrix [GO:0005759]; mitochondrial membrane [GO:0031966]; mitochondrial nucleoid [GO:0042645]; mitochondrial proton-transporting ATP synthase complex [GO:0005753]; mitochondrial proton-transporting ATP synthase, catalytic core [GO:0005754]; mitochondrion […	cell surface [GO:0009986]; extracellular exosome [GO:0070062]; membrane [GO:0016020]; mitochondrial inner membrane [GO:0005743]; mitochondrial matrix [GO:0005759]; mitochondrial membrane [GO:0031966]; mitochondrial nucleoid [GO:0042645]; mitochondrial proton-transporting ATP synthase complex [GO:0005753]; mitochondrial proton-transporting ATP synthase, catalytic core [GO:0005754]; mitochondrion […	angiostatin binding [GO:0043532]; ATP binding [GO:0005524]; MHC class I protein binding [GO:0042288]; proton-transporting ATP synthase activity, rotational mechanism [GO:0046933]; proton-transporting ATPase activity, rotational mechanism [GO:0046961]		2687158; 2900241; 2870059; 14702039; 15489334; 19892738; 2896550; 15242332; 14654843; 19608861; 21269460; 23186163; 24275569; 25168243; 25944712; 32243843; 25787250
	Q9UPN3	Microtubule-actin cross-linking factor 1, isoforms 1/2/3/4/5 (620 kDa actin-binding protein, ABP620) (Actin cross-linking family protein 7) (Macrophin-1) (Trabeculin-alpha)	MACF1		Q96HC4	PDZ and LIM domain protein 5 (Enigma homolog) (Enigma-like PDZ and LIM domains protein)	PDLIM5			G3V3X5	unreviewed	G3V3X5_HUMAN	Latent-transforming growth factor beta-binding protein 2	LTBP2	Homo sapiens (Human)				1777		calcium ion binding [GO:0005509]	calcium ion binding [GO:0005509]			12508121		Q96HC4	reviewed	PDLI5_HUMAN	PDZ and LIM domain protein 5 (Enigma homolog) (Enigma-like PDZ and LIM domains protein)	PDLIM5 ENH L9	596	Homo sapiens (Human)		FUNCTION: May play an important role in the heart development by scaffolding PKC to the Z-disk region. May play a role in the regulation of cardiomyocyte expansion. Isoforms lacking the LIM domains may negatively modulate the scaffolding activity of isoform 1. Overexpression promotes the development of heart hypertrophy. Contributes to the regulation of dendritic spine morphogenesis in neurons. M…		actin cytoskeleton organization [GO:0030036]; cell growth involved in cardiac muscle cell development [GO:0061049]; heart development [GO:0007507]; muscle structure development [GO:0061061]; regulation of dendritic spine morphogenesis [GO:0061001]; regulation of synapse assembly [GO:0051963]	actin cytoskeleton [GO:0015629]; adherens junction [GO:0005912]; cell projection [GO:0042995]; cytosol [GO:0005829]; filamentous actin [GO:0031941]; membrane [GO:0016020]; postsynaptic density [GO:0014069]; presynapse [GO:0098793]; stress fiber [GO:0001725]; Z disc [GO:0030018]	actin cytoskeleton [GO:0015629]; adherens junction [GO:0005912]; cell projection [GO:0042995]; cytosol [GO:0005829]; filamentous actin [GO:0031941]; membrane [GO:0016020]; postsynaptic density [GO:0014069]; presynapse [GO:0098793]; stress fiber [GO:0001725]; Z disc [GO:0030018]; actin binding [GO:0003779]; actinin binding [GO:0042805]; cadherin binding involved in cell-cell adhesion [GO:0098641];…	actin binding [GO:0003779]; actinin binding [GO:0042805]; cadherin binding involved in cell-cell adhesion [GO:0098641]; metal ion binding [GO:0046872]; muscle alpha-actinin binding [GO:0051371]; protein kinase C binding [GO:0005080]		10429367; 15346770; 15334068; 14702039; 17974005; 15815621; 15489334; 16044170; 16213469; 17081983; 17924679; 18669648; 20068231; 21406692; 22223895; 22814378; 23186163; 24275569; 25114211; 28112733; 20120020; 21269460
	P07942	Laminin subunit beta-1 (Laminin B1 chain) (Laminin-1 subunit beta) (Laminin-10 subunit beta) (Laminin-12 subunit beta) (Laminin-2 subunit beta) (Laminin-6 subunit beta) (Laminin-8 subunit beta)	LAMB1		B2R8I2	cDNA, FLJ93914, highly similar to Homo sapiens histidine-rich glycoprotein (HRG), mRNA				G3V4V8	unreviewed	G3V4V8_HUMAN	NSFL1 cofactor p47	NSFL1C	Homo sapiens (Human)				35						11780052; 21269460; 24275569		B2R8I2	unreviewed	B2R8I2_HUMAN	cDNA, FLJ93914, highly similar to Homo sapiens histidine-rich glycoprotein (HRG), mRNA		525	Homo sapiens (Human)						cysteine-type endopeptidase inhibitor activity [GO:0004869]	cysteine-type endopeptidase inhibitor activity [GO:0004869]
	Q9BXJ0	Complement C1q tumor necrosis factor-related protein 5	C1QTNF5		P30041	Peroxiredoxin-6, EC 1.11.1.27 (1-Cys peroxiredoxin, 1-Cys PRX) (24 kDa protein) (Acidic calcium-independent phospholipase A2, aiPLA2, EC 3.1.1.4) (Antioxidant protein 2) (Glutathione-dependent peroxiredoxin) (Liver 2D page spot 40) (Lysophosphatidylcholine acyltransferase 5, LPC acyltransferase 5, LPCAT-5, Lyso-PC acyltransferase 5, EC 2.3.1.23) (Non-selenium glutathione peroxidase, NSGPx) (Red b…	PRDX6			G8JLA2	unreviewed	G8JLA2_HUMAN	Myosin light polypeptide 6	MYL6	Homo sapiens (Human)				152		calcium ion binding [GO:0005509]	calcium ion binding [GO:0005509]			16541075; 18669648; 19413330; 19608861; 21269460; 22223895; 22814378; 23186163; 24275569; 25944712		P30041	reviewed	PRDX6_HUMAN	Peroxiredoxin-6, EC 1.11.1.27 (1-Cys peroxiredoxin, 1-Cys PRX) (24 kDa protein) (Acidic calcium-independent phospholipase A2, aiPLA2, EC 3.1.1.4) (Antioxidant protein 2) (Glutathione-dependent peroxiredoxin) (Liver 2D page spot 40) (Lysophosphatidylcholine acyltransferase 5, LPC acyltransferase 5, LPCAT-5, Lyso-PC acyltransferase 5, EC 2.3.1.23) (Non-selenium glutathione peroxidase, NSGPx) (Red b…	PRDX6 AOP2 KIAA0106	224	Homo sapiens (Human)		FUNCTION: Thiol-specific peroxidase that catalyzes the reduction of hydrogen peroxide and organic hydroperoxides to water and alcohols, respectively (PubMed:9497358, PubMed:10893423). Can reduce H(2)O(2) and short chain organic, fatty acid, and phospholipid hydroperoxides (PubMed:10893423). Also has phospholipase activity, can therefore either reduce the oxidized sn-2 fatty acyl group of phosphol…	ACTIVITY REGULATION: MJ33 or lithium;[(2R)-1-hexadecoxy-3-(2,2,2-trifluoroethoxy)propan-2-yl] methyl phosphate inhibits its phospholipase A2 activity (PubMed:26830860). CI-976 or 2,2-Dimethyl-N-(2,4,6-trimethoxyphenyl)dodecanamide inhibits its lysophosphatidylcholine acyltransferase activity (PubMed:26830860). {ECO:0000269|PubMed:26830860}.	cell redox homeostasis [GO:0045454]; cellular oxidant detoxification [GO:0098869]; glycerophospholipid catabolic process [GO:0046475]; positive regulation of mRNA splicing, via spliceosome [GO:0048026]; response to oxidative stress [GO:0006979]	azurophil granule lumen [GO:0035578]; cytoplasm [GO:0005737]; cytosol [GO:0005829]; extracellular exosome [GO:0070062]; extracellular region [GO:0005576]; extracellular space [GO:0005615]; membrane [GO:0016020]; mitochondrion [GO:0005739]; nucleus [GO:0005634]; perinuclear region of cytoplasm [GO:0048471]	azurophil granule lumen [GO:0035578]; cytoplasm [GO:0005737]; cytosol [GO:0005829]; extracellular exosome [GO:0070062]; extracellular region [GO:0005576]; extracellular space [GO:0005615]; membrane [GO:0016020]; mitochondrion [GO:0005739]; nucleus [GO:0005634]; perinuclear region of cytoplasm [GO:0048471]; 1-acylglycerophosphocholine O-acyltransferase activity [GO:0047184]; cadherin binding [GO:0…	1-acylglycerophosphocholine O-acyltransferase activity [GO:0047184]; cadherin binding [GO:0045296]; calcium-independent phospholipase A2 activity [GO:0047499]; glutathione peroxidase activity [GO:0004602]; identical protein binding [GO:0042802]; phospholipase A2 activity [GO:0004623]; thioredoxin peroxidase activity [GO:0008379]; ubiquitin protein ligase binding [GO:0031625]		8999971; 9050990; 7788527; 14702039; 16710414; 15489334; 12665801; 1286669; 8313871; 9497358; 10893423; 12059788; 16186110; 15592455; 18669648; 19188445; 19608861; 20068231; 21269460; 20716133; 22905912; 22223895; 22814378; 23186163; 24275569; 25944712; 26830860; 9587003; 27353378
	P08493	Matrix Gla protein, MGP (Cell growth-inhibiting gene 36 protein)	MGP		A0A384NYH9	Alpha-mannosidase, EC 3.2.1.-				H7BYC3	unreviewed	H7BYC3_HUMAN	Butyrophilin subfamily 2 member A1	BTN2A1	Homo sapiens (Human)				151						14574404		A0A384NYH9	unreviewed	A0A384NYH9_HUMAN	Alpha-mannosidase, EC 3.2.1.-		1009	Homo sapiens (Human)				mannose metabolic process [GO:0006013]		alpha-mannosidase activity [GO:0004559]; carbohydrate binding [GO:0030246]; metal ion binding [GO:0046872]; mannose metabolic process [GO:0006013]	alpha-mannosidase activity [GO:0004559]; carbohydrate binding [GO:0030246]; metal ion binding [GO:0046872]
	Q07954	Prolow-density lipoprotein receptor-related protein 1, LRP-1 (Alpha-2-macroglobulin receptor, A2MR) (Apolipoprotein E receptor, APOER) (CD antigen CD91) [Cleaved into: Low-density lipoprotein receptor-related protein 1 85 kDa subunit, LRP-85; Low-density lipoprotein receptor-related protein 1 515 kDa subunit, LRP-515; Low-density lipoprotein receptor-related protein 1 intracellular domain, LRPICD…	LRP1		Q9H223	EH domain-containing protein 4 (Hepatocellular carcinoma-associated protein 10/11) (PAST homolog 4)	EHD4			H7BZU0	unreviewed	H7BZU0_HUMAN	Collagen alpha-1(XXVIII) chain	COL28A1	Homo sapiens (Human)				80		serine-type endopeptidase inhibitor activity [GO:0004867]	serine-type endopeptidase inhibitor activity [GO:0004867]			12853948		Q9H223	reviewed	EHD4_HUMAN	EH domain-containing protein 4 (Hepatocellular carcinoma-associated protein 10/11) (PAST homolog 4)	EHD4 HCA10 HCA11 PAST4 FKSG7	541	Homo sapiens (Human)		FUNCTION: ATP- and membrane-binding protein that probably controls membrane reorganization/tubulation upon ATP hydrolysis. Plays a role in early endosomal transport. {ECO:0000269|PubMed:17233914, ECO:0000269|PubMed:18331452}.		cellular response to growth factor stimulus [GO:0071363]; cilium assembly [GO:0060271]; endocytic recycling [GO:0032456]; endocytosis [GO:0006897]; endosomal transport [GO:0016197]; pinocytosis [GO:0006907]; positive regulation of peptidyl-tyrosine phosphorylation [GO:0050731]; protein homooligomerization [GO:0051260]; protein localization to plasma membrane [GO:0072659]; regulation of endocytosi…	early endosome [GO:0005769]; early endosome membrane [GO:0031901]; endocytic vesicle [GO:0030139]; endoplasmic reticulum [GO:0005783]; extracellular exosome [GO:0070062]; intracellular membrane-bounded organelle [GO:0043231]; membrane [GO:0016020]; nucleus [GO:0005634]; perinuclear region of cytoplasm [GO:0048471]; plasma membrane [GO:0005886]; recycling endosome membrane [GO:0055038]	early endosome [GO:0005769]; early endosome membrane [GO:0031901]; endocytic vesicle [GO:0030139]; endoplasmic reticulum [GO:0005783]; extracellular exosome [GO:0070062]; intracellular membrane-bounded organelle [GO:0043231]; membrane [GO:0016020]; nucleus [GO:0005634]; perinuclear region of cytoplasm [GO:0048471]; plasma membrane [GO:0005886]; recycling endosome membrane [GO:0055038]; ATP bindin…	ATP binding [GO:0005524]; cadherin binding [GO:0045296]; calcium ion binding [GO:0005509]; GTP binding [GO:0005525]; nucleic acid binding [GO:0003676]		12097419; 15489334; 10673336; 15592455; 17081983; 17233914; 18669648; 18331452; 20068231; 21269460; 23186163; 24275569; 25944712
	P07858	Cathepsin B, EC 3.4.22.1 (APP secretase, APPS) (Cathepsin B1) [Cleaved into: Cathepsin B light chain; Cathepsin B heavy chain ]	CTSB		P61019	Ras-related protein Rab-2A, EC 3.6.5.2	RAB2A			H7C557	unreviewed	H7C557_HUMAN	Multiple epidermal growth factor-like domains protein 6	MEGF6	Homo sapiens (Human)				1323		calcium ion binding [GO:0005509]	calcium ion binding [GO:0005509]			16710414		P61019	reviewed	RAB2A_HUMAN	Ras-related protein Rab-2A, EC 3.6.5.2	RAB2A RAB2	212	Homo sapiens (Human)		FUNCTION: The small GTPases Rab are key regulators of intracellular membrane trafficking, from the formation of transport vesicles to their fusion with membranes. Rabs cycle between active GTP-bound and inactive GDP-bound states. In their active state, drive transport of vesicular carriers from donor organelles to acceptor organelles to regulate the membrane traffic that maintains organelle ident…	ACTIVITY REGULATION: Regulated by guanine nucleotide exchange factors (GEFs) which promote the exchange of bound GDP for free GTP, GTPase activating proteins (GAPs) which increase the GTP hydrolysis activity, and GDP dissociation inhibitors which inhibit the dissociation of the nucleotide from the GTPase. {ECO:0000305}.	endoplasmic reticulum to Golgi vesicle-mediated transport [GO:0006888]; Golgi organization [GO:0007030]; protein transport [GO:0015031]; vesicle-mediated transport [GO:0016192]	acrosomal vesicle [GO:0001669]; cytosol [GO:0005829]; endoplasmic reticulum membrane [GO:0005789]; endoplasmic reticulum-Golgi intermediate compartment membrane [GO:0033116]; extracellular exosome [GO:0070062]; Golgi apparatus [GO:0005794]; Golgi membrane [GO:0000139]; lysosomal membrane [GO:0005765]; melanosome [GO:0042470]; nucleus [GO:0005634]	acrosomal vesicle [GO:0001669]; cytosol [GO:0005829]; endoplasmic reticulum membrane [GO:0005789]; endoplasmic reticulum-Golgi intermediate compartment membrane [GO:0033116]; extracellular exosome [GO:0070062]; Golgi apparatus [GO:0005794]; Golgi membrane [GO:0000139]; lysosomal membrane [GO:0005765]; melanosome [GO:0042470]; nucleus [GO:0005634]; GDP binding [GO:0019003]; GTP binding [GO:0005525…	GDP binding [GO:0019003]; GTP binding [GO:0005525]; GTPase activity [GO:0003924]		3057444; 2501306; 14702039; 16421571; 15489334; 1648736; 14570876; 17081065; 19413330; 21269460; 26209634; 25473115; 25944712; 16034420
	O75635	Serpin B7 (Megsin) (TP55)	SERPINB7		A0A5C2FWC2	IGL c486_light_IGKV3-20_IGKJ2				I3L462	unreviewed	I3L462_HUMAN	RING-type E3 ubiquitin transferase, EC 2.3.2.27	RNF167	Homo sapiens (Human)				133		metal ion binding [GO:0046872]	metal ion binding [GO:0046872]			16625196		A0A5C2FWC2	unreviewed	A0A5C2FWC2_HUMAN	IGL c486_light_IGKV3-20_IGKJ2		109	Homo sapiens (Human)
	P35527	Keratin, type I cytoskeletal 9 (Cytokeratin-9, CK-9) (Keratin-9, K9)	KRT9		P53990	IST1 homolog, hIST1 (Charged multivesicular body protein 8, CHMP8) (Putative MAPK-activating protein PM28)	IST1			I3L4D6	unreviewed	I3L4D6_HUMAN	Sarcalumenin	SRL	Homo sapiens (Human)				486						15616553		P53990	reviewed	IST1_HUMAN	IST1 homolog, hIST1 (Charged multivesicular body protein 8, CHMP8) (Putative MAPK-activating protein PM28)	IST1 KIAA0174	364	Homo sapiens (Human)		FUNCTION: ESCRT-III-like protein involved in cytokinesis, nuclear envelope reassembly and endosomal tubulation (PubMed:19129479, PubMed:26040712, PubMed:28242692). Is required for efficient abscission during cytokinesis (PubMed:19129479). Involved in recruiting VPS4A and/or VPS4B to the midbody of dividing cells (PubMed:19129480, PubMed:19129479). During late anaphase, involved in nuclear envelop…		abscission [GO:0009838]; cell division [GO:0051301]; collateral sprouting [GO:0048668]; cytoskeleton-dependent cytokinesis [GO:0061640]; ESCRT III complex disassembly [GO:1904903]; establishment of protein localization [GO:0045184]; multivesicular body assembly [GO:0036258]; positive regulation of collateral sprouting [GO:0048672]; positive regulation of proteolysis [GO:0045862]; protein localiza…	azurophil granule lumen [GO:0035578]; centrosome [GO:0005813]; cytosol [GO:0005829]; endoplasmic reticulum-Golgi intermediate compartment [GO:0005793]; extracellular exosome [GO:0070062]; extracellular region [GO:0005576]; Flemming body [GO:0090543]; intracellular membrane-bounded organelle [GO:0043231]; midbody [GO:0030496]; nuclear envelope [GO:0005635]	azurophil granule lumen [GO:0035578]; centrosome [GO:0005813]; cytosol [GO:0005829]; endoplasmic reticulum-Golgi intermediate compartment [GO:0005793]; extracellular exosome [GO:0070062]; extracellular region [GO:0005576]; Flemming body [GO:0090543]; intracellular membrane-bounded organelle [GO:0043231]; midbody [GO:0030496]; nuclear envelope [GO:0005635]; cadherin binding [GO:0045296]; identical…	cadherin binding [GO:0045296]; identical protein binding [GO:0042802]; MIT domain binding [GO:0090541]; protein domain specific binding [GO:0019904]; protein-containing complex binding [GO:0044877]		8724849; 12761501; 14702039; 15616553; 15489334; 15592455; 19129480; 19129479; 20719964; 20068231; 21269460; 23015756; 22814378; 23897888; 23186163; 24275569; 26040712; 28242692
	O15078	Centrosomal protein of 290 kDa, Cep290 (Bardet-Biedl syndrome 14 protein) (Cancer/testis antigen 87, CT87) (Nephrocystin-6) (Tumor antigen se2-2)	CEP290		P13688	Carcinoembryonic antigen-related cell adhesion molecule 1 (Biliary glycoprotein 1, BGP-1) (CD antigen CD66a)	CEACAM1			J3K000	unreviewed	J3K000_HUMAN	PEPD protein	PEPD	Homo sapiens (Human)				493		manganese ion binding [GO:0030145]; metalloaminopeptidase activity [GO:0070006]	manganese ion binding [GO:0030145]; metalloaminopeptidase activity [GO:0070006]					P13688	reviewed	CEAM1_HUMAN	Carcinoembryonic antigen-related cell adhesion molecule 1 (Biliary glycoprotein 1, BGP-1) (CD antigen CD66a)	CEACAM1 BGP BGP1	526	Homo sapiens (Human)		FUNCTION: [Isoform 1]: Cell adhesion protein that mediates homophilic cell adhesion in a calcium-independent manner (By similarity). Plays a role as coinhibitory receptor in immune response, insulin action and functions also as an activator during angiogenesis (PubMed:18424730, PubMed:23696226, PubMed:25363763). Its coinhibitory receptor function is phosphorylation- and PTPN6 -dependent, which in…		angiogenesis [GO:0001525]; bile acid and bile salt transport [GO:0015721]; blood vessel development [GO:0001568]; cell adhesion [GO:0007155]; cell migration [GO:0016477]; cell-cell adhesion via plasma-membrane adhesion molecules [GO:0098742]; cellular response to insulin stimulus [GO:0032869]; common myeloid progenitor cell proliferation [GO:0035726]; granulocyte colony-stimulating factor signali…	adherens junction [GO:0005912]; apical plasma membrane [GO:0016324]; basal plasma membrane [GO:0009925]; cell junction [GO:0030054]; cell surface [GO:0009986]; cell-cell junction [GO:0005911]; extracellular exosome [GO:0070062]; integral component of membrane [GO:0016021]; integral component of plasma membrane [GO:0005887]; lateral plasma membrane [GO:0016328]; membrane [GO:0016020]; microvillus …	adherens junction [GO:0005912]; apical plasma membrane [GO:0016324]; basal plasma membrane [GO:0009925]; cell junction [GO:0030054]; cell surface [GO:0009986]; cell-cell junction [GO:0005911]; extracellular exosome [GO:0070062]; integral component of membrane [GO:0016021]; integral component of plasma membrane [GO:0005887]; lateral plasma membrane [GO:0016328]; membrane [GO:0016020]; microvillus …	actin binding [GO:0003779]; bile acid transmembrane transporter activity [GO:0015125]; calmodulin binding [GO:0005516]; filamin binding [GO:0031005]; identical protein binding [GO:0042802]; kinase binding [GO:0019900]; protein dimerization activity [GO:0046983]; protein homodimerization activity [GO:0042803]; protein phosphatase binding [GO:0019903]; protein tyrosine kinase binding [GO:1990782]		2537311; 2457922; 2025273; 8423792; 8018919; 15057824; 15489334; 8055923; 7628460; 7478590; 11501563; 10436421; 11035932; 11994468; 14522961; 15467833; 16246332; 16291724; 16335952; 18424730; 19159218; 21269460; 23696226; 24275569; 25363763; 26483485; 16929097
	P16109	P-selectin (CD62 antigen-like family member P) (Granule membrane protein 140, GMP-140) (Leukocyte-endothelial cell adhesion molecule 3, LECAM3) (Platelet activation dependent granule-external membrane protein, PADGEM) (CD antigen CD62P)	SELP		P62888	60S ribosomal protein L30 (Large ribosomal subunit protein eL30)	RPL30			J3KND3	unreviewed	J3KND3_HUMAN	Myosin light polypeptide 6	MYL6	Homo sapiens (Human)				152		calcium ion binding [GO:0005509]	calcium ion binding [GO:0005509]			16541075; 19413330; 19608861; 21269460; 22223895; 22814378; 23186163; 24275569; 25944712		P62888	reviewed	RL30_HUMAN	60S ribosomal protein L30 (Large ribosomal subunit protein eL30)	RPL30	115	Homo sapiens (Human)		FUNCTION: Component of the large ribosomal subunit (PubMed:23636399, PubMed:32669547). The ribosome is a large ribonucleoprotein complex responsible for the synthesis of proteins in the cell (PubMed:23636399, PubMed:32669547). {ECO:0000269|PubMed:23636399, ECO:0000269|PubMed:32669547}.		antimicrobial humoral immune response mediated by antimicrobial peptide [GO:0061844]; cytoplasmic translation [GO:0002181]; defense response to Gram-negative bacterium [GO:0050829]; killing of cells of another organism [GO:0031640]; translation [GO:0006412]	cytoplasm [GO:0005737]; cytosol [GO:0005829]; cytosolic large ribosomal subunit [GO:0022625]; cytosolic ribosome [GO:0022626]; extracellular exosome [GO:0070062]; focal adhesion [GO:0005925]; membrane [GO:0016020]; nucleus [GO:0005634]; polysomal ribosome [GO:0042788]; postsynaptic density [GO:0014069]	cytoplasm [GO:0005737]; cytosol [GO:0005829]; cytosolic large ribosomal subunit [GO:0022625]; cytosolic ribosome [GO:0022626]; extracellular exosome [GO:0070062]; focal adhesion [GO:0005925]; membrane [GO:0016020]; nucleus [GO:0005634]; polysomal ribosome [GO:0042788]; postsynaptic density [GO:0014069]; RNA binding [GO:0003723]; structural constituent of ribosome [GO:0003735]; antimicrobial humor…	RNA binding [GO:0003723]; structural constituent of ribosome [GO:0003735]		11875025; 14702039; 15489334; 14654843; 18669648; 19608861; 20068231; 21269460; 21406692; 22814378; 23186163; 24524803; 24275569; 25944712; 28112733; 22139155; 23636399; 32669547
	P14780	Matrix metalloproteinase-9, MMP-9, EC 3.4.24.35 (92 kDa gelatinase) (92 kDa type IV collagenase) (Gelatinase B, GELB) [Cleaved into: 67 kDa matrix metalloproteinase-9; 82 kDa matrix metalloproteinase-9 ]	MMP9		Q9BRK5	45 kDa calcium-binding protein, Cab45 (Stromal cell-derived factor 4, SDF-4)	SDF4			J3KPJ0	unreviewed	J3KPJ0_HUMAN	Glutathione hydrolase 6	GGT6	Homo sapiens (Human)				499						16625196		Q9BRK5	reviewed	CAB45_HUMAN	45 kDa calcium-binding protein, Cab45 (Stromal cell-derived factor 4, SDF-4)	SDF4 CAB45 PSEC0034	362	Homo sapiens (Human)		FUNCTION: May regulate calcium-dependent activities in the endoplasmic reticulum lumen or post-ER compartment. {ECO:0000250}.; FUNCTION: Isoform 5 may be involved in the exocytosis of zymogens by pancreatic acini.		calcium-ion regulated exocytosis [GO:0017156]; cerebellum development [GO:0021549]; fat cell differentiation [GO:0045444]; maintenance of synapse structure [GO:0099558]; response to ethanol [GO:0045471]; UV protection [GO:0009650]; zymogen granule exocytosis [GO:0070625]	bleb [GO:0032059]; cytoplasm [GO:0005737]; endoplasmic reticulum [GO:0005783]; extracellular exosome [GO:0070062]; Golgi apparatus [GO:0005794]; Golgi lumen [GO:0005796]; late endosome [GO:0005770]; membrane [GO:0016020]; plasma membrane [GO:0005886]	bleb [GO:0032059]; cytoplasm [GO:0005737]; endoplasmic reticulum [GO:0005783]; extracellular exosome [GO:0070062]; Golgi apparatus [GO:0005794]; Golgi lumen [GO:0005796]; late endosome [GO:0005770]; membrane [GO:0016020]; plasma membrane [GO:0005886]; calcium ion binding [GO:0005509]; identical protein binding [GO:0042802]; calcium-ion regulated exocytosis [GO:0017156]; cerebellum development [GO…	calcium ion binding [GO:0005509]; identical protein binding [GO:0042802]		9254016; 14702039; 16303743; 16710414; 15489334; 17442889; 21269460; 23186163; 24275569; 16959974
	Q9HC84	Mucin-5B, MUC-5B (Cervical mucin) (High molecular weight salivary mucin MG1) (Mucin-5 subtype B, tracheobronchial) (Sublingual gland mucin)	MUC5B		O75348	V-type proton ATPase subunit G 1, V-ATPase subunit G 1 (V-ATPase 13 kDa subunit 1) (Vacuolar proton pump subunit G 1) (Vacuolar proton pump subunit M16)	ATP6V1G1			J3KRP0	unreviewed	J3KRP0_HUMAN	Beta-Ala-His dipeptidase	CNDP1	Homo sapiens (Human)				464		carboxypeptidase activity [GO:0004180]; metal ion binding [GO:0046872]; metallodipeptidase activity [GO:0070573]	carboxypeptidase activity [GO:0004180]; metal ion binding [GO:0046872]; metallodipeptidase activity [GO:0070573]			16177791		O75348	reviewed	VATG1_HUMAN	V-type proton ATPase subunit G 1, V-ATPase subunit G 1 (V-ATPase 13 kDa subunit 1) (Vacuolar proton pump subunit G 1) (Vacuolar proton pump subunit M16)	ATP6V1G1 ATP6G ATP6G1 ATP6J	118	Homo sapiens (Human)		FUNCTION: Subunit of the V1 complex of vacuolar(H+)-ATPase (V-ATPase), a multisubunit enzyme composed of a peripheral complex (V1) that hydrolyzes ATP and a membrane integral complex (V0) that translocates protons (PubMed:33065002, PubMed:32001091). V-ATPase is responsible for acidifying and maintaining the pH of intracellular compartments and in some cell types, is targeted to the plasma membran…		cellular iron ion homeostasis [GO:0006879]; cellular response to increased oxygen levels [GO:0036295]; regulation of macroautophagy [GO:0016241]	apical plasma membrane [GO:0016324]; cytosol [GO:0005829]; extracellular exosome [GO:0070062]; lysosomal membrane [GO:0005765]; plasma membrane [GO:0005886]; vacuolar proton-transporting V-type ATPase complex [GO:0016471]; vacuolar proton-transporting V-type ATPase, V1 domain [GO:0000221]	apical plasma membrane [GO:0016324]; cytosol [GO:0005829]; extracellular exosome [GO:0070062]; lysosomal membrane [GO:0005765]; plasma membrane [GO:0005886]; vacuolar proton-transporting V-type ATPase complex [GO:0016471]; vacuolar proton-transporting V-type ATPase, V1 domain [GO:0000221]; ATP hydrolysis activity [GO:0016887]; ATPase binding [GO:0051117]; proton-transporting ATPase activity, rota…	ATP hydrolysis activity [GO:0016887]; ATPase binding [GO:0051117]; proton-transporting ATPase activity, rotational mechanism [GO:0046961]		9653160; 15164053; 15489334; 12384298; 21269460; 25944712; 28296633; 29993276; 32001091; 33065002
	Q96FE5	Leucine-rich repeat and immunoglobulin-like domain-containing nogo receptor-interacting protein 1 (Leucine-rich repeat and immunoglobulin domain-containing protein 1) (Leucine-rich repeat neuronal protein 1) (Leucine-rich repeat neuronal protein 6A)	LINGO1		P63244	Receptor of activated protein C kinase 1 (Cell proliferation-inducing gene 21 protein) (Guanine nucleotide-binding protein subunit beta-2-like 1) (Guanine nucleotide-binding protein subunit beta-like protein 12.3) (Human lung cancer oncogene 7 protein, HLC-7) (Receptor for activated C kinase) (Small ribosomal subunit protein RACK1) [Cleaved into: Receptor of activated protein C kinase 1, N-termin…	RACK1			J3KS22	unreviewed	J3KS22_HUMAN	L-xylulose reductase	DCXR	Homo sapiens (Human)				223		oxidoreductase activity [GO:0016491]	oxidoreductase activity [GO:0016491]			16625196; 21269460; 22223895; 22814378; 24275569; 25944712		P63244	reviewed	RACK1_HUMAN	Receptor of activated protein C kinase 1 (Cell proliferation-inducing gene 21 protein) (Guanine nucleotide-binding protein subunit beta-2-like 1) (Guanine nucleotide-binding protein subunit beta-like protein 12.3) (Human lung cancer oncogene 7 protein, HLC-7) (Receptor for activated C kinase) (Small ribosomal subunit protein RACK1) [Cleaved into: Receptor of activated protein C kinase 1, N-termin…	RACK1 GNB2L1 HLC7 PIG21	317	Homo sapiens (Human)		FUNCTION: Scaffolding protein involved in the recruitment, assembly and/or regulation of a variety of signaling molecules. Interacts with a wide variety of proteins and plays a role in many cellular processes. Component of the 40S ribosomal subunit involved in translational repression (PubMed:23636399). Involved in the initiation of the ribosome quality control (RQC), a pathway that takes place w…		activation of cysteine-type endopeptidase activity involved in apoptotic process [GO:0006919]; cell cycle [GO:0007049]; cellular response to glucose stimulus [GO:0071333]; cellular response to growth factor stimulus [GO:0071363]; cytoplasmic translation [GO:0002181]; gastrulation [GO:0007369]; negative regulation of cell growth [GO:0030308]; negative regulation of endoplasmic reticulum unfolded p…	cytoplasm [GO:0005737]; cytosol [GO:0005829]; cytosolic small ribosomal subunit [GO:0022627]; dendrite [GO:0030425]; extracellular exosome [GO:0070062]; IRE1-RACK1-PP2A complex [GO:1990630]; midbody [GO:0030496]; mitochondrion [GO:0005739]; neuronal cell body [GO:0043025]; nucleoplasm [GO:0005654]; nucleus [GO:0005634]; perikaryon [GO:0043204]; perinuclear region of cytoplasm [GO:0048471]; phagoc…	cytoplasm [GO:0005737]; cytosol [GO:0005829]; cytosolic small ribosomal subunit [GO:0022627]; dendrite [GO:0030425]; extracellular exosome [GO:0070062]; IRE1-RACK1-PP2A complex [GO:1990630]; midbody [GO:0030496]; mitochondrion [GO:0005739]; neuronal cell body [GO:0043025]; nucleoplasm [GO:0005654]; nucleus [GO:0005634]; perikaryon [GO:0043204]; perinuclear region of cytoplasm [GO:0048471]; phagoc…	BH3 domain binding [GO:0051434]; cadherin binding [GO:0045296]; cyclin binding [GO:0030332]; cysteine-type endopeptidase activator activity involved in apoptotic process [GO:0008656]; enzyme binding [GO:0019899]; ion channel inhibitor activity [GO:0008200]; molecular adaptor activity [GO:0060090]; protein homodimerization activity [GO:0042803]; protein kinase C binding [GO:0005080]; protein phosp…		2499885; 14702039; 15489334; 9584165; 10849009; 11279199; 11312657; 11956211; 11884618; 12400005; 14500341; 12958311; 12589061; 14654843; 15140893; 15596539; 14699138; 15592455; 17108144; 17956333; 17244529; 18258429; 18621736; 18088317; 19413330; 19785988; 18954305; 19674157; 19423701; 19608861; 20541605; 20010870; 20976005; 20573744; 21269460; 20499158; 21212275; 21098120; 21347310; 21406692; 2…
	P29218	Inositol monophosphatase 1, IMP 1, IMPase 1, EC 3.1.3.25 (D-galactose 1-phosphate phosphatase, EC 3.1.3.94) (Inositol-1(or 4)-monophosphatase 1) (Lithium-sensitive myo-inositol monophosphatase A1)	IMPA1		O95747	Serine/threonine-protein kinase OSR1, EC 2.7.11.1 (Oxidative stress-responsive 1 protein)	OXSR1			K7ENI6	unreviewed	K7ENI6_HUMAN	TMEM256-PLSCR3 readthrough (NMD candidate)	TMEM256-PLSCR3	Homo sapiens (Human)				41						16625196		O95747	reviewed	OXSR1_HUMAN	Serine/threonine-protein kinase OSR1, EC 2.7.11.1 (Oxidative stress-responsive 1 protein)	OXSR1 KIAA1101 OSR1	527	Homo sapiens (Human)		FUNCTION: Phosphorylates RELL1, RELL2 and RELT (PubMed:16389068, PubMed:28688764). Phosphorylates PAK1 (PubMed:14707132). Phosphorylates PLSCR1 in the presence of RELT (PubMed:22052202). {ECO:0000269|PubMed:14707132, ECO:0000269|PubMed:16389068, ECO:0000269|PubMed:22052202, ECO:0000269|PubMed:28688764}.	ACTIVITY REGULATION: By autophosphorylation on threonine. {ECO:0000269|PubMed:14707132}.	cellular hypotonic response [GO:0071476]; cellular response to chemokine [GO:1990869]; chemokine (C-C motif) ligand 21 signaling pathway [GO:0038116]; chemokine (C-X-C motif) ligand 12 signaling pathway [GO:0038146]; intracellular signal transduction [GO:0035556]; negative regulation of potassium ion transmembrane transporter activity [GO:1901017]; osmosensory signaling pathway [GO:0007231]; pept…	cytoplasm [GO:0005737]; cytosol [GO:0005829]; extracellular exosome [GO:0070062]	cytoplasm [GO:0005737]; cytosol [GO:0005829]; extracellular exosome [GO:0070062]; ATP binding [GO:0005524]; identical protein binding [GO:0042802]; magnesium ion binding [GO:0000287]; protein kinase binding [GO:0019901]; protein serine kinase activity [GO:0106310]; protein serine/threonine kinase activity [GO:0004674]; cellular hypotonic response [GO:0071476]; cellular response to chemokine [GO:1…	ATP binding [GO:0005524]; identical protein binding [GO:0042802]; magnesium ion binding [GO:0000287]; protein kinase binding [GO:0019901]; protein serine kinase activity [GO:0106310]; protein serine/threonine kinase activity [GO:0004674]		10083736; 10470851; 15489334; 14707132; 16389068; 17081983; 17525332; 18669648; 18318008; 19413330; 19690332; 20068231; 21269460; 21406692; 22361696; 22052202; 22223895; 23186163; 24275569; 28688764; 17344846
	P50135	Histamine N-methyltransferase, HMT, EC 2.1.1.8	HNMT		P24298	Alanine aminotransferase 1, ALT1, EC 2.6.1.2 (Glutamate pyruvate transaminase 1, GPT 1) (Glutamic--alanine transaminase 1) (Glutamic--pyruvic transaminase 1)	GPT			K7EPS5	unreviewed	K7EPS5_HUMAN	Asialoglycoprotein receptor 1	ASGR1	Homo sapiens (Human)				162						16625196; 21269460; 24275569		P24298	reviewed	ALAT1_HUMAN	Alanine aminotransferase 1, ALT1, EC 2.6.1.2 (Glutamate pyruvate transaminase 1, GPT 1) (Glutamic--alanine transaminase 1) (Glutamic--pyruvic transaminase 1)	GPT AAT1 GPT1	496	Homo sapiens (Human)	PATHWAY: Amino-acid degradation; L-alanine degradation via transaminase pathway; pyruvate from L-alanine: step 1/1.	FUNCTION: Catalyzes the reversible transamination between alanine and 2-oxoglutarate to form pyruvate and glutamate. Participates in cellular nitrogen metabolism and also in liver gluconeogenesis starting with precursors transported from skeletal muscles (By similarity). {ECO:0000250}.		biosynthetic process [GO:0009058]; cellular response to insulin stimulus [GO:0032869]; L-alanine catabolic process [GO:0042853]; positive regulation of gluconeogenesis [GO:0045722]; response to starvation [GO:0042594]	cytosol [GO:0005829]; extracellular exosome [GO:0070062]	cytosol [GO:0005829]; extracellular exosome [GO:0070062]; L-alanine:2-oxoglutarate aminotransferase activity [GO:0004021]; pyridoxal phosphate binding [GO:0030170]; biosynthetic process [GO:0009058]; cellular response to insulin stimulus [GO:0032869]; L-alanine catabolic process [GO:0042853]; positive regulation of gluconeogenesis [GO:0045722]; response to starvation [GO:0042594]	L-alanine:2-oxoglutarate aminotransferase activity [GO:0004021]; pyridoxal phosphate binding [GO:0030170]		9119391; 15489334; 1931970; 11863375; 24275569; 26477546
	Q00610	Clathrin heavy chain 1 (Clathrin heavy chain on chromosome 17, CLH-17)	CLTC		Q6P9A2	Polypeptide N-acetylgalactosaminyltransferase 18, EC 2.4.1.41 (Polypeptide GalNAc transferase 18, GalNAc-T18) (Polypeptide GalNAc transferase-like protein 4, GalNAc-T-like protein 4, pp-GaNTase-like protein 4) (Polypeptide N-acetylgalactosaminyltransferase-like protein 4) (Protein-UDP acetylgalactosaminyltransferase-like protein 4) (UDP-GalNAc:polypeptide N-acetylgalactosaminyltransferase-like pr…	GALNT18			M0QZ43	unreviewed	M0QZ43_HUMAN	Sarcoplasmic reticulum histidine-rich calcium-binding protein	HRC	Homo sapiens (Human)				676		calcium ion binding [GO:0005509]	calcium ion binding [GO:0005509]			15057824; 23186163; 24275569		Q6P9A2	reviewed	GLT18_HUMAN	Polypeptide N-acetylgalactosaminyltransferase 18, EC 2.4.1.41 (Polypeptide GalNAc transferase 18, GalNAc-T18) (Polypeptide GalNAc transferase-like protein 4, GalNAc-T-like protein 4, pp-GaNTase-like protein 4) (Polypeptide N-acetylgalactosaminyltransferase-like protein 4) (Protein-UDP acetylgalactosaminyltransferase-like protein 4) (UDP-GalNAc:polypeptide N-acetylgalactosaminyltransferase-like pr…	GALNT18 GALNTL4	607	Homo sapiens (Human)	PATHWAY: Protein modification; protein glycosylation. {ECO:0000305|PubMed:22186971}.	FUNCTION: Catalyzes the initial reaction in O-linked oligosaccharide biosynthesis, the transfer of an N-acetyl-D-galactosamine (GalNAc) residue from UDP-GalNAc to a serine or threonine residue on the protein receptor. {ECO:0000269|PubMed:22186971}.		protein O-linked glycosylation [GO:0006493]	Golgi apparatus [GO:0005794]; Golgi membrane [GO:0000139]; integral component of membrane [GO:0016021]	Golgi apparatus [GO:0005794]; Golgi membrane [GO:0000139]; integral component of membrane [GO:0016021]; carbohydrate binding [GO:0030246]; metal ion binding [GO:0046872]; polypeptide N-acetylgalactosaminyltransferase activity [GO:0004653]; protein O-linked glycosylation [GO:0006493]	carbohydrate binding [GO:0030246]; metal ion binding [GO:0046872]; polypeptide N-acetylgalactosaminyltransferase activity [GO:0004653]		15489334; 22186971
	P63000	Ras-related C3 botulinum toxin substrate 1, EC 3.6.5.2 (Cell migration-inducing gene 5 protein) (Ras-like protein TC25) (p21-Rac1)	RAC1		P20151	Kallikrein-2, EC 3.4.21.35 (Glandular kallikrein-1, hGK-1) (Tissue kallikrein-2)	KLK2			M0QZG5	unreviewed	M0QZG5_HUMAN	CD209 antigen (CD209 antigen, isoform CRA_j)	CD209 hCG_22558	Homo sapiens (Human)				334		carbohydrate binding [GO:0030246]	carbohydrate binding [GO:0030246]			11181995; 15057824		P20151	reviewed	KLK2_HUMAN	Kallikrein-2, EC 3.4.21.35 (Glandular kallikrein-1, hGK-1) (Tissue kallikrein-2)	KLK2	261	Homo sapiens (Human)		FUNCTION: Glandular kallikreins cleave Met-Lys and Arg-Ser bonds in kininogen to release Lys-bradykinin.		regulation of systemic arterial blood pressure [GO:0003073]; zymogen activation [GO:0031638]	extracellular exosome [GO:0070062]; extracellular region [GO:0005576]; secretory granule [GO:0030141]	extracellular exosome [GO:0070062]; extracellular region [GO:0005576]; secretory granule [GO:0030141]; serine-type endopeptidase activity [GO:0004252]; regulation of systemic arterial blood pressure [GO:0003073]; zymogen activation [GO:0031638]	serine-type endopeptidase activity [GO:0004252]		2824146; 1726490; 10544017; 11054574; 14702039; 15057824; 15489334; 14759258; 10391209
	P01834	Immunoglobulin kappa constant (Ig kappa chain C region) (Ig kappa chain C region AG) (Ig kappa chain C region CUM) (Ig kappa chain C region EU) (Ig kappa chain C region OU) (Ig kappa chain C region ROY) (Ig kappa chain C region TI)	IGKC		Q93079	Histone H2B type 1-H (H2B-clustered histone 9) (Histone H2B.j, H2B/j)	H2BC9			M0QZK8	unreviewed	M0QZK8_HUMAN	Gamma-glutamylcyclotransferase, EC 4.3.2.9		Homo sapiens (Human)				103		gamma-glutamylcyclotransferase activity [GO:0003839]	gamma-glutamylcyclotransferase activity [GO:0003839]			12853948		Q93079	reviewed	H2B1H_HUMAN	Histone H2B type 1-H (H2B-clustered histone 9) (Histone H2B.j, H2B/j)	H2BC9 H2BFJ HIST1H2BH	126	Homo sapiens (Human)		FUNCTION: Core component of nucleosome. Nucleosomes wrap and compact DNA into chromatin, limiting DNA accessibility to the cellular machineries which require DNA as a template. Histones thereby play a central role in transcription regulation, DNA repair, DNA replication and chromosomal stability. DNA accessibility is regulated via a complex set of post-translational modifications of histones, als…		nucleosome assembly [GO:0006334]	cytosol [GO:0005829]; extracellular exosome [GO:0070062]; nucleoplasm [GO:0005654]; nucleosome [GO:0000786]; nucleus [GO:0005634]; protein-containing complex [GO:0032991]	cytosol [GO:0005829]; extracellular exosome [GO:0070062]; nucleoplasm [GO:0005654]; nucleosome [GO:0000786]; nucleus [GO:0005634]; protein-containing complex [GO:0032991]; DNA binding [GO:0003677]; enzyme binding [GO:0019899]; protein heterodimerization activity [GO:0046982]; STAT family protein binding [GO:0097677]; structural constituent of chromatin [GO:0030527]; ubiquitin-like protein ligase …	DNA binding [GO:0003677]; enzyme binding [GO:0019899]; protein heterodimerization activity [GO:0046982]; STAT family protein binding [GO:0097677]; structural constituent of chromatin [GO:0030527]; ubiquitin-like protein ligase binding [GO:0044389]		9119399; 12408966; 14702039; 14574404; 16627869; 12757711; 16307923; 16283522; 16713563; 16457587; 21925322; 21726816; 22389435; 23824326; 24681537; 26479788; 27105113; 27105115; 31542297; 31645732
	P25942	Tumor necrosis factor receptor superfamily member 5 (B-cell surface antigen CD40) (Bp50) (CD40L receptor) (CDw40) (CD antigen CD40)	CD40		Q15084	Protein disulfide-isomerase A6, EC 5.3.4.1 (Endoplasmic reticulum protein 5, ER protein 5, ERp5) (Protein disulfide isomerase P5) (Thioredoxin domain-containing protein 7)	PDIA6			M0R100	unreviewed	M0R100_HUMAN	CD320 antigen	CD320	Homo sapiens (Human)				88						15057824		Q15084	reviewed	PDIA6_HUMAN	Protein disulfide-isomerase A6, EC 5.3.4.1 (Endoplasmic reticulum protein 5, ER protein 5, ERp5) (Protein disulfide isomerase P5) (Thioredoxin domain-containing protein 7)	PDIA6 ERP5 P5 TXNDC7	440	Homo sapiens (Human)		FUNCTION: May function as a chaperone that inhibits aggregation of misfolded proteins (PubMed:12204115). Negatively regulates the unfolded protein response (UPR) through binding to UPR sensors such as ERN1, which in turn inactivates ERN1 signaling (PubMed:24508390). May also regulate the UPR via the EIF2AK3 UPR sensor (PubMed:24508390). Plays a role in platelet aggregation and activation by agoni…		protein folding [GO:0006457]; response to endoplasmic reticulum stress [GO:0034976]	cytosol [GO:0005829]; endoplasmic reticulum [GO:0005783]; endoplasmic reticulum chaperone complex [GO:0034663]; endoplasmic reticulum lumen [GO:0005788]; endoplasmic reticulum membrane [GO:0005789]; endoplasmic reticulum-Golgi intermediate compartment [GO:0005793]; extracellular exosome [GO:0070062]; extracellular space [GO:0005615]; melanosome [GO:0042470]; plasma membrane [GO:0005886]	cytosol [GO:0005829]; endoplasmic reticulum [GO:0005783]; endoplasmic reticulum chaperone complex [GO:0034663]; endoplasmic reticulum lumen [GO:0005788]; endoplasmic reticulum membrane [GO:0005789]; endoplasmic reticulum-Golgi intermediate compartment [GO:0005793]; extracellular exosome [GO:0070062]; extracellular space [GO:0005615]; melanosome [GO:0042470]; plasma membrane [GO:0005886]; protein …	protein disulfide isomerase activity [GO:0003756]; protein-disulfide reductase activity [GO:0015035]		7590364; 14702039; 15815621; 15489334; 9110174; 19892738; 15466936; 12204115; 12475965; 12643545; 17081983; 17081065; 16964243; 17495932; 18669648; 18318008; 19413330; 19690332; 20068231; 21269460; 21406692; 23186163; 24275569; 24508390; 26091039; 25944712
	P31146	Coronin-1A (Coronin-like protein A, Clipin-A) (Coronin-like protein p57) (Tryptophan aspartate-containing coat protein, TACO)	CORO1A		P07900	Heat shock protein HSP 90-alpha, EC 3.6.4.10 (Heat shock 86 kDa, HSP 86, HSP86) (Lipopolysaccharide-associated protein 2, LAP-2, LPS-associated protein 2) (Renal carcinoma antigen NY-REN-38)	HSP90AA1			O78208	unreviewed	O78208_HUMAN	Protein 41		Homo sapiens (Human)				71						3036998		P07900	reviewed	HS90A_HUMAN	Heat shock protein HSP 90-alpha, EC 3.6.4.10 (Heat shock 86 kDa, HSP 86, HSP86) (Lipopolysaccharide-associated protein 2, LAP-2, LPS-associated protein 2) (Renal carcinoma antigen NY-REN-38)	HSP90AA1 HSP90A HSPC1 HSPCA	732	Homo sapiens (Human)		FUNCTION: Molecular chaperone that promotes the maturation, structural maintenance and proper regulation of specific target proteins involved for instance in cell cycle control and signal transduction. Undergoes a functional cycle that is linked to its ATPase activity which is essential for its chaperone activity. This cycle probably induces conformational changes in the client proteins, thereby …	ACTIVITY REGULATION: In the resting state, through the dimerization of its C-terminal domain, HSP90 forms a homodimer which is defined as the open conformation (PubMed:18400751). Upon ATP-binding, the N-terminal domain undergoes significant conformational changes and comes in contact to form an active closed conformation (PubMed:18400751). After HSP90 finishes its chaperoning tasks of assisting t…	activation of innate immune response [GO:0002218]; axon extension [GO:0048675]; cardiac muscle cell apoptotic process [GO:0010659]; cellular response to heat [GO:0034605]; cellular response to virus [GO:0098586]; central nervous system neuron axonogenesis [GO:0021955]; chaperone-mediated autophagy [GO:0061684]; chaperone-mediated protein complex assembly [GO:0051131]; establishment of cell polari…	apical plasma membrane [GO:0016324]; axonal growth cone [GO:0044295]; basolateral plasma membrane [GO:0016323]; brush border membrane [GO:0031526]; cell surface [GO:0009986]; collagen-containing extracellular matrix [GO:0062023]; cytoplasm [GO:0005737]; cytosol [GO:0005829]; dendritic growth cone [GO:0044294]; endocytic vesicle lumen [GO:0071682]; extracellular exosome [GO:0070062]; extracellular…	apical plasma membrane [GO:0016324]; axonal growth cone [GO:0044295]; basolateral plasma membrane [GO:0016323]; brush border membrane [GO:0031526]; cell surface [GO:0009986]; collagen-containing extracellular matrix [GO:0062023]; cytoplasm [GO:0005737]; cytosol [GO:0005829]; dendritic growth cone [GO:0044294]; endocytic vesicle lumen [GO:0071682]; extracellular exosome [GO:0070062]; extracellular…	ATP binding [GO:0005524]; ATP hydrolysis activity [GO:0016887]; CTP binding [GO:0002135]; dATP binding [GO:0032564]; disordered domain specific binding [GO:0097718]; DNA polymerase binding [GO:0070182]; GTP binding [GO:0005525]; GTPase binding [GO:0051020]; histone deacetylase binding [GO:0042826]; identical protein binding [GO:0042802]; MHC class II protein complex binding [GO:0023026]; mRNA bin…		2780322; 1368637; 2527334; 16269234; 14702039; 12508121; 2469626; 2591742; 15489334; 2492519; 10409742; 15937123; 2507541; 8289821; 7588731; 9195923; 9660753; 10508479; 11274138; 11583998; 11276205; 12526792; 12853476; 12604615; 14654843; 15235609; 15708368; 15383005; 15577939; 17081983; 16807684; 16531226; 17947705; 18400751; 19367720; 18088087; 18691976; 18669648; 18318008; 19413330; 19690332; …
	P55160	Nck-associated protein 1-like (Hematopoietic protein 1) (Membrane-associated protein HEM-1)	NCKAP1L		O60664	Perilipin-3 (47 kDa mannose 6-phosphate receptor-binding protein, 47 kDa MPR-binding protein) (Cargo selection protein TIP47) (Mannose-6-phosphate receptor-binding protein 1) (Placental protein 17, PP17)	PLIN3			P29034	reviewed	S10A2_HUMAN	Protein S100-A2 (CAN19) (Protein S-100L) (S100 calcium-binding protein A2)	S100A2 S100L	Homo sapiens (Human)		FUNCTION: May function as calcium sensor and modulator, contributing to cellular calcium signaling. May function by interacting with other proteins, such as TPR-containing proteins, and indirectly play a role in many physiological processes. May also play a role in suppressing tumor cell growth. {ECO:0000269|PubMed:1372446, ECO:0000269|PubMed:22399290}.		98	endothelial cell migration [GO:0043542]	calcium ion binding [GO:0005509]; calcium-dependent protein binding [GO:0048306]; identical protein binding [GO:0042802]; transition metal ion binding [GO:0046914]; endothelial cell migration [GO:0043542]	calcium ion binding [GO:0005509]; calcium-dependent protein binding [GO:0048306]; identical protein binding [GO:0042802]; transition metal ion binding [GO:0046914]			1372446; 9481475; 16710414; 15489334; 1286667; 20188096; 21269460; 22399290; 18394645; 33831707		O60664	reviewed	PLIN3_HUMAN	Perilipin-3 (47 kDa mannose 6-phosphate receptor-binding protein, 47 kDa MPR-binding protein) (Cargo selection protein TIP47) (Mannose-6-phosphate receptor-binding protein 1) (Placental protein 17, PP17)	PLIN3 M6PRBP1 TIP47	434	Homo sapiens (Human)		FUNCTION: Structural component of lipid droplets, which is required for the formation and maintenance of lipid storage droplets (PubMed:34077757). Required for the transport of mannose 6-phosphate receptors (MPR) from endosomes to the trans-Golgi network (PubMed:9590177). {ECO:0000269|PubMed:34077757, ECO:0000269|PubMed:9590177}.		cellular response to glucose starvation [GO:0042149]; lipid droplet disassembly [GO:1905691]; lipid storage [GO:0019915]; positive regulation of sequestering of triglyceride [GO:0010890]; vesicle-mediated transport [GO:0016192]	cytoplasm [GO:0005737]; cytosol [GO:0005829]; endosome [GO:0005768]; endosome membrane [GO:0010008]; Golgi apparatus [GO:0005794]; lipid droplet [GO:0005811]; membrane [GO:0016020]; transport vesicle [GO:0030133]	cytoplasm [GO:0005737]; cytosol [GO:0005829]; endosome [GO:0005768]; endosome membrane [GO:0010008]; Golgi apparatus [GO:0005794]; lipid droplet [GO:0005811]; membrane [GO:0016020]; transport vesicle [GO:0030133]; cadherin binding [GO:0045296]; cellular response to glucose starvation [GO:0042149]; lipid droplet disassembly [GO:1905691]; lipid storage [GO:0019915]; positive regulation of sequester…	cadherin binding [GO:0045296]		9590177; 9874244; 10393528; 14702039; 15057824; 15489334; 6856484; 15545278; 18669648; 19413330; 19608861; 20068231; 21269460; 22223895; 22814378; 23186163; 24275569; 25114211; 26357594; 25944712; 34077757
	P48551	Interferon alpha/beta receptor 2, IFN-R-2, IFN-alpha binding protein, IFN-alpha/beta receptor 2 (Interferon alpha binding protein) (Type I interferon receptor 2)	IFNAR2		B2R7N9	cDNA, FLJ93532, highly similar to Homo sapiens osteomodulin (OMD), mRNA				Q05B97	unreviewed	Q05B97_HUMAN	MYLK protein	MYLK	Homo sapiens (Human)				166						15489334		B2R7N9	unreviewed	B2R7N9_HUMAN	cDNA, FLJ93532, highly similar to Homo sapiens osteomodulin (OMD), mRNA		421	Homo sapiens (Human)				regulation of bone mineralization [GO:0030500]	collagen-containing extracellular matrix [GO:0062023]	collagen-containing extracellular matrix [GO:0062023]; regulation of bone mineralization [GO:0030500]
	P20930	Filaggrin	FLG		I1SRC5	UBE2L3/KRAS fusion protein				Q05CF9	unreviewed	Q05CF9_HUMAN	LAMA4 protein	LAMA4	Homo sapiens (Human)				324						15489334		I1SRC5	unreviewed	I1SRC5_HUMAN	UBE2L3/KRAS fusion protein		296	Homo sapiens (Human)				protein modification by small protein conjugation [GO:0032446]; signal transduction [GO:0007165]	membrane [GO:0016020]	membrane [GO:0016020]; ATP binding [GO:0005524]; GTP binding [GO:0005525]; GTPase activity [GO:0003924]; ubiquitin-like protein transferase activity [GO:0019787]; protein modification by small protein conjugation [GO:0032446]; signal transduction [GO:0007165]	ATP binding [GO:0005524]; GTP binding [GO:0005525]; GTPase activity [GO:0003924]; ubiquitin-like protein transferase activity [GO:0019787]
	Q6P1M0	Long-chain fatty acid transport protein 4, FATP-4, Fatty acid transport protein 4 (Arachidonate--CoA ligase, EC 6.2.1.15) (Long-chain-fatty-acid--CoA ligase, EC 6.2.1.3) (Solute carrier family 27 member 4) (Very long-chain acyl-CoA synthetase 4, ACSVL4, EC 6.2.1.-)	SLC27A4		A0A5C2GDM9	IGH c71_heavy__IGHV3-7_IGHD4-23_IGHJ3				Q0H2C6	unreviewed	Q0H2C6_HUMAN	Delta-like 1	DLK1	Homo sapiens (Human)				231		calcium ion binding [GO:0005509]	calcium ion binding [GO:0005509]			16901742		A0A5C2GDM9	unreviewed	A0A5C2GDM9_HUMAN	IGH c71_heavy__IGHV3-7_IGHD4-23_IGHJ3		129	Homo sapiens (Human)
	P35908	Keratin, type II cytoskeletal 2 epidermal (Cytokeratin-2e, CK-2e) (Epithelial keratin-2e) (Keratin-2 epidermis) (Keratin-2e, K2e) (Type-II keratin Kb2)	KRT2		Q5NV65	V1-5 protein	V1-5			Q0Z7S6	unreviewed	Q0Z7S6_HUMAN	Carcinoembryonic antigen-related cell adhesion molecule 8 (cDNA, FLJ93041, Homo sapiens carcinoembryonic antigen-related cell adhesionmolecule 8 (CEACAM8), mRNA)	CEACAM8 hCG_21882	Homo sapiens (Human)				349						11181995		Q5NV65	unreviewed	Q5NV65_HUMAN	V1-5 protein	V1-5	99	Homo sapiens (Human)					extracellular region [GO:0005576]	extracellular region [GO:0005576]			9074928
	Q15517	Corneodesmosin (S protein)	CDSN		O75891	Cytosolic 10-formyltetrahydrofolate dehydrogenase, 10-FTHFDH, FDH, EC 1.5.1.6 (Aldehyde dehydrogenase family 1 member L1)	ALDH1L1			Q32Q17	unreviewed	Q32Q17_HUMAN	Peptidylprolyl isomerase (Cyclophilin)-like 5	PPIL5	Homo sapiens (Human)				146		isomerase activity [GO:0016853]	isomerase activity [GO:0016853]			15489334		O75891	reviewed	AL1L1_HUMAN	Cytosolic 10-formyltetrahydrofolate dehydrogenase, 10-FTHFDH, FDH, EC 1.5.1.6 (Aldehyde dehydrogenase family 1 member L1)	ALDH1L1 FTHFD	902	Homo sapiens (Human)		FUNCTION: Cytosolic 10-formyltetrahydrofolate dehydrogenase that catalyzes the NADP(+)-dependent conversion of 10-formyltetrahydrofolate to tetrahydrofolate and carbon dioxide (PubMed:19933275, PubMed:21238436). May also have an NADP(+)-dependent aldehyde dehydrogenase activity towards formaldehyde, acetaldehyde, propionaldehyde, and benzaldehyde (By similarity). {ECO:0000250|UniProtKB:P28037, EC…		10-formyltetrahydrofolate catabolic process [GO:0009258]; biosynthetic process [GO:0009058]; NADPH regeneration [GO:0006740]; one-carbon metabolic process [GO:0006730]	cytosol [GO:0005829]; extracellular exosome [GO:0070062]	cytosol [GO:0005829]; extracellular exosome [GO:0070062]; aldehyde dehydrogenase (NAD+) activity [GO:0004029]; formyltetrahydrofolate dehydrogenase activity [GO:0016155]; hydroxymethyl-, formyl- and related transferase activity [GO:0016742]; 10-formyltetrahydrofolate catabolic process [GO:0009258]; biosynthetic process [GO:0009058]; NADPH regeneration [GO:0006740]; one-carbon metabolic process [G…	aldehyde dehydrogenase (NAD+) activity [GO:0004029]; formyltetrahydrofolate dehydrogenase activity [GO:0016155]; hydroxymethyl-, formyl- and related transferase activity [GO:0016742]		14702039; 17974005; 16641997; 15489334; 19933275; 21238436; 20498374; 24275569; 17057331; 16959974
	Q13316	Dentin matrix acidic phosphoprotein 1, DMP-1, Dentin matrix protein 1	DMP1		P15907	Beta-galactoside alpha-2,6-sialyltransferase 1, Alpha 2,6-ST 1, EC 2.4.99.1 (B-cell antigen CD75) (CMP-N-acetylneuraminate-beta-galactosamide-alpha-2,6-sialyltransferase 1) (ST6Gal I, ST6GalI) (Sialyltransferase 1)	ST6GAL1			Q3SXP2	unreviewed	Q3SXP2_HUMAN	VMO1 protein	VMO1	Homo sapiens (Human)				151						15489334		P15907	reviewed	SIAT1_HUMAN	Beta-galactoside alpha-2,6-sialyltransferase 1, Alpha 2,6-ST 1, EC 2.4.99.1 (B-cell antigen CD75) (CMP-N-acetylneuraminate-beta-galactosamide-alpha-2,6-sialyltransferase 1) (ST6Gal I, ST6GalI) (Sialyltransferase 1)	ST6GAL1 SIAT1	406	Homo sapiens (Human)	PATHWAY: Protein modification; protein glycosylation.	FUNCTION: Transfers sialic acid from CMP-sialic acid to galactose-containing acceptor substrates. {ECO:0000269|PubMed:21081508, ECO:0000269|PubMed:23999306}.	ACTIVITY REGULATION: Inhibited by CTP. {ECO:0000269|PubMed:23999306}.	humoral immune response [GO:0006959]; N-acetylneuraminate metabolic process [GO:0006054]; negative regulation of chemotaxis [GO:0050922]; negative regulation of macrophage apoptotic process [GO:2000110]; O-glycan processing [GO:0016266]; positive regulation of mononuclear cell proliferation [GO:0032946]; protein N-linked glycosylation via asparagine [GO:0018279]; protein sialylation [GO:1990743];…	endoplasmic reticulum [GO:0005783]; extracellular region [GO:0005576]; Golgi apparatus [GO:0005794]; Golgi cisterna membrane [GO:0032580]; Golgi medial cisterna [GO:0005797]; Golgi membrane [GO:0000139]; Golgi trans cisterna [GO:0000138]; integral component of membrane [GO:0016021]	endoplasmic reticulum [GO:0005783]; extracellular region [GO:0005576]; Golgi apparatus [GO:0005794]; Golgi cisterna membrane [GO:0032580]; Golgi medial cisterna [GO:0005797]; Golgi membrane [GO:0000139]; Golgi trans cisterna [GO:0000138]; integral component of membrane [GO:0016021]; beta-galactoside alpha-2,6-sialyltransferase activity [GO:0003835]; protein homodimerization activity [GO:0042803];…	beta-galactoside alpha-2,6-sialyltransferase activity [GO:0003835]; protein homodimerization activity [GO:0042803]; sialyltransferase activity [GO:0008373]		2408023; 2373995; 1730763; 14702039; 16641997; 15489334; 2803295; 19159218; 19690332; 20378551; 21081508; 23999306
	P54710	Sodium/potassium-transporting ATPase subunit gamma, Na(+)/K(+) ATPase subunit gamma (FXYD domain-containing ion transport regulator 2) (Sodium pump gamma chain)	FXYD2		Q14764	Major vault protein, MVP (Lung resistance-related protein)	MVP			Q53ET7	unreviewed	Q53ET7_HUMAN	Serine hydroxymethyltransferase, EC 2.1.2.1		Homo sapiens (Human)	PATHWAY: One-carbon metabolism; tetrahydrofolate interconversion. {ECO:0000256|ARBA:ARBA00004777, ECO:0000256|RuleBase:RU000585}.	FUNCTION: Interconversion of serine and glycine. {ECO:0000256|RuleBase:RU000585}.		483	glycine biosynthetic process from serine [GO:0019264]; methylation [GO:0032259]; tetrahydrofolate interconversion [GO:0035999]	glycine hydroxymethyltransferase activity [GO:0004372]; methyltransferase activity [GO:0008168]; pyridoxal phosphate binding [GO:0030170]; glycine biosynthetic process from serine [GO:0019264]; methylation [GO:0032259]; tetrahydrofolate interconversion [GO:0035999]	glycine hydroxymethyltransferase activity [GO:0004372]; methyltransferase activity [GO:0008168]; pyridoxal phosphate binding [GO:0030170]			8125298; 9373149		Q14764	reviewed	MVP_HUMAN	Major vault protein, MVP (Lung resistance-related protein)	MVP LRP	893	Homo sapiens (Human)		FUNCTION: Required for normal vault structure. Vaults are multi-subunit structures that may act as scaffolds for proteins involved in signal transduction. Vaults may also play a role in nucleo-cytoplasmic transport. Down-regulates IFNG-mediated STAT1 signaling and subsequent activation of JAK. Down-regulates SRC activity and signaling through MAP kinases. {ECO:0000269|PubMed:15133037, ECO:0000269…		ERBB signaling pathway [GO:0038127]; mRNA transport [GO:0051028]; negative regulation of epidermal growth factor receptor signaling pathway [GO:0042059]; negative regulation of protein autophosphorylation [GO:0031953]; negative regulation of protein tyrosine kinase activity [GO:0061099]; protein transport [GO:0015031]	cytoplasm [GO:0005737]; cytoskeleton [GO:0005856]; cytosol [GO:0005829]; extracellular exosome [GO:0070062]; extracellular region [GO:0005576]; ficolin-1-rich granule lumen [GO:1904813]; membrane [GO:0016020]; nuclear pore [GO:0005643]; nucleus [GO:0005634]; perinuclear region of cytoplasm [GO:0048471]; secretory granule lumen [GO:0034774]	cytoplasm [GO:0005737]; cytoskeleton [GO:0005856]; cytosol [GO:0005829]; extracellular exosome [GO:0070062]; extracellular region [GO:0005576]; ficolin-1-rich granule lumen [GO:1904813]; membrane [GO:0016020]; nuclear pore [GO:0005643]; nucleus [GO:0005634]; perinuclear region of cytoplasm [GO:0048471]; secretory granule lumen [GO:0034774]; identical protein binding [GO:0042802]; protein kinase b…	identical protein binding [GO:0042802]; protein kinase binding [GO:0019901]; protein phosphatase binding [GO:0019903]		7585126; 15489334; 11071864; 11297743; 10551828; 12177006; 15133037; 16815308; 16441665; 16418217; 18809583; 18669648; 21269460; 22223895; 22814378; 24275569; 25755297; 28112733; 16373071; 28895081
	P01225	Follitropin subunit beta (Follicle-stimulating hormone beta subunit, FSH-B, FSH-beta) (Follitropin beta chain)	FSHB		A0A5C2GJ51	IG c360_light_IGKV3-20_IGKJ2				Q53F26	unreviewed	Q53F26_HUMAN	Alpha-amylase, EC 3.2.1.1		Homo sapiens (Human)				511	carbohydrate metabolic process [GO:0005975]	alpha-amylase activity [GO:0004556]; metal ion binding [GO:0046872]; carbohydrate metabolic process [GO:0005975]	alpha-amylase activity [GO:0004556]; metal ion binding [GO:0046872]			8125298; 9373149		A0A5C2GJ51	unreviewed	A0A5C2GJ51_HUMAN	IG c360_light_IGKV3-20_IGKJ2		108	Homo sapiens (Human)
	P01229	Lutropin subunit beta, Lutropin beta chain (Luteinizing hormone subunit beta, LH-B, LSH-B, LSH-beta)	LHB		Q93088	Betaine--homocysteine S-methyltransferase 1, EC 2.1.1.5	BHMT			Q53FC7	unreviewed	Q53FC7_HUMAN	Heat shock 70kDa protein 6 (HSP70B') variant		Homo sapiens (Human)				643		ATP binding [GO:0005524]; ATP-dependent protein folding chaperone [GO:0140662]	ATP binding [GO:0005524]; ATP-dependent protein folding chaperone [GO:0140662]			8125298; 9373149		Q93088	reviewed	BHMT1_HUMAN	Betaine--homocysteine S-methyltransferase 1, EC 2.1.1.5	BHMT	406	Homo sapiens (Human)	PATHWAY: Amine and polyamine degradation; betaine degradation; sarcosine from betaine: step 1/2.; PATHWAY: Amino-acid biosynthesis; L-methionine biosynthesis via de novo pathway; L-methionine from L-homocysteine (BhmT route): step 1/1. {ECO:0000269|PubMed:10529246}.	FUNCTION: Involved in the regulation of homocysteine metabolism. Converts betaine and homocysteine to dimethylglycine and methionine, respectively. This reaction is also required for the irreversible oxidation of choline. {ECO:0000269|PubMed:10529246, ECO:0000269|PubMed:8798461, ECO:0000269|PubMed:9681996}.		'de novo' L-methionine biosynthetic process [GO:0071266]; amino-acid betaine catabolic process [GO:0006579]; amino-acid betaine metabolic process [GO:0006577]; L-methionine salvage [GO:0071267]; methionine biosynthetic process [GO:0009086]; protein methylation [GO:0006479]; regulation of homocysteine metabolic process [GO:0050666]	cytosol [GO:0005829]; extracellular exosome [GO:0070062]; nucleus [GO:0005634]	cytosol [GO:0005829]; extracellular exosome [GO:0070062]; nucleus [GO:0005634]; betaine-homocysteine S-methyltransferase activity [GO:0047150]; zinc ion binding [GO:0008270]; 'de novo' L-methionine biosynthetic process [GO:0071266]; amino-acid betaine catabolic process [GO:0006579]; amino-acid betaine metabolic process [GO:0006577]; L-methionine salvage [GO:0071267]; methionine biosynthetic proce…	betaine-homocysteine S-methyltransferase activity [GO:0047150]; zinc ion binding [GO:0008270]		8798461; 10075673; 15489334; 9281325; 9681996; 10529246; 24275569; 12220488; 12818402
	P29992	Guanine nucleotide-binding protein subunit alpha-11, G alpha-11, G-protein subunit alpha-11 (Guanine nucleotide-binding protein G(y) subunit alpha)	GNA11		V9HWI6	Vitamin D-binding protein (Gc-globulin) (Group-specific component)	HEL-S-51			Q53G40	unreviewed	Q53G40_HUMAN	Beta-galactosidase, EC 3.2.1.23		Homo sapiens (Human)				677	carbohydrate metabolic process [GO:0005975]	beta-galactosidase activity [GO:0004565]; carbohydrate metabolic process [GO:0005975]	beta-galactosidase activity [GO:0004565]			8125298; 9373149		V9HWI6	unreviewed	V9HWI6_HUMAN	Vitamin D-binding protein (Gc-globulin) (Group-specific component)	HEL-S-51 GC	474	Homo sapiens (Human)		FUNCTION: Involved in vitamin D transport and storage, scavenging of extracellular G-actin, enhancement of the chemotactic activity of C5 alpha for neutrophils in inflammation and macrophage activation. {ECO:0000256|ARBA:ARBA00002354}.			extracellular space [GO:0005615]	extracellular space [GO:0005615]; actin binding [GO:0003779]; ligase activity [GO:0016874]; vitamin D binding [GO:0005499]; vitamin transmembrane transporter activity [GO:0090482]	actin binding [GO:0003779]; ligase activity [GO:0016874]; vitamin D binding [GO:0005499]; vitamin transmembrane transporter activity [GO:0090482]
	P02655	Apolipoprotein C-II, Apo-CII, ApoC-II (Apolipoprotein C2) [Cleaved into: Proapolipoprotein C-II, ProapoC-II ]	APOC2		P16035	Metalloproteinase inhibitor 2 (CSC-21K) (Tissue inhibitor of metalloproteinases 2, TIMP-2)	TIMP2			Q53GD2	unreviewed	Q53GD2_HUMAN	Fibrinogen-like 2 variant		Homo sapiens (Human)				439		peptidase activity [GO:0008233]	peptidase activity [GO:0008233]			8125298; 9373149		P16035	reviewed	TIMP2_HUMAN	Metalloproteinase inhibitor 2 (CSC-21K) (Tissue inhibitor of metalloproteinases 2, TIMP-2)	TIMP2	220	Homo sapiens (Human)		FUNCTION: Complexes with metalloproteinases (such as collagenases) and irreversibly inactivates them by binding to their catalytic zinc cofactor. Known to act on MMP-1, MMP-2, MMP-3, MMP-7, MMP-8, MMP-9, MMP-10, MMP-13, MMP-14, MMP-15, MMP-16 and MMP-19. {ECO:0000269|PubMed:11710594, ECO:0000269|PubMed:2554304, ECO:0000269|PubMed:2793861}.		negative regulation of endopeptidase activity [GO:0010951]; negative regulation of membrane protein ectodomain proteolysis [GO:0051045]; negative regulation of metallopeptidase activity [GO:1905049]; response to cytokine [GO:0034097]; response to hormone [GO:0009725]; response to organic substance [GO:0010033]	collagen-containing extracellular matrix [GO:0062023]; extracellular matrix [GO:0031012]; extracellular region [GO:0005576]; extracellular space [GO:0005615]; ficolin-1-rich granule lumen [GO:1904813]; specific granule lumen [GO:0035580]; tertiary granule lumen [GO:1904724]	collagen-containing extracellular matrix [GO:0062023]; extracellular matrix [GO:0031012]; extracellular region [GO:0005576]; extracellular space [GO:0005615]; ficolin-1-rich granule lumen [GO:1904813]; specific granule lumen [GO:0035580]; tertiary granule lumen [GO:1904724]; metalloendopeptidase inhibitor activity [GO:0008191]; peptidase inhibitor activity [GO:0030414]; protease binding [GO:00020…	metalloendopeptidase inhibitor activity [GO:0008191]; peptidase inhibitor activity [GO:0030414]; protease binding [GO:0002020]; zinc ion binding [GO:0008270]		2380196; 2157214; 8810321; 15489334; 2793861; 1480041; 2554304; 1730286; 8112602; 1655733; 11710594; 7918391; 9705310; 9837731; 12032297; 24073280
	P08887	Interleukin-6 receptor subunit alpha, IL-6 receptor subunit alpha, IL-6R subunit alpha, IL-6R-alpha, IL-6RA (IL-6R 1) (Membrane glycoprotein 80, gp80) (CD antigen CD126) [Cleaved into: Soluble interleukin-6 receptor subunit alpha, sIL6R ]	IL6R		C7DJS2	Glutathione S-transferase, EC 2.5.1.18 (GST class-pi)	GSTP1			Q53GN8	unreviewed	Q53GN8_HUMAN	Macrophage stimulating 1 (Hepatocyte growth factor-like) variant		Homo sapiens (Human)				711	proteolysis [GO:0006508]	receptor tyrosine kinase binding [GO:0030971]; serine-type endopeptidase activity [GO:0004252]; proteolysis [GO:0006508]	receptor tyrosine kinase binding [GO:0030971]; serine-type endopeptidase activity [GO:0004252]			8125298; 9373149		C7DJS2	unreviewed	C7DJS2_HUMAN	Glutathione S-transferase, EC 2.5.1.18 (GST class-pi)	GSTP1	151	Homo sapiens (Human)		FUNCTION: Conjugation of reduced glutathione to a wide number of exogenous and endogenous hydrophobic electrophiles. {ECO:0000256|RuleBase:RU368105}.		glutathione metabolic process [GO:0006749]	cytosol [GO:0005829]; mitochondrion [GO:0005739]; nucleus [GO:0005634]	cytosol [GO:0005829]; mitochondrion [GO:0005739]; nucleus [GO:0005634]; glutathione transferase activity [GO:0004364]; glutathione metabolic process [GO:0006749]	glutathione transferase activity [GO:0004364]
	P01130	Low-density lipoprotein receptor, LDL receptor	LDLR		Q9BS26	Endoplasmic reticulum resident protein 44, ER protein 44, ERp44 (Thioredoxin domain-containing protein 4)	ERP44			Q53QN4	unreviewed	Q53QN4_HUMAN	Uncharacterized protein FRZB	FRZB	Homo sapiens (Human)				159								Q9BS26	reviewed	ERP44_HUMAN	Endoplasmic reticulum resident protein 44, ER protein 44, ERp44 (Thioredoxin domain-containing protein 4)	ERP44 KIAA0573 TXNDC4 UNQ532/PRO1075	406	Homo sapiens (Human)		FUNCTION: Mediates thiol-dependent retention in the early secretory pathway, forming mixed disulfides with substrate proteins through its conserved CRFS motif (PubMed:11847130, PubMed:14517240). Inhibits the calcium channel activity of ITPR1 (PubMed:15652484). May have a role in the control of oxidative protein folding in the endoplasmic reticulum (PubMed:11847130, PubMed:29858230, PubMed:1451724…		cell redox homeostasis [GO:0045454]; glycoprotein metabolic process [GO:0009100]; protein folding [GO:0006457]; response to endoplasmic reticulum stress [GO:0034976]; response to unfolded protein [GO:0006986]	cell surface [GO:0009986]; endoplasmic reticulum lumen [GO:0005788]; endoplasmic reticulum membrane [GO:0005789]; endoplasmic reticulum-Golgi intermediate compartment [GO:0005793]; extracellular exosome [GO:0070062]; extracellular region [GO:0005576]; specific granule lumen [GO:0035580]	cell surface [GO:0009986]; endoplasmic reticulum lumen [GO:0005788]; endoplasmic reticulum membrane [GO:0005789]; endoplasmic reticulum-Golgi intermediate compartment [GO:0005793]; extracellular exosome [GO:0070062]; extracellular region [GO:0005576]; specific granule lumen [GO:0035580]; protein disulfide isomerase activity [GO:0003756]; cell redox homeostasis [GO:0045454]; glycoprotein metabolic…	protein disulfide isomerase activity [GO:0003756]		11847130; 9628581; 12975309; 14702039; 15164053; 15489334; 14517240; 11921445; 15652484; 21269460; 24275569; 25944712; 29858230; 18552768
	O43570	Carbonic anhydrase 12, EC 4.2.1.1 (Carbonate dehydratase XII) (Carbonic anhydrase XII, CA-XII) (Tumor antigen HOM-RCC-3.1.3)	CA12		P13693	Translationally-controlled tumor protein, TCTP (Fortilin) (Histamine-releasing factor, HRF) (p23)	TPT1			Q53Y51	unreviewed	Q53Y51_HUMAN	D-dopachrome tautomerase (D-dopachrome tautomerase 1) (D-dopachrome tautomerase, isoform CRA_b) (cDNA FLJ76419, highly similar to Homo sapiens D-dopachrome tautomerase (DDT), mRNA)	DDT DDT1 hCG_41098	Homo sapiens (Human)				118						11181995; 25941635; 26862561		P13693	reviewed	TCTP_HUMAN	Translationally-controlled tumor protein, TCTP (Fortilin) (Histamine-releasing factor, HRF) (p23)	TPT1	172	Homo sapiens (Human)		FUNCTION: Involved in calcium binding and microtubule stabilization.		calcium ion transport [GO:0006816]; cellular calcium ion homeostasis [GO:0006874]; negative regulation of apoptotic process [GO:0043066]; negative regulation of ectoderm development [GO:2000384]; negative regulation of intrinsic apoptotic signaling pathway in response to DNA damage [GO:1902230]; regulation of apoptotic process [GO:0042981]; response to virus [GO:0009615]; stem cell population mai…	cytoplasm [GO:0005737]; cytoplasmic microtubule [GO:0005881]; cytosol [GO:0005829]; extracellular exosome [GO:0070062]; extracellular space [GO:0005615]; multivesicular body [GO:0005771]; nucleoplasm [GO:0005654]; nucleus [GO:0005634]; spindle pole [GO:0000922]	cytoplasm [GO:0005737]; cytoplasmic microtubule [GO:0005881]; cytosol [GO:0005829]; extracellular exosome [GO:0070062]; extracellular space [GO:0005615]; multivesicular body [GO:0005771]; nucleoplasm [GO:0005654]; nucleus [GO:0005634]; spindle pole [GO:0000922]; calcium ion binding [GO:0005509]; DNA-binding transcription factor binding [GO:0140297]; RNA binding [GO:0003723]; calcium ion transport…	calcium ion binding [GO:0005509]; DNA-binding transcription factor binding [GO:0140297]; RNA binding [GO:0003723]		2813067; 14702039; 15057823; 15489334; 1286669; 1286667; 9150946; 7542803; 9059837; 12167714; 15319436; 15162379; 15958728; 16548883; 18669648; 20068231; 21269460; 24275569; 25944712
	P14138	Endothelin-3, ET-3 (Preproendothelin-3, PPET3)	EDN3		B2RDY9	Adenylyl cyclase-associated protein				Q584P1	unreviewed	Q584P1_HUMAN	Uncharacterized protein PCYOX1	PCYOX1	Homo sapiens (Human)				398	prenylcysteine catabolic process [GO:0030328]	prenylcysteine oxidase activity [GO:0001735]; prenylcysteine catabolic process [GO:0030328]	prenylcysteine oxidase activity [GO:0001735]					B2RDY9	unreviewed	B2RDY9_HUMAN	Adenylyl cyclase-associated protein		475	Homo sapiens (Human)		FUNCTION: Directly regulates filament dynamics and has been implicated in a number of complex developmental and morphological processes, including mRNA localization and the establishment of cell polarity. {ECO:0000256|ARBA:ARBA00003250}.		actin cytoskeleton organization [GO:0030036]	plasma membrane [GO:0005886]	plasma membrane [GO:0005886]; actin binding [GO:0003779]; actin cytoskeleton organization [GO:0030036]	actin binding [GO:0003779]
	P01042	Kininogen-1 (Alpha-2-thiol proteinase inhibitor) (Fitzgerald factor) (High molecular weight kininogen, HMWK) (Williams-Fitzgerald-Flaujeac factor) [Cleaved into: Kininogen-1 heavy chain; T-kinin (Ile-Ser-Bradykinin); Bradykinin (Kallidin I); Lysyl-bradykinin (Kallidin II); Kininogen-1 light chain; Low molecular weight growth-promoting factor ]	KNG1		P16152	Carbonyl reductase [NADPH] 1, EC 1.1.1.184 (15-hydroxyprostaglandin dehydrogenase [NADP(+)], EC 1.1.1.196, EC 1.1.1.197) (20-beta-hydroxysteroid dehydrogenase) (Alcohol dehydrogenase [NAD(P)+] CBR1, EC 1.1.1.71) (NADPH-dependent carbonyl reductase 1) (Prostaglandin 9-ketoreductase, PG-9-KR) (Prostaglandin-E(2) 9-reductase, EC 1.1.1.189) (Short chain dehydrogenase/reductase family 21C member 1)	CBR1			Q59EM9	unreviewed	Q59EM9_HUMAN	Ubiquitin C variant		Homo sapiens (Human)				1309						31634471		P16152	reviewed	CBR1_HUMAN	Carbonyl reductase [NADPH] 1, EC 1.1.1.184 (15-hydroxyprostaglandin dehydrogenase [NADP(+)], EC 1.1.1.196, EC 1.1.1.197) (20-beta-hydroxysteroid dehydrogenase) (Alcohol dehydrogenase [NAD(P)+] CBR1, EC 1.1.1.71) (NADPH-dependent carbonyl reductase 1) (Prostaglandin 9-ketoreductase, PG-9-KR) (Prostaglandin-E(2) 9-reductase, EC 1.1.1.189) (Short chain dehydrogenase/reductase family 21C member 1)	CBR1 CBR CRN SDR21C1	277	Homo sapiens (Human)		FUNCTION: NADPH-dependent reductase with broad substrate specificity. Catalyzes the reduction of a wide variety of carbonyl compounds including quinones, prostaglandins, menadione, plus various xenobiotics. Catalyzes the reduction of the antitumor anthracyclines doxorubicin and daunorubicin to the cardiotoxic compounds doxorubicinol and daunorubicinol (PubMed:18449627, PubMed:15799708, PubMed:179…	ACTIVITY REGULATION: Inhibited by quercetin, rutenin and its derivatives. {ECO:0000269|PubMed:17344335, ECO:0000269|PubMed:18449627}.	cyclooxygenase pathway [GO:0019371]; epithelial cell differentiation [GO:0030855]; glucocorticoid metabolic process [GO:0008211]; positive regulation of reactive oxygen species metabolic process [GO:2000379]; vitamin K metabolic process [GO:0042373]; xenobiotic metabolic process [GO:0006805]	cytosol [GO:0005829]; extracellular exosome [GO:0070062]; extracellular vesicle [GO:1903561]	cytosol [GO:0005829]; extracellular exosome [GO:0070062]; extracellular vesicle [GO:1903561]; 15-hydroxyprostaglandin dehydrogenase (NADP+) activity [GO:0047021]; 15-hydroxyprostaglandin-D dehydrogenase (NADP+) activity [GO:0047020]; alcohol dehydrogenase (NADP+) activity [GO:0008106]; carbonyl reductase (NADPH) activity [GO:0004090]; oxidoreductase activity [GO:0016491]; oxidoreductase activity,…	15-hydroxyprostaglandin dehydrogenase (NADP+) activity [GO:0047021]; 15-hydroxyprostaglandin-D dehydrogenase (NADP+) activity [GO:0047020]; alcohol dehydrogenase (NADP+) activity [GO:0008106]; carbonyl reductase (NADPH) activity [GO:0004090]; oxidoreductase activity [GO:0016491]; oxidoreductase activity, acting on NAD(P)H, quinone or similar compound as acceptor [GO:0016655]; oxidoreductase activ…		3141401; 2182121; 1921984; 9740676; 14702039; 10830953; 15489334; 8421682; 7005231; 1597188; 18449627; 19413330; 21269460; 28878267; 15799708; 17912391; 18826943; 17344335
	P37173	TGF-beta receptor type-2, TGFR-2, EC 2.7.11.30 (TGF-beta type II receptor) (Transforming growth factor-beta receptor type II, TGF-beta receptor type II, TbetaR-II)	TGFBR2		Q8N474	Secreted frizzled-related protein 1, FRP-1, sFRP-1 (Secreted apoptosis-related protein 2, SARP-2)	SFRP1			Q59F44	unreviewed	Q59F44_HUMAN	Cytochrome b-5 isoform 1 variant		Homo sapiens (Human)				132		heme binding [GO:0020037]; metal ion binding [GO:0046872]	heme binding [GO:0020037]; metal ion binding [GO:0046872]					Q8N474	reviewed	SFRP1_HUMAN	Secreted frizzled-related protein 1, FRP-1, sFRP-1 (Secreted apoptosis-related protein 2, SARP-2)	SFRP1 FRP FRP1 SARP2	314	Homo sapiens (Human)		FUNCTION: Soluble frizzled-related proteins (sFRPS) function as modulators of Wnt signaling through direct interaction with Wnts. They have a role in regulating cell growth and differentiation in specific cell types. SFRP1 decreases intracellular beta-catenin levels (By similarity). Has antiproliferative effects on vascular cells, in vitro and in vivo, and can induce, in vivo, an angiogenic respo…		BMP signaling pathway [GO:0030509]; bone trabecula formation [GO:0060346]; canonical Wnt signaling pathway [GO:0060070]; cellular response to BMP stimulus [GO:0071773]; cellular response to estradiol stimulus [GO:0071392]; cellular response to estrogen stimulus [GO:0071391]; cellular response to fibroblast growth factor stimulus [GO:0044344]; cellular response to growth factor stimulus [GO:007136…	cell surface [GO:0009986]; collagen-containing extracellular matrix [GO:0062023]; cytosol [GO:0005829]; extracellular exosome [GO:0070062]; extracellular region [GO:0005576]; extracellular space [GO:0005615]; plasma membrane [GO:0005886]	cell surface [GO:0009986]; collagen-containing extracellular matrix [GO:0062023]; cytosol [GO:0005829]; extracellular exosome [GO:0070062]; extracellular region [GO:0005576]; extracellular space [GO:0005615]; plasma membrane [GO:0005886]; cysteine-type endopeptidase activity [GO:0004197]; frizzled binding [GO:0005109]; heparin binding [GO:0008201]; identical protein binding [GO:0042802]; Wnt-prot…	cysteine-type endopeptidase activity [GO:0004197]; frizzled binding [GO:0005109]; heparin binding [GO:0008201]; identical protein binding [GO:0042802]; Wnt-protein binding [GO:0017147]		9192640; 9391078; 9724099; 15489334; 11741940; 10347172; 11932307
	P02462	Collagen alpha-1(IV) chain [Cleaved into: Arresten ]	COL4A1		B3KVV6	cDNA FLJ41607 fis, clone CTONG3001370, highly similar to Homo sapiens alpha-2-macroglobulin-like 1 (A2ML1), mRNA				Q59FV9	unreviewed	Q59FV9_HUMAN	PTK7 protein tyrosine kinase 7 isoform a variant		Homo sapiens (Human)				773	phosphorylation [GO:0016310]	kinase activity [GO:0016301]; phosphorylation [GO:0016310]	kinase activity [GO:0016301]					B3KVV6	unreviewed	B3KVV6_HUMAN	cDNA FLJ41607 fis, clone CTONG3001370, highly similar to Homo sapiens alpha-2-macroglobulin-like 1 (A2ML1), mRNA		1298	Homo sapiens (Human)					extracellular space [GO:0005615]	extracellular space [GO:0005615]; serine-type endopeptidase inhibitor activity [GO:0004867]	serine-type endopeptidase inhibitor activity [GO:0004867]
	O95998	Interleukin-18-binding protein, IL-18BP (Tadekinig-alfa)	IL18BP		P24534	Elongation factor 1-beta, EF-1-beta	EEF1B2			Q5JPJ9	unreviewed	Q5JPJ9_HUMAN	Uncharacterized protein DKFZp686D0114	DKFZp686D0114	Homo sapiens (Human)				294								P24534	reviewed	EF1B_HUMAN	Elongation factor 1-beta, EF-1-beta	EEF1B2 EEF1B EF1B	225	Homo sapiens (Human)		FUNCTION: EF-1-beta and EF-1-delta stimulate the exchange of GDP bound to EF-1-alpha to GTP.		translational elongation [GO:0006414]	cytoplasm [GO:0005737]; cytosol [GO:0005829]; eukaryotic translation elongation factor 1 complex [GO:0005853]	cytoplasm [GO:0005737]; cytosol [GO:0005829]; eukaryotic translation elongation factor 1 complex [GO:0005853]; guanyl-nucleotide exchange factor activity [GO:0005085]; translation elongation factor activity [GO:0003746]; translational elongation [GO:0006414]	guanyl-nucleotide exchange factor activity [GO:0005085]; translation elongation factor activity [GO:0003746]		1886777; 1710449; 14702039; 15815621; 15489334; 1286669; 1286667; 9677419; 14654843; 17081983; 17487921; 17693683; 18691976; 18669648; 18318008; 19413330; 19369195; 19690332; 19608861; 20068231; 21269460; 21406692; 23186163; 24275569; 25944712; 28112733
	Q9BX67	Junctional adhesion molecule C, JAM-C (JAM-2) (Junctional adhesion molecule 3, JAM-3) [Cleaved into: Soluble form of JAM-C, sJAM-C ]	JAM3		P68104	Elongation factor 1-alpha 1, EF-1-alpha-1 (Elongation factor Tu, EF-Tu) (Eukaryotic elongation factor 1 A-1, eEF1A-1) (Leukocyte receptor cluster member 7)	EEF1A1			Q5T013	reviewed	HYI_HUMAN	Putative hydroxypyruvate isomerase, EC 5.3.1.22 (Endothelial cell apoptosis protein E-CE1)	HYI HT036 SB156	Homo sapiens (Human)		FUNCTION: Catalyzes the reversible isomerization between hydroxypyruvate and 2-hydroxy-3-oxopropanoate (also termed tartronate semialdehyde). {ECO:0000250}.		277	glyoxylate metabolic process [GO:0046487]	hydroxypyruvate isomerase activity [GO:0008903]; glyoxylate metabolic process [GO:0046487]	hydroxypyruvate isomerase activity [GO:0008903]			16710414; 15489334; 19722193		P68104	reviewed	EF1A1_HUMAN	Elongation factor 1-alpha 1, EF-1-alpha-1 (Elongation factor Tu, EF-Tu) (Eukaryotic elongation factor 1 A-1, eEF1A-1) (Leukocyte receptor cluster member 7)	EEF1A1 EEF1A EF1A LENG7	462	Homo sapiens (Human)		FUNCTION: This protein promotes the GTP-dependent binding of aminoacyl-tRNA to the A-site of ribosomes during protein biosynthesis. Plays a role in the positive regulation of IFNG transcription in T-helper 1 cells as part of an IFNG promoter-binding complex with TXK and PARP1 (PubMed:17177976). {ECO:0000269|PubMed:17177976}.; FUNCTION: (Microbial infection) Required for the translation of viral p…	ACTIVITY REGULATION: Inhibited by plitidepsin, a chemical compound extracted from the ascidian Aplidium albicans. {ECO:0000269|PubMed:33495306}.	cellular response to epidermal growth factor stimulus [GO:0071364]; regulation of chaperone-mediated autophagy [GO:1904714]; regulation of D-erythro-sphingosine kinase activity [GO:1900022]; translation [GO:0006412]; translational elongation [GO:0006414]	cortical actin cytoskeleton [GO:0030864]; cytoplasm [GO:0005737]; cytoplasmic side of lysosomal membrane [GO:0098574]; cytosol [GO:0005829]; eukaryotic translation elongation factor 1 complex [GO:0005853]; extracellular exosome [GO:0070062]; extracellular region [GO:0005576]; extracellular space [GO:0005615]; ficolin-1-rich granule lumen [GO:1904813]; membrane [GO:0016020]; nucleolus [GO:0005730]…	cortical actin cytoskeleton [GO:0030864]; cytoplasm [GO:0005737]; cytoplasmic side of lysosomal membrane [GO:0098574]; cytosol [GO:0005829]; eukaryotic translation elongation factor 1 complex [GO:0005853]; extracellular exosome [GO:0070062]; extracellular region [GO:0005576]; extracellular space [GO:0005615]; ficolin-1-rich granule lumen [GO:1904813]; membrane [GO:0016020]; nucleolus [GO:0005730]…	calmodulin binding [GO:0005516]; GTP binding [GO:0005525]; GTPase activity [GO:0003924]; kinase binding [GO:0019900]; protein kinase binding [GO:0019901]; RNA binding [GO:0003723]; translation elongation factor activity [GO:0003746]; tRNA binding [GO:0000049]		3512269; 2564392; 2183196; 15489334; 3960725; 17177976; 3346208; 2569467; 8650580; 9677419; 12426392; 12426393; 16139798; 17595531; 18029264; 17980171; 18263879; 19158340; 20832312; 25144183; 26497934; 26545399; 28108655; 28520920; 30612740; 30143613; 33495306
	P00451	Coagulation factor VIII (Antihemophilic factor, AHF) (Procoagulant component) [Cleaved into: Factor VIIIa heavy chain, 200 kDa isoform; Factor VIIIa heavy chain, 92 kDa isoform; Factor VIII B chain; Factor VIIIa light chain ]	F8		Q9UMR5	Lysosomal thioesterase PPT2, PPT-2, EC 3.1.2.- (S-thioesterase G14)	PPT2			Q5T0D2	unreviewed	Q5T0D2_HUMAN	Nucleoside-diphosphate kinase, EC 2.7.4.6	CMPK1	Homo sapiens (Human)				169	nucleoside monophosphate metabolic process [GO:0009123]; nucleotide metabolic process [GO:0009117]; phosphorylation [GO:0016310]	ATP binding [GO:0005524]; nucleoside diphosphate kinase activity [GO:0004550]; nucleoside monophosphate metabolic process [GO:0009123]; nucleotide metabolic process [GO:0009117]; phosphorylation [GO:0016310]	ATP binding [GO:0005524]; nucleoside diphosphate kinase activity [GO:0004550]			16710414; 19608861; 21269460; 24275569; 28112733		Q9UMR5	reviewed	PPT2_HUMAN	Lysosomal thioesterase PPT2, PPT-2, EC 3.1.2.- (S-thioesterase G14)	PPT2	302	Homo sapiens (Human)		FUNCTION: Removes thioester-linked fatty acyl groups from various substrates including S-palmitoyl-CoA. Has the highest S-thioesterase activity for the acyl groups palmitic and myristic acid followed by other short- and long-chain acyl substrates. However, because of structural constraints, is unable to remove palmitate from peptides or proteins. {ECO:0000269|PubMed:10417332, ECO:0000269|PubMed:1…		fatty-acyl-CoA biosynthetic process [GO:0046949]	extracellular exosome [GO:0070062]; intracellular membrane-bounded organelle [GO:0043231]; lysosomal lumen [GO:0043202]; lysosome [GO:0005764]	extracellular exosome [GO:0070062]; intracellular membrane-bounded organelle [GO:0043231]; lysosomal lumen [GO:0043202]; lysosome [GO:0005764]; palmitoyl hydrolase activity [GO:0098599]; palmitoyl-(protein) hydrolase activity [GO:0008474]; thiolester hydrolase activity [GO:0016790]; fatty-acyl-CoA biosynthetic process [GO:0046949]	palmitoyl hydrolase activity [GO:0098599]; palmitoyl-(protein) hydrolase activity [GO:0008474]; thiolester hydrolase activity [GO:0016790]		9341199; 10417332; 11230166; 14702039; 14656967; 14574404; 15489334; 14759258; 21269460; 25944712; 12855696; 10051407
	P05156	Complement factor I, EC 3.4.21.45 (C3B/C4B inactivator) [Cleaved into: Complement factor I heavy chain; Complement factor I light chain ]	CFI		P34896	Serine hydroxymethyltransferase, cytosolic, SHMT, EC 2.1.2.1 (Glycine hydroxymethyltransferase) (Serine methylase)	SHMT1			Q5U000	unreviewed	Q5U000_HUMAN	Cathepsin X, EC 3.4.18.1		Homo sapiens (Human)				303	proteolysis [GO:0006508]	cysteine-type peptidase activity [GO:0008234]; proteolysis [GO:0006508]	cysteine-type peptidase activity [GO:0008234]					P34896	reviewed	GLYC_HUMAN	Serine hydroxymethyltransferase, cytosolic, SHMT, EC 2.1.2.1 (Glycine hydroxymethyltransferase) (Serine methylase)	SHMT1	483	Homo sapiens (Human)	PATHWAY: One-carbon metabolism; tetrahydrofolate interconversion. {ECO:0000305|PubMed:24698160}.	FUNCTION: Interconversion of serine and glycine (PubMed:8505317, PubMed:24698160). {ECO:0000269|PubMed:24698160, ECO:0000269|PubMed:8505317}.	ACTIVITY REGULATION: Inhibited by tetrahydrofolate concentrations above 40 uM. {ECO:0000269|PubMed:24698160}.	cellular response to leukemia inhibitory factor [GO:1990830]; cellular response to tetrahydrofolate [GO:1904482]; dTMP biosynthetic process [GO:0006231]; folic acid metabolic process [GO:0046655]; glycine biosynthetic process from serine [GO:0019264]; glycine metabolic process [GO:0006544]; L-serine catabolic process [GO:0006565]; L-serine metabolic process [GO:0006563]; negative regulation of tr…	cytoplasm [GO:0005737]; cytosol [GO:0005829]; extracellular exosome [GO:0070062]; nucleoplasm [GO:0005654]; nucleus [GO:0005634]	cytoplasm [GO:0005737]; cytosol [GO:0005829]; extracellular exosome [GO:0070062]; nucleoplasm [GO:0005654]; nucleus [GO:0005634]; glycine hydroxymethyltransferase activity [GO:0004372]; identical protein binding [GO:0042802]; mRNA 5'-UTR binding [GO:0048027]; mRNA regulatory element binding translation repressor activity [GO:0000900]; protein homodimerization activity [GO:0042803]; pyridoxal phos…	glycine hydroxymethyltransferase activity [GO:0004372]; identical protein binding [GO:0042802]; mRNA 5'-UTR binding [GO:0048027]; mRNA regulatory element binding translation repressor activity [GO:0000900]; protein homodimerization activity [GO:0042803]; pyridoxal phosphate binding [GO:0030170]; serine binding [GO:0070905]; small molecule binding [GO:0036094]; zinc ion binding [GO:0008270]		8505317; 9056951; 14702039; 16625196; 15489334; 19608861; 21269460; 24075985; 24698160; 24275569; 25619277; 9753690
	P15529	Membrane cofactor protein (TLX) (Trophoblast leukocyte common antigen) (CD antigen CD46)	CD46		A0A5C2GC49	IGH + IGL c153_light_IGKV3-20_IGKJ4				Q5VVQ7	unreviewed	Q5VVQ7_HUMAN	C4b-binding protein beta chain	C4BPB	Homo sapiens (Human)				181						16710414		A0A5C2GC49	unreviewed	A0A5C2GC49_HUMAN	IGH + IGL c153_light_IGKV3-20_IGKJ4		109	Homo sapiens (Human)
	Q03591	Complement factor H-related protein 1, FHR-1 (H factor-like protein 1, FHL-1, H-factor-like 1) (H36)	CFHR1		Q9BY67	Cell adhesion molecule 1 (Immunoglobulin superfamily member 4, IgSF4) (Nectin-like protein 2, NECL-2) (Spermatogenic immunoglobulin superfamily, SgIgSF) (Synaptic cell adhesion molecule, SynCAM) (Tumor suppressor in lung cancer 1, TSLC-1)	CADM1			Q68CK4	unreviewed	Q68CK4_HUMAN	Leucine-rich alpha-2-glycoprotein (Leucine-rich alpha-2-glycoprotein 1) (cDNA FLJ14476 fis, clone MAMMA1001388, highly similar to Leucine-rich alpha-2-glycoprotein) (cDNA, FLJ95324, highly similar to Homo sapiens leucine-rich alpha-2-glycoprotein 1 (LRG1), mRNA)	HMFT1766 LRG1 hCG_2004087	Homo sapiens (Human)				347						11181995; 15221005		Q9BY67	reviewed	CADM1_HUMAN	Cell adhesion molecule 1 (Immunoglobulin superfamily member 4, IgSF4) (Nectin-like protein 2, NECL-2) (Spermatogenic immunoglobulin superfamily, SgIgSF) (Synaptic cell adhesion molecule, SynCAM) (Tumor suppressor in lung cancer 1, TSLC-1)	CADM1 IGSF4 IGSF4A NECL2 SYNCAM TSLC1	442	Homo sapiens (Human)		FUNCTION: Mediates homophilic cell-cell adhesion in a Ca(2+)-independent manner (PubMed:22438059, PubMed:12050160). Also mediates heterophilic cell-cell adhesion with CADM3 and NECTIN3 in a Ca(2+)-independent manner (By similarity). Interaction with CRTAM promotes natural killer (NK) cell cytotoxicity and interferon-gamma (IFN-gamma) secretion by CD8+ cells in vitro as well as NK cell-mediated re…		apoptotic process [GO:0006915]; brain development [GO:0007420]; cell differentiation [GO:0030154]; cell recognition [GO:0008037]; detection of stimulus [GO:0051606]; heterophilic cell-cell adhesion via plasma membrane cell adhesion molecules [GO:0007157]; homophilic cell adhesion via plasma membrane adhesion molecules [GO:0007156]; immune system process [GO:0002376]; liver development [GO:0001889…	basolateral plasma membrane [GO:0016323]; cell-cell junction [GO:0005911]; integral component of membrane [GO:0016021]; neuron projection [GO:0043005]; plasma membrane [GO:0005886]; postsynaptic density [GO:0014069]; synapse [GO:0045202]	basolateral plasma membrane [GO:0016323]; cell-cell junction [GO:0005911]; integral component of membrane [GO:0016021]; neuron projection [GO:0043005]; plasma membrane [GO:0005886]; postsynaptic density [GO:0014069]; synapse [GO:0045202]; cell adhesion molecule binding [GO:0050839]; PDZ domain binding [GO:0030165]; protein homodimerization activity [GO:0042803]; signaling receptor binding [GO:000…	cell adhesion molecule binding [GO:0050839]; PDZ domain binding [GO:0030165]; protein homodimerization activity [GO:0042803]; signaling receptor binding [GO:0005102]		15893517; 22438059; 24722188; 14702039; 16554811; 15489334; 11279526; 12234973; 12050160; 14633730; 12925956; 12920246; 13679854; 15184878; 15811952; 15781451; 15905536; 16335952; 19159218; 19349973; 21269460; 29698475; 21131357; 23871486
	P06744	Glucose-6-phosphate isomerase, GPI, EC 5.3.1.9 (Autocrine motility factor, AMF) (Neuroleukin, NLK) (Phosphoglucose isomerase, PGI) (Phosphohexose isomerase, PHI) (Sperm antigen 36, SA-36)	GPI		A0A5C2GCT8	IGH + IGL c254_light_IGKV1-12_IGKJ1				Q6FGB3	unreviewed	Q6FGB3_HUMAN	4a-hydroxytetrahydrobiopterin dehydratase, EC 4.2.1.96	PCBD	Homo sapiens (Human)				104	tetrahydrobiopterin biosynthetic process [GO:0006729]	4-alpha-hydroxytetrahydrobiopterin dehydratase activity [GO:0008124]; tetrahydrobiopterin biosynthetic process [GO:0006729]	4-alpha-hydroxytetrahydrobiopterin dehydratase activity [GO:0008124]					A0A5C2GCT8	unreviewed	A0A5C2GCT8_HUMAN	IGH + IGL c254_light_IGKV1-12_IGKJ1		107	Homo sapiens (Human)
	P13987	CD59 glycoprotein (1F5 antigen) (20 kDa homologous restriction factor, HRF-20, HRF20) (MAC-inhibitory protein, MAC-IP) (MEM43 antigen) (Membrane attack complex inhibition factor, MACIF) (Membrane inhibitor of reactive lysis, MIRL) (Protectin) (CD antigen CD59)	CD59		O75309	Cadherin-16 (Kidney-specific cadherin, Ksp-cadherin)	CDH16			Q6FHN3	unreviewed	Q6FHN3_HUMAN	Nucleoside diphosphate kinase, EC 2.7.4.6	NME2 HEL-S-155an hCG_2001850	Homo sapiens (Human)				152	CTP biosynthetic process [GO:0006241]; GTP biosynthetic process [GO:0006183]; nucleoside diphosphate phosphorylation [GO:0006165]; UTP biosynthetic process [GO:0006228]	ATP binding [GO:0005524]; nucleoside diphosphate kinase activity [GO:0004550]; CTP biosynthetic process [GO:0006241]; GTP biosynthetic process [GO:0006183]; nucleoside diphosphate phosphorylation [GO:0006165]; UTP biosynthetic process [GO:0006228]	ATP binding [GO:0005524]; nucleoside diphosphate kinase activity [GO:0004550]			11181995; 15489334		O75309	reviewed	CAD16_HUMAN	Cadherin-16 (Kidney-specific cadherin, Ksp-cadherin)	CDH16 UNQ695/PRO1340	829	Homo sapiens (Human)		FUNCTION: Cadherins are calcium-dependent cell adhesion proteins. They preferentially interact with themselves in a homophilic manner in connecting cells; cadherins may thus contribute to the sorting of heterogeneous cell types.		calcium-dependent cell-cell adhesion via plasma membrane cell adhesion molecules [GO:0016339]; cell adhesion [GO:0007155]; homophilic cell adhesion via plasma membrane adhesion molecules [GO:0007156]	basolateral plasma membrane [GO:0016323]; extracellular exosome [GO:0070062]; integral component of plasma membrane [GO:0005887]	basolateral plasma membrane [GO:0016323]; extracellular exosome [GO:0070062]; integral component of plasma membrane [GO:0005887]; calcium ion binding [GO:0005509]; calcium-dependent cell-cell adhesion via plasma membrane cell adhesion molecules [GO:0016339]; cell adhesion [GO:0007155]; homophilic cell adhesion via plasma membrane adhesion molecules [GO:0007156]	calcium ion binding [GO:0005509]		9721215; 12975309; 14702039; 15616553; 15489334
	P81172	Hepcidin (Liver-expressed antimicrobial peptide 1, LEAP-1) (Putative liver tumor regressor, PLTR) [Cleaved into: Hepcidin-25, Hepc25; Hepcidin-20, Hepc20 ]	HAMP		A0A5C2GHS0	IG c1327_light_IGKV1D-13_IGKJ2				Q6IB39	unreviewed	Q6IB39_HUMAN	RNASE6 protein (Ribonuclease A D1) (Ribonuclease, RNase A family, k6, isoform CRA_a) (Testicular tissue protein Li 166) (cDNA, FLJ94144, Homo sapiens ribonuclease, RNase A family, k6 (RNASE6), mRNA)	RNASE6 RAD1 hCG_1640892	Homo sapiens (Human)				150	RNA metabolic process [GO:0016070]	endonuclease activity [GO:0004519]; nucleic acid binding [GO:0003676]; RNA metabolic process [GO:0016070]	endonuclease activity [GO:0004519]; nucleic acid binding [GO:0003676]			11181995; 24337645; 26862561		A0A5C2GHS0	unreviewed	A0A5C2GHS0_HUMAN	IG c1327_light_IGKV1D-13_IGKJ2		110	Homo sapiens (Human)
	P09601	Heme oxygenase 1, HO-1, EC 1.14.14.18 [Cleaved into: Heme oxygenase 1 soluble form ]	HMOX1		Q53Y41	Dopa decarboxylase (Aromatic L-amino acid decarboxylase) (Dopa decarboxylase (Aromatic L-amino acid decarboxylase), isoform CRA_a)	DDC			Q6IBD2	unreviewed	Q6IBD2_HUMAN	CST6 protein	CST6	Homo sapiens (Human)				149		cysteine-type endopeptidase inhibitor activity [GO:0004869]	cysteine-type endopeptidase inhibitor activity [GO:0004869]					Q53Y41	unreviewed	Q53Y41_HUMAN	Dopa decarboxylase (Aromatic L-amino acid decarboxylase) (Dopa decarboxylase (Aromatic L-amino acid decarboxylase), isoform CRA_a)	DDC hCG_1811384 tcag7.584	480	Homo sapiens (Human)				catecholamine biosynthetic process [GO:0042423]; cellular amino acid metabolic process [GO:0006520]		carboxy-lyase activity [GO:0016831]; pyridoxal phosphate binding [GO:0030170]; catecholamine biosynthetic process [GO:0042423]; cellular amino acid metabolic process [GO:0006520]	carboxy-lyase activity [GO:0016831]; pyridoxal phosphate binding [GO:0030170]		11181995; 12690205
	P68871	Hemoglobin subunit beta (Beta-globin) (Hemoglobin beta chain) [Cleaved into: LVV-hemorphin-7; Spinorphin ]	HBB		P19256	Lymphocyte function-associated antigen 3, Ag3 (Surface glycoprotein LFA-3) (CD antigen CD58)	CD58			Q6NZ44	unreviewed	Q6NZ44_HUMAN	Ferritin	FTH1	Homo sapiens (Human)		FUNCTION: Stores iron in a soluble, non-toxic, readily available form. Important for iron homeostasis. Iron is taken up in the ferrous form and deposited as ferric hydroxides after oxidation. {ECO:0000256|RuleBase:RU361145}.		183	cellular iron ion homeostasis [GO:0006879]; iron ion transport [GO:0006826]	ferric iron binding [GO:0008199]; cellular iron ion homeostasis [GO:0006879]; iron ion transport [GO:0006826]	ferric iron binding [GO:0008199]			15489334		P19256	reviewed	LFA3_HUMAN	Lymphocyte function-associated antigen 3, Ag3 (Surface glycoprotein LFA-3) (CD antigen CD58)	CD58 LFA3	250	Homo sapiens (Human)		FUNCTION: Ligand of the T-lymphocyte CD2 glycoprotein. This interaction is important in mediating thymocyte interactions with thymic epithelial cells, antigen-independent and -dependent interactions of T-lymphocytes with target cells and antigen-presenting cells and the T-lymphocyte rosetting with erythrocytes. In addition, the LFA-3/CD2 interaction may prime response by both the CD2+ and LFA-3+ …		cell-cell adhesion [GO:0098609]; cellular response to interferon-gamma [GO:0071346]; cellular response to tumor necrosis factor [GO:0071356]; heterotypic cell-cell adhesion [GO:0034113]; positive regulation of interleukin-8 production [GO:0032757]	cell surface [GO:0009986]; extracellular exosome [GO:0070062]; ficolin-1-rich granule membrane [GO:0101003]; integral component of plasma membrane [GO:0005887]; membrane [GO:0016020]; plasma membrane [GO:0005886]; secretory granule membrane [GO:0030667]	cell surface [GO:0009986]; extracellular exosome [GO:0070062]; ficolin-1-rich granule membrane [GO:0101003]; integral component of plasma membrane [GO:0005887]; membrane [GO:0016020]; plasma membrane [GO:0005886]; secretory granule membrane [GO:0030667]; signaling receptor binding [GO:0005102]; cell-cell adhesion [GO:0098609]; cellular response to interferon-gamma [GO:0071346]; cellular response …	signaling receptor binding [GO:0005102]		3309127; 3313052; 9510189; 14702039; 16710414; 14759258; 17566972; 28813417; 29691324; 10380930; 10200255
	P69905	Hemoglobin subunit alpha (Alpha-globin) (Hemoglobin alpha chain) [Cleaved into: Hemopressin ]	HBA1;		A0A024RAB6	Heparan sulfate proteoglycan 2 (Perlecan), isoform CRA_b	HSPG2			Q6P6D7	unreviewed	Q6P6D7_HUMAN	Phosphoglycerate mutase, EC 5.4.2.11, EC 5.4.2.4	PGAM1	Homo sapiens (Human)				254	glycolytic process [GO:0006096]	bisphosphoglycerate mutase activity [GO:0004082]; hydrolase activity [GO:0016787]; phosphoglycerate mutase activity [GO:0004619]; glycolytic process [GO:0006096]	bisphosphoglycerate mutase activity [GO:0004082]; hydrolase activity [GO:0016787]; phosphoglycerate mutase activity [GO:0004619]			15489334		A0A024RAB6	unreviewed	A0A024RAB6_HUMAN	Heparan sulfate proteoglycan 2 (Perlecan), isoform CRA_b	HSPG2 hCG_1981506	4346	Homo sapiens (Human)				circulatory system development [GO:0072359]	basement membrane [GO:0005604]; membrane [GO:0016020]	basement membrane [GO:0005604]; membrane [GO:0016020]; calcium ion binding [GO:0005509]; circulatory system development [GO:0072359]	calcium ion binding [GO:0005509]		11181995
	Q695T7	Sodium-dependent neutral amino acid transporter B(0)AT1 (Solute carrier family 6 member 19) (System B(0) neutral amino acid transporter AT1)	SLC6A19		Q13332	Receptor-type tyrosine-protein phosphatase S, R-PTP-S, EC 3.1.3.48 (Receptor-type tyrosine-protein phosphatase sigma, R-PTP-sigma)	PTPRS			Q6XYD1	unreviewed	Q6XYD1_HUMAN	LP2698		Homo sapiens (Human)				253		carbohydrate binding [GO:0030246]	carbohydrate binding [GO:0030246]					Q13332	reviewed	PTPRS_HUMAN	Receptor-type tyrosine-protein phosphatase S, R-PTP-S, EC 3.1.3.48 (Receptor-type tyrosine-protein phosphatase sigma, R-PTP-sigma)	PTPRS	1948	Homo sapiens (Human)		FUNCTION: Cell surface receptor that binds to glycosaminoglycans, including chondroitin sulfate proteoglycans and heparan sulfate proteoglycan (PubMed:21454754). Binding to chondroitin sulfate and heparan sulfate proteoglycans has opposite effects on PTPRS oligomerization and regulation of neurite outgrowth. Contributes to the inhibition of neurite and axonal outgrowth by chondroitin sulfate prot…		negative regulation of axon extension [GO:0030517]; negative regulation of axon regeneration [GO:0048681]; negative regulation of collateral sprouting [GO:0048671]; negative regulation of dendritic spine development [GO:0061000]; negative regulation of interferon-alpha production [GO:0032687]; negative regulation of interferon-beta production [GO:0032688]; negative regulation of neuron projection…	anchoring junction [GO:0070161]; axon [GO:0030424]; cytosol [GO:0005829]; extracellular exosome [GO:0070062]; growth cone [GO:0030426]; integral component of plasma membrane [GO:0005887]; integral component of postsynaptic density membrane [GO:0099061]; integral component of synaptic vesicle membrane [GO:0030285]; perikaryon [GO:0043204]; plasma membrane [GO:0005886]	anchoring junction [GO:0070161]; axon [GO:0030424]; cytosol [GO:0005829]; extracellular exosome [GO:0070062]; growth cone [GO:0030426]; integral component of plasma membrane [GO:0005887]; integral component of postsynaptic density membrane [GO:0099061]; integral component of synaptic vesicle membrane [GO:0030285]; perikaryon [GO:0043204]; plasma membrane [GO:0005886]; chondroitin sulfate binding …	chondroitin sulfate binding [GO:0035374]; heparan sulfate proteoglycan binding [GO:0043395]; heparin binding [GO:0008201]; phosphoprotein phosphatase activity [GO:0004721]; protein tyrosine phosphatase activity [GO:0004725]		8524829; 8992885; 15057824; 15489334; 1370651; 9624153; 16335952; 19159218; 19349973; 26231120; 18058037; 21454754; 23820885; 25385546; 16959974
	P06865	Beta-hexosaminidase subunit alpha, EC 3.2.1.52 (Beta-N-acetylhexosaminidase subunit alpha, Hexosaminidase subunit A) (N-acetyl-beta-glucosaminidase subunit alpha)	HEXA		Q6ISS4	Leukocyte-associated immunoglobulin-like receptor 2, LAIR-2 (CD antigen CD306)	LAIR2			Q6ZMN9	unreviewed	Q6ZMN9_HUMAN	cDNA FLJ16792 fis, clone TBAES2007379, moderately similar to Homo sapiens signal peptide, CUB domain, EGF-like 2 (SCUBE2)		Homo sapiens (Human)				682		calcium ion binding [GO:0005509]	calcium ion binding [GO:0005509]					Q6ISS4	reviewed	LAIR2_HUMAN	Leukocyte-associated immunoglobulin-like receptor 2, LAIR-2 (CD antigen CD306)	LAIR2 CD306	152	Homo sapiens (Human)					extracellular region [GO:0005576]; plasma membrane [GO:0005886]	extracellular region [GO:0005576]; plasma membrane [GO:0005886]			9285412; 10229813; 15489334
	P08237	ATP-dependent 6-phosphofructokinase, muscle type, ATP-PFK, PFK-M, EC 2.7.1.11 (6-phosphofructokinase type A) (Phosphofructo-1-kinase isozyme A, PFK-A) (Phosphohexokinase)	PFKM		Q9BPX5	Actin-related protein 2/3 complex subunit 5-like protein (Arp2/3 complex 16 kDa subunit 2, ARC16-2)	ARPC5L			Q86TI6	unreviewed	Q86TI6_HUMAN	SCUBE1 protein	SCUBE1	Homo sapiens (Human)				347		calcium ion binding [GO:0005509]	calcium ion binding [GO:0005509]			15489334		Q9BPX5	reviewed	ARP5L_HUMAN	Actin-related protein 2/3 complex subunit 5-like protein (Arp2/3 complex 16 kDa subunit 2, ARC16-2)	ARPC5L	153	Homo sapiens (Human)		FUNCTION: May function as component of the Arp2/3 complex which is involved in regulation of actin polymerization and together with an activating nucleation-promoting factor (NPF) mediates the formation of branched actin networks.		Arp2/3 complex-mediated actin nucleation [GO:0034314]; cell migration [GO:0016477]; regulation of actin filament polymerization [GO:0030833]	Arp2/3 protein complex [GO:0005885]; cytoplasm [GO:0005737]; extracellular exosome [GO:0070062]; focal adhesion [GO:0005925]; glutamatergic synapse [GO:0098978]	Arp2/3 protein complex [GO:0005885]; cytoplasm [GO:0005737]; extracellular exosome [GO:0070062]; focal adhesion [GO:0005925]; glutamatergic synapse [GO:0098978]; actin filament binding [GO:0051015]; Arp2/3 complex-mediated actin nucleation [GO:0034314]; cell migration [GO:0016477]; regulation of actin filament polymerization [GO:0030833]	actin filament binding [GO:0051015]		15164053; 15489334; 17081983; 20068231; 21269460; 23186163; 24275569; 25944712
	P19440	Glutathione hydrolase 1 proenzyme, EC 3.4.19.13 (Gamma-glutamyltransferase 1) (Gamma-glutamyltranspeptidase 1, GGT 1, EC 2.3.2.2) (Leukotriene-C4 hydrolase, EC 3.4.19.14) (CD antigen CD224) [Cleaved into: Glutathione hydrolase 1 heavy chain; Glutathione hydrolase 1 light chain ]	GGT1		G9K7P3	Keratin 6A				Q86Z22	unreviewed	Q86Z22_HUMAN	Epididymis secretory protein Li 297 (Epididymis secretory sperm binding protein)	HEL-S-297	Homo sapiens (Human)				226								G9K7P3	unreviewed	G9K7P3_MUSPF	Keratin 6A		195	Mustela putorius furo (European domestic ferret) (Mustela furo)					intermediate filament [GO:0005882]	intermediate filament [GO:0005882]			23236062
	P02751	Fibronectin, FN (Cold-insoluble globulin, CIG) [Cleaved into: Anastellin; Ugl-Y1; Ugl-Y2; Ugl-Y3 ]	FN1		O14818	Proteasome subunit alpha type-7 (Proteasome subunit RC6-1) (Proteasome subunit XAPC7)	PSMA7			Q8NFL8	unreviewed	Q8NFL8_HUMAN	Amphiphysin I variant CT2	AMPH	Homo sapiens (Human)				452						12023042		O14818	reviewed	PSA7_HUMAN	Proteasome subunit alpha type-7 (Proteasome subunit RC6-1) (Proteasome subunit XAPC7)	PSMA7 HSPC	248	Homo sapiens (Human)		FUNCTION: Component of the 20S core proteasome complex involved in the proteolytic degradation of most intracellular proteins. This complex plays numerous essential roles within the cell by associating with different regulatory particles. Associated with two 19S regulatory particles, forms the 26S proteasome and thus participates in the ATP-dependent degradation of ubiquitinated proteins. The 26S…		proteasomal protein catabolic process [GO:0010498]; proteasome-mediated ubiquitin-dependent protein catabolic process [GO:0043161]	cytoplasm [GO:0005737]; cytosol [GO:0005829]; extracellular exosome [GO:0070062]; nucleoplasm [GO:0005654]; nucleus [GO:0005634]; postsynapse [GO:0098794]; proteasome complex [GO:0000502]; proteasome core complex [GO:0005839]; proteasome core complex, alpha-subunit complex [GO:0019773]	cytoplasm [GO:0005737]; cytosol [GO:0005829]; extracellular exosome [GO:0070062]; nucleoplasm [GO:0005654]; nucleus [GO:0005634]; postsynapse [GO:0098794]; proteasome complex [GO:0000502]; proteasome core complex [GO:0005839]; proteasome core complex, alpha-subunit complex [GO:0019773]; identical protein binding [GO:0042802]; proteasomal protein catabolic process [GO:0010498]; proteasome-mediated…	identical protein binding [GO:0042802]		8764072; 11042152; 14702039; 11780052; 15489334; 8610016; 10748218; 11389899; 11713272; 11574696; 12119296; 12181345; 14550573; 15244466; 14759258; 14998988; 15987638; 16251969; 16678104; 17323924; 18202793; 19362550; 19734229; 19442227; 19608861; 21269460; 24275569; 25944712; 27176742; 26133119; 25599644; 27428775; 27342858; 27493187; 34711951; 23033978
	Q9UGM3	Deleted in malignant brain tumors 1 protein (Glycoprotein 340, Gp-340) (Hensin) (Salivary agglutinin, SAG) (Surfactant pulmonary-associated D-binding protein)	DMBT1		A0A024R4J8	Kallikrein 6 (Neurosin, zyme), isoform CRA_b	KLK6			Q8TAY0	unreviewed	Q8TAY0_HUMAN	Insulin-like growth factor binding protein, acid labile subunit	IGFALS	Homo sapiens (Human)				605						15489334		A0A024R4J8	unreviewed	A0A024R4J8_HUMAN	Kallikrein 6 (Neurosin, zyme), isoform CRA_b	KLK6 hCG_22934	244	Homo sapiens (Human)				proteolysis [GO:0006508]; regulation of neuron projection development [GO:0010975]	cornified envelope [GO:0001533]	cornified envelope [GO:0001533]; serine-type endopeptidase activity [GO:0004252]; proteolysis [GO:0006508]; regulation of neuron projection development [GO:0010975]	serine-type endopeptidase activity [GO:0004252]		11181995
	Q99972	Myocilin (Myocilin 55 kDa subunit) (Trabecular meshwork-induced glucocorticoid response protein) [Cleaved into: Myocilin, N-terminal fragment (Myocilin 20 kDa N-terminal fragment); Myocilin, C-terminal fragment (Myocilin 35 kDa N-terminal fragment) ]	MYOC		P05387	60S acidic ribosomal protein P2 (Large ribosomal subunit protein P2) (Renal carcinoma antigen NY-REN-44)	RPLP2			Q8WVB5	unreviewed	Q8WVB5_HUMAN	Metallothionein	MT1X	Homo sapiens (Human)		FUNCTION: Metallothioneins have a high content of cysteine residues that bind various heavy metals. {ECO:0000256|RuleBase:RU000621}.		61	cellular response to metal ion [GO:0071248]	metal ion binding [GO:0046872]; cellular response to metal ion [GO:0071248]	metal ion binding [GO:0046872]			15489334		P05387	reviewed	RLA2_HUMAN	60S acidic ribosomal protein P2 (Large ribosomal subunit protein P2) (Renal carcinoma antigen NY-REN-44)	RPLP2 D11S2243E RPP2	115	Homo sapiens (Human)		FUNCTION: Plays an important role in the elongation step of protein synthesis.		cytoplasmic translation [GO:0002181]; cytoplasmic translational elongation [GO:0002182]; translation [GO:0006412]	cytoplasm [GO:0005737]; cytosol [GO:0005829]; cytosolic large ribosomal subunit [GO:0022625]; extracellular exosome [GO:0070062]; focal adhesion [GO:0005925]; membrane [GO:0016020]	cytoplasm [GO:0005737]; cytosol [GO:0005829]; cytosolic large ribosomal subunit [GO:0022625]; extracellular exosome [GO:0070062]; focal adhesion [GO:0005925]; membrane [GO:0016020]; structural constituent of ribosome [GO:0003735]; cytoplasmic translation [GO:0002181]; cytoplasmic translational elongation [GO:0002182]; translation [GO:0006412]	structural constituent of ribosome [GO:0003735]		3323886; 2153399; 11875025; 14702039; 16554811; 15489334; 1286669; 10508479; 14654843; 14997482; 17081983; 16964243; 18691976; 18669648; 19413330; 19369195; 19690332; 19608861; 20068231; 21269460; 21406692; 23186163; 24524803; 24275569; 25944712; 20385603; 23636399
	P09467	Fructose-1,6-bisphosphatase 1, FBPase 1, EC 3.1.3.11 (D-fructose-1,6-bisphosphate 1-phosphohydrolase 1) (Liver FBPase)	FBP1		Q14624	Inter-alpha-trypsin inhibitor heavy chain H4, ITI heavy chain H4, ITI-HC4, Inter-alpha-inhibitor heavy chain 4 (Inter-alpha-trypsin inhibitor family heavy chain-related protein, IHRP) (Plasma kallikrein sensitive glycoprotein 120, Gp120, PK-120) [Cleaved into: 70 kDa inter-alpha-trypsin inhibitor heavy chain H4; 35 kDa inter-alpha-trypsin inhibitor heavy chain H4 ]	ITIH4			Q9H9L2	unreviewed	Q9H9L2_HUMAN	cDNA FLJ12672 fis, clone NT2RM4002339		Homo sapiens (Human)				685						14702039		Q14624	reviewed	ITIH4_HUMAN	Inter-alpha-trypsin inhibitor heavy chain H4, ITI heavy chain H4, ITI-HC4, Inter-alpha-inhibitor heavy chain 4 (Inter-alpha-trypsin inhibitor family heavy chain-related protein, IHRP) (Plasma kallikrein sensitive glycoprotein 120, Gp120, PK-120) [Cleaved into: 70 kDa inter-alpha-trypsin inhibitor heavy chain H4; 35 kDa inter-alpha-trypsin inhibitor heavy chain H4 ]	ITIH4 IHRP ITIHL1 PK120 PRO1851	930	Homo sapiens (Human)		FUNCTION: Type II acute-phase protein (APP) involved in inflammatory responses to trauma. May also play a role in liver development or regeneration. {ECO:0000269|PubMed:19263524}.		acute-phase response [GO:0006953]; hyaluronan metabolic process [GO:0030212]; response to cytokine [GO:0034097]	blood microparticle [GO:0072562]; collagen-containing extracellular matrix [GO:0062023]; extracellular exosome [GO:0070062]; extracellular region [GO:0005576]; plasma membrane [GO:0005886]; platelet dense granule lumen [GO:0031089]	blood microparticle [GO:0072562]; collagen-containing extracellular matrix [GO:0062023]; extracellular exosome [GO:0070062]; extracellular region [GO:0005576]; plasma membrane [GO:0005886]; platelet dense granule lumen [GO:0031089]; endopeptidase inhibitor activity [GO:0004866]; serine-type endopeptidase inhibitor activity [GO:0004867]; acute-phase response [GO:0006953]; hyaluronan metabolic proc…	endopeptidase inhibitor activity [GO:0004866]; serine-type endopeptidase inhibitor activity [GO:0004867]		7805892; 7775381; 8797089; 14702039; 16271702; 16641997; 7541790; 7947966; 10486281; 12754519; 14760718; 16335952; 19263524; 19159218; 21137033; 21269460; 22171320; 24884609; 24275569; 12147176
	Q9Y6Q6	Tumor necrosis factor receptor superfamily member 11A (Osteoclast differentiation factor receptor, ODFR) (Receptor activator of NF-KB) (CD antigen CD265)	TNFRSF11A		P00915	Carbonic anhydrase 1, EC 4.2.1.1 (Carbonate dehydratase I) (Carbonic anhydrase B, CAB) (Carbonic anhydrase I, CA-I) (Cyanamide hydratase CA1, EC 4.2.1.69)	CA1			Q9NXI0	unreviewed	Q9NXI0_HUMAN	cDNA FLJ20242 fis, clone COLF6369		Homo sapiens (Human)				162								P00915	reviewed	CAH1_HUMAN	Carbonic anhydrase 1, EC 4.2.1.1 (Carbonate dehydratase I) (Carbonic anhydrase B, CAB) (Carbonic anhydrase I, CA-I) (Cyanamide hydratase CA1, EC 4.2.1.69)	CA1	261	Homo sapiens (Human)		FUNCTION: Catalyzes the reversible hydration of carbon dioxide (PubMed:10550681, PubMed:18618712). Can hydrate cyanamide to urea (PubMed:10550681). {ECO:0000269|PubMed:10550681, ECO:0000269|PubMed:18618712}.	ACTIVITY REGULATION: Activated by histamine, imidazole, L-adrenaline, L- and D-histidine, and L- and D-phenylalanine. Inhibited by coumarins, sulfonamide derivatives such as acetazolamide, benzenesulfonamide and derivatives (4-carboxyethylbenzene-sulfonamide, 4-carboxyethylbenzene-sulfonamide ethyl ester, 4-(acetyl-2-aminoethyl)benzene-sulfonamide, 4-aminoethylbenzene-sulfonamide), and 'prong inh…	one-carbon metabolic process [GO:0006730]	cytoplasm [GO:0005737]; cytosol [GO:0005829]; extracellular exosome [GO:0070062]	cytoplasm [GO:0005737]; cytosol [GO:0005829]; extracellular exosome [GO:0070062]; arylesterase activity [GO:0004064]; carbonate dehydratase activity [GO:0004089]; cyanamide hydratase activity [GO:0018820]; hydro-lyase activity [GO:0016836]; zinc ion binding [GO:0008270]; one-carbon metabolic process [GO:0006730]	arylesterase activity [GO:0004064]; carbonate dehydratase activity [GO:0004089]; cyanamide hydratase activity [GO:0018820]; hydro-lyase activity [GO:0016836]; zinc ion binding [GO:0008270]		3104879; 2121614; 15489334; 4217196; 4625868; 4632246; 4207120; 10550681; 16807956; 16686544; 17127057; 19186056; 19206230; 18618712; 21269460; 24275569; 4622589; 804171; 6430186; 15299369; 8057362; 7932756; 12009884; 16870440; 16506782; 17314045; 17407288; 6781336; 7866410
	P03951	Coagulation factor XI, FXI, EC 3.4.21.27 (Plasma thromboplastin antecedent, PTA) [Cleaved into: Coagulation factor XIa heavy chain; Coagulation factor XIa light chain ]	F11		B7Z8W3	cDNA FLJ53272, highly similar to Homo sapiens LIM domain 7 (LMO7), mRNA				Q9NZ69	unreviewed	Q9NZ69_HUMAN	Blood coagulation factor XIII a subunit	F13A1	Homo sapiens (Human)				43								B7Z8W3	unreviewed	B7Z8W3_HUMAN	cDNA FLJ53272, highly similar to Homo sapiens LIM domain 7 (LMO7), mRNA		1275	Homo sapiens (Human)				regulation of cell adhesion [GO:0030155]; regulation of signaling [GO:0023051]	integral component of membrane [GO:0016021]	integral component of membrane [GO:0016021]; metal ion binding [GO:0046872]; regulation of cell adhesion [GO:0030155]; regulation of signaling [GO:0023051]	metal ion binding [GO:0046872]
	P01019	Angiotensinogen (Serpin A8) [Cleaved into: Angiotensin-1 (Angiotensin 1-10) (Angiotensin I, Ang I); Angiotensin-2 (Angiotensin 1-8) (Angiotensin II, Ang II); Angiotensin-3 (Angiotensin 2-8) (Angiotensin III, Ang III) (Des-Asp[1]-angiotensin II); Angiotensin-4 (Angiotensin 3-8) (Angiotensin IV, Ang IV); Angiotensin 1-9; Angiotensin 1-7; Angiotensin 1-5; Angiotensin 1-4 ]	AGT		P59998	Actin-related protein 2/3 complex subunit 4 (Arp2/3 complex 20 kDa subunit, p20-ARC)	ARPC4			Q9UJ72	reviewed	ANX10_HUMAN	Annexin A10 (Annexin-10) (Annexin-14)	ANXA10 ANX14	Homo sapiens (Human)				324		calcium ion binding [GO:0005509]; calcium-dependent phospholipid binding [GO:0005544]	calcium ion binding [GO:0005509]; calcium-dependent phospholipid binding [GO:0005544]			10458909; 15489334		P59998	reviewed	ARPC4_HUMAN	Actin-related protein 2/3 complex subunit 4 (Arp2/3 complex 20 kDa subunit, p20-ARC)	ARPC4 ARC20	168	Homo sapiens (Human)		FUNCTION: Actin-binding component of the Arp2/3 complex, a multiprotein complex that mediates actin polymerization upon stimulation by nucleation-promoting factor (NPF) (PubMed:9230079). The Arp2/3 complex mediates the formation of branched actin networks in the cytoplasm, providing the force for cell motility (PubMed:9230079). In addition to its role in the cytoplasmic cytoskeleton, the Arp2/3 c…		actin filament polymerization [GO:0030041]; actin nucleation [GO:0045010]; Arp2/3 complex-mediated actin nucleation [GO:0034314]; regulation of actin filament polymerization [GO:0030833]	Arp2/3 protein complex [GO:0005885]; cell projection [GO:0042995]; cytosol [GO:0005829]; extracellular exosome [GO:0070062]; nucleus [GO:0005634]; site of double-strand break [GO:0035861]	Arp2/3 protein complex [GO:0005885]; cell projection [GO:0042995]; cytosol [GO:0005829]; extracellular exosome [GO:0070062]; nucleus [GO:0005634]; site of double-strand break [GO:0035861]; actin binding [GO:0003779]; enzyme binding [GO:0019899]; structural constituent of cytoskeleton [GO:0005200]; actin filament polymerization [GO:0030041]; actin nucleation [GO:0045010]; Arp2/3 complex-mediated a…	actin binding [GO:0003779]; enzyme binding [GO:0019899]; structural constituent of cytoskeleton [GO:0005200]		9359840; 9230079; 16641997; 15489334; 12665801; 11741539; 29925947
	Q02246	Contactin-2 (Axonal glycoprotein TAG-1) (Axonin-1) (Transient axonal glycoprotein 1, TAX-1)	CNTN2		P27348	14-3-3 protein theta (14-3-3 protein T-cell) (14-3-3 protein tau) (Protein HS1)	YWHAQ			Q9UNH2	unreviewed	Q9UNH2_HUMAN	MC51L-53L-54L homolog		Homo sapiens (Human)				184		interleukin-18 binding [GO:0042007]	interleukin-18 binding [GO:0042007]			10329540		P27348	reviewed	1433T_HUMAN	14-3-3 protein theta (14-3-3 protein T-cell) (14-3-3 protein tau) (Protein HS1)	YWHAQ	245	Homo sapiens (Human)		FUNCTION: Adapter protein implicated in the regulation of a large spectrum of both general and specialized signaling pathways. Binds to a large number of partners, usually by recognition of a phosphoserine or phosphothreonine motif. Binding generally results in the modulation of the activity of the binding partner. Negatively regulates the kinase activity of PDPK1. {ECO:0000269|PubMed:12177059}.		negative regulation of transcription, DNA-templated [GO:0045892]; protein localization [GO:0008104]; protein targeting [GO:0006605]; signal transduction [GO:0007165]; small GTPase mediated signal transduction [GO:0007264]; substantia nigra development [GO:0021762]	cytoplasm [GO:0005737]; cytosol [GO:0005829]; extracellular exosome [GO:0070062]; focal adhesion [GO:0005925]; membrane [GO:0016020]; protein-containing complex [GO:0032991]	cytoplasm [GO:0005737]; cytosol [GO:0005829]; extracellular exosome [GO:0070062]; focal adhesion [GO:0005925]; membrane [GO:0016020]; protein-containing complex [GO:0032991]; identical protein binding [GO:0042802]; protein domain specific binding [GO:0019904]; protein N-terminus binding [GO:0047485]; negative regulation of transcription, DNA-templated [GO:0045892]; protein localization [GO:000810…	identical protein binding [GO:0042802]; protein domain specific binding [GO:0019904]; protein N-terminus binding [GO:0047485]		2015305; 8515476; 15489334; 12665801; 23572552; 9360956; 10862767; 11080204; 12042314; 12177059; 14654843; 15159416; 17081983; 16959763; 19172738; 18691976; 18669648; 19640509; 19690332; 19608861; 20068231; 21269460; 22814378; 24275569; 26047703; 25588844; 25944712; 27030597; 28436939; 28112733; 7603573; 17085597
	P04264	Keratin, type II cytoskeletal 1 (67 kDa cytokeratin) (Cytokeratin-1, CK-1) (Hair alpha protein) (Keratin-1, K1) (Type-II keratin Kb1)	KRT1		A0A172Q381	Endosialin	TEM1			S4R371	unreviewed	S4R371_HUMAN	Fatty acid-binding protein, heart	FABP3	Homo sapiens (Human)				132		lipid binding [GO:0008289]	lipid binding [GO:0008289]			16710414; 22223895		A0A172Q381	unreviewed	A0A172Q381_HUMAN	Endosialin	TEM1	668	Homo sapiens (Human)						calcium ion binding [GO:0005509]	calcium ion binding [GO:0005509]
	P13645	Keratin, type I cytoskeletal 10 (Cytokeratin-10, CK-10) (Keratin-10, K10)	KRT10		A0A5C2G193	IGL c2744_light_IGLV7-46_IGLJ2				S4R3Z2	unreviewed	S4R3Z2_HUMAN	Aldo-keto reductase family 1 member C3 (Aldo-keto reductase family 1, member C3 (3-alpha hydroxysteroid dehydrogenase, type II), isoform CRA_a)	AKR1C3 hCG_19343	Homo sapiens (Human)	PATHWAY: Steroid metabolism. {ECO:0000256|ARBA:ARBA00004854}.			300		estradiol 17-beta-dehydrogenase activity [GO:0004303]	estradiol 17-beta-dehydrogenase activity [GO:0004303]			11181995; 15164054; 21269460; 24275569		A0A5C2G193	unreviewed	A0A5C2G193_HUMAN	IGL c2744_light_IGLV7-46_IGLJ2		110	Homo sapiens (Human)
	P02533	Keratin, type I cytoskeletal 14 (Cytokeratin-14, CK-14) (Keratin-14, K14)	KRT14		P51693	Amyloid beta precursor like protein 1 (Amyloid beta (A4) precursor-like protein 1) (Amyloid-like protein 1, APLP, APLP-1) [Cleaved into: C30 ]	APLP1			V9HW48	unreviewed	V9HW48_HUMAN	SH3 domain-binding glutamic acid-rich-like protein	HEL-S-115 SH3BGRL hCG_14922	Homo sapiens (Human)				114						11181995		P51693	reviewed	APLP1_HUMAN	Amyloid beta precursor like protein 1 (Amyloid beta (A4) precursor-like protein 1) (Amyloid-like protein 1, APLP, APLP-1) [Cleaved into: C30 ]	APLP1	650	Homo sapiens (Human)		FUNCTION: May play a role in postsynaptic function. The C-terminal gamma-secretase processed fragment, ALID1, activates transcription activation through APBB1 (Fe65) binding (By similarity). Couples to JIP signal transduction through C-terminal binding. May interact with cellular G-protein signaling pathways. Can regulate neurite outgrowth through binding to components of the extracellular matrix…		animal organ morphogenesis [GO:0009887]; apoptotic process [GO:0006915]; axonogenesis [GO:0007409]; cell adhesion [GO:0007155]; cellular response to norepinephrine stimulus [GO:0071874]; central nervous system development [GO:0007417]; endocytosis [GO:0006897]; extracellular matrix organization [GO:0030198]; forebrain development [GO:0030900]; mRNA polyadenylation [GO:0006378]; negative regulatio…	basement membrane [GO:0005604]; Golgi apparatus [GO:0005794]; integral component of membrane [GO:0016021]; nucleoplasm [GO:0005654]; perinuclear region of cytoplasm [GO:0048471]; plasma membrane [GO:0005886]	basement membrane [GO:0005604]; Golgi apparatus [GO:0005794]; integral component of membrane [GO:0016021]; nucleoplasm [GO:0005654]; perinuclear region of cytoplasm [GO:0048471]; plasma membrane [GO:0005886]; alpha-2A adrenergic receptor binding [GO:0031694]; alpha-2B adrenergic receptor binding [GO:0031695]; alpha-2C adrenergic receptor binding [GO:0031696]; heparin binding [GO:0008201]; identic…	alpha-2A adrenergic receptor binding [GO:0031694]; alpha-2B adrenergic receptor binding [GO:0031695]; alpha-2C adrenergic receptor binding [GO:0031696]; heparin binding [GO:0008201]; identical protein binding [GO:0042802]; transition metal ion binding [GO:0046914]		9428684; 9521588; 15057824; 15489334; 7494461; 7929392; 9890987; 12135352; 19838169; 23234360; 21574595
	P13647	Keratin, type II cytoskeletal 5 (58 kDa cytokeratin) (Cytokeratin-5, CK-5) (Keratin-5, K5) (Type-II keratin Kb5)	KRT5		O43488	Aflatoxin B1 aldehyde reductase member 2, EC 1.1.1.n11 (AFB1 aldehyde reductase 1, AFB1-AR 1) (Aldoketoreductase 7) (Succinic semialdehyde reductase, SSA reductase)	AKR7A2			V9HW59	unreviewed	V9HW59_HUMAN	Annexin	HEL-S-274	Homo sapiens (Human)				321		calcium ion binding [GO:0005509]; calcium-dependent phospholipid binding [GO:0005544]	calcium ion binding [GO:0005509]; calcium-dependent phospholipid binding [GO:0005544]					O43488	reviewed	ARK72_HUMAN	Aflatoxin B1 aldehyde reductase member 2, EC 1.1.1.n11 (AFB1 aldehyde reductase 1, AFB1-AR 1) (Aldoketoreductase 7) (Succinic semialdehyde reductase, SSA reductase)	AKR7A2 AFAR AFAR1 AKR7	359	Homo sapiens (Human)		FUNCTION: Catalyzes the NADPH-dependent reduction of succinic semialdehyde to gamma-hydroxybutyrate. May have an important role in producing the neuromodulator gamma-hydroxybutyrate (GHB). Has broad substrate specificity. Has NADPH-dependent aldehyde reductase activity towards 2-carboxybenzaldehyde, 2-nitrobenzaldehyde and pyridine-2-aldehyde (in vitro). Can reduce 1,2-naphthoquinone and 9,10-phe…		carbohydrate metabolic process [GO:0005975]; cellular aldehyde metabolic process [GO:0006081]; daunorubicin metabolic process [GO:0044597]; doxorubicin metabolic process [GO:0044598]; lipid metabolic process [GO:0006629]	cytoplasm [GO:0005737]; cytosol [GO:0005829]; extracellular exosome [GO:0070062]; Golgi apparatus [GO:0005794]	cytoplasm [GO:0005737]; cytosol [GO:0005829]; extracellular exosome [GO:0070062]; Golgi apparatus [GO:0005794]; alditol:NADP+ 1-oxidoreductase activity [GO:0004032]; aldo-keto reductase (NADP) activity [GO:0004033]; electron transfer activity [GO:0009055]; phenanthrene-9,10-epoxide hydrolase activity [GO:0019119]; carbohydrate metabolic process [GO:0005975]; cellular aldehyde metabolic process [G…	alditol:NADP+ 1-oxidoreductase activity [GO:0004032]; aldo-keto reductase (NADP) activity [GO:0004033]; electron transfer activity [GO:0009055]; phenanthrene-9,10-epoxide hydrolase activity [GO:0019119]		16710414; 15489334; 9576847; 9823300; 10510318; 12071861; 17591773; 21269460; 23186163; 24275569; 25944712; 18752886
	P02461	Collagen alpha-1(III) chain	COL3A1		P27824	Calnexin (IP90) (Major histocompatibility complex class I antigen-binding protein p88) (p90)	CANX			V9HW76	unreviewed	V9HW76_HUMAN	Epididymis secretory protein Li 300 (Epididymis secretory sperm binding protein)	HEL-S-300	Homo sapiens (Human)				223								P27824	reviewed	CALX_HUMAN	Calnexin (IP90) (Major histocompatibility complex class I antigen-binding protein p88) (p90)	CANX	592	Homo sapiens (Human)		FUNCTION: Calcium-binding protein that interacts with newly synthesized monoglucosylated glycoproteins in the endoplasmic reticulum. It may act in assisting protein assembly and/or in the retention within the ER of unassembled protein subunits. It seems to play a major role in the quality control apparatus of the ER by the retention of incorrectly folded proteins. Associated with partial T-cell a…		aging [GO:0007568]; clathrin-dependent endocytosis [GO:0072583]; protein folding [GO:0006457]; protein folding in endoplasmic reticulum [GO:0034975]; protein secretion [GO:0009306]; synaptic vesicle endocytosis [GO:0048488]; ubiquitin-dependent ERAD pathway [GO:0030433]; viral protein processing [GO:0019082]	axon [GO:0030424]; dendrite cytoplasm [GO:0032839]; dendritic spine [GO:0043197]; endoplasmic reticulum [GO:0005783]; endoplasmic reticulum lumen [GO:0005788]; endoplasmic reticulum membrane [GO:0005789]; endoplasmic reticulum quality control compartment [GO:0044322]; extracellular exosome [GO:0070062]; glutamatergic synapse [GO:0098978]; integral component of lumenal side of endoplasmic reticulu…	axon [GO:0030424]; dendrite cytoplasm [GO:0032839]; dendritic spine [GO:0043197]; endoplasmic reticulum [GO:0005783]; endoplasmic reticulum lumen [GO:0005788]; endoplasmic reticulum membrane [GO:0005789]; endoplasmic reticulum quality control compartment [GO:0044322]; extracellular exosome [GO:0070062]; glutamatergic synapse [GO:0098978]; integral component of lumenal side of endoplasmic reticulu…	apolipoprotein binding [GO:0034185]; calcium ion binding [GO:0005509]; carbohydrate binding [GO:0030246]; ionotropic glutamate receptor binding [GO:0035255]; RNA binding [GO:0003723]; unfolded protein binding [GO:0051082]		8486646; 8136357; 8055875; 14702039; 15372022; 15489334; 1326756; 1286667; 9188622; 9420286; 12643545; 17081983; 16361248; 17081065; 18088087; 18691976; 18669648; 18318008; 19369195; 19690332; 19608861; 20801878; 20068231; 21269460; 21205830; 21406692; 22314232; 23186163; 23826168; 24275569; 25944712; 29765154; 31735293; 32783947
	P00736	Complement C1r subcomponent, EC 3.4.21.41 (Complement component 1 subcomponent r) [Cleaved into: Complement C1r subcomponent heavy chain; Complement C1r subcomponent light chain ]	C1R		A0A5C2FXS4	IGL c1141_light_IGKV3-20_IGKJ4 (IGL c1422_light_IGKV3-20_IGKJ4) (IGL c1444_light_IGKV3-20_IGKJ4)				V9HW78	unreviewed	V9HW78_HUMAN	Isocitrate dehydrogenase [NADP], EC 1.1.1.42	HEL-216	Homo sapiens (Human)				414	glyoxylate cycle [GO:0006097]; isocitrate metabolic process [GO:0006102]; tricarboxylic acid cycle [GO:0006099]	isocitrate dehydrogenase (NADP+) activity [GO:0004450]; magnesium ion binding [GO:0000287]; NAD binding [GO:0051287]; glyoxylate cycle [GO:0006097]; isocitrate metabolic process [GO:0006102]; tricarboxylic acid cycle [GO:0006099]	isocitrate dehydrogenase (NADP+) activity [GO:0004450]; magnesium ion binding [GO:0000287]; NAD binding [GO:0051287]					A0A5C2FXS4	unreviewed	A0A5C2FXS4_HUMAN	IGL c1141_light_IGKV3-20_IGKJ4 (IGL c1422_light_IGKV3-20_IGKJ4) (IGL c1444_light_IGKV3-20_IGKJ4)		107	Homo sapiens (Human)
	P22105	Tenascin-X, TN-X (Hexabrachion-like protein)	TNXB		Q9NPH3	Interleukin-1 receptor accessory protein, IL-1 receptor accessory protein, IL-1RAcP, EC 3.2.2.6 (Interleukin-1 receptor 3, IL-1R-3, IL-1R3)	IL1RAP			V9HWC6	unreviewed	V9HWC6_HUMAN	Peptidyl-prolyl cis-trans isomerase, PPIase, EC 5.2.1.8	HEL-S-39	Homo sapiens (Human)		FUNCTION: PPIases accelerate the folding of proteins. It catalyzes the cis-trans isomerization of proline imidic peptide bonds in oligopeptides. {ECO:0000256|RuleBase:RU363019}.		208	protein folding [GO:0006457]; protein peptidyl-prolyl isomerization [GO:0000413]	peptidyl-prolyl cis-trans isomerase activity [GO:0003755]; protein folding [GO:0006457]; protein peptidyl-prolyl isomerization [GO:0000413]	peptidyl-prolyl cis-trans isomerase activity [GO:0003755]					Q9NPH3	reviewed	IL1AP_HUMAN	Interleukin-1 receptor accessory protein, IL-1 receptor accessory protein, IL-1RAcP, EC 3.2.2.6 (Interleukin-1 receptor 3, IL-1R-3, IL-1R3)	IL1RAP C3orf13 IL1R3	570	Homo sapiens (Human)		FUNCTION: Coreceptor for IL1RL2 in the IL-36 signaling system (By similarity). Coreceptor with IL1R1 in the IL-1 signaling system. Associates with IL1R1 bound to IL1B to form the high affinity interleukin-1 receptor complex which mediates interleukin-1-dependent activation of NF-kappa-B and other pathways. Signaling involves the recruitment of adapter molecules such as TOLLIP, MYD88, and IRAK1 or…		immune response [GO:0006955]; inflammatory response [GO:0006954]; innate immune response [GO:0045087]; positive regulation of interleukin-13 production [GO:0032736]; positive regulation of interleukin-4 production [GO:0032753]; positive regulation of interleukin-5 production [GO:0032754]; positive regulation of interleukin-6 production [GO:0032755]; positive regulation of NF-kappaB transcription …	extracellular region [GO:0005576]; glutamatergic synapse [GO:0098978]; integral component of plasma membrane [GO:0005887]; membrane [GO:0016020]; plasma membrane [GO:0005886]	extracellular region [GO:0005576]; glutamatergic synapse [GO:0098978]; integral component of plasma membrane [GO:0005887]; membrane [GO:0016020]; plasma membrane [GO:0005886]; interleukin-1 receptor activity [GO:0004908]; interleukin-1 receptor binding [GO:0005149]; interleukin-33 receptor activity [GO:0002114]; NAD(P)+ nucleosidase activity [GO:0050135]; NAD+ nucleotidase, cyclic ADP-ribose gene…	interleukin-1 receptor activity [GO:0004908]; interleukin-1 receptor binding [GO:0005149]; interleukin-33 receptor activity [GO:0002114]; NAD(P)+ nucleosidase activity [GO:0050135]; NAD+ nucleotidase, cyclic ADP-ribose generating [GO:0061809]		9371760; 10799889; 12781872; 17949817; 19481478; 16641997; 15489334; 9479509; 9862719; 10653850; 12659850; 12530978; 18669648; 19369195; 19690332; 19836339; 20805474; 20068231; 22723552; 23479569; 23186163; 25595648; 20802483
	P05997	Collagen alpha-2(V) chain	COL5A2		P13598	Intercellular adhesion molecule 2, ICAM-2 (CD antigen CD102)	ICAM2			V9HWG2	unreviewed	V9HWG2_HUMAN	Epididymis luminal protein 30 (Testicular tissue protein Li 44)	HEL30	Homo sapiens (Human)				319	fatty acid metabolic process [GO:0006631]	NAD+ binding [GO:0070403]; oxidoreductase activity, acting on the CH-OH group of donors, NAD or NADP as acceptor [GO:0016616]; fatty acid metabolic process [GO:0006631]	NAD+ binding [GO:0070403]; oxidoreductase activity, acting on the CH-OH group of donors, NAD or NADP as acceptor [GO:0016616]					P13598	reviewed	ICAM2_HUMAN	Intercellular adhesion molecule 2, ICAM-2 (CD antigen CD102)	ICAM2	275	Homo sapiens (Human)		FUNCTION: ICAM proteins are ligands for the leukocyte adhesion protein LFA-1 (integrin alpha-L/beta-2). ICAM2 may play a role in lymphocyte recirculation by blocking LFA-1-dependent cell adhesion. It mediates adhesive interactions important for antigen-specific immune response, NK-cell mediated clearance, lymphocyte recirculation, and other cellular interactions important for immune response and …		cell adhesion [GO:0007155]; cell-cell adhesion [GO:0098609]	cleavage furrow [GO:0032154]; integral component of plasma membrane [GO:0005887]; membrane [GO:0016020]; microvillus [GO:0005902]; plasma membrane [GO:0005886]; uropod [GO:0001931]	cleavage furrow [GO:0032154]; integral component of plasma membrane [GO:0005887]; membrane [GO:0016020]; microvillus [GO:0005902]; plasma membrane [GO:0005886]; uropod [GO:0001931]; integrin binding [GO:0005178]; cell adhesion [GO:0007155]; cell-cell adhesion [GO:0098609]	integrin binding [GO:0005178]		2497351; 15489334; 19892738; 16335952; 19349973; 25944712; 9153399
	P60709	Actin, cytoplasmic 1 (Beta-actin) [Cleaved into: Actin, cytoplasmic 1, N-terminally processed ]	ACTB		P23528	Cofilin-1 (18 kDa phosphoprotein, p18) (Cofilin, non-muscle isoform)	CFL1			V9HWJ7	unreviewed	V9HWJ7_HUMAN	Epididymis secretory protein Li 37	HEL-S-37	Homo sapiens (Human)				627	actin filament bundle assembly [GO:0051017]	actin filament binding [GO:0051015]; calcium ion binding [GO:0005509]; actin filament bundle assembly [GO:0051017]	actin filament binding [GO:0051015]; calcium ion binding [GO:0005509]					P23528	reviewed	COF1_HUMAN	Cofilin-1 (18 kDa phosphoprotein, p18) (Cofilin, non-muscle isoform)	CFL1 CFL	166	Homo sapiens (Human)		FUNCTION: Binds to F-actin and exhibits pH-sensitive F-actin depolymerizing activity (PubMed:11812157). In conjunction with the subcortical maternal complex (SCMC), plays an essential role for zygotes to progress beyond the first embryonic cell divisions via regulation of actin dynamics (PubMed:15580268). Required for the centralization of the mitotic spindle and symmetric division of zygotes (By…		actin cytoskeleton organization [GO:0030036]; actin filament depolymerization [GO:0030042]; actin filament fragmentation [GO:0030043]; actin filament severing [GO:0051014]; cytoskeleton organization [GO:0007010]; establishment of spindle localization [GO:0051293]; mitotic cytokinesis [GO:0000281]; negative regulation of apoptotic process [GO:0043066]; positive regulation by host of viral process …	actin cytoskeleton [GO:0015629]; cytoplasm [GO:0005737]; cytosol [GO:0005829]; extracellular exosome [GO:0070062]; extracellular space [GO:0005615]; focal adhesion [GO:0005925]; growth cone [GO:0030426]; lamellipodium [GO:0030027]; lamellipodium membrane [GO:0031258]; membrane [GO:0016020]; nuclear matrix [GO:0016363]; nucleus [GO:0005634]; ruffle membrane [GO:0032587]; vesicle [GO:0031982]	actin cytoskeleton [GO:0015629]; cytoplasm [GO:0005737]; cytosol [GO:0005829]; extracellular exosome [GO:0070062]; extracellular space [GO:0005615]; focal adhesion [GO:0005925]; growth cone [GO:0030426]; lamellipodium [GO:0030027]; lamellipodium membrane [GO:0031258]; membrane [GO:0016020]; nuclear matrix [GO:0016363]; nucleus [GO:0005634]; ruffle membrane [GO:0032587]; vesicle [GO:0031982]; acti…	actin filament binding [GO:0051015]		2263493; 7552146; 8800436; 14702039; 15489334; 12665801; 8037689; 11812157; 12837278; 14654843; 15592455; 15580268; 17081983; 16548883; 18669648; 19413330; 19369195; 19690332; 19608861; 20068231; 21834987; 21269460; 21406692; 22223895; 22814378; 23186163; 23633677; 24275569; 25944712; 25556234; 28112733; 30550596; 14627701
	Q12805	EGF-containing fibulin-like extracellular matrix protein 1 (Extracellular protein S1-5) (Fibrillin-like protein) (Fibulin-3, FIBL-3)	EFEMP1		P52907	F-actin-capping protein subunit alpha-1 (CapZ alpha-1)	CAPZA1			W0UUR6	unreviewed	W0UUR6_HUMAN	Ribonuclease A F1 (Ribonuclease, RNase A family, 3 (Eosinophil cationic protein))	RAF1 RNASE3 hCG_40478	Homo sapiens (Human)				160	RNA metabolic process [GO:0016070]	endonuclease activity [GO:0004519]; nucleic acid binding [GO:0003676]; RNA metabolic process [GO:0016070]	endonuclease activity [GO:0004519]; nucleic acid binding [GO:0003676]			11181995; 24337645; 26862561		P52907	reviewed	CAZA1_HUMAN	F-actin-capping protein subunit alpha-1 (CapZ alpha-1)	CAPZA1	286	Homo sapiens (Human)		FUNCTION: F-actin-capping proteins bind in a Ca(2+)-independent manner to the fast growing ends of actin filaments (barbed end) thereby blocking the exchange of subunits at these ends. Unlike other capping proteins (such as gelsolin and severin), these proteins do not sever actin filaments. May play a role in the formation of epithelial cell junctions. {ECO:0000269|PubMed:22891260}.		actin cytoskeleton organization [GO:0030036]; barbed-end actin filament capping [GO:0051016]; cell junction assembly [GO:0034329]; protein-containing complex assembly [GO:0065003]	actin cytoskeleton [GO:0015629]; cytoskeleton [GO:0005856]; cytosol [GO:0005829]; extracellular exosome [GO:0070062]; extracellular region [GO:0005576]; F-actin capping protein complex [GO:0008290]; WASH complex [GO:0071203]	actin cytoskeleton [GO:0015629]; cytoskeleton [GO:0005856]; cytosol [GO:0005829]; extracellular exosome [GO:0070062]; extracellular region [GO:0005576]; F-actin capping protein complex [GO:0008290]; WASH complex [GO:0071203]; actin binding [GO:0003779]; actin filament binding [GO:0051015]; cadherin binding [GO:0045296]; actin cytoskeleton organization [GO:0030036]; barbed-end actin filament cappi…	actin binding [GO:0003779]; actin filament binding [GO:0051015]; cadherin binding [GO:0045296]		9331217; 16710414; 15489334; 19413330; 19922875; 19608861; 21269460; 22891260; 23186163; 24275569; 25944712; 30361697; 24951542; 12470955; 12480931
	Q14117	Dihydropyrimidinase, DHP, DHPase, EC 3.5.2.2 (Dihydropyrimidine amidohydrolase) (Hydantoinase)	DPYS		P26447	Protein S100-A4 (Calvasculin) (Metastasin) (Placental calcium-binding protein) (Protein Mts1) (S100 calcium-binding protein A4)	S100A4			W0UV60	unreviewed	W0UV60_HUMAN	Ribonuclease A F3 (Ribonuclease, RNase A family, 2 (Liver, eosinophil-derived neurotoxin))	RAF3 RNASE2 hCG_1778873	Homo sapiens (Human)				161	RNA metabolic process [GO:0016070]	endonuclease activity [GO:0004519]; nucleic acid binding [GO:0003676]; RNA metabolic process [GO:0016070]	endonuclease activity [GO:0004519]; nucleic acid binding [GO:0003676]			11181995; 24337645; 26862561		P26447	reviewed	S10A4_HUMAN	Protein S100-A4 (Calvasculin) (Metastasin) (Placental calcium-binding protein) (Protein Mts1) (S100 calcium-binding protein A4)	S100A4 CAPL MTS1	101	Homo sapiens (Human)		FUNCTION: Calcium-binding protein that plays a role in various cellular processes including motility, angiogenesis, cell differentiation, apoptosis, and autophagy (PubMed:16707441, PubMed:23752197, PubMed:30713770). Increases cell motility and invasiveness by interacting with non-muscle myosin heavy chain (NMMHC) IIA/MYH9 (PubMed:16707441). Mechanistically, promotes filament depolymerization and …		epithelial to mesenchymal transition [GO:0001837]; positive regulation of I-kappaB kinase/NF-kappaB signaling [GO:0043123]	collagen-containing extracellular matrix [GO:0062023]; extracellular exosome [GO:0070062]; extracellular region [GO:0005576]; extracellular space [GO:0005615]; neuron projection [GO:0043005]; nucleus [GO:0005634]; perinuclear region of cytoplasm [GO:0048471]	collagen-containing extracellular matrix [GO:0062023]; extracellular exosome [GO:0070062]; extracellular region [GO:0005576]; extracellular space [GO:0005615]; neuron projection [GO:0043005]; nucleus [GO:0005634]; perinuclear region of cytoplasm [GO:0048471]; actin binding [GO:0003779]; calcium ion binding [GO:0005509]; calcium-dependent protein binding [GO:0048306]; identical protein binding [GO…	actin binding [GO:0003779]; calcium ion binding [GO:0005509]; calcium-dependent protein binding [GO:0048306]; identical protein binding [GO:0042802]; RAGE receptor binding [GO:0050786]; RNA binding [GO:0003723]; transition metal ion binding [GO:0046914]		1384693; 8341667; 1329089; 14702039; 16710414; 15489334; 1482346; 11836260; 14654843; 16707441; 19608861; 21269460; 23024279; 23752197; 24275569; 26654597; 25944712; 30713770; 12379109; 28669632; 32442400
	P16422	Epithelial cell adhesion molecule, Ep-CAM (Adenocarcinoma-associated antigen) (Cell surface glycoprotein Trop-1) (Epithelial cell surface antigen) (Epithelial glycoprotein, EGP) (Epithelial glycoprotein 314, EGP314, hEGP314) (KS 1/4 antigen) (KSA) (Major gastrointestinal tumor-associated protein GA733-2) (Tumor-associated calcium signal transducer 1) (CD antigen CD326)	EPCAM		Q9H9P2	Chondrolectin (Transmembrane protein MT75)	CHODL			W0UV93	unreviewed	W0UV93_HUMAN	Ribonuclease A C1	RAC1	Homo sapiens (Human)				156	RNA metabolic process [GO:0016070]	endonuclease activity [GO:0004519]; nucleic acid binding [GO:0003676]; RNA metabolic process [GO:0016070]	endonuclease activity [GO:0004519]; nucleic acid binding [GO:0003676]			24337645; 26862561		Q9H9P2	reviewed	CHODL_HUMAN	Chondrolectin (Transmembrane protein MT75)	CHODL C21orf68 PRED12 UNQ872/PRO1890	273	Homo sapiens (Human)		FUNCTION: May play a role in the development of the nervous system such as in neurite outgrowth and elongation. May be involved in motor axon growth and guidance. {ECO:0000250|UniProtKB:Q568T5, ECO:0000250|UniProtKB:Q9CXM0}.		muscle organ development [GO:0007517]; nervous system development [GO:0007399]; positive regulation of axonogenesis [GO:0050772]	centrosome [GO:0005813]; cytoplasm [GO:0005737]; cytosol [GO:0005829]; endoplasmic reticulum membrane [GO:0005789]; integral component of membrane [GO:0016021]; perinuclear region of cytoplasm [GO:0048471]	centrosome [GO:0005813]; cytoplasm [GO:0005737]; cytosol [GO:0005829]; endoplasmic reticulum membrane [GO:0005789]; integral component of membrane [GO:0016021]; perinuclear region of cytoplasm [GO:0048471]; carbohydrate binding [GO:0030246]; muscle organ development [GO:0007517]; nervous system development [GO:0007399]; positive regulation of axonogenesis [GO:0050772]	carbohydrate binding [GO:0030246]		12079284; 12621022; 12975309; 14702039; 10830953; 15489334; 11707072; 22042635
	P01589	Interleukin-2 receptor subunit alpha, IL-2 receptor subunit alpha, IL-2-RA, IL-2R subunit alpha, IL2-RA (TAC antigen) (p55) (CD antigen CD25)	IL2RA		O60911	Cathepsin L2, EC 3.4.22.43 (Cathepsin U) (Cathepsin V)	CTSV			P68402	reviewed	PA1B2_HUMAN	Platelet-activating factor acetylhydrolase IB subunit alpha2, EC 3.1.1.47 (PAF acetylhydrolase 30 kDa subunit, PAF-AH 30 kDa subunit) (PAF-AH subunit beta, PAFAH subunit beta)	PAFAH1B2 PAFAHB	Homo sapiens (Human)		FUNCTION: Alpha2 catalytic subunit of the cytosolic type I platelet-activating factor (PAF) acetylhydrolase (PAF-AH (I)) heterotetrameric enzyme that catalyzes the hydrolyze of the acetyl group at the sn-2 position of PAF and its analogs and modulates the action of PAF. The activity and substrate specificity of PAF-AH (I) are affected by its subunit composition. The alpha2/alpha2 homodimer (PAFAH…	ACTIVITY REGULATION: Beta subunit (PAFAH1B1) stimulates the acetylhydrolase activity of the alpha2/alpha2 catalytic homodimer. {ECO:0000250|UniProtKB:P68401}.	229	brain development [GO:0007420]; lipid catabolic process [GO:0016042]; lipid metabolic process [GO:0006629]; positive regulation of macroautophagy [GO:0016239]; spermatogenesis [GO:0007283]	1-alkyl-2-acetylglycerophosphocholine esterase complex [GO:0008247]; cytoplasm [GO:0005737]; cytosol [GO:0005829]; extracellular exosome [GO:0070062]; extracellular region [GO:0005576]; fibrillar center [GO:0001650]; ficolin-1-rich granule lumen [GO:1904813]; nucleolus [GO:0005730]; plasma membrane [GO:0005886]; secretory granule lumen [GO:0034774]; 1-alkyl-2-acetylglycerophosphocholine esterase …	1-alkyl-2-acetylglycerophosphocholine esterase activity [GO:0003847]; platelet-activating factor acetyltransferase activity [GO:0047179]; protein heterodimerization activity [GO:0046982]; protein homodimerization activity [GO:0042803]; protein-containing complex binding [GO:0044877]	1-alkyl-2-acetylglycerophosphocholine esterase complex [GO:0008247]; cytoplasm [GO:0005737]; cytosol [GO:0005829]; extracellular exosome [GO:0070062]; extracellular region [GO:0005576]; fibrillar center [GO:0001650]; ficolin-1-rich granule lumen [GO:1904813]; nucleolus [GO:0005730]; plasma membrane [GO:0005886]; secretory granule lumen [GO:0034774]		9144386; 18155631; 14702039; 16554811; 15489334; 19413330; 20068231; 21269460; 21406692; 23186163; 15572112		O60911	reviewed	CATL2_HUMAN	Cathepsin L2, EC 3.4.22.43 (Cathepsin U) (Cathepsin V)	CTSV CATL2 CTSL2 CTSU UNQ268/PRO305	334	Homo sapiens (Human)		FUNCTION: Cysteine protease. May have an important role in corneal physiology. {ECO:0000269|PubMed:10029531, ECO:0000269|PubMed:9727401}.	ACTIVITY REGULATION: Inhibited by CST6. {ECO:0000269|PubMed:30425301}.	antigen processing and presentation of exogenous peptide antigen via MHC class II [GO:0019886]; extracellular matrix disassembly [GO:0022617]; immune response [GO:0006955]; proteolysis involved in protein catabolic process [GO:0051603]	extracellular region [GO:0005576]; extracellular space [GO:0005615]; lysosomal lumen [GO:0043202]; lysosome [GO:0005764]	extracellular region [GO:0005576]; extracellular space [GO:0005615]; lysosomal lumen [GO:0043202]; lysosome [GO:0005764]; cysteine-type endopeptidase activity [GO:0004197]; cysteine-type peptidase activity [GO:0008234]; serine-type endopeptidase activity [GO:0004252]; antigen processing and presentation of exogenous peptide antigen via MHC class II [GO:0019886]; extracellular matrix disassembly […	cysteine-type endopeptidase activity [GO:0004197]; cysteine-type peptidase activity [GO:0008234]; serine-type endopeptidase activity [GO:0004252]		9563472; 9727401; 10029531; 10382972; 12975309; 15164053; 15489334; 22967898; 25944712; 11027133; 30425301
	P41181	Aquaporin-2, AQP-2 (ADH water channel) (Aquaporin-CD, AQP-CD) (Collecting duct water channel protein) (WCH-CD) (Water channel protein for renal collecting duct)	AQP2		K7EKE8	Nectin-2	NECTIN2			P08237	reviewed	PFKAM_HUMAN	ATP-dependent 6-phosphofructokinase, muscle type, ATP-PFK, PFK-M, EC 2.7.1.11 (6-phosphofructokinase type A) (Phosphofructo-1-kinase isozyme A, PFK-A) (Phosphohexokinase)	PFKM PFKX	Homo sapiens (Human)	PATHWAY: Carbohydrate degradation; glycolysis; D-glyceraldehyde 3-phosphate and glycerone phosphate from D-glucose: step 3/4. {ECO:0000255|HAMAP-Rule:MF_03184}.	FUNCTION: Catalyzes the phosphorylation of D-fructose 6-phosphate to fructose 1,6-bisphosphate by ATP, the first committing step of glycolysis.	ACTIVITY REGULATION: Allosterically activated by ADP, AMP, or fructose 2,6-bisphosphate, and allosterically inhibited by ATP or citrate.	780	canonical glycolysis [GO:0061621]; fructose 1,6-bisphosphate metabolic process [GO:0030388]; fructose 6-phosphate metabolic process [GO:0006002]; glucose homeostasis [GO:0042593]; glycogen catabolic process [GO:0005980]; glycolysis from storage polysaccharide through glucose-1-phosphate [GO:0093001]; glycolytic process [GO:0006096]; glycolytic process through fructose-6-phosphate [GO:0061615]; mu…	6-phosphofructokinase complex [GO:0005945]; apical plasma membrane [GO:0016324]; cytosol [GO:0005829]; membrane [GO:0016020]; nucleus [GO:0005634]; sperm principal piece [GO:0097228]; 6-phosphofructokinase activity [GO:0003872]; AMP binding [GO:0016208]; ATP binding [GO:0005524]; fructose binding [GO:0070061]; fructose-6-phosphate binding [GO:0070095]; identical protein binding [GO:0042802]; kina…	6-phosphofructokinase activity [GO:0003872]; AMP binding [GO:0016208]; ATP binding [GO:0005524]; fructose binding [GO:0070061]; fructose-6-phosphate binding [GO:0070095]; identical protein binding [GO:0042802]; kinase binding [GO:0019900]; metal ion binding [GO:0046872]; monosaccharide binding [GO:0048029]; protein C-terminus binding [GO:0008022]	6-phosphofructokinase complex [GO:0005945]; apical plasma membrane [GO:0016324]; cytosol [GO:0005829]; membrane [GO:0016020]; nucleus [GO:0005634]; sperm principal piece [GO:0097228]	DISEASE: Glycogen storage disease 7 (GSD7) [MIM:232800]: A metabolic disorder characterized by exercise intolerance with associated nausea and vomiting, muscle cramping, exertional myopathy and compensated hemolysis. Short bursts of intense activity are particularly difficult. Severe muscle cramps and myoglobinuria develop after vigorous exercise. {ECO:0000269|PubMed:22133655, ECO:0000269|PubMed:…	1833270; 2526045; 2822475; 14702039; 16541075; 15489334; 2140567; 2526044; 7550225; 20068231; 21269460; 23186163; 29775581; 7513946; 7825568; 8889589; 22133655; 24427140		K7EKE8	unreviewed	K7EKE8_HUMAN	Nectin-2	NECTIN2	210	Homo sapiens (Human)									15057824; 24275569
	Q8TAB3	Protocadherin-19	PCDH19		Q96C19	EF-hand domain-containing protein D2 (Swiprosin-1)	EFHD2			P17858	reviewed	PFKAL_HUMAN	ATP-dependent 6-phosphofructokinase, liver type, ATP-PFK, PFK-L, EC 2.7.1.11 (6-phosphofructokinase type B) (Phosphofructo-1-kinase isozyme B, PFK-B) (Phosphohexokinase)	PFKL	Homo sapiens (Human)	PATHWAY: Carbohydrate degradation; glycolysis; D-glyceraldehyde 3-phosphate and glycerone phosphate from D-glucose: step 3/4. {ECO:0000255|HAMAP-Rule:MF_03184}.	FUNCTION: Catalyzes the phosphorylation of D-fructose 6-phosphate to fructose 1,6-bisphosphate by ATP, the first committing step of glycolysis (PubMed:22923583). Negatively regulates the phagocyte oxidative burst in response to bacterial infection by controlling cellular NADPH biosynthesis and NADPH oxidase-derived reactive oxygen species. Upon macrophage activation, drives the metabolic switch t…	ACTIVITY REGULATION: Allosterically activated by ADP, AMP, or fructose 2,6-bisphosphate, and allosterically inhibited by ATP or citrate. GlcNAcylation by OGT overcomes allosteric regulation. {ECO:0000255|HAMAP-Rule:MF_03184, ECO:0000269|PubMed:22923583}.	780	canonical glycolysis [GO:0061621]; fructose 1,6-bisphosphate metabolic process [GO:0030388]; fructose 6-phosphate metabolic process [GO:0006002]; glycolytic process [GO:0006096]; negative regulation of insulin secretion [GO:0046676]; response to glucose [GO:0009749]	6-phosphofructokinase complex [GO:0005945]; cytosol [GO:0005829]; extracellular exosome [GO:0070062]; extracellular region [GO:0005576]; ficolin-1-rich granule lumen [GO:1904813]; membrane [GO:0016020]; secretory granule lumen [GO:0034774]; 6-phosphofructokinase activity [GO:0003872]; AMP binding [GO:0016208]; ATP binding [GO:0005524]; fructose binding [GO:0070061]; fructose-6-phosphate binding […	6-phosphofructokinase activity [GO:0003872]; AMP binding [GO:0016208]; ATP binding [GO:0005524]; fructose binding [GO:0070061]; fructose-6-phosphate binding [GO:0070095]; identical protein binding [GO:0042802]; kinase binding [GO:0019900]; metal ion binding [GO:0046872]; monosaccharide binding [GO:0048029]	6-phosphofructokinase complex [GO:0005945]; cytosol [GO:0005829]; extracellular exosome [GO:0070062]; extracellular region [GO:0005576]; ficolin-1-rich granule lumen [GO:1904813]; membrane [GO:0016020]; secretory granule lumen [GO:0034774]		2533063; 2139864; 10830953; 15489334; 12665801; 18669648; 21269460; 22223895; 22814378; 22923583; 24275569		Q96C19	reviewed	EFHD2_HUMAN	EF-hand domain-containing protein D2 (Swiprosin-1)	EFHD2 SWS1	240	Homo sapiens (Human)		FUNCTION: May regulate B-cell receptor (BCR)-induced immature and primary B-cell apoptosis. Plays a role as negative regulator of the canonical NF-kappa-B-activating branch. Controls spontaneous apoptosis through the regulation of BCL2L1 abundance. {ECO:0000250}.			membrane raft [GO:0045121]	membrane raft [GO:0045121]; cadherin binding [GO:0045296]; calcium ion binding [GO:0005509]	cadherin binding [GO:0045296]; calcium ion binding [GO:0005509]		16710414; 15489334; 11788997; 15274114; 17081983; 16964243; 18691976; 18669648; 19413330; 19118655; 19690332; 19608861; 20068231; 21269460; 22814378; 23186163; 24275569; 25944712
	Q16851	UTP--glucose-1-phosphate uridylyltransferase, EC 2.7.7.9 (UDP-glucose pyrophosphorylase, UDPGP, UGPase)	UGP2		P55259	Pancreatic secretory granule membrane major glycoprotein GP2 (Pancreatic zymogen granule membrane protein GP-2) (ZAP75)	GP2			Q99835	reviewed	SMO_HUMAN	Smoothened homolog, SMO (Protein Gx)	SMO SMOH	Homo sapiens (Human)		FUNCTION: G protein-coupled receptor that probably associates with the patched protein (PTCH) to transduce the hedgehog's proteins signal. Binding of sonic hedgehog (SHH) to its receptor patched is thought to prevent normal inhibition by patched of smoothened (SMO). Required for the accumulation of KIF7, GLI2 and GLI3 in the cilia (PubMed:19592253). Interacts with DLG5 at the ciliary base to indu…		787	anterior/posterior pattern specification [GO:0009952]; apoptotic process [GO:0006915]; astrocyte activation [GO:0048143]; atrial septum morphogenesis [GO:0060413]; cell fate specification [GO:0001708]; cellular response to cholesterol [GO:0071397]; central nervous system development [GO:0007417]; central nervous system neuron differentiation [GO:0021953]; cerebellar cortex morphogenesis [GO:00216…	9+0 non-motile cilium [GO:0097731]; centriole [GO:0005814]; ciliary membrane [GO:0060170]; ciliary tip [GO:0097542]; cilium [GO:0005929]; dendrite [GO:0030425]; endocytic vesicle membrane [GO:0030666]; extracellular exosome [GO:0070062]; integral component of membrane [GO:0016021]; intracellular membrane-bounded organelle [GO:0043231]; plasma membrane [GO:0005886]; G protein-coupled receptor acti…	G protein-coupled receptor activity [GO:0004930]; patched binding [GO:0005113]	9+0 non-motile cilium [GO:0097731]; centriole [GO:0005814]; ciliary membrane [GO:0060170]; ciliary tip [GO:0097542]; cilium [GO:0005929]; dendrite [GO:0030425]; endocytic vesicle membrane [GO:0030666]; extracellular exosome [GO:0070062]; integral component of membrane [GO:0016021]; intracellular membrane-bounded organelle [GO:0043231]; plasma membrane [GO:0005886]	DISEASE: Curry-Jones syndrome (CRJS) [MIM:601707]: A multisystem disorder characterized by patchy skin lesions, polysyndactyly, diverse cerebral malformations, unicoronal craniosynostosis, iris colobomas, microphthalmia, and intestinal malrotation with myofibromas or hamartomas. {ECO:0000269|PubMed:24859340, ECO:0000269|PubMed:27236920}. Note=The disease is caused by variants affecting the gene r…	8906787; 9422511; 12690205; 15489334; 19592253; 21659505; 22072986; 27236920; 23636324; 24859340		P55259	reviewed	GP2_HUMAN	Pancreatic secretory granule membrane major glycoprotein GP2 (Pancreatic zymogen granule membrane protein GP-2) (ZAP75)	GP2	537	Homo sapiens (Human)		FUNCTION: Functions as an intestinal M-cell transcytotic receptor specific of type-I-piliated bacteria that participates in the mucosal immune response toward these bacteria. At the apical membrane of M-cells it binds fimH, a protein of the bacteria type I pilus tip. Internalizes bound bacteria, like E.coli and S.typhimurium, from the lumen of the intestine and delivers them, through M-cells, to …		antigen transcytosis by M cells in mucosal-associated lymphoid tissue [GO:0002412]; innate immune response [GO:0045087]; neutrophil migration [GO:1990266]	anchored component of external side of plasma membrane [GO:0031362]; apical plasma membrane [GO:0016324]; cell surface [GO:0009986]; endosome [GO:0005768]; extracellular exosome [GO:0070062]; extracellular region [GO:0005576]; extracellular space [GO:0005615]; membrane raft [GO:0045121]; plasma membrane [GO:0005886]; zymogen granule membrane [GO:0042589]	anchored component of external side of plasma membrane [GO:0031362]; apical plasma membrane [GO:0016324]; cell surface [GO:0009986]; endosome [GO:0005768]; extracellular exosome [GO:0070062]; extracellular region [GO:0005576]; extracellular space [GO:0005615]; membrane raft [GO:0045121]; plasma membrane [GO:0005886]; zymogen granule membrane [GO:0042589]; antigen binding [GO:0003823]; extracellul…	antigen binding [GO:0003823]; extracellular matrix structural constituent [GO:0005201]		8666297; 15616553; 10760606; 19907495
	P35241	Radixin	RDX		Q6N093	Uncharacterized protein DKFZp686I04196	DKFZp686I04196			Q5TZA2	reviewed	CROCC_HUMAN	Rootletin (Ciliary rootlet coiled-coil protein)	CROCC KIAA0445	Homo sapiens (Human)		FUNCTION: Major structural component of the ciliary rootlet, a cytoskeletal-like structure in ciliated cells which originates from the basal body at the proximal end of a cilium and extends proximally toward the cell nucleus (By similarity). Furthermore, is required for the correct positioning of the cilium basal body relative to the cell nucleus, to allow for ciliogenesis (PubMed:27623382). Cont…		2017	cellular homeostasis [GO:0019725]; centriole-centriole cohesion [GO:0010457]; centrosome cycle [GO:0007098]; ciliary basal body organization [GO:0032053]; epithelial structure maintenance [GO:0010669]; establishment of localization in cell [GO:0051649]; establishment of organelle localization [GO:0051656]; photoreceptor cell maintenance [GO:0045494]; positive regulation of cilium assembly [GO:004…	9+2 motile cilium [GO:0097729]; actin cytoskeleton [GO:0015629]; centriole [GO:0005814]; centrosome [GO:0005813]; ciliary rootlet [GO:0035253]; cytosol [GO:0005829]; extracellular exosome [GO:0070062]; photoreceptor inner segment [GO:0001917]; plasma membrane [GO:0005886]; subapical part of cell [GO:0120219]; actin binding [GO:0003779]; kinesin binding [GO:0019894]; structural constituent of cyto…	actin binding [GO:0003779]; kinesin binding [GO:0019894]; structural constituent of cytoskeleton [GO:0005200]; structural molecule activity [GO:0005198]	9+2 motile cilium [GO:0097729]; actin cytoskeleton [GO:0015629]; centriole [GO:0005814]; centrosome [GO:0005813]; ciliary rootlet [GO:0035253]; cytosol [GO:0005829]; extracellular exosome [GO:0070062]; photoreceptor inner segment [GO:0001917]; plasma membrane [GO:0005886]; subapical part of cell [GO:0120219]		16710414; 9455484; 12800201; 14654843; 16203858; 21406692; 24275569; 27623382; 31974111; 29961568		Q6N093	unreviewed	Q6N093_HUMAN	Uncharacterized protein DKFZp686I04196	DKFZp686I04196	417	Homo sapiens (Human)					membrane [GO:0016020]	membrane [GO:0016020]			16840730
	Q01973	Inactive tyrosine-protein kinase transmembrane receptor ROR1 (Neurotrophic tyrosine kinase, receptor-related 1)	ROR1		A0A109PW33	MS-C1 light chain variable region				P35613	reviewed	BASI_HUMAN	Basigin (5F7) (Collagenase stimulatory factor) (Extracellular matrix metalloproteinase inducer, EMMPRIN) (Hepatoma-associated antigen, HAb18G) (Leukocyte activation antigen M6) (OK blood group antigen) (Tumor cell-derived collagenase stimulatory factor, TCSF) (CD antigen CD147)	BSG UNQ6505/PRO21383	Homo sapiens (Human)		FUNCTION: [Isoform 1]: Essential for normal retinal maturation and development (By similarity). Acts as a retinal cell surface receptor for NXNL1 and plays an important role in NXNL1-mediated survival of retinal cone photoreceptors (PubMed:25957687). In association with glucose transporter SLC16A1/GLUT1 and NXNL1, promotes retinal cone survival by enhancing aerobic glycolysis and accelerating the…		385	angiogenesis [GO:0001525]; axon guidance [GO:0007411]; cell surface receptor signaling pathway [GO:0007166]; decidualization [GO:0046697]; dendrite self-avoidance [GO:0070593]; embryo implantation [GO:0007566]; endothelial tube morphogenesis [GO:0061154]; homophilic cell adhesion via plasma membrane adhesion molecules [GO:0007156]; neural retina development [GO:0003407]; neutrophil chemotaxis [GO…	acrosomal membrane [GO:0002080]; axon [GO:0030424]; basolateral plasma membrane [GO:0016323]; endoplasmic reticulum membrane [GO:0005789]; endosome [GO:0005768]; extracellular exosome [GO:0070062]; focal adhesion [GO:0005925]; Golgi membrane [GO:0000139]; integral component of plasma membrane [GO:0005887]; intracellular membrane-bounded organelle [GO:0043231]; melanosome [GO:0042470]; membrane [G…	cadherin binding [GO:0045296]; cell-cell adhesion mediator activity [GO:0098632]; mannose binding [GO:0005537]; signaling receptor activity [GO:0038023]; virus receptor activity [GO:0001618]	acrosomal membrane [GO:0002080]; axon [GO:0030424]; basolateral plasma membrane [GO:0016323]; endoplasmic reticulum membrane [GO:0005789]; endosome [GO:0005768]; extracellular exosome [GO:0070062]; focal adhesion [GO:0005925]; Golgi membrane [GO:0000139]; integral component of plasma membrane [GO:0005887]; intracellular membrane-bounded organelle [GO:0043231]; melanosome [GO:0042470]; membrane [G…		1634773; 1783610; 7812975; 9767135; 12939332; 21536654; 12975309; 15057824; 15489334; 15340161; 1846736; 11688976; 11353871; 12553375; 11992541; 11943775; 12792908; 12754519; 15833850; 15688292; 15946952; 17081983; 17081065; 17127621; 17267690; 19413330; 19837976; 19159218; 19349973; 20147391; 20068231; 21269460; 21778275; 21245143; 22080952; 21406692; 23186163; 24297912; 24275569; 25957687; 2619…		A0A109PW33	unreviewed	A0A109PW33_HUMAN	MS-C1 light chain variable region		108	Homo sapiens (Human)									26648933
	O43405	Cochlin (COCH-5B2)	COCH		S6C4Q9	IgG L chain				Q08431	reviewed	MFGM_HUMAN	Lactadherin (Breast epithelial antigen BA46) (HMFG) (MFGM) (Milk fat globule-EGF factor 8, MFG-E8) (SED1) [Cleaved into: Lactadherin short form; Medin ]	MFGE8	Homo sapiens (Human)		FUNCTION: Plays an important role in the maintenance of intestinal epithelial homeostasis and the promotion of mucosal healing. Promotes VEGF-dependent neovascularization (By similarity). Contributes to phagocytic removal of apoptotic cells in many tissues. Specific ligand for the alpha-v/beta-3 and alpha-v/beta-5 receptors. Also binds to phosphatidylserine-enriched cell surfaces in a receptor-in…		387	angiogenesis [GO:0001525]; apoptotic cell clearance [GO:0043277]; cell adhesion [GO:0007155]; phagocytosis, engulfment [GO:0006911]; phagocytosis, recognition [GO:0006910]; positive regulation of phagocytosis [GO:0050766]; single fertilization [GO:0007338]	acrosomal membrane [GO:0002080]; collagen-containing extracellular matrix [GO:0062023]; endoplasmic reticulum lumen [GO:0005788]; external side of plasma membrane [GO:0009897]; extracellular exosome [GO:0070062]; extracellular region [GO:0005576]; extracellular space [GO:0005615]; extracellular vesicle [GO:1903561]; extrinsic component of plasma membrane [GO:0019897]; membrane [GO:0016020]; integ…	integrin binding [GO:0005178]; phosphatidylethanolamine binding [GO:0008429]; phosphatidylserine binding [GO:0001786]	acrosomal membrane [GO:0002080]; collagen-containing extracellular matrix [GO:0062023]; endoplasmic reticulum lumen [GO:0005788]; external side of plasma membrane [GO:0009897]; extracellular exosome [GO:0070062]; extracellular region [GO:0005576]; extracellular space [GO:0005615]; extracellular vesicle [GO:1903561]; extrinsic component of plasma membrane [GO:0019897]; membrane [GO:0016020]		8639264; 14702039; 17974005; 16572171; 15489334; 1909932; 9535276; 10411933; 9260929; 18780401; 19204935; 26091039		S6C4Q9	unreviewed	S6C4Q9_HUMAN	IgG L chain		217	Homo sapiens (Human)					membrane [GO:0016020]	membrane [GO:0016020]
	P24821	Tenascin, TN (Cytotactin) (GMEM) (GP 150-225) (Glioma-associated-extracellular matrix antigen) (Hexabrachion) (JI) (Myotendinous antigen) (Neuronectin) (Tenascin-C, TN-C)	TNC		Q96KN2	Beta-Ala-His dipeptidase, EC 3.4.13.20 (CNDP dipeptidase 1) (Carnosine dipeptidase 1) (Glutamate carboxypeptidase-like protein 2) (Serum carnosinase)	CNDP1			O60271	reviewed	JIP4_HUMAN	C-Jun-amino-terminal kinase-interacting protein 4, JIP-4, JNK-interacting protein 4 (Cancer/testis antigen 89, CT89) (Human lung cancer oncogene 6 protein, HLC-6) (JNK-associated leucine-zipper protein, JLP) (Mitogen-activated protein kinase 8-interacting protein 4) (Proliferation-inducing protein 6) (Protein highly expressed in testis, PHET) (Sperm surface protein) (Sperm-associated antigen 9) (…	SPAG9 HSS KIAA0516 MAPK8IP4 SYD1 HLC6	Homo sapiens (Human)		FUNCTION: The JNK-interacting protein (JIP) group of scaffold proteins selectively mediates JNK signaling by aggregating specific components of the MAPK cascade to form a functional JNK signaling module (PubMed:14743216). Regulates lysosomal positioning by acting as an adapter protein which links PIP4P1-positive lysosomes to the dynein-dynactin complex (PubMed:29146937). Assists PIKFYVE selective…	ACTIVITY REGULATION: [Isoform 5]: May play a role in spermatozoa-egg-interaction. {ECO:0000269|PubMed:15693750}.	1321	lysosome localization [GO:0032418]; negative regulation of dendrite extension [GO:1903860]; negative regulation of neuron differentiation [GO:0045665]; negative regulation of protein phosphorylation [GO:0001933]; positive regulation of cell migration [GO:0030335]; positive regulation of neuron differentiation [GO:0045666]; retrograde transport, endosome to Golgi [GO:0042147]; striated muscle cell…	acrosomal vesicle [GO:0001669]; centriolar satellite [GO:0034451]; cytoplasm [GO:0005737]; cytosol [GO:0005829]; extracellular exosome [GO:0070062]; lysosomal membrane [GO:0005765]; perinuclear region of cytoplasm [GO:0048471]; identical protein binding [GO:0042802]; JUN kinase binding [GO:0008432]; kinesin binding [GO:0019894]; MAP-kinase scaffold activity [GO:0005078]; signaling receptor comple…	identical protein binding [GO:0042802]; JUN kinase binding [GO:0008432]; kinesin binding [GO:0019894]; MAP-kinase scaffold activity [GO:0005078]; signaling receptor complex adaptor activity [GO:0030159]	acrosomal vesicle [GO:0001669]; centriolar satellite [GO:0034451]; cytoplasm [GO:0005737]; cytosol [GO:0005829]; extracellular exosome [GO:0070062]; lysosomal membrane [GO:0005765]; perinuclear region of cytoplasm [GO:0048471]		12391307; 16112646; 9628581; 12168954; 14702039; 16625196; 15489334; 9480848; 14662895; 15144186; 14743216; 15693750; 17081983; 17525332; 18220336; 18669648; 19413330; 19690332; 20068231; 21269460; 21406692; 22814378; 23186163; 24275569; 29146937; 19644450		Q96KN2	reviewed	CNDP1_HUMAN	Beta-Ala-His dipeptidase, EC 3.4.13.20 (CNDP dipeptidase 1) (Carnosine dipeptidase 1) (Glutamate carboxypeptidase-like protein 2) (Serum carnosinase)	CNDP1 CN1 CPGL2 UNQ1915/PRO4380	507	Homo sapiens (Human)		FUNCTION: Catalyzes the peptide bond hydrolysis in Xaa-His dipeptides, displaying the highest activity toward carnosine (beta-alanyl-L-histidine) and anserine (beta-alanyl-3-methyl-histidine). {ECO:0000269|PubMed:12473676, ECO:0000269|PubMed:24891507}.	ACTIVITY REGULATION: Activated by cadmium ions (PubMed:12473676). Inhibited by the metal chelator 1,10-o-phenantrolin. The inhibitory concentration 50% (IC(50)) is 5 uM. {ECO:0000269|PubMed:12473676}.	proteolysis [GO:0006508]; regulation of cellular protein metabolic process [GO:0032268]	cytosol [GO:0005829]; extracellular region [GO:0005576]	cytosol [GO:0005829]; extracellular region [GO:0005576]; carboxypeptidase activity [GO:0004180]; dipeptidase activity [GO:0016805]; metal ion binding [GO:0046872]; metallodipeptidase activity [GO:0070573]; peptidase activity [GO:0008233]; proteolysis [GO:0006508]; regulation of cellular protein metabolic process [GO:0032268]	carboxypeptidase activity [GO:0004180]; dipeptidase activity [GO:0016805]; metal ion binding [GO:0046872]; metallodipeptidase activity [GO:0070573]; peptidase activity [GO:0008233]		16046297; 12975309; 16177791; 15489334; 7116644; 6616870; 12473676; 16335952; 24891507
[truncated: 1,213 more rows]
