# Supplementary material for: Changes in the urinary proteome before and after quadrivalent influenza vaccine and COVID-19 vaccination
Source: Front Immunol. 2022 Oct 7;13:946791. doi: 10.3389/fimmu.2022.946791 (PMC9585259; doi:10.3389/fimmu.2022.946791)
Supplement: Supplementary file 5 [file Table_5.xlsx]

## Sheet: S5
DAVID_pathway_PFDR0.05

## Sheet: 1
1_2	GOTERM_BP_DIRECT					1_3	GOTERM_BP_DIRECT					1_5	GOTERM_BP_DIRECT					1_6	GOTERM_BP_DIRECT					2_3	GOTERM_BP_DIRECT					3_5	GOTERM_BP_DIRECT					5_6	GOTERM_BP_DIRECT
168	Term	Genes	Count%	P-Value	Benjamini	52	Term	Genes	Count%	P-Value	Benjamini	358	Term	Genes	Count%	P-Value	Benjamini	46	Term	Genes	Count%	P-Value	Benjamini	143	Term	Genes	Count%	P-Value	Benjamini	364	Term	Genes	Count%	P-Value	Benjamini	312	Term	Genes	Count%	P-Value	Benjamini
	movement of cell or subcellular component	9	6	7.3e-07	0.0008		negative regulation of growth of symbiont in host	4	8.5	9.2e-06	0.0039		carbohydrate metabolic process	23	6.8	2.9e-12	5.8e-09		regulation of intracellular pH	3	7.5	0.0025	0.9		retina homeostasis	6	4.8	8.9e-06	0.0072		platelet degranulation	19	5.8	6.6e-13	1.2e-09		negative regulation of endopeptidase activity	17	6	1.2e-10	1.9e-07
	single organismal cell-cell adhesion	9	6	2.5e-06	0.0014		defense response to Gram-negative bacterium	4	8.5	0.0004	0.055		platelet degranulation	18	5.3	1.2e-11	1.2e-08		epithelial cell differentiation	3	7.5	0.0093	1		cell redox homeostasis	6	4.8	0.00022	0.045		proteolysis	35	10.7	8.7e-11	7.9e-08		platelet degranulation	15	5.3	1.2e-09	9.9e-07
	negative regulation of endopeptidase activity	9	6	9.6e-06	0.0035		inflammatory response	7	14.9	0.00043	0.055		negative regulation of endopeptidase activity	16	4.7	1.2e-08	7.9e-06		positive regulation of protein kinase B signaling	3	7.5	0.013	1		negative regulation of endopeptidase activity	7	5.6	0.00022	0.045		negative regulation of endopeptidase activity	16	4.9	8.1e-09	4.9e-06		proteolysis	29	10.2	1.3e-08	7e-06
	retina homeostasis	6	4	2.2e-05	0.0062		response to yeast	3	6.4	0.00051	0.055		retinoid metabolic process	12	3.6	2.1e-08	1e-05		axonogenesis	3	7.5	0.018	1		proteolysis	13	10.5	0.00022	0.045		epithelial cell differentiation	12	3.7	6.9e-08	3.1e-05		movement of cell or subcellular component	12	4.2	1.4e-07	5.8e-05
	platelet degranulation	8	5.4	2.9e-05	0.0065		defense response to fungus	3	6.4	0.0023	0.17		peptide catabolic process	8	2.4	1.2e-07	5e-05		activation of protein kinase B activity	2	5	0.053	1		negative regulation of apoptotic process	12	9.7	0.00039	0.063		peptide catabolic process	8	2.5	1e-07	3.7e-05		retinoid metabolic process	9	3.2	6.2e-06	0.002
	innate immune response in mucosa	5	3.4	5.7e-05	0.011		single organismal cell-cell adhesion	4	8.5	0.0023	0.17		glycosphingolipid metabolic process	10	3	1.6e-07	5.3e-05		negative regulation of endothelial cell apoptotic process	2	5	0.057	1		ATP hydrolysis coupled proton transport	4	3.2	0.0015	0.2		movement of cell or subcellular component	12	3.7	6e-07	0.00018		positive regulation of cholesterol esterification	5	1.8	8.1e-06	0.0022
	cell-cell adhesion	11	7.4	0.00012	0.018		acute-phase response	3	6.4	0.0047	0.29		glycosaminoglycan catabolic process	8	2.4	4.5e-07	0.00013		ATP hydrolysis coupled proton transport	2	5	0.065	1		transferrin transport	4	3.2	0.0019	0.22		platelet aggregation	9	2.8	7.8e-07	0.0002		epithelial cell differentiation	9	3.2	1.7e-05	0.004
	negative regulation of apoptotic process	14	9.4	0.00015	0.021		negative regulation of apoptotic process	6	12.8	0.0065	0.35		response to reactive oxygen species	9	2.7	6.4e-07	0.00016		bicarbonate transport	2	5	0.088	1		response to reactive oxygen species	4	3.2	0.0026	0.25		carbohydrate metabolic process	16	4.9	1e-06	0.00023		peptide catabolic process	6	2.1	2.3e-05	0.0047
	immune response	13	8.7	0.00028	0.034		response to lipopolysaccharide	4	8.5	0.009	0.41		cell-cell adhesion	20	5.9	1.4e-06	0.00031		KEGG_PATHWAY						cell-cell adhesion	8	6.5	0.0032	0.25		extracellular matrix disassembly	10	3.1	1.2e-05	0.0024		phospholipid efflux	5	1.8	6e-05	0.011
	negative regulation of cysteine-type endopeptidase activity involved in apoptotic process	6	4	0.00031	0.034		proteolysis	6	12.8	0.0096	0.41		proteolysis	28	8.3	1.6e-06	0.00031		Term	Genes	Count%	P-Value	Benjamini		movement of cell or subcellular component	5	4	0.0033	0.25		hydrogen peroxide catabolic process	6	1.8	2.8e-05	0.005		high-density lipoprotein particle remodeling	5	1.8	8.1e-05	0.013
	response to reactive oxygen species	5	3.4	0.00034	0.034		positive regulation of cell migration	4	8.5	0.012	0.47		gluconeogenesis	9	2.7	1.7e-06	0.00031		Proximal tubule bicarbonate reclamation	3	7.5	0.0016	0.13		complement activation	5	4	0.0034	0.25		actin crosslink formation	5	1.5	3.6e-05	0.0059		cellular protein metabolic process	10	3.5	0.00013	0.018
	proteolysis	14	9.4	0.00037	0.034		cellular response to indole-3-methanol	2	4.3	0.013	0.47		glycolytic process	8	2.4	3.2e-06	0.00053		Huntington's disease	4	10	0.013	0.4		single organismal cell-cell adhesion	5	4	0.0058	0.37		cellular oxidant detoxification	9	2.8	4.8e-05	0.0073		carbohydrate metabolic process	12	4.2	0.00013	0.018
	extracellular matrix disassembly	6	4	0.00049	0.04		sphingomyelin catabolic process	2	4.3	0.016	0.48		chondroitin sulfate catabolic process	6	1.8	4.5e-06	0.00069		Thyroid hormone synthesis	3	7.5	0.014	0.4		translational elongation	3	2.4	0.0071	0.37		cell-cell adhesion	17	5.2	5.6e-05	0.0078		high-density lipoprotein particle assembly	4	1.4	0.00022	0.028
	cell redox homeostasis	6	4	0.00052	0.04		extracellular matrix disassembly	3	6.4	0.017	0.48		movement of cell or subcellular component	11	3.3	6e-06	0.00086		Pancreatic secretion	3	7.5	0.024	0.51		blood coagulation, intrinsic pathway	3	2.4	0.0071	0.37		aging	13	4	6.7e-05	0.0087		defense response to Gram-negative bacterium	7	2.5	0.00026	0.03
	aging	8	5.4	0.00055	0.04		ion transmembrane transport	4	8.5	0.018	0.48		canonical glycolysis	7	2.1	8.2e-06	0.0011		Parkinson's disease	3	7.5	0.052	0.89		establishment of skin barrier	3	2.4	0.0071	0.37		response to reactive oxygen species	7	2.1	8e-05	0.0097		lipoprotein biosynthetic process	4	1.4	0.00033	0.036
	wound healing	6	4	0.00062	0.04		insulin receptor signaling pathway	3	6.4	0.018	0.48		lipoprotein biosynthetic process	5	1.5	1.6e-05	0.0019		cGMP-PKG signaling pathway	3	7.5	0.063	0.89		glutathione metabolic process	4	3.2	0.0073	0.37		retina homeostasis	7	2.1	9.3e-05	0.011		retina homeostasis	6	2.1	0.00045	0.044
	regulation of cell growth	6	4	0.00062	0.04		defense response to Gram-positive bacterium	3	6.4	0.021	0.53		positive regulation of nitric oxide biosynthetic process	8	2.4	1.7e-05	0.0019		Influenza A	3	7.5	0.075	0.91		negative regulation of proteolysis	3	2.4	0.0096	0.45		retinoid metabolic process	8	2.5	0.00014	0.015		kidney development	8	2.8	0.0005	0.044
	glutathione metabolic process	5	3.4	0.0013	0.083		positive regulation of immune response	2	4.3	0.023	0.53		reverse cholesterol transport	6	1.8	1.8e-05	0.002		Cysteine and methionine metabolism	2	5	0.095	1		immune response	9	7.3	0.01	0.46		glutathione biosynthetic process	5	1.5	0.00019	0.019		platelet aggregation	6	2.1	0.00051	0.044
	defense response to fungus	4	2.7	0.0016	0.09		diaphragm development	2	4.3	0.023	0.53		hydrogen peroxide catabolic process	6	1.8	3.2e-05	0.0033								extracellular matrix organization	6	4.8	0.013	0.52		cellular protein metabolic process	10	3.1	0.00038	0.036		cell-cell adhesion	14	4.9	0.00051	0.044
	regulation of apoptotic process	8	5.4	0.0024	0.13		innate immune response	5	10.6	0.026	0.55		epithelial cell differentiation	9	2.7	5.9e-05	0.0057								negative regulation of cysteine-type endopeptidase activity involved in apoptotic process	4	3.2	0.013	0.52		transferrin transport	6	1.8	0.00046	0.042		cholesterol efflux	5	1.8	0.00066	0.054
	negative regulation of fibrinolysis	3	2	0.0031	0.17		gonad development	2	4.3	0.031	0.63		keratan sulfate catabolic process	5	1.5	6e-05	0.0057								innate immune response in mucosa	3	2.4	0.013	0.52		glutathione metabolic process	7	2.1	0.00061	0.053		regulation of macroautophagy	6	2.1	0.00071	0.055
	cellular protein metabolic process	6	4	0.0035	0.18		cellular response to tumor necrosis factor	3	6.4	0.034	0.65		oxidation-reduction process	27	8	8.7e-05	0.0077								response to endoplasmic reticulum stress	4	3.2	0.016	0.55		negative regulation of inflammatory response	8	2.5	0.0007	0.057		glycosaminoglycan catabolic process	5	1.8	0.00077	0.055
	acute-phase response	4	2.7	0.0045	0.2		cell surface receptor signaling pathway	4	8.5	0.035	0.65		cell adhesion	23	6.8	8.9e-05	0.0077								extracellular matrix disassembly	4	3.2	0.017	0.55		acute-phase response	6	1.8	0.00077	0.06		citrulline metabolic process	3	1.1	0.00078	0.055
	removal of superoxide radicals	3	2	0.0046	0.2		chondroitin sulfate catabolic process	2	4.3	0.036	0.65		glutathione metabolic process	8	2.4	9.6e-05	0.008								glycosaminoglycan metabolic process	3	2.4	0.018	0.55		receptor-mediated endocytosis	12	3.7	0.0008	0.06		transferrin transport	5	1.8	0.0024	0.16
	maintenance of gastrointestinal epithelium	3	2	0.0046	0.2		defense response to bacterium	3	6.4	0.055	0.95		protein homotetramerization	8	2.4	0.00015	0.012								inflammatory response	8	6.5	0.018	0.55		citrulline metabolic process	3	0.9	0.001	0.075		regulation of intestinal cholesterol absorption	3	1.1	0.0025	0.17
	signal transduction	20	13.4	0.0049	0.21		innate immune response in mucosa	2	4.3	0.064	1		high-density lipoprotein particle remodeling	5	1.5	0.00016	0.012								negative regulation of inflammatory response	4	3.2	0.019	0.55		innate immune response in mucosa	5	1.5	0.0011	0.077		protein homotetramerization	6	2.1	0.0029	0.17
	regulation of cell proliferation	7	4.7	0.0052	0.21		thyroid gland development	2	4.3	0.064	1		glycosaminoglycan metabolic process	6	1.8	0.00021	0.016								ossification	4	3.2	0.019	0.55		kidney development	8	2.5	0.0012	0.077		reverse cholesterol transport	4	1.4	0.0029	0.17
	inflammatory response	10	6.7	0.0054	0.21		phagosome acidification	2	4.3	0.068	1		receptor-mediated endocytosis	13	3.9	0.00027	0.019								regulation of cell growth	4	3.2	0.019	0.55		positive regulation of nitric oxide biosynthetic process	6	1.8	0.0012	0.078		lipoprotein metabolic process	5	1.8	0.0033	0.19
	positive regulation of cell growth	5	3.4	0.0059	0.22		response to antibiotic	2	4.3	0.081	1		organ regeneration	7	2.1	0.00027	0.019								defense response to bacterium	5	4	0.02	0.55		glycosaminoglycan catabolic process	5	1.5	0.0013	0.078		response to reactive oxygen species	5	1.8	0.0036	0.19
	epidermis development	5	3.4	0.0061	0.22		ATP metabolic process	2	4.3	0.081	1		high-density lipoprotein particle assembly	4	1.2	0.00037	0.025								ATP metabolic process	3	2.4	0.022	0.57		regulation of cell shape	10	3.1	0.0013	0.078		acute-phase response	5	1.8	0.0036	0.19
	positive regulation of blood coagulation	3	2	0.0062	0.22		ATP hydrolysis coupled proton transport	2	4.3	0.081	1		metabolic process	12	3.6	0.00043	0.028								epidermis development	4	3.2	0.023	0.57		regulation of macroautophagy	6	1.8	0.0013	0.078		high-density lipoprotein particle clearance	3	1.1	0.0038	0.2
	antibacterial humoral response	4	2.7	0.0063	0.22		positive chemotaxis	2	4.3	0.088	1		transferrin transport	6	1.8	0.00052	0.033								cellular response to epidermal growth factor stimulus	3	2.4	0.023	0.57		complement activation, alternative pathway	4	1.2	0.0016	0.092		hydrogen peroxide catabolic process	4	1.4	0.0039	0.2
	positive regulation of cell proliferation	11	7.4	0.0069	0.23		transferrin transport	2	4.3	0.088	1		positive regulation of cholesterol esterification	4	1.2	0.00055	0.033								microtubule-based process	3	2.4	0.027	0.65		proteolysis involved in cellular protein catabolic process	6	1.8	0.002	0.11		Fc-gamma receptor signaling pathway involved in phagocytosis	8	2.8	0.0047	0.23
	negative regulation of growth of symbiont in host	3	2	0.0081	0.26		adherens junction organization	2	4.3	0.093	1		response to nutrient	8	2.4	0.00056	0.033								negative regulation of osteoclast development	2	1.6	0.028	0.65		glycosaminoglycan metabolic process	5	1.5	0.002	0.11		cytoskeleton organization	9	3.2	0.0049	0.23
	defense response to bacterium	6	4	0.0083	0.26		retina homeostasis	2	4.3	0.1	1		lysosome organization	6	1.8	0.0006	0.034								endothelial cell-cell adhesion	2	1.6	0.028	0.65		actin filament bundle assembly	5	1.5	0.0023	0.12		cholesterol metabolic process	6	2.1	0.005	0.23
	blood coagulation, intrinsic pathway	3	2	0.01	0.3								Arp2/3 complex-mediated actin nucleation	5	1.5	0.00076	0.042								cellular response to hypoxia	4	3.2	0.031	0.69		negative regulation of apoptotic process	19	5.8	0.0025	0.12		Arp2/3 complex-mediated actin nucleation	4	1.4	0.0052	0.23
	establishment of skin barrier	3	2	0.01	0.3		KEGG_PATHWAY						lipoprotein metabolic process	6	1.8	0.00077	0.042								negative regulation of protein kinase activity	4	3.2	0.033	0.73		regulation of cell migration	7	2.1	0.0026	0.13		negative regulation of cysteine-type endopeptidase activity involved in apoptotic process	6	2.1	0.0053	0.23
	translational elongation	3	2	0.01	0.3		Salivary secretion	4	8.5	0.0036	0.38		acute-phase response	6	1.8	0.00087	0.046								antibacterial humoral response	3	2.4	0.039	0.82		cytoskeleton organization	10	3.1	0.0034	0.16		response to lipopolysaccharide	9	3.2	0.0054	0.23
	hydrogen peroxide catabolic process	3	2	0.013	0.35		Phagosome	4	8.5	0.016	0.88		sulfur amino acid metabolic process	4	1.2	0.001	0.054								bundle of His cell-Purkinje myocyte adhesion involved in cell communication	2	1.6	0.042	0.83		insulin receptor signaling pathway	7	2.1	0.0034	0.16		gluconeogenesis	5	1.8	0.0056	0.23
	response to ethanol	5	3.4	0.013	0.35		Collecting duct acid secretion	2	4.3	0.094	1		citrulline metabolic process	3	0.9	0.0011	0.055								negative regulation of myeloid cell apoptotic process	2	1.6	0.042	0.83		xenobiotic metabolic process	7	2.1	0.0034	0.16		single organismal cell-cell adhesion	7	2.5	0.0061	0.25
	response to lipopolysaccharide	6	4	0.014	0.36								protein stabilization	10	3	0.0013	0.064								regulation of cell proliferation	5	4	0.043	0.83		regulation of cell growth	7	2.1	0.0039	0.17		neuron projection regeneration	3	1.1	0.0069	0.27
	fibrinolysis	3	2	0.014	0.36								kidney development	8	2.4	0.0014	0.064								response to virus	4	3.2	0.043	0.83		positive regulation of interleukin-2 secretion	3	0.9	0.005	0.22		triglyceride catabolic process	4	1.4	0.0075	0.28
	positive regulation of smooth muscle cell proliferation	4	2.7	0.015	0.38								cellular response to thyroid hormone stimulus	4	1.2	0.0014	0.064								keratinization	3	2.4	0.045	0.85		defense response to bacterium	9	2.8	0.0061	0.26		phosphatidylcholine biosynthetic process	4	1.4	0.0075	0.28
	retinoid metabolic process	4	2.7	0.015	0.39								extracellular matrix organization	12	3.6	0.0015	0.069								proton transport	3	2.4	0.047	0.85		fibrinolysis	4	1.2	0.0068	0.28		extracellular matrix disassembly	6	2.1	0.0079	0.29
	tumor necrosis factor-mediated signaling pathway	5	3.4	0.019	0.46								response to estrogen	7	2.1	0.0016	0.069								positive regulation of angiogenesis	4	3.2	0.048	0.85		leukocyte migration	8	2.5	0.0082	0.33		insulin receptor signaling pathway	6	2.1	0.0088	0.31
	nuclear-transcribed mRNA catabolic process, nonsense-mediated decay	5	3.4	0.019	0.46								cellular protein metabolic process	9	2.7	0.0021	0.089								positive regulation of epidermal cell differentiation	2	1.6	0.049	0.85		response to insulin	6	1.8	0.0084	0.33		xenobiotic metabolic process	6	2.1	0.0088	0.31
	epithelial cell differentiation	4	2.7	0.022	0.52								phospholipid efflux	4	1.2	0.0022	0.094								cellular protein metabolic process	4	3.2	0.052	0.87		neuron projection regeneration	3	0.9	0.0091	0.34		negative regulation of inflammatory response	6	2.1	0.0093	0.31
	response to organic substance	3	2	0.024	0.55								proteolysis involved in cellular protein catabolic process	6	1.8	0.0023	0.094								tumor necrosis factor-mediated signaling pathway	4	3.2	0.052	0.87		gluconeogenesis	5	1.5	0.0091	0.34		phagosome acidification	4	1.4	0.0093	0.31
	negative regulation of endothelial cell proliferation	3	2	0.025	0.56								cellular oxidant detoxification	7	2.1	0.0023	0.094								antifungal humoral response	2	1.6	0.069	1		antibacterial humoral response	5	1.5	0.0091	0.34		defense response to fungus	4	1.4	0.0093	0.31
	ATP biosynthetic process	3	2	0.025	0.56								hyaluronan catabolic process	4	1.2	0.0027	0.11								negative regulation of fibrinolysis	2	1.6	0.069	1		negative regulation of cysteine-type endopeptidase activity involved in apoptotic process	6	1.8	0.0095	0.34		blood coagulation	9	3.2	0.011	0.34
	response to endoplasmic reticulum stress	4	2.7	0.027	0.57								blood coagulation	11	3.3	0.0031	0.12								digestion	3	2.4	0.074	1		angiogenesis	11	3.4	0.0097	0.34		platelet activation	7	2.5	0.011	0.36
	extracellular matrix organization	6	4	0.027	0.57								ATP hydrolysis coupled proton transport	5	1.5	0.0032	0.12								skeletal system development	4	3.2	0.074	1		Fc-gamma receptor signaling pathway involved in phagocytosis	8	2.5	0.01	0.35		angiotensin maturation	3	1.1	0.013	0.4
	keratinocyte differentiation	4	2.7	0.028	0.58								regulation of intestinal cholesterol absorption	3	0.9	0.0036	0.13								regulation of ventricular cardiac muscle cell action potential	2	1.6	0.075	1		organ regeneration	5	1.5	0.012	0.39		sulfur amino acid metabolic process	3	1.1	0.013	0.4
	skeletal system development	5	3.4	0.03	0.6								xenobiotic metabolic process	7	2.1	0.0039	0.15								dermatan sulfate biosynthetic process	2	1.6	0.082	1		response to lipopolysaccharide	9	2.8	0.012	0.4		protein secretion	4	1.4	0.015	0.44
	negative regulation of inflammatory response	4	2.7	0.03	0.6								positive regulation by host of viral process	3	0.9	0.0053	0.18								extracellular fibril organization	2	1.6	0.082	1		canonical glycolysis	4	1.2	0.012	0.4		extracellular matrix organization	9	3.2	0.015	0.44
	regulation of cell differentiation	3	2	0.031	0.6								positive regulation of interleukin-2 secretion	3	0.9	0.0053	0.18								positive regulation of nitric-oxide synthase biosynthetic process	2	1.6	0.088	1		cell adhesion	17	5.2	0.013	0.4		long-chain fatty acid transport	3	1.1	0.016	0.44
	viral entry into host cell	4	2.7	0.031	0.6								ganglioside catabolic process	3	0.9	0.0053	0.18								complement activation, alternative pathway	2	1.6	0.088	1		defense response to fungus	4	1.2	0.014	0.4		hyaluronan metabolic process	3	1.1	0.016	0.44
	cellular response to epidermal growth factor stimulus	3	2	0.032	0.6								high-density lipoprotein particle clearance	3	0.9	0.0053	0.18								protein folding in endoplasmic reticulum	2	1.6	0.088	1		phagosome acidification	4	1.2	0.014	0.4		extracellular fibril organization	3	1.1	0.016	0.44
	positive regulation of MAPK cascade	4	2.7	0.032	0.6								methionine biosynthetic process	3	0.9	0.0053	0.18								regulation of cytokine production	2	1.6	0.088	1		lung development	6	1.8	0.014	0.4		negative regulation of apoptotic process	15	5.3	0.017	0.47
	endothelial cell-cell adhesion	2	1.3	0.034	0.6								retina homeostasis	5	1.5	0.0072	0.23								positive regulation of blood coagulation	2	1.6	0.095	1		keratinocyte differentiation	6	1.8	0.014	0.4		glycolytic process	4	1.4	0.018	0.47
	post-embryonic eye morphogenesis	2	1.3	0.034	0.6								galactose catabolic process	3	0.9	0.0073	0.23								chondroitin sulfate catabolic process	2	1.6	0.095	1		response to ethanol	7	2.1	0.014	0.4		complement activation, alternative pathway	3	1.1	0.018	0.48
	negative regulation of osteoclast development	2	1.3	0.034	0.6								very-low-density lipoprotein particle remodeling	3	0.9	0.0073	0.23								retinoic acid metabolic process	2	1.6	0.095	1		peptide cross-linking	5	1.5	0.014	0.4		aging	8	2.8	0.018	0.48
	microtubule-based process	3	2	0.038	0.67								fructose 1,6-bisphosphate metabolic process	3	0.9	0.0073	0.23														antifungal humoral response	3	0.9	0.014	0.4		triglyceride metabolic process	4	1.4	0.019	0.49
	complement activation	4	2.7	0.039	0.67								platelet aggregation	5	1.5	0.0079	0.25								GOTERM_MF_DIRECT						negative regulation of fibrinolysis	3	0.9	0.014	0.4		lysosome organization	4	1.4	0.02	0.51
	adherens junction organization	3	2	0.04	0.68								protein folding	10	3	0.0084	0.26								heparin binding	10	8.1	1.8e-06	0.00048		response to hydrogen peroxide	5	1.5	0.015	0.42		response to zinc ion	4	1.4	0.02	0.51
	response to estradiol	4	2.7	0.043	0.73								glycosaminoglycan biosynthetic process	5	1.5	0.0086	0.26								extracellular matrix structural constituent	6	4.8	0.0001	0.014		cell migration	9	2.8	0.016	0.43		glucose metabolic process	5	1.8	0.024	0.58
	SRP-dependent cotranslational protein targeting to membrane	4	2.7	0.047	0.78								neuron projection regeneration	3	0.9	0.0096	0.27								MHC class I protein binding	4	3.2	0.0003	0.026		tricarboxylic acid cycle	4	1.2	0.017	0.43		cellular oxidant detoxification	5	1.8	0.027	0.64
	platelet aggregation	3	2	0.048	0.78								positive regulation of actin filament depolymerization	3	0.9	0.0096	0.27								cadherin binding involved in cell-cell adhesion	9	7.3	0.00099	0.065		wound healing	6	1.8	0.017	0.43		negative regulation of growth of symbiont in host	3	1.1	0.027	0.64
	ventricular compact myocardium morphogenesis	2	1.3	0.05	0.78								arginine catabolic process	3	0.9	0.0096	0.27								calcium ion binding	14	11.3	0.0015	0.08		ossification	6	1.8	0.017	0.43		glutathione biosynthetic process	3	1.1	0.027	0.64
	bundle of His cell-Purkinje myocyte adhesion involved in cell communication	2	1.3	0.05	0.78								retina morphogenesis in camera-type eye	3	0.9	0.0096	0.27								peptidase activity	5	4	0.0037	0.15		pentose-phosphate shunt	3	0.9	0.017	0.43		response to drug	11	3.9	0.027	0.64
	insulin secretion involved in cellular response to glucose stimulus	2	1.3	0.05	0.78								cholesterol metabolic process	6	1.8	0.01	0.28								serine-type endopeptidase inhibitor activity	5	4	0.0048	0.15		angiotensin maturation	3	0.9	0.017	0.43		defense response to bacterium	7	2.5	0.031	0.7
	thymus development	3	2	0.052	0.79								regulation of macroautophagy	5	1.5	0.01	0.28								protease binding	5	4	0.0055	0.15		sulfur amino acid metabolic process	3	0.9	0.017	0.43		regulation of cell proliferation	8	2.8	0.032	0.7
	regulation of cell adhesion	3	2	0.052	0.79								Fc-gamma receptor signaling pathway involved in phagocytosis	8	2.4	0.012	0.32								growth factor activity	6	4.8	0.0056	0.15		cellular aldehyde metabolic process	3	0.9	0.017	0.43		uropod organization	2	0.7	0.032	0.7
	apoptotic process	10	6.7	0.055	0.83								cholesterol efflux	4	1.2	0.012	0.32								GTPase activity	7	5.6	0.006	0.15		regulation of complement activation	4	1.2	0.018	0.45		positive regulation of granulocyte chemotaxis	2	0.7	0.032	0.7
	galactose catabolic process	2	1.3	0.059	0.83								phosphatidylcholine biosynthetic process	4	1.2	0.012	0.32								integrin binding	5	4	0.0063	0.15		regulation of apoptotic process	10	3.1	0.02	0.47		response to nutrient	5	1.8	0.032	0.7
	activated T cell proliferation	2	1.3	0.059	0.83								response to salt stress	3	0.9	0.012	0.32								structural constituent of cytoskeleton	5	4	0.0074	0.16		defense response to Gram-negative bacterium	5	1.5	0.02	0.47		positive regulation of nitric oxide biosynthetic process	4	1.4	0.033	0.7
	positive regulation of epidermal cell differentiation	2	1.3	0.059	0.83								phagosome acidification	4	1.2	0.015	0.38								structural molecule activity	7	5.6	0.0078	0.16		extracellular fibril organization	3	0.9	0.02	0.47		cell-cell junction assembly	3	1.1	0.034	0.72
	peripheral nervous system myelin maintenance	2	1.3	0.059	0.83								tetrahydrofolate interconversion	3	0.9	0.015	0.38								serine-type endopeptidase activity	7	5.6	0.0091	0.17		positive regulation of catenin import into nucleus	3	0.9	0.02	0.47		lung development	5	1.8	0.035	0.72
	intrinsic apoptotic signaling pathway in response to DNA damage	3	2	0.061	0.84								regulation of anion transport	3	0.9	0.015	0.38								protein disulfide isomerase activity	3	2.4	0.01	0.18		ATP hydrolysis coupled proton transport	4	1.2	0.022	0.49		lipid transport	5	1.8	0.035	0.72
	organ regeneration	3	2	0.061	0.84								negative regulation of apoptotic process	17	5	0.016	0.39								tumor necrosis factor-activated receptor activity	3	2.4	0.012	0.19		epidermis development	6	1.8	0.022	0.49		glycosphingolipid metabolic process	4	1.4	0.037	0.73
	positive regulation of protein kinase activity	3	2	0.061	0.84								lipid transport	6	1.8	0.016	0.39								carbohydrate binding	6	4.8	0.012	0.19		ephrin receptor signaling pathway	6	1.8	0.023	0.51		nitric oxide mediated signal transduction	3	1.1	0.038	0.73
	keratinization	3	2	0.064	0.86								cell redox homeostasis	6	1.8	0.017	0.4								immunoglobulin receptor binding	3	2.4	0.014	0.19		complement activation	6	1.8	0.024	0.52		platelet formation	3	1.1	0.038	0.73
	negative regulation of platelet activation	2	1.3	0.067	0.87								response to hydrogen peroxide	5	1.5	0.017	0.4								proton-transporting ATPase activity, rotational mechanism	3	2.4	0.014	0.19		carboxylic acid metabolic process	3	0.9	0.024	0.52		negative regulation of axonogenesis	3	1.1	0.038	0.73
	death-inducing signaling complex assembly	2	1.3	0.067	0.87								insulin receptor signaling pathway	6	1.8	0.017	0.41								extracellular matrix binding	3	2.4	0.014	0.19		glycolytic process	4	1.2	0.025	0.55		response to steroid hormone	3	1.1	0.041	0.8
	cell-cell signaling	6	4	0.068	0.87								adult locomotory behavior	5	1.5	0.018	0.42								protein kinase C inhibitor activity	2	1.6	0.021	0.26		triglyceride metabolic process	4	1.2	0.027	0.58		positive regulation of catalytic activity	5	1.8	0.043	0.8
	peptide cross-linking	3	2	0.068	0.87								cellular aldehyde metabolic process	3	0.9	0.018	0.42								translation elongation factor activity	3	2.4	0.023	0.27		lysosome organization	4	1.2	0.03	0.61		positive regulation of MAPK cascade	5	1.8	0.043	0.8
	response to oxidative stress	4	2.7	0.069	0.87								oligosaccharide catabolic process	3	0.9	0.018	0.42								cysteine-type endopeptidase inhibitor activity	3	2.4	0.023	0.27		response to zinc ion	4	1.2	0.03	0.61		proteolysis involved in cellular protein catabolic process	4	1.4	0.043	0.8
	response to hydrogen peroxide	3	2	0.071	0.88								viral entry into host cell	6	1.8	0.019	0.44								glutathione transferase activity	3	2.4	0.025	0.27		leukotriene metabolic process	3	0.9	0.031	0.64		protein oxidation	2	0.7	0.048	0.86
	viral transcription	4	2.7	0.072	0.88								one-carbon metabolic process	4	1.2	0.02	0.44								thrombospondin receptor activity	2	1.6	0.028	0.29		negative regulation of cell adhesion	4	1.2	0.032	0.64		response to mycotoxin	2	0.7	0.048	0.86
	heart development	5	3.4	0.073	0.88								response to virus	7	2.1	0.02	0.44								endopeptidase inhibitor activity	3	2.4	0.032	0.32		glyoxylate cycle	2	0.6	0.037	0.71		very-low-density lipoprotein particle clearance	2	0.7	0.048	0.86
	positive regulation of cell migration	5	3.4	0.074	0.88								removal of superoxide radicals	3	0.9	0.022	0.46								alpha-amylase activity	2	1.6	0.034	0.32		negative regulation of complement activation, lectin pathway	2	0.6	0.037	0.71		negative regulation of very-low-density lipoprotein particle remodeling	2	0.7	0.048	0.86
	lipoprotein biosynthetic process	2	1.3	0.075	0.88								positive regulation of catenin import into nucleus	3	0.9	0.022	0.46								hydrolase activity, acting on acid anhydrides, catalyzing transmembrane movement of substances	2	1.6	0.034	0.32		positive regulation of granulocyte chemotaxis	2	0.6	0.037	0.71		leukocyte migration	6	2.1	0.049	0.86
	adherens junction assembly	2	1.3	0.075	0.88								hyaluronan metabolic process	3	0.9	0.022	0.46								antigen binding	4	3.2	0.036	0.32		uropod organization	2	0.6	0.037	0.71		calcium ion homeostasis	3	1.1	0.049	0.86
	positive regulation of superoxide anion generation	2	1.3	0.075	0.88								ATP metabolic process	4	1.2	0.023	0.5								protein kinase C binding	3	2.4	0.041	0.34		regulation of phospholipase A2 activity	2	0.6	0.037	0.71		ephrin receptor signaling pathway	5	1.8	0.052	0.89
	positive regulation of gene expression	6	4	0.075	0.88								positive regulation of angiogenesis	7	2.1	0.024	0.51								disulfide oxidoreductase activity	2	1.6	0.041	0.34		response to fatty acid	3	0.9	0.04	0.75		adult locomotory behavior	4	1.4	0.052	0.9
	defense response to Gram-negative bacterium	3	2	0.081	0.9								chaperone-mediated protein complex assembly	3	0.9	0.025	0.52								cell adhesive protein binding involved in bundle of His cell-Purkinje myocyte communication	2	1.6	0.041	0.34		protein catabolic process	4	1.2	0.041	0.77		ion transmembrane transport	8	2.8	0.056	0.95
	actin filament network formation	2	1.3	0.083	0.9								complement activation, alternative pathway	3	0.9	0.025	0.52								JUN kinase binding	2	1.6	0.048	0.38		single organismal cell-cell adhesion	6	1.8	0.042	0.77		metabolic process	7	2.5	0.057	0.95
	embryonic eye morphogenesis	2	1.3	0.083	0.9								ephrin receptor signaling pathway	6	1.8	0.025	0.52								protein kinase binding	7	5.6	0.049	0.38		protein stabilization	7	2.1	0.043	0.79		focal adhesion assembly	3	1.1	0.057	0.95
	positive regulation of lipoprotein lipase activity	2	1.3	0.083	0.9								positive regulation of cell migration	9	2.7	0.027	0.54								GTP binding	7	5.6	0.053	0.4		cell proliferation	13	4	0.044	0.79		regulation of apoptotic process	8	2.8	0.06	0.95
	antifungal humoral response	2	1.3	0.083	0.9								negative regulation of intrinsic apoptotic signaling pathway in response to DNA damage	3	0.9	0.029	0.57								protein complex binding	5	4	0.057	0.41		blood coagulation, intrinsic pathway	3	0.9	0.044	0.79		innate immune response in mucosa	3	1.1	0.062	0.95
	protein kinase A signaling	2	1.3	0.083	0.9								protein heterotrimerization	3	0.9	0.029	0.57								receptor activity	5	4	0.066	0.46		osteoblast differentiation	6	1.8	0.046	0.82		glutathione metabolic process	4	1.4	0.063	0.95
	negative regulation of cell growth	4	2.7	0.086	0.93								negative regulation of MAPK cascade	3	0.9	0.029	0.57								intermediate filament binding	2	1.6	0.068	0.46		receptor internalization	4	1.2	0.047	0.82		pinocytosis	2	0.7	0.063	0.95
	cell surface receptor signaling pathway	6	4	0.087	0.93								triglyceride metabolic process	4	1.2	0.03	0.57								double-stranded RNA binding	3	2.4	0.068	0.46		platelet formation	3	0.9	0.049	0.84		positive regulation of hydrolase activity	2	0.7	0.063	0.95
	positive regulation of tumor necrosis factor biosynthetic process	2	1.3	0.09	0.93								negative regulation of cell growth	7	2.1	0.03	0.58								cell adhesion molecule binding	3	2.4	0.07	0.46		nitric oxide mediated signal transduction	3	0.9	0.049	0.84		regulation of cholesterol transport	2	0.7	0.063	0.95
	regulation of cell death	2	1.3	0.09	0.93								leukocyte migration	7	2.1	0.031	0.59								drug binding	3	2.4	0.099	0.64		bicarbonate transport	4	1.2	0.049	0.85		L-serine biosynthetic process	2	0.7	0.063	0.95
	regulation of ventricular cardiac muscle cell action potential	2	1.3	0.09	0.93								lipid metabolic process	8	2.4	0.033	0.62										drug binding	3	2.4		response to nutrient	5	1.5	0.05	0.85		glucocorticoid metabolic process	2	0.7	0.063	0.95
	actin crosslink formation	2	1.3	0.09	0.93								leukotriene metabolic process	3	0.9	0.033	0.62								KEGG_PATHWAY						glycosphingolipid metabolic process	4	1.2	0.052	0.85		negative regulation of lipase activity	2	0.7	0.063	0.95
	response to mechanical stimulus	3	2	0.091	0.93								response to drug	12	3.6	0.034	0.62								Complement and coagulation cascades	5	4	0.0042	0.47		cellular response to growth factor stimulus	4	1.2	0.052	0.85		positive regulation of peptidyl-tyrosine autophosphorylation	2	0.7	0.063	0.95
	extracellular fibril organization	2	1.3	0.098	0.97								collagen catabolic process	5	1.5	0.035	0.62								Glutathione metabolism	4	3.2	0.013	0.53		response to steroid hormone	3	0.9	0.053	0.85		negative regulation of cholesterol transport	2	0.7	0.063	0.95
	keratan sulfate catabolic process	2	1.3	0.098	0.97								cholesterol homeostasis	5	1.5	0.035	0.62								Phagosome	6	4.8	0.014	0.53		leukotriene biosynthetic process	3	0.9	0.053	0.85		regulation of nitric-oxide synthase activity	3	1.1	0.066	0.96
	gonad development	2	1.3	0.098	0.97								ER to Golgi vesicle-mediated transport	8	2.4	0.036	0.62								Oxidative phosphorylation	5	4	0.038	1		protein folding	8	2.5	0.054	0.85		triglyceride homeostasis	3	1.1	0.066	0.96
	negative regulation of serine-type endopeptidase activity	2	1.3	0.098	0.97								regulation of blood pressure	5	1.5	0.037	0.62								Pathogenic Escherichia coli infection	3	2.4	0.086	1		inflammatory response	13	4	0.054	0.85		canonical glycolysis	3	1.1	0.066	0.96
													cytoskeleton organization	8	2.4	0.037	0.62								Vibrio cholerae infection	3	2.4	0.089	1		immune response	14	4.3	0.054	0.85		protein stabilization	6	2.1	0.071	1
	GOTERM_MF_DIRECT												negative regulation of tumor necrosis factor-mediated signaling pathway	3	0.9	0.037	0.62														maltose metabolic process	2	0.6	0.055	0.85		cellular response to hypoxia	5	1.8	0.071	1
	Term	Genes	Count%	P-Value	Benjamini								cholesterol transport	3	0.9	0.037	0.62														sequestering of TGFbeta in extracellular matrix	2	0.6	0.055	0.85		protein folding	7	2.5	0.074	1
	heparin binding	11	7.4	1e-06	0.00026								methylglyoxal metabolic process	2	0.6	0.038	0.62														response to mycotoxin	2	0.6	0.055	0.85		O-glycan processing	4	1.4	0.074	1
	serine-type endopeptidase inhibitor activity	9	6	1.6e-06	0.00026								serine family amino acid biosynthetic process	2	0.6	0.038	0.62														cellular response to redox state	2	0.6	0.055	0.85		response to organic substance	3	1.1	0.075	1
	cadherin binding involved in cell-cell adhesion	13	8.7	6.3e-06	0.00068								meiotic chromosome movement towards spindle pole	2	0.6	0.038	0.62														response to oxidative stress	6	1.8	0.056	0.86		positive regulation of protein binding	4	1.4	0.077	1
	tumor necrosis factor-activated receptor activity	5	3.4	4.5e-05	0.0036								mast cell cytokine production	2	0.6	0.038	0.62														cell redox homeostasis	5	1.5	0.057	0.86		G1 to G0 transition	2	0.7	0.079	1
	calcium ion binding	18	12.1	0.00011	0.0062								regulation of beta-amyloid clearance	2	0.6	0.038	0.62														blood coagulation	8	2.5	0.059	0.89		carnitine biosynthetic process	2	0.7	0.079	1
	protein binding	97	65.1	0.00011	0.0062								positive regulation of neurofibrillary tangle assembly	2	0.6	0.038	0.62														response to drug	11	3.4	0.062	0.91		regulation of Cdc42 protein signal transduction	2	0.7	0.079	1
	structural molecule activity	10	6.7	0.00025	0.01								amino-acid betaine metabolic process	2	0.6	0.038	0.62														calcium ion homeostasis	3	0.9	0.063	0.91		regulation of chaperone-mediated autophagy	2	0.7	0.079	1
	extracellular matrix structural constituent	6	4	0.00025	0.01								L-methionine salvage	2	0.6	0.038	0.62														pyruvate metabolic process	3	0.9	0.063	0.91		tricarboxylic acid cycle	3	1.1	0.08	1
	serine-type endopeptidase activity	10	6.7	0.00031	0.011								meiotic cytokinesis	2	0.6	0.038	0.62														cell recognition	3	0.9	0.063	0.91		glycosaminoglycan metabolic process	3	1.1	0.08	1
	MHC class I protein binding	4	2.7	0.00051	0.017								protein heterooligomerization	5	1.5	0.04	0.65														Arp2/3 complex-mediated actin nucleation	3	0.9	0.063	0.91		sensory perception of taste	3	1.1	0.08	1
	poly(A) RNA binding	21	14.1	0.0012	0.036								aging	8	2.4	0.041	0.65														proton transport	4	1.2	0.064	0.92		response to wounding	4	1.4	0.083	1
	growth factor binding	4	2.7	0.0015	0.04								negative regulation of neuron death	4	1.2	0.042	0.65														platelet activation	6	1.8	0.065	0.93		receptor-mediated endocytosis	7	2.5	0.084	1
	integrin binding	6	4	0.0019	0.045								ceramide metabolic process	3	0.9	0.042	0.65														positive regulation of collagen biosynthetic process	3	0.9	0.069	0.97		one-carbon metabolic process	3	1.1	0.085	1
	serine-type peptidase activity	5	3.4	0.0019	0.045								negative regulation of protein kinase activity	6	1.8	0.043	0.66														negative regulation of trophoblast cell migration	2	0.6	0.073	0.97		actin filament bundle assembly	3	1.1	0.085	1
	structural constituent of cytoskeleton	6	4	0.0024	0.051								cellular response to drug	5	1.5	0.044	0.68														negative regulation of smooth muscle cell chemotaxis	2	0.6	0.073	0.97		cholesterol homeostasis	4	1.4	0.086	1
	translation elongation factor activity	4	2.7	0.0029	0.059								blood coagulation, intrinsic pathway	3	0.9	0.046	0.69														pinocytosis	2	0.6	0.073	0.97		response to estrogen	4	1.4	0.089	1
	protein kinase binding	10	6.7	0.0046	0.083								toll-like receptor 4 signaling pathway	3	0.9	0.046	0.69														cellular extravasation	2	0.6	0.073	0.97		osteoblast differentiation	5	1.8	0.09	1
	endopeptidase inhibitor activity	4	2.7	0.0046	0.083								translational elongation	3	0.9	0.046	0.69														polysaccharide digestion	2	0.6	0.073	0.97		response to ethanol	5	1.8	0.092	1
	protein kinase C binding	4	2.7	0.0068	0.12								folic acid metabolic process	3	0.9	0.046	0.69														regulation of cholesterol transport	2	0.6	0.073	0.97		negative regulation of cytokine secretion involved in immune response	2	0.7	0.094	1
	insulin-like growth factor binding	3	2	0.0098	0.16								response to unfolded protein	4	1.2	0.047	0.7														negative regulation of osteoclast development	2	0.6	0.073	0.97		peptidyl-methionine modification	2	0.7	0.094	1
	ubiquitin protein ligase binding	8	5.4	0.011	0.17								response to hypoxia	8	2.4	0.05	0.73														peptidyl-cysteine S-nitrosylation	2	0.6	0.073	0.97		vacuole organization	2	0.7	0.094	1
	antioxidant activity	3	2	0.012	0.18								nitric oxide mediated signal transduction	3	0.9	0.051	0.74														adult locomotory behavior	4	1.2	0.074	0.97		cardiac muscle cell apoptotic process	2	0.7	0.094	1
	GTPase activity	7	4.7	0.014	0.19								regulation of the force of heart contraction	3	0.9	0.051	0.74														focal adhesion assembly	3	0.9	0.074	0.97		chylomicron remnant clearance	2	0.7	0.094	1
	protein disulfide isomerase activity	3	2	0.015	0.19								cell proliferation	13	3.9	0.052	0.75														central nervous system development	6	1.8	0.076	0.98		positive regulation by host of viral process	2	0.7	0.094	1
	double-stranded RNA binding	4	2.7	0.015	0.19								response to ethanol	6	1.8	0.053	0.75														defense response to Gram-positive bacterium	5	1.5	0.076	0.98		positive regulation of interleukin-2 secretion	2	0.7	0.094	1
	cadherin binding	3	2	0.016	0.19								liver development	5	1.5	0.055	0.76														extracellular matrix organization	8	2.5	0.077	0.98		ATP hydrolysis coupled proton transport	3	1.1	0.095	1
	phosphatidylcholine binding	3	2	0.016	0.19								response to steroid hormone	3	0.9	0.056	0.76														axon guidance	7	2.1	0.079	0.99		muscle contraction	5	1.8	0.097	1
	tumor necrosis factor binding	2	1.3	0.017	0.2								N-glycan processing	3	0.9	0.056	0.76														signal peptide processing	3	0.9	0.079	0.99
	protein homodimerization activity	13	8.7	0.02	0.23								protein homooligomerization	8	2.4	0.056	0.76														leukocyte cell-cell adhesion	3	0.9	0.079	0.99		GOTERM_MF_DIRECT
	virus receptor activity	4	2.7	0.021	0.23								detection of molecule of bacterial origin	2	0.6	0.057	0.76														developmental growth	3	0.9	0.079	0.99		calcium ion binding	34	11.9	4.8e-08	1.3e-05
	protein kinase C inhibitor activity	2	1.3	0.025	0.26								Golgi apparatus mannose trimming	2	0.6	0.057	0.76														negative regulation of cell death	4	1.2	0.084	1		actin filament binding	14	4.9	2e-07	3.6e-05
	actin filament binding	5	3.4	0.025	0.26								negative regulation of very-low-density lipoprotein particle remodeling	2	0.6	0.057	0.76														positive regulation of protein tyrosine kinase activity	3	0.9	0.085	1		phosphatidylcholine-sterol O-acyltransferase activator activity	5	1.8	9.4e-07	0.00013
	protein domain specific binding	6	4	0.031	0.31								protein oxidation	2	0.6	0.057	0.76														regulation of nitric-oxide synthase activity	3	0.9	0.085	1		metallodipeptidase activity	5	1.8	4.3e-06	0.00041
	thrombospondin receptor activity	2	1.3	0.033	0.32								actin filament fragmentation	2	0.6	0.057	0.76														female pregnancy	5	1.5	0.086	1		cadherin binding involved in cell-cell adhesion	18	6.3	4.5e-06	0.00041
	glutathione transferase activity	3	2	0.035	0.32								maltose metabolic process	2	0.6	0.057	0.76														poly-N-acetyllactosamine biosynthetic process	2	0.6	0.09	1		structural constituent of cytoskeleton	11	3.9	1.1e-05	0.00083
	lipid binding	5	3.4	0.039	0.35								neuromuscular process controlling balance	4	1.2	0.059	0.78														regulation of immune system process	2	0.6	0.09	1		protein homodimerization activity	29	10.2	1.7e-05	0.0012
	peptidase activity	4	2.7	0.04	0.36								fibrinolysis	3	0.9	0.061	0.81														isocitrate metabolic process	2	0.6	0.09	1		protease binding	9	3.2	0.00022	0.011
	disulfide oxidoreductase activity	2	1.3	0.049	0.41								response to oxidative stress	6	1.8	0.062	0.81														NMDA glutamate receptor clustering	2	0.6	0.09	1		catalytic activity	12	4.2	0.00023	0.011
	cell adhesive protein binding involved in bundle of His cell-Purkinje myocyte communication	2	1.3	0.049	0.41								calcium ion homeostasis	3	0.9	0.067	0.85														negative regulation of coagulation	2	0.6	0.09	1		serine-type endopeptidase activity	14	4.9	0.00024	0.011
	protease binding	4	2.7	0.054	0.44								pyruvate metabolic process	3	0.9	0.067	0.85														regulation of chaperone-mediated autophagy	2	0.6	0.09	1		antioxidant activity	5	1.8	0.00025	0.011
	transforming growth factor beta-activated receptor activity	2	1.3	0.057	0.46								glutathione derivative biosynthetic process	3	0.9	0.067	0.85														carnitine biosynthetic process	2	0.6	0.09	1		heparin binding	11	3.9	0.00026	0.011
	retinoid binding	2	1.3	0.065	0.51								proton transport	4	1.2	0.068	0.87														lactate metabolic process	2	0.6	0.09	1		NAD binding	6	2.1	0.00033	0.013
	ribosome binding	3	2	0.069	0.52								platelet activation	6	1.8	0.072	0.91														response to L-ascorbic acid	2	0.6	0.09	1		identical protein binding	26	9.1	0.00043	0.015
	retinal binding	2	1.3	0.081	0.57								asymmetric cell division	2	0.6	0.075	0.91														response to estradiol	5	1.5	0.092	1		phosphatidylcholine binding	5	1.8	0.00045	0.015
	alpha-catenin binding	2	1.3	0.081	0.57								glucocorticoid metabolic process	2	0.6	0.075	0.91														calcium-dependent cell-cell adhesion via plasma membrane cell adhesion molecules	3	0.9	0.096	1		tumor necrosis factor-activated receptor activity	5	1.8	0.00053	0.017
	intermediate filament binding	2	1.3	0.081	0.57								renal absorption	2	0.6	0.075	0.91														response to organic substance	3	0.9	0.096	1		exopeptidase activity	3	1.1	0.00076	0.023
	carbohydrate binding	5	3.4	0.084	0.58								polysaccharide digestion	2	0.6	0.075	0.91														metabolic process	7	2.1	0.097	1		serine-type carboxypeptidase activity	4	1.4	0.0013	0.037
	RAGE receptor binding	2	1.3	0.089	0.6								positive regulation of hydrolase activity	2	0.6	0.075	0.91																				integrin binding	8	2.8	0.0015	0.04
	cell adhesion molecule binding	3	2	0.096	0.64								negative regulation of lipase activity	2	0.6	0.075	0.91														GOTERM_MF_DIRECT						cholesterol transporter activity	4	1.4	0.0016	0.041
	microtubule binding	5	3.4	0.099	0.64								ERK1 and ERK2 cascade	3	0.9	0.078	0.93														serine-type endopeptidase inhibitor activity	14	4.3	2.4e-08	1.2e-05		protein complex binding	11	3.9	0.0018	0.045
	KEGG_PATHWAY												lipid storage	3	0.9	0.078	0.93														calcium ion binding	37	11.3	4.1e-08	1.2e-05		carboxypeptidase activity	4	1.4	0.0023	0.055
	Term	Genes	Count%	P-Value	Benjamini								developmental growth	3	0.9	0.083	0.98														cadherin binding involved in cell-cell adhesion	21	6.4	4.2e-07	7.8e-05		phospholipid binding	7	2.5	0.0026	0.058
	Complement and coagulation cascades	7	4.7	0.00015	0.026								leukocyte cell-cell adhesion	3	0.9	0.083	0.98														heparin binding	15	4.6	1.5e-06	0.00021		insulin-like growth factor binding	4	1.4	0.0028	0.06
	Gap junction	5	3.4	0.02	1								coronary vasculature development	3	0.9	0.083	0.98														NAD binding	8	2.5	5e-06	0.00054		double-stranded RNA binding	6	2.1	0.0029	0.06
	Cytokine-cytokine receptor interaction	8	5.4	0.024	1								protein targeting to plasma membrane	3	0.9	0.089	0.98														peptidase activity	11	3.4	5.7e-06	0.00054		peptidase activity	7	2.5	0.0032	0.063
	Phagosome	6	4	0.031	1								triglyceride homeostasis	3	0.9	0.089	0.98														metallodipeptidase activity	5	1.5	7.3e-06	0.00058		fatty acid binding	4	1.4	0.0032	0.063
	Central carbon metabolism in cancer	4	2.7	0.039	1								regulation of nitric-oxide synthase activity	3	0.9	0.089	0.98														catalytic activity	15	4.6	9.8e-06	0.00069		lipase inhibitor activity	3	1.1	0.0037	0.066
	Galactose metabolism	3	2	0.048	1								positive regulation of endothelial cell chemotaxis	2	0.6	0.093	0.98														actin filament binding	12	3.7	3.1e-05	0.0019		exo-alpha-sialidase activity	3	1.1	0.0037	0.066
	Adherens junction	4	2.7	0.051	1								mast cell chemotaxis	2	0.6	0.093	0.98														structural constituent of cytoskeleton	11	3.4	3.4e-05	0.0019		glycoprotein binding	6	2.1	0.0038	0.067
	Tuberculosis	6	4	0.057	1								poly-N-acetyllactosamine biosynthetic process	2	0.6	0.093	0.98														serine-type endopeptidase activity	16	4.9	7.5e-05	0.0037		amino acid binding	4	1.4	0.005	0.084
													fructose catabolic process to hydroxyacetone phosphate and glyceraldehyde-3-phosphate	2	0.6	0.093	0.98														protein homodimerization activity	30	9.2	7.8e-05	0.0037		metallopeptidase activity	6	2.1	0.0096	0.16
													protein import into mitochondrial outer membrane	2	0.6	0.093	0.98														integrin binding	10	3.1	0.00013	0.0057		vinculin binding	3	1.1	0.011	0.17
													arginine biosynthetic process	2	0.6	0.093	0.98														glycoprotein binding	8	2.5	0.00018	0.0072		endopeptidase activity	5	1.8	0.011	0.17
													carnitine biosynthetic process	2	0.6	0.093	0.98														insulin-like growth factor binding	5	1.5	0.00028	0.0097		hydrolase activity	9	3.2	0.012	0.18
													lactate metabolic process	2	0.6	0.093	0.98														heparan sulfate proteoglycan binding	5	1.5	0.00028	0.0097		GTPase activity	10	3.5	0.013	0.19
													regulation of Cdc42 protein signal transduction	2	0.6	0.093	0.98														antioxidant activity	5	1.5	0.00042	0.014		toxic substance binding	3	1.1	0.015	0.22
													negative regulation of cholesterol efflux	2	0.6	0.093	0.98														protease binding	9	2.8	0.00053	0.017		S100 protein binding	3	1.1	0.018	0.24
													spindle localization	2	0.6	0.093	0.98														amino acid binding	5	1.5	0.00062	0.018		structural molecule activity	10	3.5	0.018	0.24
													negative regulation of beta-amyloid formation	2	0.6	0.093	0.98														structural molecule activity	14	4.3	0.00065	0.018		aldo-keto reductase (NADP) activity	3	1.1	0.023	0.31
													regulation of chaperone-mediated autophagy	2	0.6	0.093	0.98														metallopeptidase activity	8	2.5	0.0007	0.019		endopeptidase inhibitor activity	4	1.4	0.026	0.33
													protein import	2	0.6	0.093	0.98														hydrolase activity	12	3.7	0.00081	0.021		cholesterol binding	4	1.4	0.028	0.35
													neutrophil migration	2	0.6	0.093	0.98														double-stranded RNA binding	7	2.1	0.00085	0.021		structural constituent of muscle	4	1.4	0.029	0.36
													transsulfuration	2	0.6	0.093	0.98														exopeptidase activity	3	0.9	0.00099	0.023		dimethylargininase activity	2	0.7	0.032	0.38
													negative regulation of coagulation	2	0.6	0.093	0.98														protein binding	189	58	0.001	0.023		protein serine/threonine kinase activator activity	3	1.1	0.033	0.38
													endodermal cell differentiation	3	0.9	0.095	1														fibronectin binding	5	1.5	0.0012	0.025		heparan sulfate proteoglycan binding	3	1.1	0.033	0.38
													response to estradiol	5	1.5	0.099	1														GTPase binding	5	1.5	0.0012	0.025		drug binding	5	1.8	0.034	0.38
																															identical protein binding	27	8.3	0.0014	0.026		oxidoreductase activity, acting on the aldehyde or oxo group of donors, NAD or NADP as acceptor	3	1.1	0.036	0.4
													KEGG_PATHWAY																		aminopeptidase activity	5	1.5	0.0014	0.026		lipid transporter activity	3	1.1	0.04	0.43
													Metabolic pathways	82	24.3	5.9e-13	1.4e-10														extracellular matrix structural constituent	7	2.1	0.0014	0.026		high-density lipoprotein particle receptor binding	2	0.7	0.047	0.48
													Lysosome	24	7.1	1.3e-12	1.4e-10														serine-type carboxypeptidase activity	4	1.2	0.0019	0.035		apolipoprotein receptor binding	2	0.7	0.047	0.48
													Glycosaminoglycan degradation	10	3	1.5e-09	1.1e-07														alpha-amylase activity	3	0.9	0.0032	0.057		tripeptidyl-peptidase activity	2	0.7	0.047	0.48
													Biosynthesis of antibiotics	24	7.1	1.2e-07	6.6e-06														carboxypeptidase activity	4	1.2	0.0034	0.058		cysteine-type endopeptidase inhibitor activity involved in apoptotic process	3	1.1	0.052	0.51
													Biosynthesis of amino acids	14	4.2	2.2e-07	1e-05														calcium-dependent protein binding	6	1.8	0.0041	0.068		cadherin binding	3	1.1	0.052	0.51
													Glycolysis / Gluconeogenesis	13	3.9	7.2e-07	2.8e-05														oxidoreductase activity, acting on the aldehyde or oxo group of donors, NAD or NADP as acceptor	4	1.2	0.0047	0.074		dATP binding	2	0.7	0.062	0.56
													Carbon metabolism	16	4.7	1.6e-06	5.4e-05														exo-alpha-sialidase activity	3	0.9	0.0048	0.074		4-trimethylammoniobutyraldehyde dehydrogenase activity	2	0.7	0.062	0.56
													Galactose metabolism	8	2.4	2.7e-05	0.00076														serine-type peptidase activity	6	1.8	0.0059	0.089		aminobutyraldehyde dehydrogenase activity	2	0.7	0.062	0.56
													Complement and coagulation cascades	11	3.3	4.3e-05	0.0011														endopeptidase inhibitor activity	5	1.5	0.006	0.089		nucleoside binding	2	0.7	0.062	0.56
													Glutathione metabolism	8	2.4	0.00087	0.02														metalloaminopeptidase activity	4	1.2	0.0082	0.12		nicotinate-nucleotide diphosphorylase (carboxylating) activity	2	0.7	0.062	0.56
													Protein digestion and absorption	10	3	0.0015	0.03														cysteine-type endopeptidase inhibitor activity involved in apoptotic process	4	1.2	0.0082	0.12		GTPase binding	3	1.1	0.064	0.57
													Pentose phosphate pathway	6	1.8	0.0017	0.033														tumor necrosis factor-activated receptor activity	4	1.2	0.0092	0.13		aminopeptidase activity	3	1.1	0.069	0.6
													Starch and sucrose metabolism	6	1.8	0.0031	0.055														carbohydrate binding	10	3.1	0.01	0.14		alpha-amylase activity	2	0.7	0.077	0.66
													Pathogenic Escherichia coli infection	7	2.1	0.0045	0.071														receptor binding	14	4.3	0.014	0.18		fructose binding	2	0.7	0.077	0.66
													Renin-angiotensin system	5	1.5	0.0049	0.071														RAGE receptor binding	3	0.9	0.016	0.21		actin binding	9	3.2	0.079	0.66
													Vibrio cholerae infection	7	2.1	0.005	0.071														endopeptidase activity	5	1.5	0.017	0.21		serine-type peptidase activity	4	1.4	0.08	0.66
													Cysteine and methionine metabolism	6	1.8	0.0058	0.078														toxic substance binding	3	0.9	0.02	0.23		protein binding	153	53.7	0.088	0.69
													Pyruvate metabolism	6	1.8	0.0073	0.092														activin binding	3	0.9	0.02	0.23		GTP binding	11	3.9	0.09	0.69
													Collecting duct acid secretion	5	1.5	0.0088	0.1														peptide binding	5	1.5	0.023	0.27		extracellular matrix structural constituent	4	1.4	0.092	0.69
													Carbohydrate digestion and absorption	6	1.8	0.0089	0.1														NADP binding	4	1.2	0.026	0.3		aminoacylase activity	2	0.7	0.092	0.69
													Other glycan degradation	4	1.2	0.017	0.18														cell adhesion molecule binding	5	1.5	0.027	0.3		peroxiredoxin activity	2	0.7	0.092	0.69
													One carbon pool by folate	4	1.2	0.022	0.23														actin binding	11	3.4	0.033	0.36		mannosidase activity	2	0.7	0.092	0.69
													Histidine metabolism	4	1.2	0.029	0.29														protein complex binding	9	2.8	0.036	0.38		carbohydrate binding	7	2.5	0.094	0.7
													ECM-receptor interaction	7	2.1	0.051	0.49														isocitrate dehydrogenase (NADP+) activity	2	0.6	0.036	0.38		lipid binding	6	2.1	0.095	0.7
													Rheumatoid arthritis	7	2.1	0.054	0.49														dimethylargininase activity	2	0.6	0.036	0.38
													Amino sugar and nucleotide sugar metabolism	5	1.5	0.059	0.52														oxidoreductase activity, acting on the CH-OH group of donors, NAD or NADP as acceptor	3	0.9	0.038	0.38		KEGG_PATHWAY
													N-Glycan biosynthesis	5	1.5	0.063	0.52														aldehyde dehydrogenase (NAD) activity	3	0.9	0.038	0.38		Biosynthesis of antibiotics	19	6.7	2.5e-06	0.00038
													Thyroid hormone synthesis	6	1.8	0.064	0.52														receptor activity	9	2.8	0.047	0.46		Metabolic pathways	54	18.9	3.4e-06	0.00038
													Glycosphingolipid biosynthesis - globo series	3	0.9	0.067	0.53														drug binding	5	1.5	0.051	0.49		Lysosome	14	4.9	5.3e-06	0.0004
													Glycosaminoglycan biosynthesis - keratan sulfate	3	0.9	0.076	0.56														protein binding, bridging	5	1.5	0.053	0.49		Carbon metabolism	13	4.6	1.4e-05	0.00079
													Glycosphingolipid biosynthesis - ganglio series	3	0.9	0.076	0.56														maltose alpha-glucosidase activity	2	0.6	0.054	0.49		Biosynthesis of amino acids	10	3.5	4.7e-05	0.0021
													Pentose and glucuronate interconversions	4	1.2	0.08	0.57														haptoglobin binding	2	0.6	0.054	0.49		Complement and coagulation cascades	9	3.2	0.00021	0.0082
													AMPK signaling pathway	8	2.4	0.085	0.59														tripeptidyl-peptidase activity	2	0.6	0.054	0.49		Collecting duct acid secretion	5	1.8	0.0036	0.12
													Phagosome	9	2.7	0.091	0.6														ion channel binding	6	1.8	0.057	0.5		Glycolysis / Gluconeogenesis	7	2.5	0.005	0.13
													Bacterial invasion of epithelial cells	6	1.8	0.092	0.6														scavenger receptor activity	4	1.2	0.057	0.5		Galactose metabolism	5	1.8	0.0053	0.13
													2-Oxocarboxylic acid metabolism	3	0.9	0.095	0.6														peroxidase activity	3	0.9	0.061	0.52		Glutathione metabolism	6	2.1	0.007	0.15
																															aminobutyraldehyde dehydrogenase activity	2	0.6	0.071	0.55		Pathogenic Escherichia coli infection	6	2.1	0.007	0.15
																															4-trimethylammoniobutyraldehyde dehydrogenase activity	2	0.6	0.071	0.55		Vibrio cholerae infection	6	2.1	0.0076	0.15
																															hemoglobin binding	2	0.6	0.071	0.55		Phagosome	10	3.5	0.0094	0.17
																															mu-type opioid receptor binding	2	0.6	0.071	0.55		Bacterial invasion of epithelial cells	7	2.5	0.01	0.17
																															alpha-1,4-glucosidase activity	2	0.6	0.071	0.55		Amoebiasis	8	2.8	0.013	0.2
																															nicotinate-nucleotide diphosphorylase (carboxylating) activity	2	0.6	0.071	0.55		Histidine metabolism	4	1.4	0.015	0.21
																															dATP binding	2	0.6	0.071	0.55		Renin-angiotensin system	4	1.4	0.017	0.22
																															nucleoside binding	2	0.6	0.071	0.55		Glyoxylate and dicarboxylate metabolism	4	1.4	0.026	0.33
																															phospholipid binding	5	1.5	0.073	0.55		Nicotinate and nicotinamide metabolism	4	1.4	0.031	0.35
																															proton-transporting ATPase activity, rotational mechanism	3	0.9	0.081	0.6		Pentose phosphate pathway	4	1.4	0.031	0.35
																															signal transducer activity	8	2.5	0.082	0.6		Hypertrophic cardiomyopathy (HCM)	6	2.1	0.038	0.41
																															growth factor binding	3	0.9	0.087	0.62		Starch and sucrose metabolism	4	1.4	0.043	0.45
																															L-lactate dehydrogenase activity	2	0.6	0.088	0.62		Dilated cardiomyopathy	6	2.1	0.05	0.47
																															N-acetyllactosaminide beta-1,3-N-acetylglucosaminyltransferase activity	2	0.6	0.088	0.62		Salivary secretion	6	2.1	0.054	0.47
																															hydrolase activity, acting on acid anhydrides, catalyzing transmembrane movement of substances	2	0.6	0.088	0.62		Gap junction	6	2.1	0.058	0.47
																															calcium-dependent phospholipid binding	4	1.2	0.09	0.62		Alcoholism	9	3.2	0.06	0.47
																																					2-Oxocarboxylic acid metabolism	3	1.1	0.061	0.47
																															KEGG_PATHWAY						Cysteine and methionine metabolism	4	1.4	0.061	0.47
																															Lysosome	17	5.2	1.3e-07	2.4e-05		Synaptic vesicle cycle	5	1.8	0.063	0.47
																															Biosynthesis of antibiotics	22	6.7	2.2e-07	2.4e-05		Regulation of actin cytoskeleton	10	3.5	0.063	0.47
																															Metabolic pathways	61	18.7	8.2e-07	6.1e-05		GnRH signaling pathway	6	2.1	0.066	0.47
																															Carbon metabolism	15	4.6	1.8e-06	0.0001		Shigellosis	5	1.8	0.066	0.47
																															Biosynthesis of amino acids	12	3.7	3e-06	0.00014		Tryptophan metabolism	4	1.4	0.069	0.48
																															Glutathione metabolism	10	3.1	7.3e-06	0.00027		Glycosaminoglycan degradation	3	1.1	0.074	0.5
																															Glycolysis / Gluconeogenesis	9	2.8	0.00041	0.013		One carbon pool by folate	3	1.1	0.081	0.53
																															Complement and coagulation cascades	9	2.8	0.0005	0.014		Estrogen signaling pathway	6	2.1	0.087	0.54
																															Pyruvate metabolism	7	2.1	0.00064	0.016		Adherens junction	5	1.8	0.089	0.54
																															Histidine metabolism	5	1.5	0.0026	0.058		Melanogenesis	6	2.1	0.09	0.54
																															Renin-angiotensin system	5	1.5	0.0031	0.063			KEGG_PATHWAY	Melanogenesis	6	2.1
																															Collecting duct acid secretion	5	1.5	0.0056	0.11
																															Amoebiasis	9	2.8	0.0078	0.13
																															2-Oxocarboxylic acid metabolism	4	1.2	0.01	0.16
																															Starch and sucrose metabolism	5	1.5	0.011	0.17
																															Vibrio cholerae infection	6	1.8	0.013	0.18
																															Cyanoamino acid metabolism	3	0.9	0.014	0.19
																															Glucagon signaling pathway	8	2.5	0.017	0.22
																															Cysteine and methionine metabolism	5	1.5	0.019	0.22
																															Phagosome	10	3.1	0.02	0.23
																															Carbohydrate digestion and absorption	5	1.5	0.026	0.28
																															Glyoxylate and dicarboxylate metabolism	4	1.2	0.035	0.36
																															Nicotinate and nicotinamide metabolism	4	1.2	0.042	0.42
																															Arginine and proline metabolism	5	1.5	0.045	0.42
																															Citrate cycle (TCA cycle)	4	1.2	0.046	0.42
																															Pathogenic Escherichia coli infection	5	1.5	0.048	0.42
																															beta-Alanine metabolism	4	1.2	0.05	0.42
																															Regulation of actin cytoskeleton	11	3.4	0.058	0.47
																															Salivary secretion	6	1.8	0.083	0.59
																															Other glycan degradation	3	0.9	0.084	0.59
																															Glycine, serine and threonine metabolism	4	1.2	0.088	0.59
																															Rheumatoid arthritis	6	1.8	0.089	0.59
																															Cell adhesion molecules (CAMs)	8	2.5	0.09	0.59
																															Synaptic vesicle cycle	5	1.5	0.09	0.59
																															Tryptophan metabolism	4	1.2	0.093	0.59
																															Renin secretion	5	1.5	0.094	0.59
																															BIOCARTA	%	P-Value	Benjamini
																															Rho cell motility signaling pathway	6	1.8	0.0049	0.64
																															How Progesterone Initiates the Oocyte Maturation	5	1.5	0.026	0.94
																															Alternative Complement Pathway	3	0.9	0.035	0.94
																															CCR3 signaling in Eosinophils	4	1.2	0.04	0.94
																															Glycolysis Pathway	3	0.9	0.043	0.94
																															SARS Coronavirus Protease	3	0.9	0.043	0.94
																															How does salmonella hijack a cell	3	0.9	0.069	1
																															Erk1/Erk2 Mapk Signaling pathway	4	1.2	0.078	1
																															TNFR1 Signaling Pathway	4	1.2	0.078	1
																															FAS signaling pathway ( CD95 )	4	1.2	0.091	1
																															Role of ?-arrestins in the activation and targeting of MAP kinases	3	0.9	0.1	1
																															Role of PI3K subunit p85 in regulation of Actin Organization and Cell Migration	3	0.9	0.1	1

## Sheet: Sheet2
1_2	GOTERM_BP_DIRECT					1_3	GOTERM_BP_DIRECT					1_5	GOTERM_BP_DIRECT					1_6	GOTERM_BP_DIRECT					3_5	GOTERM_BP_DIRECT					5_6	GOTERM_BP_DIRECT							Category	Term	Count	%	P-Value	Benjamini	UNIPROT_ACCESSION	GENE NAME	Related Genes	Species
168	Term	Genes	Count%	P-Value	Benjamini	52	Term	Genes	Count%	P-Value	Benjamini	358	Term	Genes	Count%	P-Value	Benjamini	46	Term	Genes	Count%	P-Value	Benjamini	364	Term	Genes	Count%	P-Value	Benjamini	312	Term	Genes	Count%	P-Value	Benjamini			GOTERM_BP_DIRECT	receptor-mediated endocytosis	14	18.9	1.2e-12	9.1e-10	Q86VB7	CD163 molecule(CD163)	RG	Homo sapiens
	movement of cell or subcellular component	9	6	7.3e-07	0.0008		negative regulation of growth of symbiont in host	4	8.5	9.2e-06	0.0039		carbohydrate metabolic process	23	6.8	2.9e-12	5.8e-09		KEGG_PATHWAY						platelet degranulation	19	5.8	6.6e-13	1.2e-09		negative regulation of endopeptidase activity	17	6	1.2e-10	1.9e-07			GOTERM_BP_DIRECT	negative regulation of inflammatory response	10	13.5	5.4e-11	2e-08	P98164	LDL receptor related protein 2(LRP2)	RG	Homo sapiens
	single organismal cell-cell adhesion	9	6	2.5e-06	0.0014		defense response to Gram-negative bacterium	4	8.5	0.0004	0.055		platelet degranulation	18	5.3	1.2e-11	1.2e-08		Term	Genes	Count%	P-Value	Benjamini		proteolysis	35	10.7	8.7e-11	7.9e-08		platelet degranulation	15	5.3	1.2e-09	9.9e-07			GOTERM_BP_DIRECT	glycolytic process	8	10.8	1.1e-10	2.7e-08	P02647	apolipoprotein A1(APOA1)	RG	Homo sapiens
	negative regulation of endopeptidase activity	9	6	9.6e-06	0.0035		inflammatory response	7	14.9	0.00043	0.055		negative regulation of endopeptidase activity	16	4.7	1.2e-08	7.9e-06		Influenza A	3	7.5	0.075	0.91		negative regulation of endopeptidase activity	16	4.9	8.1e-09	4.9e-06		proteolysis	29	10.2	1.3e-08	7e-06			GOTERM_BP_DIRECT	acute-phase response	8	10.8	3e-10	5.7e-08	P02649	apolipoprotein E(APOE)	RG	Homo sapiens
	retina homeostasis	6	4	2.2e-05	0.0062		response to yeast	3	6.4	0.00051	0.055		retinoid metabolic process	12	3.6	2.1e-08	1e-05	UNIPROT_ACCESSION	GENE NAME	Related Genes	Species				epithelial cell differentiation	12	3.7	6.9e-08	3.1e-05		movement of cell or subcellular component	12	4.2	1.4e-07	5.8e-05			GOTERM_BP_DIRECT	gluconeogenesis	8	10.8	7.4e-10	1.1e-07	Q00610	clathrin heavy chain(CLTC)	RG	Homo sapiens
	platelet degranulation	8	5.4	2.9e-05	0.0065		defense response to fungus	3	6.4	0.0023	0.17		peptide catabolic process	8	2.4	1.2e-07	5e-05	P99999	cytochrome c, somatic(CYCS)	RG	Homo sapiens				peptide catabolic process	8	2.5	1e-07	3.7e-05		retinoid metabolic process	9	3.2	6.2e-06	0.002			GOTERM_BP_DIRECT	canonical glycolysis	7	9.5	1.2e-09	1.5e-07	Q14247	cortactin(CTTN)	RG	Homo sapiens
	innate immune response in mucosa	5	3.4	5.7e-05	0.011		single organismal cell-cell adhesion	4	8.5	0.0023	0.17		glycosphingolipid metabolic process	10	3	1.6e-07	5.3e-05	Q14116	interleukin 18(IL18)	RG	Homo sapiens				movement of cell or subcellular component	12	3.7	6e-07	0.00018		positive regulation of cholesterol esterification	5	1.8	8.1e-06	0.0022			GOTERM_BP_DIRECT	immune response	15	20.3	3e-09	3.3e-07	O60494	cubilin(CUBN)	RG	Homo sapiens
	cell-cell adhesion	11	7.4	0.00012	0.018		acute-phase response	3	6.4	0.0047	0.29		glycosaminoglycan catabolic process	8	2.4	4.5e-07	0.00013	P21796	voltage dependent anion channel 1(VDAC1)	RG	Homo sapiens				platelet aggregation	9	2.8	7.8e-07	0.0002		epithelial cell differentiation	9	3.2	1.7e-05	0.004			GOTERM_BP_DIRECT	defense response to Gram-negative bacterium	8	10.8	3.8e-09	3.6e-07	Q08380	galectin 3 binding protein(LGALS3BP)	RG	Homo sapiens
	negative regulation of apoptotic process	14	9.4	0.00015	0.021		negative regulation of apoptotic process	6	12.8	0.0065	0.35		response to reactive oxygen species	9	2.7	6.4e-07	0.00016								carbohydrate metabolic process	16	4.9	1e-06	0.00023		peptide catabolic process	6	2.1	2.3e-05	0.0047			GOTERM_BP_DIRECT	response to lipopolysaccharide	9	12.2	5.5e-07	4.6e-05	P07900	heat shock protein 90 alpha family class A member 1(HSP90AA1)	RG	Homo sapiens
	immune response	13	8.7	0.00028	0.034		response to lipopolysaccharide	4	8.5	0.009	0.41		cell-cell adhesion	20	5.9	1.4e-06	0.00031								extracellular matrix disassembly	10	3.1	1.2e-05	0.0024		phospholipid efflux	5	1.8	6e-05	0.011			GOTERM_BP_DIRECT	inflammatory response	12	16.2	6.8e-07	5.2e-05	P68871	hemoglobin subunit beta(HBB)	RG	Homo sapiens
	negative regulation of cysteine-type endopeptidase activity involved in apoptotic process	6	4	0.00031	0.034		proteolysis	6	12.8	0.0096	0.41		proteolysis	28	8.3	1.6e-06	0.00031								hydrogen peroxide catabolic process	6	1.8	2.8e-05	0.005		high-density lipoprotein particle remodeling	5	1.8	8.1e-05	0.013			GOTERM_BP_DIRECT	defense response to Gram-positive bacterium	7	9.5	1.8e-06	0.00013	P01591	joining chain of multimeric IgA and IgM(JCHAIN)	RG	Homo sapiens
	response to reactive oxygen species	5	3.4	0.00034	0.034		positive regulation of cell migration	4	8.5	0.012	0.47		gluconeogenesis	9	2.7	1.7e-06	0.00031								actin crosslink formation	5	1.5	3.6e-05	0.0059		cellular protein metabolic process	10	3.5	0.00013	0.018			GOTERM_BP_DIRECT	innate immune response in mucosa	5	6.8	3.9e-06	0.00025	P50897	palmitoyl-protein thioesterase 1(PPT1)	RG	Homo sapiens
	proteolysis	14	9.4	0.00037	0.034		cellular response to indole-3-methanol	2	4.3	0.013	0.47		glycolytic process	8	2.4	3.2e-06	0.00053								cellular oxidant detoxification	9	2.8	4.8e-05	0.0073		carbohydrate metabolic process	12	4.2	0.00013	0.018			GOTERM_BP_DIRECT	negative regulation of growth of symbiont in host	4	5.4	4.2e-05	0.0025	Q92954	proteoglycan 4(PRG4)	RG	Homo sapiens
	extracellular matrix disassembly	6	4	0.00049	0.04		sphingomyelin catabolic process	2	4.3	0.016	0.48		chondroitin sulfate catabolic process	6	1.8	4.5e-06	0.00069								cell-cell adhesion	17	5.2	5.6e-05	0.0078		high-density lipoprotein particle assembly	4	1.4	0.00022	0.028			GOTERM_BP_DIRECT	platelet degranulation	6	8.1	8.5e-05	0.0046	O15393	transmembrane protease, serine 2(TMPRSS2)	RG	Homo sapiens
	cell redox homeostasis	6	4	0.00052	0.04		extracellular matrix disassembly	3	6.4	0.017	0.48		movement of cell or subcellular component	11	3.3	6e-06	0.00086								aging	13	4	6.7e-05	0.0087		defense response to Gram-negative bacterium	7	2.5	0.00026	0.03			GOTERM_BP_DIRECT	retinoid metabolic process	5	6.8	0.00014	0.0072	UNIPROT_ACCESSION	GENE NAME	Related Genes	Species
	aging	8	5.4	0.00055	0.04		ion transmembrane transport	4	8.5	0.018	0.48		canonical glycolysis	7	2.1	8.2e-06	0.0011								response to reactive oxygen species	7	2.1	8e-05	0.0097		lipoprotein biosynthetic process	4	1.4	0.00033	0.036			GOTERM_BP_DIRECT	triglyceride homeostasis	4	5.4	0.00019	0.0091	Q5ZPR3	CD276 molecule(CD276)	RG	Homo sapiens
	wound healing	6	4	0.00062	0.04		insulin receptor signaling pathway	3	6.4	0.018	0.48		lipoprotein biosynthetic process	5	1.5	1.6e-05	0.0019								retina homeostasis	7	2.1	9.3e-05	0.011		retina homeostasis	6	2.1	0.00045	0.044			GOTERM_BP_DIRECT	defense response to fungus	4	5.4	0.00021	0.0096	P19438	TNF receptor superfamily member 1A(TNFRSF1A)	RG	Homo sapiens
	regulation of cell growth	6	4	0.00062	0.04		defense response to Gram-positive bacterium	3	6.4	0.021	0.53		positive regulation of nitric oxide biosynthetic process	8	2.4	1.7e-05	0.0019								retinoid metabolic process	8	2.5	0.00014	0.015		kidney development	8	2.8	0.0005	0.044			GOTERM_BP_DIRECT	fructose 1,6-bisphosphate metabolic process	3	4.1	0.00039	0.016	P20333	TNF receptor superfamily member 1B(TNFRSF1B)	RG	Homo sapiens
	heparin binding	11	7.4	1e-06	0.00026		positive regulation of immune response	2	4.3	0.023	0.53		reverse cholesterol transport	6	1.8	1.8e-05	0.002								glutathione biosynthetic process	5	1.5	0.00019	0.019		platelet aggregation	6	2.1	0.00051	0.044			GOTERM_BP_DIRECT	high-density lipoprotein particle assembly	3	4.1	0.00051	0.02	P02647	apolipoprotein A1(APOA1)	RG	Homo sapiens
	serine-type endopeptidase inhibitor activity	9	6	1.6e-06	0.00026		diaphragm development	2	4.3	0.023	0.53		hydrogen peroxide catabolic process	6	1.8	3.2e-05	0.0033								cellular protein metabolic process	10	3.1	0.00038	0.036		cell-cell adhesion	14	4.9	0.00051	0.044			GOTERM_BP_DIRECT	neuron projection regeneration	3	4.1	0.00051	0.02	P02649	apolipoprotein E(APOE)	RG	Homo sapiens
	cadherin binding involved in cell-cell adhesion	13	8.7	6.3e-06	0.00068		innate immune response	5	10.6	0.026	0.55		epithelial cell differentiation	9	2.7	5.9e-05	0.0057								transferrin transport	6	1.8	0.00046	0.042		cholesterol efflux	5	1.8	0.00066	0.054			GOTERM_BP_DIRECT	innate immune response	9	12.2	0.00054	0.02	H6VRG2	keratin 1(KRT1)	RG	Homo sapiens
	tumor necrosis factor-activated receptor activity	5	3.4	4.5e-05	0.0036		gonad development	2	4.3	0.031	0.63		keratan sulfate catabolic process	5	1.5	6e-05	0.0057								glutathione metabolic process	7	2.1	0.00061	0.053		regulation of macroautophagy	6	2.1	0.00071	0.055			GOTERM_BP_DIRECT	lipoprotein metabolic process	4	5.4	0.0006	0.02	P48745	nephroblastoma overexpressed(NOV)	RG	Homo sapiens
	calcium ion binding	18	12.1	0.00011	0.0062		cellular response to tumor necrosis factor	3	6.4	0.034	0.65		oxidation-reduction process	27	8	8.7e-05	0.0077								negative regulation of inflammatory response	8	2.5	0.0007	0.057	UNIPROT_ACCESSION	GENE NAME	Related Genes	Species					GOTERM_BP_DIRECT	response to reactive oxygen species	4	5.4	0.00064	0.02	O75594	peptidoglycan recognition protein 1(PGLYRP1)	RG	Homo sapiens
	protein binding	97	65.1	0.00011	0.0062		cell surface receptor signaling pathway	4	8.5	0.035	0.65		cell adhesion	23	6.8	8.9e-05	0.0077							UNIPROT_ACCESSION	GENE NAME	Related Genes	Species			O95971	CD160 molecule(CD160)	RG	Homo sapiens					GOTERM_BP_DIRECT	lipoprotein biosynthetic process	3	4.1	0.00066	0.02	P36955	serpin family F member 1(SERPINF1)	RG	Homo sapiens
	structural molecule activity	10	6.7	0.00025	0.01		chondroitin sulfate catabolic process	2	4.3	0.036	0.65		glutathione metabolic process	8	2.4	9.6e-05	0.008							Q5ZPR3	CD276 molecule(CD276)	RG	Homo sapiens			P31151	S100 calcium binding protein A7(S100A7)	RG	Homo sapiens					GOTERM_BP_DIRECT	positive regulation of cholesterol esterification	3	4.1	0.00066	0.02	Q92485	sphingomyelin phosphodiesterase acid like 3B(SMPDL3B)	RG	Homo sapiens
	extracellular matrix structural constituent	6	4	0.00025	0.01		Salivary secretion	4	8.5	0.0036	0.38		protein homotetramerization	8	2.4	0.00015	0.012							P20333	TNF receptor superfamily member 1B(TNFRSF1B)	RG	Homo sapiens			Q92956	TNF receptor superfamily member 14(TNFRSF14)	RG	Homo sapiens					GOTERM_BP_DIRECT	retina homeostasis	4	5.4	0.00069	0.02	UNIPROT_ACCESSION	GENE NAME	Related Genes	Species
	serine-type endopeptidase activity	10	6.7	0.00031	0.011		Phagosome	4	8.5	0.016	0.88		high-density lipoprotein particle remodeling	5	1.5	0.00016	0.012							P02649	apolipoprotein E(APOE)	RG	Homo sapiens			P20160	azurocidin 1(AZU1)	RG	Homo sapiens					GOTERM_BP_DIRECT	antibacterial humoral response	4	5.4	0.00092	0.026	Q86VB7	CD163 molecule(CD163)	RG	Homo sapiens
	MHC class I protein binding	4	2.7	0.00051	0.017	UNIPROT_ACCESSION	GENE NAME						glycosaminoglycan metabolic process	6	1.8	0.00021	0.016							H6VRG2	keratin 1(KRT1)	RG	Homo sapiens			P49913	cathelicidin antimicrobial peptide(CAMP)	RG	Homo sapiens					GOTERM_BP_DIRECT	carbohydrate metabolic process	6	8.1	0.00096	0.026	P00966	argininosuccinate synthase 1(ASS1)	RG	Homo sapiens
	poly(A) RNA binding	21	14.1	0.0012	0.036	O95971	CD160 molecule(CD160)						receptor-mediated endocytosis	13	3.9	0.00027	0.019							P48745	nephroblastoma overexpressed(NOV)	RG	Homo sapiens			P10645	chromogranin A(CHGA)	RG	Homo sapiens					GOTERM_BP_DIRECT	carboxylic acid metabolic process	3	4.1	0.0014	0.037	Q14624	inter-alpha-trypsin inhibitor heavy chain family member 4(ITIH4)	RG	Homo sapiens
	growth factor binding	4	2.7	0.0015	0.04	P20160	azurocidin 1(AZU1)						organ regeneration	7	2.1	0.00027	0.019							O75594	peptidoglycan recognition protein 1(PGLYRP1)	RG	Homo sapiens			P61626	lysozyme(LYZ)	RG	Homo sapiens					GOTERM_BP_DIRECT	phospholipid efflux	3	4.1	0.0016	0.041	P18510	interleukin 1 receptor antagonist(IL1RN)	RG	Homo sapiens
	integrin binding	6	4	0.0019	0.045	P49913	cathelicidin antimicrobial peptide(CAMP)						high-density lipoprotein particle assembly	4	1.2	0.00037	0.025							P36955	serpin family F member 1(SERPINF1)	RG	Homo sapiens											GOTERM_BP_DIRECT	cellular protein metabolic process	5	6.8	0.0017	0.041	P18428	lipopolysaccharide binding protein(LBP)	RG	Homo sapiens
	serine-type peptidase activity	5	3.4	0.0019	0.045	P61626	lysozyme(LYZ)						metabolic process	12	3.6	0.00043	0.028							Q92485	sphingomyelin phosphodiesterase acid like 3B(SMPDL3B)	RG	Homo sapiens											GOTERM_BP_DIRECT	tumor necrosis factor-mediated signaling pathway	5	6.8	0.0017	0.041	P01009	serpin family A member 1(SERPINA1)	RG	Homo sapiens
	Complement and coagulation cascades	7	4.7	0.00015	0.026	UNIPROT_ACCESSION	GENE NAME						transferrin transport	6	1.8	0.00052	0.033																					GOTERM_BP_DIRECT	high-density lipoprotein particle remodeling	3	4.1	0.0019	0.041	P01011	serpin family A member 3(SERPINA3)	RG	Homo sapiens
UNIPROT_ACCESSION	GENE NAME					P26842	CD27 molecule(CD27)						positive regulation of cholesterol esterification	4	1.2	0.00055	0.033																					GOTERM_BP_DIRECT	negative regulation of cell growth	5	6.8	0.0019	0.041	P08697	serpin family F member 2(SERPINF2)	RG	Homo sapiens
Q8TDL5	BPI fold containing family B member 1(BPIFB1)					P20160	azurocidin 1(AZU1)						response to nutrient	8	2.4	0.00056	0.033																					GOTERM_BP_DIRECT	negative regulation of endopeptidase activity	5	6.8	0.0019	0.041	UNIPROT_ACCESSION	GENE NAME	Related Genes	Species
P06727	apolipoprotein A4(APOA4)					Q12794	hyaluronoglucosaminidase 1(HYAL1)						lysosome organization	6	1.8	0.0006	0.034																					GOTERM_BP_DIRECT	cholesterol homeostasis	4	5.4	0.0027	0.056	P26842	CD27 molecule(CD27)	RG	Homo sapiens
P49913	cathelicidin antimicrobial peptide(CAMP)					P61626	lysozyme(LYZ)						Arp2/3 complex-mediated actin nucleation	5	1.5	0.00076	0.042																					GOTERM_BP_DIRECT	reverse cholesterol transport	3	4.1	0.0027	0.056	Q5ZPR3	CD276 molecule(CD276)	RG	Homo sapiens
P59665	defensin alpha 1(DEFA1)					P14174	macrophage migration inhibitory factor (glycosylation-inhibiting factor)(MIF)						lipoprotein metabolic process	6	1.8	0.00077	0.042																					GOTERM_BP_DIRECT	cholesterol metabolic process	4	5.4	0.0032	0.065	Q92956	TNF receptor superfamily member 14(TNFRSF14)	RG	Homo sapiens
P02788	lactotransferrin(LTF)					P01011	serpin family A member 3(SERPINA3)						acute-phase response	6	1.8	0.00087	0.046																					GOTERM_BP_DIRECT	hydrogen peroxide catabolic process	3	4.1	0.0034	0.066	P19438	TNF receptor superfamily member 1A(TNFRSF1A)	RG	Homo sapiens
UNIPROT_ACCESSION	GENE NAME					Q92485	sphingomyelin phosphodiesterase acid like 3B(SMPDL3B)						Metabolic pathways	82	24.3	5.9e-13	1.4e-10																					GOTERM_BP_DIRECT	response to nutrient	4	5.4	0.0041	0.078	P20333	TNF receptor superfamily member 1B(TNFRSF1B)	RG	Homo sapiens
P26842	CD27 molecule(CD27)					UNIPROT_ACCESSION	GENE NAME						Lysosome	24	7.1	1.3e-12	1.4e-10																					GOTERM_BP_DIRECT	cholesterol efflux	3	4.1	0.0052	0.095	P08311	cathepsin G(CTSG)	RG	Homo sapiens
Q92956	TNF receptor superfamily member 14(TNFRSF14)					P08311	cathepsin G(CTSG)						Glycosaminoglycan degradation	10	3	1.5e-09	1.1e-07																					GOTERM_BP_DIRECT	positive regulation of MAPK cascade	4	5.4	0.0053	0.095	P10643	complement C7(C7)	RG	Homo sapiens
P19438	TNF receptor superfamily member 1A(TNFRSF1A)					P59665	defensin alpha 1(DEFA1)						Biosynthesis of antibiotics	24	7.1	1.2e-07	6.6e-06																					GOTERM_BP_DIRECT	tricarboxylic acid cycle	3	4.1	0.007	0.12	P59665	defensin alpha 1(DEFA1)	RG	Homo sapiens
P20333	TNF receptor superfamily member 1B(TNFRSF1B)					P05164	myeloperoxidase(MPO)						Biosynthesis of amino acids	14	4.2	2.2e-07	1e-05																					GOTERM_BP_DIRECT	regulation of cell proliferation	5	6.8	0.0086	0.15	Q6ZN66	guanylate binding protein family member 6(GBP6)	RG	Homo sapiens
P08311	cathepsin G(CTSG)					UNIPROT_ACCESSION	GENE NAME						Glycolysis / Gluconeogenesis	13	3.9	7.2e-07	2.8e-05																					GOTERM_BP_DIRECT	response to oxidative stress	4	5.4	0.012	0.21	P18510	interleukin 1 receptor antagonist(IL1RN)	RG	Homo sapiens
P10643	complement C7(C7)					Q86VB7	CD163 molecule(CD163)						Carbon metabolism	16	4.7	1.6e-06	5.4e-05																					GOTERM_BP_DIRECT	negative regulation of neuron death	3	4.1	0.013	0.21	Q14116	interleukin 18(IL18)	RG	Homo sapiens
P59665	defensin alpha 1(DEFA1)					P00966	argininosuccinate synthase 1(ASS1)						Galactose metabolism	8	2.4	2.7e-05	0.00076																					GOTERM_BP_DIRECT	cellular response to lipopolysaccharide	4	5.4	0.013	0.21	P01591	joining chain of multimeric IgA and IgM(JCHAIN)	RG	Homo sapiens
Q6ZN66	guanylate binding protein family member 6(GBP6)					P01011	serpin family A member 3(SERPINA3)						Complement and coagulation cascades	11	3.3	4.3e-05	0.0011																					GOTERM_BP_DIRECT	negative regulation of apoptotic process	7	9.5	0.014	0.22	P08138	nerve growth factor receptor(NGFR)	RG	Homo sapiens
P18510	interleukin 1 receptor antagonist(IL1RN)												Glutathione metabolism	8	2.4	0.00087	0.02																					GOTERM_BP_DIRECT	positive regulation of nitric oxide biosynthetic process	3	4.1	0.015	0.23	O75594	peptidoglycan recognition protein 1(PGLYRP1)	RG	Homo sapiens
Q14116	interleukin 18(IL18)												Protein digestion and absorption	10	3	0.0015	0.03																					GOTERM_BP_DIRECT	cell proliferation	6	8.1	0.021	0.3	Q92954	proteoglycan 4(PRG4)	RG	Homo sapiens
P01591	joining chain of multimeric IgA and IgM(JCHAIN)												Pentose phosphate pathway	6	1.8	0.0017	0.033																					GOTERM_BP_DIRECT	arginine biosynthetic process	2	2.7	0.022	0.3
P08138	nerve growth factor receptor(NGFR)											UNIPROT_ACCESSION	GENE NAME	Related Genes	Species																							GOTERM_BP_DIRECT	regulation of intestinal cholesterol absorption	2	2.7	0.022	0.3
Q92954	proteoglycan 4(PRG4)											Q86VB7	CD163 molecule(CD163)	RG	Homo sapiens																							GOTERM_BP_DIRECT	carnitine biosynthetic process	2	2.7	0.022	0.3
												P98164	LDL receptor related protein 2(LRP2)	RG	Homo sapiens																							GOTERM_BP_DIRECT	regulation of Cdc42 protein signal transduction	2	2.7	0.022	0.3
												P02647	apolipoprotein A1(APOA1)	RG	Homo sapiens																							GOTERM_BP_DIRECT	lactate metabolic process	2	2.7	0.022	0.3
												P02649	apolipoprotein E(APOE)	RG	Homo sapiens																							GOTERM_BP_DIRECT	defense response to bacterium	4	5.4	0.025	0.34
												Q00610	clathrin heavy chain(CLTC)	RG	Homo sapiens																							GOTERM_BP_DIRECT	cellular response to interferon-gamma	3	4.1	0.026	0.34
												Q14247	cortactin(CTTN)	RG	Homo sapiens																							GOTERM_BP_DIRECT	high-density lipoprotein particle clearance	2	2.7	0.026	0.34
												O60494	cubilin(CUBN)	RG	Homo sapiens																							GOTERM_BP_DIRECT	protein homotetramerization	3	4.1	0.028	0.36
												Q08380	galectin 3 binding protein(LGALS3BP)	RG	Homo sapiens																							GOTERM_BP_DIRECT	cellular defense response	3	4.1	0.03	0.37
												P07900	heat shock protein 90 alpha family class A member 1(HSP90AA1)	RG	Homo sapiens																							GOTERM_BP_DIRECT	very-low-density lipoprotein particle remodeling	2	2.7	0.03	0.37
												P68871	hemoglobin subunit beta(HBB)	RG	Homo sapiens																							GOTERM_BP_DIRECT	cell-cell adhesion	5	6.8	0.03	0.37
												P50897	palmitoyl-protein thioesterase 1(PPT1)	RG	Homo sapiens																							GOTERM_BP_DIRECT	response to estrogen	3	4.1	0.033	0.39
												Q92954	proteoglycan 4(PRG4)	RG	Homo sapiens																							GOTERM_BP_DIRECT	positive regulation of triglyceride catabolic process	2	2.7	0.034	0.39
												O15393	transmembrane protease, serine 2(TMPRSS2)	RG	Homo sapiens																							GOTERM_BP_DIRECT	fructose 6-phosphate metabolic process	2	2.7	0.034	0.39
												UNIPROT_ACCESSION	GENE NAME	Related Genes	Species																							GOTERM_BP_DIRECT	negative regulation of heterotypic cell-cell adhesion	2	2.7	0.034	0.39
												Q86VB7	CD163 molecule(CD163)	RG	Homo sapiens																							GOTERM_BP_DIRECT	aging	4	5.4	0.035	0.4
												P00966	argininosuccinate synthase 1(ASS1)	RG	Homo sapiens																							GOTERM_BP_DIRECT	apoptotic signaling pathway	3	4.1	0.038	0.42
												Q14624	inter-alpha-trypsin inhibitor heavy chain family member 4(ITIH4)	RG	Homo sapiens																							GOTERM_BP_DIRECT	glycine metabolic process	2	2.7	0.038	0.42
												P18428	lipopolysaccharide binding protein(LBP)	RG	Homo sapiens																							GOTERM_BP_DIRECT	positive regulation of cardiac muscle contraction	2	2.7	0.038	0.42
												P01009	serpin family A member 1(SERPINA1)	RG	Homo sapiens																							GOTERM_BP_DIRECT	fructose metabolic process	2	2.7	0.043	0.43
												P08697	serpin family F member 2(SERPINF2)	RG	Homo sapiens																							GOTERM_BP_DIRECT	vitamin D metabolic process	2	2.7	0.043	0.43
																																						GOTERM_BP_DIRECT	positive regulation of fatty acid biosynthetic process	2	2.7	0.043	0.43
												UNIPROT_ACCESSION	GENE NAME	Related Genes	Species																							GOTERM_BP_DIRECT	antifungal humoral response	2	2.7	0.043	0.43
												O95336	6-phosphogluconolactonase(PGLS)	RG	Homo sapiens																							GOTERM_BP_DIRECT	positive regulation of lipoprotein lipase activity	2	2.7	0.043	0.43
												P21399	aconitase 1(ACO1)	RG	Homo sapiens																							GOTERM_BP_DIRECT	lipid transport	3	4.1	0.043	0.43
												P11766	alcohol dehydrogenase 5 (class III), chi polypeptide(ADH5)	RG	Homo sapiens																							GOTERM_BP_DIRECT	oxidation-reduction process	7	9.5	0.044	0.43
												P49189	aldehyde dehydrogenase 9 family member A1(ALDH9A1)	RG	Homo sapiens																							GOTERM_BP_DIRECT	low-density lipoprotein particle remodeling	2	2.7	0.047	0.43
												P05062	aldolase, fructose-bisphosphate B(ALDOB)	RG	Homo sapiens																							GOTERM_BP_DIRECT	positive regulation of tumor necrosis factor biosynthetic process	2	2.7	0.047	0.43
												Q03154	aminoacylase 1(ACY1)	RG	Homo sapiens																							GOTERM_BP_DIRECT	positive regulation of toll-like receptor 4 signaling pathway	2	2.7	0.047	0.43
												P04424	argininosuccinate lyase(ASL)	RG	Homo sapiens																							GOTERM_BP_DIRECT	NAD metabolic process	2	2.7	0.047	0.43
												P00966	argininosuccinate synthase 1(ASS1)	RG	Homo sapiens																							GOTERM_BP_DIRECT	pentose-phosphate shunt	2	2.7	0.047	0.43
												Q96DG6	carboxymethylenebutenolidase homolog(CMBL)	RG	Homo sapiens																							GOTERM_BP_DIRECT	removal of superoxide radicals	2	2.7	0.051	0.46
												P06733	enolase 1(ENO1)	RG	Homo sapiens																							GOTERM_BP_DIRECT	hyaluronan metabolic process	2	2.7	0.051	0.46
												Q2TU34	fructose-bisphosphatase 1(FBP1)	RG	Homo sapiens																							GOTERM_BP_DIRECT	urea cycle	2	2.7	0.051	0.46
												P04406	glyceraldehyde-3-phosphate dehydrogenase(GAPDH)	RG	Homo sapiens																							GOTERM_BP_DIRECT	regulation of axon extension	2	2.7	0.055	0.48
												O75874	isocitrate dehydrogenase (NADP(+)) 1, cytosolic(IDH1)	RG	Homo sapiens																							GOTERM_BP_DIRECT	response to yeast	2	2.7	0.055	0.48
												P00338	lactate dehydrogenase A(LDHA)	RG	Homo sapiens																							GOTERM_BP_DIRECT	killing of cells of other organism	2	2.7	0.059	0.51
												P07195	lactate dehydrogenase B(LDHB)	RG	Homo sapiens																							GOTERM_BP_DIRECT	lipoprotein transport	2	2.7	0.063	0.53
												P40925	malate dehydrogenase 1(MDH1)	RG	Homo sapiens																							GOTERM_BP_DIRECT	positive regulation of membrane protein ectodomain proteolysis	2	2.7	0.063	0.53
												P17858	phosphofructokinase, liver type(PFKL)	RG	Homo sapiens																							GOTERM_BP_DIRECT	regulation of apoptotic process	4	5.4	0.066	0.55
												P36871	phosphoglucomutase 1(PGM1)	RG	Homo sapiens																							GOTERM_BP_DIRECT	regulation of gene expression	3	4.1	0.07	0.58
												P52209	phosphogluconate dehydrogenase(PGD)	RG	Homo sapiens																							GOTERM_BP_DIRECT	cellular response to tumor necrosis factor	3	4.1	0.083	0.68
												O43175	phosphoglycerate dehydrogenase(PHGDH)	RG	Homo sapiens																							GOTERM_BP_DIRECT	cytolysis	2	2.7	0.087	0.7
												P00558	phosphoglycerate kinase 1(PGK1)	RG	Homo sapiens																							GOTERM_BP_DIRECT	fibrinolysis	2	2.7	0.087	0.7
												P18669	phosphoglycerate mutase 1(PGAM1)	RG	Homo sapiens																							GOTERM_BP_DIRECT	pyruvate metabolic process	2	2.7	0.091	0.72
												P14618	pyruvate kinase, muscle(PKM)	RG	Homo sapiens																													UNIPROT_ACCESSION	GENE NAME	Related Genes	Species
												P34896	serine hydroxymethyltransferase 1(SHMT1)	RG	Homo sapiens																													P26842	CD27 molecule(CD27)	RG	Homo sapiens
																																												Q5ZPR3	CD276 molecule(CD276)	RG	Homo sapiens
																																												Q92956	TNF receptor superfamily member 14(TNFRSF14)	RG	Homo sapiens
																																												P19438	TNF receptor superfamily member 1A(TNFRSF1A)	RG	Homo sapiens
																																												P20333	TNF receptor superfamily member 1B(TNFRSF1B)	RG	Homo sapiens
																																												P08311	cathepsin G(CTSG)	RG	Homo sapiens
																																												P10643	complement C7(C7)	RG	Homo sapiens
																																												P59665	defensin alpha 1(DEFA1)	RG	Homo sapiens
																																												Q6ZN66	guanylate binding protein family member 6(GBP6)	RG	Homo sapiens
																																												P18510	interleukin 1 receptor antagonist(IL1RN)	RG	Homo sapiens
																																												Q14116	interleukin 18(IL18)	RG	Homo sapiens
																																												P01591	joining chain of multimeric IgA and IgM(JCHAIN)	RG	Homo sapiens
																																												P08138	nerve growth factor receptor(NGFR)	RG	Homo sapiens
																																												O75594	peptidoglycan recognition protein 1(PGLYRP1)	RG	Homo sapiens
																																												Q92954	proteoglycan 4(PRG4)	RG	Homo sapiens
																																												UNIPROT_ACCESSION	GENE NAME	Related Genes	Species
																																												O95971	CD160 molecule(CD160)	RG	Homo sapiens
																																												P31151	S100 calcium binding protein A7(S100A7)	RG	Homo sapiens
																																												Q92956	TNF receptor superfamily member 14(TNFRSF14)	RG	Homo sapiens
																																												P20160	azurocidin 1(AZU1)	RG	Homo sapiens
																																												P49913	cathelicidin antimicrobial peptide(CAMP)	RG	Homo sapiens
																																												P10645	chromogranin A(CHGA)	RG	Homo sapiens
																																												P18428	lipopolysaccharide binding protein(LBP)	RG	Homo sapiens
																																												P61626	lysozyme(LYZ)	RG	Homo sapiens
																																												UNIPROT_ACCESSION	GENE NAME	Related Genes	Species
																																												P26842	CD27 molecule(CD27)	RG	Homo sapiens
																																												Q92956	TNF receptor superfamily member 14(TNFRSF14)	RG	Homo sapiens
																																												P19438	TNF receptor superfamily member 1A(TNFRSF1A)	RG	Homo sapiens
																																												P20333	TNF receptor superfamily member 1B(TNFRSF1B)	RG	Homo sapiens
																																												P20160	azurocidin 1(AZU1)	RG	Homo sapiens
																																												Q12794	hyaluronoglucosaminidase 1(HYAL1)	RG	Homo sapiens
																																												Q14116	interleukin 18(IL18)	RG	Homo sapiens
																																												P61626	lysozyme(LYZ)	RG	Homo sapiens
																																												P14174	macrophage migration inhibitory factor (glycosylation-inhibiting factor)(MIF)	RG	Homo sapiens
																																												P08138	nerve growth factor receptor(NGFR)	RG	Homo sapiens
																																												P01011	serpin family A member 3(SERPINA3)	RG	Homo sapiens
																																												Q92485	sphingomyelin phosphodiesterase acid like 3B(SMPDL3B)	RG	Homo sapiens
																																												UNIPROT_ACCESSION	GENE NAME	Related Genes	Species
																																												Q92956	TNF receptor superfamily member 14(TNFRSF14)	RG	Homo sapiens
																																												P49913	cathelicidin antimicrobial peptide(CAMP)	RG	Homo sapiens
																																												P10645	chromogranin A(CHGA)	RG	Homo sapiens
																																												P59665	defensin alpha 1(DEFA1)	RG	Homo sapiens
																																												P18428	lipopolysaccharide binding protein(LBP)	RG	Homo sapiens
																																												P61626	lysozyme(LYZ)	RG	Homo sapiens
																																												O75594	peptidoglycan recognition protein 1(PGLYRP1)	RG	Homo sapiens
																																												UNIPROT_ACCESSION	GENE NAME	Related Genes	Species
																																												Q8TDL5	BPI fold containing family B member 1(BPIFB1)	RG	Homo sapiens
																																												P06727	apolipoprotein A4(APOA4)	RG	Homo sapiens
																																												P49913	cathelicidin antimicrobial peptide(CAMP)	RG	Homo sapiens
																																												P59665	defensin alpha 1(DEFA1)	RG	Homo sapiens
																																												P02788	lactotransferrin(LTF)	RG	Homo sapiens
																																												UNIPROT_ACCESSION	GENE NAME	Related Genes	Species
																																												P08311	cathepsin G(CTSG)	RG	Homo sapiens
																																												P10645	chromogranin A(CHGA)	RG	Homo sapiens
																																												P59665	defensin alpha 1(DEFA1)	RG	Homo sapiens
																																												P05164	myeloperoxidase(MPO)	RG	Homo sapiens
																																												UNIPROT_ACCESSION	GENE NAME	Related Genes	Species
																																												P31151	S100 calcium binding protein A7(S100A7)	RG	Homo sapiens
																																												P49913	cathelicidin antimicrobial peptide(CAMP)	RG	Homo sapiens
																																												P10645	chromogranin A(CHGA)	RG	Homo sapiens
																																												P59665	defensin alpha 1(DEFA1)	RG	Homo sapiens
																																												P01591	joining chain of multimeric IgA and IgM(JCHAIN)	RG	Homo sapiens
																																												P18428	lipopolysaccharide binding protein(LBP)	RG	Homo sapiens
																																												P14174	macrophage migration inhibitory factor (glycosylation-inhibiting factor)(MIF)	RG	Homo sapiens
																																												O75594	peptidoglycan recognition protein 1(PGLYRP1)	RG	Homo sapiens
																																												Q92485	sphingomyelin phosphodiesterase acid like 3B(SMPDL3B)	RG	Homo sapiens
																																												UNIPROT_ACCESSION	GENE NAME	Related Genes	Species
																																												P49913	cathelicidin antimicrobial peptide(CAMP)	RG	Homo sapiens
																																												P59665	defensin alpha 1(DEFA1)	RG	Homo sapiens
																																												P01591	joining chain of multimeric IgA and IgM(JCHAIN)	RG	Homo sapiens
																																												P02788	lactotransferrin(LTF)	RG	Homo sapiens

## Sheet: 2
1_2	GOTERM_BP_DIRECT					1_3	GOTERM_BP_DIRECT					1_4	GOTERM_BP_DIRECT					1_5	GOTERM_BP_DIRECT					1_6	GOTERM_BP_DIRECT					2_3	GOTERM_BP_DIRECT					3_4	GOTERM_BP_DIRECT					4_5	GOTERM_BP_DIRECT					5_6	GOTERM_BP_DIRECT
491	Term	Genes	Count%	P-Value	Benjamini	534	Term	Genes	Count%	P-Value	Benjamini	369	Term	Genes	Count%	P-Value	Benjamini	379	Term	Genes	Count%	P-Value	Benjamini	257	Term	Genes	Count%	P-Value	Benjamini	470	Term	Genes	Count%	P-Value	Benjamini	410	Term	Genes	Count%	P-Value	Benjamini	399	Term	Genes	Count%	P-Value	Benjamini	178	Term
	negative regulation of endopeptidase activity	25	6	7.8e-16	1.7e-12		cell-cell adhesion	49	10	3.6e-25	9.1e-22		platelet degranulation	23	6.8	2e-17	3.8e-14		cell-cell adhesion	26	7.6	1.6e-10	3.1e-07		cell-cell adhesion	21	9	7.1e-10	9.8e-07		negative regulation of endopeptidase activity	24	5.8	1e-14	1.2e-11		cell adhesion	44	11.5	7.1e-16	1.5e-12		platelet degranulation	30	8.4	2.1e-25	4.4e-22		negative regulation of endopeptidase activity
	cell-cell adhesion	34	8.2	9.4e-15	1.1e-11		negative regulation of endopeptidase activity	25	5.1	2.9e-14	3.6e-11		cell-cell adhesion	29	8.6	2.7e-13	2.5e-10		cell adhesion	32	9.4	2.5e-09	2.4e-06		negative regulation of endopeptidase activity	13	5.6	8.1e-08	5.6e-05		extracellular matrix organization	27	6.5	1.3e-12	9.6e-10		negative regulation of endopeptidase activity	21	5.5	1.8e-12	2e-09		negative regulation of endopeptidase activity	27	7.5	1.2e-19	1.3e-16		platelet degranulation
	platelet degranulation	19	4.6	3e-11	2.3e-08		extracellular matrix organization	30	6.1	1.7e-13	1.4e-10		negative regulation of endopeptidase activity	19	5.7	1.3e-11	7.9e-09		carbohydrate metabolic process	18	5.3	6.4e-08	4.1e-05		SRP-dependent cotranslational protein targeting to membrane	11	4.7	5.2e-07	0.00024		heterophilic cell-cell adhesion via plasma membrane cell adhesion molecules	15	3.6	6.7e-12	3.8e-09		extracellular matrix organization	24	6.3	5.8e-11	4.2e-08		cell adhesion	36	10	1.7e-11	1.2e-08		extracellular matrix organization
	cell adhesion	34	8.2	1.4e-08	7.7e-06		cell adhesion	44	9	3.1e-12	1.9e-09		movement of cell or subcellular component	13	3.9	7.3e-08	3.4e-05		proteolysis	30	8.8	2.2e-07	0.00011		oxidation-reduction process	25	10.7	1.4e-06	0.0005		leukocyte migration	20	4.8	8.6e-11	3.9e-08		platelet degranulation	17	4.5	8.1e-10	4.4e-07		extracellular matrix organization	22	6.1	5.5e-10	2.9e-07		regulation of complement activation
	keratinocyte differentiation	13	3.1	2e-07	8.9e-05		cellular protein metabolic process	21	4.3	8.4e-11	4.3e-08		receptor-mediated endocytosis	17	5.1	5e-07	0.00019		extracellular matrix organization	17	5	1.8e-06	0.00068		translational initiation	12	5.1	2.4e-06	0.00061		proteolysis	39	9.4	3.1e-10	1.2e-07		leukocyte migration	18	4.7	1.4e-09	5.4e-07		fibrinolysis	9	2.5	4.3e-09	1.8e-06		fibrinolysis
	cellular protein metabolic process	15	3.6	7.4e-07	0.00025		movement of cell or subcellular component	18	3.7	1.8e-10	7.6e-08		complement activation, alternative pathway	6	1.8	2.6e-06	0.00082		SRP-dependent cotranslational protein targeting to membrane	12	3.5	2.4e-06	0.00076		viral transcription	11	4.7	2.6e-06	0.00061		adherens junction organization	12	2.9	6.2e-10	2e-07		cell-cell adhesion	26	6.8	1.5e-09	5.4e-07		regulation of complement activation	9	2.5	1.1e-07	3.4e-05		complement activation, alternative pathway
	movement of cell or subcellular component	13	3.1	7.9e-07	0.00025		platelet degranulation	19	3.9	4.4e-10	1.6e-07		keratinocyte differentiation	10	3	1.3e-05	0.0034		angiogenesis	17	5	9.4e-06	0.0026		nuclear-transcribed mRNA catabolic process, nonsense-mediated decay	11	4.7	4.5e-06	0.0009		cell recognition	10	2.4	8.7e-10	2.4e-07		gluconeogenesis	11	2.9	2.9e-08	9e-06		cholesterol metabolic process	12	3.3	1.1e-07	3.4e-05		acute-phase response
	leukocyte migration	15	3.6	1.1e-06	0.00031		retinoid metabolic process	15	3.1	9.3e-10	2.9e-07		cellular protein metabolic process	12	3.6	1.5e-05	0.0034		viral transcription	12	3.5	1.3e-05	0.0032		cellular aldehyde metabolic process	5	2.1	9.6e-06	0.0015		homophilic cell adhesion via plasma membrane adhesion molecules	21	5.1	1.2e-09	3e-07		response to reactive oxygen species	10	2.6	1.3e-07	3.4e-05		innate immune response	27	7.5	7.8e-07	0.0002		complement activation, classical pathway
	keratinization	10	2.4	1.5e-06	0.00038		innate immune response	36	7.4	1.4e-08	4e-06		regulation of complement activation	7	2.1	1.7e-05	0.0034		translational initiation	13	3.8	1.7e-05	0.0037		platelet degranulation	10	4.3	1e-05	0.0015		platelet degranulation	17	4.1	2.8e-09	6e-07		viral entry into host cell	13	3.4	1.6e-07	3.9e-05		acute-phase response	9	2.5	9.5e-07	0.00022		positive regulation of cholesterol esterification
	heterophilic cell-cell adhesion via plasma membrane cell adhesion molecules	10	2.4	2.2e-06	0.00049		complement activation, alternative pathway	8	1.6	1.8e-08	4.6e-06		retinoid metabolic process	9	2.7	1.8e-05	0.0034		nuclear-transcribed mRNA catabolic process, nonsense-mediated decay	12	3.5	2.3e-05	0.0045		proteolysis	21	9	1.4e-05	0.0019		cellular protein metabolic process	18	4.3	2.9e-09	6e-07		cellular protein metabolic process	15	3.9	3.1e-07	6.5e-05		positive regulation of substrate adhesion-dependent cell spreading	8	2.2	2.9e-06	0.00061		plasminogen activation
	regulation of cell shape	15	3.6	5.8e-06	0.0012		platelet aggregation	11	2.3	1.3e-07	3e-05		single organismal cell-cell adhesion	11	3.3	2.1e-05	0.0036		collagen catabolic process	9	2.6	3.5e-05	0.0062		gluconeogenesis	7	3	2.5e-05	0.003		response to reactive oxygen species	11	2.7	1.8e-08	3.5e-06		epithelial cell differentiation	12	3.1	3.3e-07	6.5e-05		angiogenesis	18	5	3.2e-06	0.00061		epidermis development
	complement activation, alternative pathway	6	1.4	7.8e-06	0.0014		extracellular matrix disassembly	14	2.9	1.6e-07	3.3e-05		innate immune response	23	6.8	2.4e-05	0.0037		cellular aldehyde metabolic process	5	1.5	4.4e-05	0.0071		defense response to fungus	6	2.6	2.6e-05	0.003		extracellular matrix disassembly	14	3.4	2.6e-08	4.6e-06		movement of cell or subcellular component	13	3.4	3.7e-07	6.6e-05		retinoid metabolic process	10	2.8	3.6e-06	0.00061		angiotensin maturation
	proteolysis	30	7.2	8.4e-06	0.0014		leukocyte migration	17	3.5	2.7e-07	5.2e-05		positive regulation of substrate adhesion-dependent cell spreading	7	2.1	2.6e-05	0.0037		peptide catabolic process	6	1.8	5.8e-05	0.0086		epithelial cell differentiation	8	3.4	4.1e-05	0.0041		epithelial cell differentiation	13	3.1	8.9e-08	1.4e-05		homophilic cell adhesion via plasma membrane adhesion molecules	17	4.5	4e-07	6.7e-05		complement activation, alternative pathway	6	1.7	3.8e-06	0.00061		blood coagulation, fibrin clot formation
	receptor-mediated endocytosis	17	4.1	8.9e-06	0.0014		viral entry into host cell	14	2.9	2.9e-07	5.2e-05		keratinization	8	2.4	3e-05	0.004		homophilic cell adhesion via plasma membrane adhesion molecules	13	3.8	7.1e-05	0.0098		keratinization	7	3	4.2e-05	0.0041		retina homeostasis	9	2.2	3.9e-06	0.00058		glycosaminoglycan catabolic process	8	2.1	1.1e-06	0.00015		homophilic cell adhesion via plasma membrane adhesion molecules	15	4.2	4.3e-06	0.00064		inflammatory response
	extracellular matrix organization	17	4.1	1.7e-05	0.0026		adherens junction organization	10	2	5.7e-07	9.6e-05		fibrinolysis	6	1.8	3.7e-05	0.0045		receptor-mediated endocytosis	14	4.1	8.4e-05	0.011		peptide cross-linking	7	3	5.3e-05	0.0049		inflammatory response	26	6.3	4.9e-06	0.00069		canonical glycolysis	8	2.1	1.1e-06	0.00015		cellular protein metabolic process	13	3.6	5e-06	0.0007		platelet activation
	peptide cross-linking	9	2.2	2e-05	0.0028		lipoprotein metabolic process	10	2	7.3e-07	0.00011		complement activation	10	3	3.8e-05	0.0045		cell migration	13	3.8	0.00016	0.019		single organismal cell-cell adhesion	9	3.8	6.4e-05	0.0055		cell-cell adhesion	21	5.1	8.6e-06	0.0011		heterophilic cell-cell adhesion via plasma membrane cell adhesion molecules	10	2.6	1.2e-06	0.00016		movement of cell or subcellular component	11	3.1	9.4e-06	0.0012		response to peptide hormone
	adherens junction organization	8	1.9	2.1e-05	0.0028		single organismal cell-cell adhesion	15	3.1	7.7e-07	0.00011		acute-phase response	7	2.1	8.3e-05	0.0091		hyaluronan catabolic process	5	1.5	0.00017	0.019		keratinocyte differentiation	8	3.4	7e-05	0.0058		response to calcium ion	10	2.4	8.7e-06	0.0011		single organismal cell-cell adhesion	13	3.4	2.1e-06	0.00027		cell-cell adhesion	19	5.3	1.2e-05	0.0013		aging
	response to reactive oxygen species	8	1.9	3.1e-05	0.0038		blood coagulation	20	4.1	9.4e-07	0.00013		extracellular matrix organization	14	4.2	9.3e-05	0.0096		gluconeogenesis	7	2.1	0.00021	0.023		epidermis development	8	3.4	0.00014	0.011		positive regulation of exosomal secretion	6	1.4	1.9e-05	0.0022		inflammatory response	25	6.6	3.5e-06	0.00042		epithelial cell differentiation	10	2.8	1.2e-05	0.0013		cytolysis
	regulation of complement activation	7	1.7	6.1e-05	0.0072		heterophilic cell-cell adhesion via plasma membrane cell adhesion molecules	11	2.3	9.5e-07	0.00013		platelet aggregation	7	2.1	0.00011	0.011		proteolysis involved in cellular protein catabolic process	7	2.1	0.00034	0.035		response to reactive oxygen species	6	2.6	0.00016	0.012		regulation of immune response	16	3.9	2.5e-05	0.0028		negative regulation of proteolysis	7	1.8	4.4e-06	0.0005		platelet aggregation	8	2.2	1.7e-05	0.0018		cell-matrix adhesion
	hydrogen peroxide catabolic process	6	1.4	8.2e-05	0.0092		fibrinolysis	8	1.6	1e-06	0.00013		negative regulation of interferon-gamma production	6	1.8	0.00016	0.014		heterophilic cell-cell adhesion via plasma membrane cell adhesion molecules	7	2.1	0.00043	0.041		platelet aggregation	6	2.6	0.00021	0.015		angiogenesis	18	4.3	2.7e-05	0.0028		cell recognition	7	1.8	5.9e-06	0.00059		plasminogen activation	5	1.4	1.9e-05	0.002		blood coagulation
	proteolysis involved in cellular protein catabolic process	8	1.9	0.00012	0.013		regulation of complement activation	9	1.8	1.2e-06	0.00014		protein folding	13	3.9	0.00016	0.014		epithelial cell differentiation	8	2.3	0.00045	0.041		response to estradiol	8	3.4	0.00022	0.015		canonical glycolysis	7	1.7	2.7e-05	0.0028		keratinocyte differentiation	11	2.9	6e-06	0.00059		blood coagulation, intrinsic pathway	6	1.7	2.3e-05	0.0023		innate immune response in mucosa
	single organismal cell-cell adhesion	11	2.6	0.00014	0.014		cell recognition	8	1.6	1.5e-06	0.00017		collagen catabolic process	8	2.4	0.0002	0.017		cellular protein metabolic process	10	2.9	0.00055	0.048		innate immune response in mucosa	5	2.1	0.00032	0.02		single organismal cell-cell adhesion	12	2.9	2.9e-05	0.0028		extracellular matrix disassembly	11	2.9	6e-06	0.00059		blood coagulation, fibrin clot formation	4	1.1	3.3e-05	0.0029		cholesterol efflux
	epidermis development	10	2.4	0.00017	0.017		positive regulation of cholesterol esterification	6	1.2	1.9e-06	0.00021		proteolysis	23	6.8	0.00022	0.018		negative regulation of endopeptidase activity	10	2.9	0.00066	0.055		canonical glycolysis	5	2.1	0.00037	0.023		innate immune response	26	6.3	4.1e-05	0.0039		glycolytic process	8	2.1	7.4e-06	0.0007		complement activation, classical pathway	11	3.1	3.3e-05	0.0029		innate immune response
	response to hydrogen peroxide	8	1.9	0.00018	0.017		proteolysis	34	7	4.3e-06	0.00045		peptide cross-linking	7	2.1	0.00034	0.026		oxidation-reduction process	25	7.3	0.0007	0.056		ATP biosynthetic process	5	2.1	0.00057	0.031		positive regulation of stress fiber assembly	8	1.9	5.5e-05	0.0049		regulation of cell growth	11	2.9	9.5e-06	0.00086		inflammatory response	22	6.1	3.3e-05	0.0029		defense response to fungus
	negative regulation of apoptotic process	25	6	0.00021	0.019		receptor-mediated endocytosis	19	3.9	4.6e-06	0.00046		response to hydrogen peroxide	7	2.1	0.00038	0.028		adherens junction organization	6	1.8	0.00075	0.058		cell redox homeostasis	7	3	0.00058	0.031		cell-matrix adhesion	11	2.7	5.6e-05	0.0049		positive regulation of exosomal secretion	6	1.6	1.2e-05	0.0011		viral entry into host cell	10	2.8	3.4e-05	0.0029		basement membrane organization
	epithelial cell differentiation	9	2.2	0.00023	0.02		complement activation	13	2.7	5e-06	0.00048		hydrogen peroxide catabolic process	5	1.5	0.00048	0.032		substrate adhesion-dependent cell spreading	6	1.8	0.00085	0.062		response to hydrogen peroxide	6	2.6	0.00059	0.031		negative regulation of axonogenesis	6	1.4	6.7e-05	0.0056		leukocyte cell-cell adhesion	7	1.8	1.3e-05	0.0011		single organismal cell-cell adhesion	11	3.1	3.9e-05	0.0031		osteoblast differentiation
	acute-phase response	7	1.7	0.00028	0.023		inflammatory response	28	5.7	8.3e-06	0.00077		adaptive immune response	11	3.3	0.00051	0.032		single organismal cell-cell adhesion	9	2.6	0.00086	0.062		rRNA processing	11	4.7	0.00064	0.033		gluconeogenesis	8	1.9	7.5e-05	0.006		adherens junction organization	8	2.1	1.3e-05	0.0011		complement activation	10	2.8	6.7e-05	0.0052		negative regulation of cell motility
	response to calcium ion	8	1.9	0.00041	0.033		acute-phase response	9	1.8	9.7e-06	0.00088		positive regulation of cholesterol esterification	4	1.2	0.00051	0.032		platelet degranulation	9	2.6	0.00098	0.067		cellular protein metabolic process	8	3.4	0.0011	0.053		multivesicular body assembly	7	1.7	7.9e-05	0.0061		proteolysis	28	7.3	1.7e-05	0.0013		fructose catabolic process to hydroxyacetone phosphate and glyceraldehyde-3-phosphate	4	1.1	8.1e-05	0.006		positive regulation of substrate adhesion-dependent cell spreading
	negative regulation of interferon-gamma production	6	1.4	0.00045	0.034		positive regulation of substrate adhesion-dependent cell spreading	8	1.6	2.3e-05	0.002		plasminogen activation	4	1.2	0.00051	0.032		viral entry into host cell	8	2.3	0.001	0.067		protein homotetramerization	6	2.6	0.0012	0.059		positive regulation of viral release from host cell	5	1.2	9.3e-05	0.0069		acute-phase response	8	2.1	1.9e-05	0.0014		cell-matrix adhesion	10	2.8	8.8e-05	0.0063		cholesterol metabolic process
	antibacterial humoral response	7	1.7	0.00055	0.041		gluconeogenesis	9	1.8	2.5e-05	0.0021		lipoprotein biosynthetic process	4	1.2	0.00051	0.032		pentose-phosphate shunt	4	1.2	0.0011	0.069		retinoid metabolic process	6	2.6	0.0013	0.062		fibrinolysis	6	1.4	0.00011	0.0079		retina homeostasis	8	2.1	2.3e-05	0.0017		lipoprotein metabolic process	7	1.9	0.00011	0.0075		negative regulation of fibrinolysis
	viral entry into host cell	9	2.2	0.00059	0.041		phospholipid efflux	6	1.2	2.6e-05	0.0022		cytolysis	5	1.5	0.00058	0.035		oligosaccharide catabolic process	4	1.2	0.0011	0.069		negative regulation of peptidase activity	4	1.7	0.0014	0.063		negative regulation of proteolysis	6	1.4	0.00011	0.0079		negative regulation of peptidase activity	6	1.6	2.5e-05	0.0017		positive regulation of stress fiber assembly	7	1.9	0.00019	0.012		positive regulation of lipoprotein lipase activity
	innate immune response	23	5.5	0.00059	0.041		positive regulation of smooth muscle cell proliferation	10	2	3.9e-05	0.003		blood coagulation	12	3.6	0.00076	0.045		axon guidance	11	3.2	0.0012	0.075		fructose catabolic process to hydroxyacetone phosphate and glyceraldehyde-3-phosphate	3	1.3	0.0017	0.069		membrane to membrane docking	4	1	0.00013	0.0089		hydrogen peroxide catabolic process	6	1.6	5.8e-05	0.0039		high-density lipoprotein particle remodeling	5	1.4	0.00019	0.012		cellular protein metabolic process
	positive regulation of protein insertion into mitochondrial membrane involved in apoptotic signaling pathway	6	1.4	0.00062	0.042		high-density lipoprotein particle remodeling	6	1.2	3.9e-05	0.003		response to reactive oxygen species	6	1.8	0.00079	0.045		keratan sulfate catabolic process	4	1.2	0.0015	0.084		glucuronate catabolic process to xylulose 5-phosphate	3	1.3	0.0017	0.069		glycolytic process	7	1.7	0.00014	0.009		innate immune response	24	6.3	8e-05	0.0053		gluconeogenesis	7	1.9	0.00025	0.016		pentose-phosphate shunt
	inflammatory response	21	5	0.00071	0.047		keratinocyte differentiation	11	2.3	4.6e-05	0.0034		inflammatory response	18	5.4	0.0009	0.05		cellular response to tumor necrosis factor	9	2.6	0.0015	0.084		carnitine biosynthetic process	3	1.3	0.0017	0.069		viral budding via host ESCRT complex	6	1.4	0.00014	0.0091		membrane to membrane docking	4	1	0.0001	0.0065		positive regulation of peptidyl-tyrosine phosphorylation	9	2.5	0.00026	0.016		proteolysis
	multivesicular body assembly	6	1.4	0.00073	0.047		cholesterol efflux	7	1.4	5.1e-05	0.0036		epidermis development	8	2.4	0.0011	0.06		canonical glycolysis	5	1.5	0.0016	0.084		aging	9	3.8	0.0017	0.069		positive regulation of collagen biosynthetic process	6	1.4	0.00018	0.011		signal transduction	46	12.1	0.00014	0.0086		epidermis development	9	2.5	0.00033	0.02		keratinocyte differentiation
	carbohydrate metabolic process	13	3.1	0.00089	0.055		SRP-dependent cotranslational protein targeting to membrane	12	2.5	5.9e-05	0.0041		cholesterol efflux	5	1.5	0.0012	0.06		glycosaminoglycan catabolic process	5	1.5	0.0016	0.084		acute-phase response	5	2.1	0.0018	0.069		complement activation, alternative pathway	5	1.2	0.00019	0.012		viral release from host cell	4	1	0.0002	0.012		reverse cholesterol transport	5	1.4	0.00041	0.024		lipoprotein metabolic process
	protein folding	13	3.1	0.0012	0.072		canonical glycolysis	7	1.4	6.4e-05	0.0043		cell adhesion	20	6	0.0012	0.061		antibacterial humoral response	6	1.8	0.0017	0.087		retina homeostasis	5	2.1	0.002	0.074		cell migration	14	3.4	0.00026	0.015		cell adhesion mediated by integrin	5	1.3	0.00026	0.015		doxorubicin metabolic process	4	1.1	0.00043	0.024		response to reactive oxygen species
	homophilic cell adhesion via plasma membrane adhesion molecules	12	2.9	0.0013	0.078		glycosaminoglycan catabolic process	7	1.4	6.4e-05	0.0043		cholesterol homeostasis	7	2.1	0.0013	0.063		negative regulation of apoptotic process	20	5.9	0.0018	0.091		translation	11	4.7	0.0022	0.081		viral release from host cell	4	1	0.00026	0.015		defense response to fungus	6	1.6	0.00027	0.015		daunorubicin metabolic process	4	1.1	0.00043	0.024		collagen fibril organization
	viral budding via host ESCRT complex	5	1.2	0.0016	0.089		lipoprotein biosynthetic process	5	1	6.7e-05	0.0043		glycosaminoglycan catabolic process	5	1.5	0.0013	0.064		glycosphingolipid metabolic process	6	1.8	0.0018	0.091		response to ethanol	7	3	0.0029	0.1		leukocyte cell-cell adhesion	6	1.4	0.00027	0.015		metabolic process	13	3.4	0.00034	0.019		heterophilic cell-cell adhesion via plasma membrane cell adhesion molecules	7	1.9	0.0005	0.027		removal of superoxide radicals
	cell recognition	5	1.2	0.0016	0.089		wound healing	11	2.3	7.3e-05	0.0046		platelet activation	9	2.7	0.0015	0.071		calcium-dependent cell-cell adhesion via plasma membrane cell adhesion molecules	5	1.5	0.0021	0.1		peptide catabolic process	4	1.7	0.003	0.11		acute-phase response	7	1.7	0.0003	0.016		retinoid metabolic process	8	2.1	0.00036	0.02		platelet activation	10	2.8	0.00056	0.029		retina homeostasis
	chaperone-mediated autophagy	3	0.7	0.0016	0.089		negative regulation of apoptotic process	29	5.9	7.9e-05	0.0049		defense response to fungus	5	1.5	0.0016	0.071		positive regulation of pinocytosis	3	0.9	0.0023	0.11		response to nutrient	6	2.6	0.0031	0.11		platelet activation	11	2.7	0.00043	0.023		immune response	22	5.8	0.00041	0.022		glycolytic process	6	1.7	0.00058	0.029		regulation of cell growth
	SRP-dependent cotranslational protein targeting to membrane	9	2.2	0.0017	0.09		blood coagulation, fibrin clot formation	4	0.8	8.4e-05	0.005		protein folding in endoplasmic reticulum	4	1.2	0.0017	0.074		chondroitin sulfate catabolic process	4	1.2	0.0024	0.11		defense response to bacterium	8	3.4	0.0034	0.11		blood coagulation	14	3.4	0.00049	0.026		negative regulation of apoptotic process	23	6	0.00047	0.024		positive regulation of cholesterol esterification	4	1.1	0.00064	0.031		regulation of cell proliferation
	cell activation	4	1	0.0019	0.096		response to reactive oxygen species	8	1.6	8.7e-05	0.0051		cholesterol metabolic process	7	2.1	0.0018	0.077		leukocyte migration	9	2.6	0.0029	0.13		fructose 1,6-bisphosphate metabolic process	3	1.3	0.0036	0.12		regulation of cell shape	12	2.9	0.00054	0.027		multivesicular body assembly	6	1.6	0.00052	0.026		lipoprotein biosynthetic process	4	1.1	0.00064	0.031		phospholipid efflux
	lipoprotein metabolic process	6	1.4	0.0019	0.096		epidermis development	11	2.3	0.00012	0.007		phospholipid efflux	4	1.2	0.0021	0.086		rRNA processing	12	3.5	0.0035	0.15		internal protein amino acid acetylation	3	1.3	0.0047	0.15		positive regulation of T cell proliferation	8	1.9	0.00055	0.027		regulation of immune response	13	3.4	0.00057	0.028		signal transduction	41	11.4	0.00073	0.035		antibacterial humoral response
	extracellular matrix disassembly	8	1.9	0.0021	0.1		epithelial cell differentiation	10	2	0.00013	0.0075		blood coagulation, fibrin clot formation	3	0.9	0.0021	0.086		positive regulation of cell migration	11	3.2	0.0036	0.15		positive regulation of superoxide anion generation	3	1.3	0.006	0.18		negative regulation of peptidase activity	5	1.2	0.0006	0.028		cell-matrix adhesion	9	2.4	0.0008	0.039		cytolysis	5	1.4	0.00076	0.035		movement of cell or subcellular component
	cellular response to hydrogen peroxide	7	1.7	0.0022	0.11		positive regulation of protein insertion into mitochondrial membrane involved in apoptotic signaling pathway	7	1.4	0.00015	0.0083		high-density lipoprotein particle remodeling	4	1.2	0.0026	0.1		fructose catabolic process to hydroxyacetone phosphate and glyceraldehyde-3-phosphate	3	0.9	0.0037	0.15		plasminogen activation	3	1.3	0.006	0.18		negative regulation of T cell receptor signaling pathway	5	1.2	0.0006	0.028		platelet activation	10	2.6	0.00097	0.046		leukocyte migration	10	2.8	0.00086	0.038		complement activation
	retina homeostasis	6	1.4	0.0024	0.11		hydrogen peroxide catabolic process	6	1.2	0.00018	0.0096		multivesicular body assembly	5	1.5	0.0026	0.1		glucuronate catabolic process to xylulose 5-phosphate	3	0.9	0.0037	0.15		positive regulation of cholesterol esterification	3	1.3	0.006	0.18		retinoid metabolic process	8	1.9	0.0006	0.028		response to lipopolysaccharide	12	3.1	0.001	0.046		extracellular matrix disassembly	8	2.2	0.00088	0.038		high-density lipoprotein particle remodeling
	angiogenesis	14	3.4	0.0025	0.12		antibacterial humoral response	8	1.6	0.00019	0.01		complement activation, classical pathway	8	2.4	0.0027	0.11		cell redox homeostasis	7	2.1	0.0041	0.17		lipoprotein biosynthetic process	3	1.3	0.006	0.18		viral entry into host cell	9	2.2	0.00064	0.029		aging	12	3.1	0.001	0.047		keratinocyte differentiation	8	2.2	0.00088	0.038		response to estradiol
	cholesterol efflux	5	1.2	0.0026	0.12		membrane organization	7	1.4	0.00022	0.011		Fc-gamma receptor signaling pathway involved in phagocytosis	9	2.7	0.0028	0.11		brain development	11	3.2	0.0045	0.18		fructose metabolic process	3	1.3	0.0075	0.21		regulation of cell growth	9	2.2	0.00064	0.029		ESCRT III complex disassembly	4	1	0.0011	0.05		peptide catabolic process	5	1.4	0.00092	0.038		negative regulation of growth of symbiont in host
	cell migration	12	2.9	0.0026	0.12		cytolysis	6	1.2	0.00023	0.012		regulation of intestinal cholesterol absorption	3	0.9	0.0034	0.13		response to ethanol	8	2.3	0.0048	0.18		positive regulation of substrate adhesion-dependent cell spreading	4	1.7	0.0088	0.24		gland morphogenesis	4	1	0.00069	0.03		viral budding via host ESCRT complex	5	1.3	0.0012	0.051		positive regulation of ERK1 and ERK2 cascade	12	3.3	0.00092	0.038		keratinization
	platelet aggregation	6	1.4	0.0027	0.12		viral transcription	12	2.5	0.00029	0.014		vitamin transport	3	0.9	0.0034	0.13		glutathione metabolic process	6	1.8	0.0048	0.18		angiotensin maturation	3	1.3	0.0091	0.24		viral life cycle	6	1.4	0.00077	0.033		glutathione derivative biosynthetic process	5	1.3	0.0012	0.051		cellular response to hydrogen peroxide	7	1.9	0.001	0.042		defense response to bacterium
	adaptive immune response	11	2.6	0.0027	0.12		glycolytic process	7	1.4	0.00031	0.015		positive regulation of protein secretion	5	1.5	0.0046	0.16		regulation of cell growth	7	2.1	0.005	0.18		sulfur amino acid metabolic process	3	1.3	0.0091	0.24		response to estrogen	8	1.9	0.00089	0.037		defense response to Gram-negative bacterium	7	1.8	0.0012	0.051		response to reactive oxygen species	6	1.7	0.0011	0.044		peptide cross-linking
	establishment of protein localization to plasma membrane	6	1.4	0.003	0.12		keratinization	8	1.6	0.00034	0.016		metabolic process	10	3	0.0047	0.16		wound healing	7	2.1	0.005	0.18		cellular response to epidermal growth factor stimulus	4	1.7	0.0096	0.25		positive regulation of substrate adhesion-dependent cell spreading	6	1.4	0.0009	0.037		negative regulation of cell death	7	1.8	0.0012	0.051		wound healing	8	2.2	0.0012	0.045		cell-cell adhesion
	susceptibility to natural killer cell mediated cytotoxicity	3	0.7	0.0032	0.13		cholesterol homeostasis	9	1.8	0.00038	0.018		response to calcium ion	6	1.8	0.0047	0.16		collagen-activated tyrosine kinase receptor signaling pathway	3	0.9	0.0055	0.2		glycolytic process	4	1.7	0.01	0.27		defense response to Gram-positive bacterium	9	2.2	0.00095	0.039		angiogenesis	14	3.7	0.0013	0.053		cellular aldehyde metabolic process	4	1.1	0.0012	0.045		blood coagulation, intrinsic pathway
	positive regulation of nitric oxide biosynthetic process	6	1.4	0.0033	0.13		substantia nigra development	8	1.6	0.00038	0.018		adherens junction organization	5	1.5	0.005	0.17		acute-phase response	5	1.5	0.0071	0.25		removal of superoxide radicals	3	1.3	0.011	0.27		movement of cell or subcellular component	9	2.2	0.001	0.041		late endosomal microautophagy	3	0.8	0.0014	0.056		positive regulation of heterotypic cell-cell adhesion	4	1.1	0.0012	0.045		immune response
	cholesterol homeostasis	7	1.7	0.0039	0.16		response to estrogen	9	1.8	0.00042	0.019		negative regulation of T cell proliferation	5	1.5	0.005	0.17		fructose 1,6-bisphosphate metabolic process	3	0.9	0.0076	0.26		response to insulin	5	2.1	0.012	0.3		response to hydrogen peroxide	7	1.7	0.0013	0.051		cellular response to hydrogen peroxide	7	1.8	0.0015	0.057		angiotensin maturation	4	1.1	0.0012	0.045		hydrogen peroxide catabolic process
	glycosphingolipid metabolic process	6	1.4	0.004	0.16		complement activation, classical pathway	11	2.3	0.00043	0.019		positive regulation of smooth muscle cell proliferation	6	1.8	0.0054	0.18		digestion	6	1.8	0.008	0.27		defense response	5	2.1	0.012	0.3		ESCRT III complex disassembly	4	1	0.0014	0.055		pentose-phosphate shunt	4	1	0.0015	0.057		lipid metabolic process	11	3.1	0.0014	0.052		response to lipopolysaccharide
	ephrin receptor signaling pathway	8	1.9	0.0042	0.16		translational initiation	13	2.7	0.00045	0.019		lipoprotein metabolic process	5	1.5	0.0055	0.18		cell-matrix adhesion	7	2.1	0.0087	0.29		negative regulation of substrate adhesion-dependent cell spreading	3	1.3	0.013	0.3		axon guidance	12	2.9	0.0015	0.058		positive regulation of viral release from host cell	4	1	0.0015	0.057		cholesterol efflux	5	1.4	0.0015	0.054		positive regulation of collagen biosynthetic process
	blood coagulation	12	2.9	0.0044	0.16		signal transduction	53	10.9	0.00045	0.019		ephrin receptor signaling pathway	7	2.1	0.0057	0.18		response to estradiol	7	2.1	0.0092	0.3		osteoblast differentiation	6	2.6	0.013	0.31		positive regulation of protein secretion	6	1.4	0.0016	0.058		carbohydrate metabolic process	12	3.1	0.0016	0.059		canonical glycolysis	5	1.4	0.0018	0.062		positive regulation of angiogenesis
	complement activation	8	1.9	0.0045	0.17		barbed-end actin filament capping	5	1	0.00047	0.02		glutathione derivative biosynthetic process	4	1.2	0.0079	0.24		regulation of cell adhesion	5	1.5	0.01	0.32		adherens junction organization	4	1.7	0.013	0.31		transforming growth factor beta receptor signaling pathway	9	2.2	0.0016	0.059		protein folding	12	3.1	0.0021	0.076		cholesterol homeostasis	7	1.9	0.0019	0.065		carbohydrate metabolic process
	positive regulation of exosomal secretion	4	1	0.0048	0.17		homophilic cell adhesion via plasma membrane adhesion molecules	14	2.9	0.00048	0.02		peptide catabolic process	4	1.2	0.0079	0.24		basement membrane organization	3	0.9	0.01	0.32		extracellular matrix organization	8	3.4	0.017	0.38		glutathione derivative biosynthetic process	5	1.2	0.0017	0.06		blood coagulation	12	3.1	0.0025	0.088		negative regulation of apoptotic process	20	5.6	0.0025	0.086		regulation of blood vessel size by renin-angiotensin
	high-density lipoprotein particle remodeling	4	1	0.0048	0.17		nuclear-transcribed mRNA catabolic process, nonsense-mediated decay	12	2.5	0.00048	0.02		Arp2/3 complex-mediated actin nucleation	4	1.2	0.0079	0.24		defense response	6	1.8	0.01	0.32		response to endoplasmic reticulum stress	5	2.1	0.018	0.41		negative regulation of cell adhesion	6	1.4	0.0018	0.063		response to wounding	7	1.8	0.0025	0.088		phospholipid efflux	4	1.1	0.0026	0.086		extracellular matrix disassembly
	defense response	7	1.7	0.0049	0.17		response to hydrogen peroxide	8	1.6	0.00049	0.02		leukocyte migration	8	2.4	0.0084	0.25		cellular response to hypoxia	7	2.1	0.012	0.36		response to unfolded protein	4	1.7	0.019	0.41		negative regulation of cell death	7	1.7	0.0019	0.067		epidermis development	8	2.1	0.0026	0.089		keratinization	6	1.7	0.0028	0.093		lipid transport
	viral transcription	9	2.2	0.005	0.18		protein folding	15	3.1	0.00052	0.02		defense response	6	1.8	0.0086	0.25		translation	12	3.5	0.012	0.36		negative regulation of growth of symbiont in host	3	1.3	0.019	0.41		angiotensin maturation	4	1	0.0019	0.067		defense response to Gram-positive bacterium	8	2.1	0.0026	0.089		peptide cross-linking	6	1.7	0.0034	0.11		cell surface receptor signaling pathway
	translational initiation	10	2.4	0.0052	0.18		angiogenesis	17	3.5	0.00053	0.02		protein heterooligomerization	6	1.8	0.0086	0.25		innate immune response in mucosa	4	1.2	0.013	0.38		response to peptide hormone	4	1.7	0.021	0.45		aging	12	2.9	0.0021	0.07		glycosaminoglycan metabolic process	5	1.3	0.0035	0.12		cholesterol transport	4	1.1	0.0038	0.12		regulation of cholesterol transport
	G2/M transition of mitotic cell cycle	10	2.4	0.0052	0.18		cholesterol metabolic process	9	1.8	0.00058	0.022		high-density lipoprotein particle assembly	3	0.9	0.0092	0.25		response to heat	5	1.5	0.015	0.42		response to fatty acid	3	1.3	0.021	0.45		glutathione metabolic process	7	1.7	0.0021	0.071		actin cytoskeleton reorganization	6	1.6	0.0035	0.12		regulation of smooth muscle cell migration	3	0.8	0.0039	0.12		negative regulation of osteoclast development
	regulation of immune system process	3	0.7	0.0053	0.18		positive regulation of exosomal secretion	5	1	0.00063	0.024		neuron projection regeneration	3	0.9	0.0092	0.25		keratinization	5	1.5	0.015	0.42		regulation of cell growth	5	2.1	0.022	0.46		keratinocyte differentiation	8	1.9	0.0022	0.073		keratinization	6	1.6	0.0039	0.12		regulation of intestinal cholesterol absorption	3	0.8	0.0039	0.12		smooth muscle cell proliferation
	substantia nigra development	6	1.4	0.0058	0.19		positive regulation of cell migration	15	3.1	0.00065	0.024		positive regulation of peptide hormone secretion	3	0.9	0.0092	0.25		antifungal humoral response	3	0.9	0.016	0.44		viral entry into host cell	5	2.1	0.022	0.46		collagen fibril organization	6	1.4	0.0022	0.073		negative regulation of cell-cell adhesion	4	1	0.0039	0.12		vitamin transport	3	0.8	0.0039	0.12		post-embryonic eye morphogenesis
	viral life cycle	5	1.2	0.0058	0.19		cellular oxidant detoxification	9	1.8	0.0007	0.026		angiogenesis	11	3.3	0.01	0.27		fructose metabolic process	3	0.9	0.016	0.44		translational elongation	3	1.3	0.024	0.48		removal of superoxide radicals	4	1	0.0025	0.081		cellular oxidant detoxification	7	1.8	0.0043	0.13		positive regulation of protein localization to early endosome	3	0.8	0.0039	0.12		endothelial cell-cell adhesion
	ubiquitin-dependent protein catabolic process via the multivesicular body sorting pathway	4	1	0.0058	0.19		retina homeostasis	7	1.4	0.00077	0.028		glycosphingolipid metabolic process	5	1.5	0.01	0.27		peptide cross-linking	5	1.5	0.017	0.46		metabolic process	7	3	0.026	0.49		response to hypoxia	12	2.9	0.0029	0.091		viral life cycle	5	1.3	0.0045	0.14		membrane to membrane docking	3	0.8	0.0039	0.12		metanephric distal convoluted tubule development
	antigen processing and presentation of exogenous peptide antigen via MHC class II	8	1.9	0.0061	0.19		defense response to Gram-negative bacterium	8	1.6	0.00079	0.028		epithelial cell differentiation	6	1.8	0.01	0.27		keratinocyte differentiation	6	1.8	0.017	0.46		muscle cell cellular homeostasis	3	1.3	0.026	0.49		establishment of protein localization to plasma membrane	6	1.4	0.0031	0.092		positive regulation of BMP signaling pathway	5	1.3	0.0045	0.14		mast cell chemotaxis	3	0.8	0.0039	0.12		fibroblast growth factor receptor signaling pathway
	cellular oxidant detoxification	7	1.7	0.0061	0.19		cell-matrix adhesion	10	2	0.00089	0.031		homophilic cell adhesion via plasma membrane adhesion molecules	9	2.7	0.01	0.27		response to hydrogen peroxide	5	1.5	0.018	0.47		tissue homeostasis	3	1.3	0.026	0.49		embryo implantation	6	1.4	0.0031	0.092		peptide cross-linking	6	1.6	0.0046	0.14		blood coagulation	11	3.1	0.0044	0.13		regulation of heart rate by cardiac conduction
	positive regulation of substrate adhesion-dependent cell spreading	5	1.2	0.0065	0.2		establishment of protein localization to plasma membrane	7	1.4	0.001	0.035		signal transduction	34	10.1	0.012	0.32		inflammatory response	15	4.4	0.018	0.47		regulation of actin filament depolymerization	2	0.9	0.027	0.49		carbohydrate metabolic process	12	2.9	0.0031	0.092		ubiquitin-dependent protein catabolic process via the multivesicular body sorting pathway	4	1	0.0047	0.14		negative regulation of peptidase activity	4	1.1	0.0046	0.13		triglyceride metabolic process
	membrane organization	5	1.2	0.0065	0.2		high-density lipoprotein particle assembly	4	0.8	0.0011	0.037		regulation of nitric-oxide synthase activity	4	1.2	0.013	0.32		xenobiotic metabolic process	6	1.8	0.019	0.47		negative regulation of biosynthetic process	2	0.9	0.027	0.49		glycosaminoglycan catabolic process	5	1.2	0.0032	0.092		vascular endothelial growth factor receptor signaling pathway	7	1.8	0.0049	0.14		receptor-mediated endocytosis	11	3.1	0.0048	0.14		positive regulation of integrin-mediated signaling pathway
	negative regulation of T cell receptor signaling pathway	4	1	0.0069	0.21		glycosaminoglycan metabolic process	6	1.2	0.0011	0.037		response to endoplasmic reticulum stress	6	1.8	0.014	0.34		angiotensin maturation	3	0.9	0.019	0.47		positive regulation of granulocyte chemotaxis	2	0.9	0.027	0.49		nucleus organization	5	1.2	0.0032	0.092		response to hydrogen peroxide	6	1.6	0.0051	0.15		defense response to Gram-negative bacterium	6	1.7	0.0051	0.14		regulation of intestinal cholesterol absorption
	vascular endothelial growth factor receptor signaling pathway	7	1.7	0.007	0.21		endothelial cell migration	6	1.2	0.0011	0.037		positive regulation of vascular endothelial growth factor production	4	1.2	0.014	0.34		ATP biosynthetic process	4	1.2	0.019	0.47		movement of cell or subcellular component	5	2.1	0.028	0.52		positive regulation of MAPK cascade	8	1.9	0.0032	0.092		regulation of cell migration	7	1.8	0.0056	0.16		glutathione metabolic process	6	1.7	0.0055	0.15		regulation of immune system process
	nuclear-transcribed mRNA catabolic process, nonsense-mediated decay	9	2.2	0.0072	0.21		positive regulation of ERK1 and ERK2 cascade	14	2.9	0.0012	0.041		extracellular matrix disassembly	6	1.8	0.014	0.34		positive regulation of vasodilation	4	1.2	0.019	0.47		response to hypoxia	7	3	0.029	0.52		acute inflammatory response	4	1	0.0032	0.092		transmembrane receptor protein serine/threonine kinase signaling pathway	4	1	0.0056	0.16		positive regulation of protein secretion	5	1.4	0.0059	0.16		muscle filament sliding
	viral release from host cell	3	0.7	0.0078	0.22		response to peptide hormone	7	1.4	0.0013	0.042		chaperone mediated protein folding requiring cofactor	3	0.9	0.014	0.34		negative regulation of endothelial cell proliferation	4	1.2	0.019	0.47		hydrogen peroxide catabolic process	3	1.3	0.029	0.52		positive regulation of ERK1 and ERK2 cascade	12	2.9	0.0033	0.092		integrin-mediated signaling pathway	8	2.1	0.0061	0.17		fibroblast growth factor receptor signaling pathway	7	1.9	0.0064	0.17		angiogenesis
	positive regulation of viral process	3	0.7	0.0078	0.22		cell redox homeostasis	9	1.8	0.0013	0.042		heterophilic cell-cell adhesion via plasma membrane cell adhesion molecules	5	1.5	0.015	0.34		positive regulation of protein insertion into mitochondrial membrane involved in apoptotic signaling pathway	4	1.2	0.021	0.51		fibrinolysis	3	1.3	0.032	0.55		blood coagulation, fibrin clot formation	3	0.7	0.0033	0.092		positive regulation of viral process	3	0.8	0.0068	0.19		adherens junction organization	5	1.4	0.0065	0.17		cell adhesion
	response to thyroid hormone	3	0.7	0.0078	0.22		reverse cholesterol transport	5	1	0.0013	0.042		protein stabilization	8	2.4	0.015	0.34		response to virus	7	2.1	0.022	0.52		negative regulation of proteolysis	3	1.3	0.032	0.55		neuron recognition	3	0.7	0.0033	0.092		cell redox homeostasis	7	1.8	0.0068	0.19		proteolysis	20	5.6	0.0069	0.18		platelet aggregation
	regulation of actin cytoskeleton reorganization	4	1	0.0082	0.22		viral life cycle	6	1.2	0.0015	0.047		positive regulation of cell death	4	1.2	0.017	0.37		negative regulation of serine-type endopeptidase activity	3	0.9	0.022	0.53		cell-matrix adhesion	5	2.1	0.033	0.56		defense response to fungus	5	1.2	0.0036	0.1		glutathione metabolic process	6	1.6	0.0075	0.2		metabolic process	10	2.8	0.0075	0.19		response to drug
	translational elongation	4	1	0.0082	0.22		plasminogen activation	4	0.8	0.0016	0.049		angiotensin maturation	3	0.9	0.017	0.37		cellular response to thyroid hormone stimulus	3	0.9	0.022	0.53		glutathione derivative biosynthetic process	3	1.3	0.035	0.59		antibacterial humoral response	6	1.4	0.0038	0.1		regulation of cell proliferation	11	2.9	0.0078	0.21		defense response to Gram-positive bacterium	7	1.9	0.0077	0.2		positive regulation of transforming growth factor beta1 production
	positive regulation of protein serine/threonine kinase activity	5	1.2	0.009	0.24		regulation of cell shape	12	2.5	0.0019	0.056		positive regulation of heterotypic cell-cell adhesion	3	0.9	0.017	0.37		positive regulation of peptidyl-tyrosine phosphorylation	6	1.8	0.023	0.53		defense response to Gram-negative bacterium	4	1.7	0.037	0.63		response to wounding	7	1.7	0.0039	0.1		receptor-mediated endocytosis	11	2.9	0.0081	0.21		positive regulation of binding	3	0.8	0.0081	0.2		bundle of His cell-Purkinje myocyte adhesion involved in cell communication
	positive chemotaxis	5	1.2	0.009	0.24		antifungal humoral response	4	0.8	0.0022	0.067		negative regulation of interleukin-2 production	3	0.9	0.017	0.37		innate immune response	16	4.7	0.024	0.54		glutathione metabolic process	4	1.7	0.039	0.64		calcium-dependent cell-cell adhesion via plasma membrane cell adhesion molecules	5	1.2	0.0042	0.11		positive regulation of MAPK cascade	7	1.8	0.0087	0.22		negative regulation of receptor binding	3	0.8	0.0081	0.2		regulation of systemic arterial blood pressure by renin-angiotensin
	protein homooligomerization	11	2.6	0.0094	0.25		negative regulation of very-low-density lipoprotein particle remodeling	3	0.6	0.0023	0.067		positive regulation of tyrosine phosphorylation of Stat1 protein	3	0.9	0.017	0.37		activation of cysteine-type endopeptidase activity involved in apoptotic process	6	1.8	0.024	0.54		actin filament fragmentation	2	0.9	0.04	0.64		negative regulation of interferon-gamma production	5	1.2	0.0042	0.11		response to calcium ion	6	1.6	0.0087	0.22		negative regulation of proteolysis	4	1.1	0.0084	0.2		positive regulation of stress fiber assembly
	glutathione metabolic process	6	1.4	0.01	0.26		defense response to Gram-positive bacterium	9	1.8	0.0025	0.073		cellular aldehyde metabolic process	3	0.9	0.017	0.37		cellular response to lipopolysaccharide	7	2.1	0.024	0.54		cellular response to hypoxia	5	2.1	0.04	0.64		epidermis development	8	1.9	0.0042	0.11		autophagy	9	2.4	0.009	0.23		positive regulation of focal adhesion assembly	4	1.1	0.0084	0.2		integrin-mediated signaling pathway
	Fc-gamma receptor signaling pathway involved in phagocytosis	9	2.2	0.01	0.27		Fc-gamma receptor signaling pathway involved in phagocytosis	11	2.3	0.0029	0.083		viral entry into host cell	6	1.8	0.018	0.37		heart morphogenesis	4	1.2	0.025	0.54		regulation of cell shape	6	2.6	0.04	0.64		autophagy	10	2.4	0.0047	0.12		fructose 1,6-bisphosphate metabolic process	3	0.8	0.0094	0.23		response to hypoxia	10	2.8	0.0086	0.21		positive regulation of apoptotic cell clearance
	ossification involved in bone maturation	3	0.7	0.011	0.27		glutathione derivative biosynthetic process	5	1	0.0029	0.083		wound healing	6	1.8	0.018	0.37		cellular response to hydrogen peroxide	5	1.5	0.026	0.54		cellular response to interleukin-4	3	1.3	0.041	0.64		signal transduction	43	10.4	0.0047	0.12		fibrinolysis	4	1	0.01	0.26		cell migration	10	2.8	0.0086	0.21		organ regeneration
	establishment of Golgi localization	3	0.7	0.011	0.27		cellular aldehyde metabolic process	4	0.8	0.003	0.083		positive regulation of protein insertion into mitochondrial membrane involved in apoptotic signaling pathway	4	1.2	0.019	0.39		peptide metabolic process	3	0.9	0.026	0.54		response to calcium ion	4	1.7	0.043	0.67		negative regulation of cell-cell adhesion	4	1	0.005	0.12		oxidation-reduction process	23	6	0.011	0.28		response to wounding	6	1.7	0.009	0.21		cell migration
	negative regulation of T cell proliferation	5	1.2	0.011	0.27		positive regulation of heterotypic cell-cell adhesion	4	0.8	0.003	0.083		membrane organization	4	1.2	0.022	0.45		protein folding in endoplasmic reticulum	3	0.9	0.026	0.54		positive regulation of smooth muscle cell proliferation	4	1.7	0.047	0.72		cell adhesion mediated by integrin	4	1	0.005	0.12		regulation of cell shape	9	2.4	0.012	0.28		carbohydrate metabolic process	10	2.8	0.0093	0.22		phagocytosis
	cytolysis	4	1	0.013	0.31		pentose-phosphate shunt	4	0.8	0.003	0.083		regulation of synaptic plasticity	4	1.2	0.022	0.45		response to yeast	3	0.9	0.026	0.54		triglyceride homeostasis	3	1.3	0.047	0.72		response to copper ion	4	1	0.005	0.12		platelet aggregation	5	1.3	0.012	0.28		cell recognition	4	1.1	0.0096	0.22		positive regulation of ERK1 and ERK2 cascade
	neuron projection regeneration	3	0.7	0.014	0.33		cell migration	13	2.7	0.0032	0.087		defense response to Gram-positive bacterium	6	1.8	0.022	0.45		negative regulation of substrate adhesion-dependent cell spreading	3	0.9	0.026	0.54		desmosome assembly	2	0.9	0.053	0.78		regulation of cell proliferation	12	2.9	0.005	0.12		cellular response to lipopolysaccharide	8	2.1	0.012	0.28		collagen catabolic process	6	1.7	0.0096	0.22		positive regulation of peptide hormone secretion
	high-density lipoprotein particle assembly	3	0.7	0.014	0.33		positive regulation of collagen biosynthetic process	5	1	0.0034	0.093		protein polymerization	3	0.9	0.024	0.48		positive regulation of angiogenesis	7	2.1	0.026	0.54		blood coagulation, fibrin clot formation	2	0.9	0.053	0.78		organ regeneration	6	1.4	0.0051	0.12		gland morphogenesis	3	0.8	0.012	0.28		positive regulation of peptide hormone secretion	3	0.8	0.011	0.23		ovulation cycle
	positive regulation by host of viral genome replication	3	0.7	0.014	0.33		immune response	23	4.7	0.0036	0.098		peptidyl-tyrosine phosphorylation	8	2.4	0.026	0.52		protein folding	9	2.6	0.027	0.54		response to drug	9	3.8	0.053	0.78		regulation of immune system process	3	0.7	0.0054	0.13		monocyte activation	3	0.8	0.012	0.28		gland morphogenesis	3	0.8	0.011	0.23		smooth muscle cell migration
	gland morphogenesis	3	0.7	0.014	0.33		virion assembly	4	0.8	0.0039	0.1		barbed-end actin filament capping	3	0.9	0.028	0.55		cellular response to epidermal growth factor stimulus	4	1.2	0.027	0.54		cellular response to tumor necrosis factor	5	2.1	0.061	0.86		ubiquitin-independent protein catabolic process via the multivesicular body sorting pathway	3	0.7	0.0054	0.13		response to unfolded protein	5	1.3	0.013	0.3		high-density lipoprotein particle assembly	3	0.8	0.011	0.23		cell growth involved in cardiac muscle cell development
	defense response to Gram-positive bacterium	7	1.7	0.015	0.35		regulation of immune response	13	2.7	0.0042	0.11		brain development	9	2.7	0.028	0.55		movement of cell or subcellular component	6	1.8	0.028	0.55		glucose metabolic process	4	1.7	0.061	0.86		peripheral nervous system axon regeneration	3	0.7	0.0054	0.13		positive regulation of stress fiber assembly	5	1.3	0.013	0.3		arginine catabolic process	3	0.8	0.011	0.23		positive regulation of triglyceride catabolic process
	collagen catabolic process	6	1.4	0.017	0.4		collagen fibril organization	6	1.2	0.0043	0.11		response to estrogen	5	1.5	0.034	0.64		glycolytic process	4	1.2	0.029	0.58		cholesterol metabolic process	4	1.7	0.063	0.86		ubiquitin-dependent protein catabolic process via the multivesicular body sorting pathway	4	1	0.006	0.14		positive regulation of collagen biosynthetic process	4	1	0.013	0.3		basement membrane organization	3	0.8	0.011	0.23		neuron projection regeneration
	response to salt stress	3	0.7	0.018	0.4		protein targeting	6	1.2	0.0043	0.11		substrate adhesion-dependent cell spreading	4	1.2	0.035	0.64		positive regulation of smooth muscle cell proliferation	5	1.5	0.03	0.6		arginine biosynthetic process	2	0.9	0.065	0.86		response to lipopolysaccharide	11	2.7	0.0061	0.14		response to hypoxia	10	2.6	0.014	0.3		neuron projection regeneration	3	0.8	0.011	0.23		high-density lipoprotein particle assembly
	positive regulation of cholesterol esterification	3	0.7	0.018	0.4		regulation of cholesterol transport	3	0.6	0.0045	0.11		negative regulation of tumor necrosis factor production	4	1.2	0.035	0.64		lysosome organization	4	1.2	0.034	0.65		cellular response to fructose stimulus	2	0.9	0.065	0.86		response to thyroid hormone	3	0.7	0.008	0.18		positive regulation of nitric oxide biosynthetic process	5	1.3	0.014	0.31		positive regulation of nitric oxide biosynthetic process	5	1.4	0.011	0.23		protein folding
	lipoprotein biosynthetic process	3	0.7	0.018	0.4		positive regulation of extracellular exosome assembly	3	0.6	0.0045	0.11		cholesterol transport	3	0.9	0.036	0.64		leukotriene metabolic process	3	0.9	0.034	0.66		lactate metabolic process	2	0.9	0.065	0.86		positive regulation of viral process	3	0.7	0.008	0.18		response to peptide hormone	5	1.3	0.015	0.32		response to insulin	6	1.7	0.012	0.24		response to hydrogen peroxide
	regulation of cell adhesion	5	1.2	0.018	0.4		positive regulation of pinocytosis	3	0.6	0.0045	0.11		heme metabolic process	2	0.6	0.037	0.64		cell adhesion mediated by integrin	3	0.9	0.034	0.66		tyrosine catabolic process	2	0.9	0.065	0.86		regulation of viral process	3	0.7	0.008	0.18		antibacterial humoral response	5	1.3	0.015	0.32		immune response	17	4.7	0.012	0.26		lipoprotein biosynthetic process
	positive regulation of cell adhesion	5	1.2	0.018	0.4		glutathione metabolic process	7	1.4	0.0045	0.11		prostate gland morphogenesis	2	0.6	0.037	0.64		signal transduction	33	9.7	0.035	0.66		regulation of intestinal cholesterol absorption	2	0.9	0.065	0.86		cell-cell signaling	14	3.4	0.0083	0.18		positive regulation of cardiac muscle contraction	3	0.8	0.016	0.32		negative regulation of cysteine-type endopeptidase activity involved in apoptotic process	6	1.7	0.013	0.27		positive regulation of vascular associated smooth muscle cell migration
	positive regulation of angiogenesis	8	1.9	0.019	0.42		innate immune response in mucosa	5	1	0.0047	0.12		Factor XII activation	2	0.6	0.037	0.64		antigen processing and presentation of exogenous peptide antigen via MHC class II	6	1.8	0.035	0.66		G1 to G0 transition	2	0.9	0.065	0.86		cell separation after cytokinesis	4	1	0.0084	0.18		glomerular filtration	3	0.8	0.016	0.32		leukocyte cell-cell adhesion	4	1.1	0.014	0.28		positive regulation of superoxide anion generation
	endosomal transport	6	1.4	0.02	0.42		negative regulation of substrate adhesion-dependent cell spreading	4	0.8	0.005	0.12		meiotic cytokinesis	2	0.6	0.037	0.64		lipid metabolic process	8	2.3	0.036	0.67		cellular carbohydrate metabolic process	2	0.9	0.065	0.86		negative regulation of cell growth	9	2.2	0.0085	0.18		transforming growth factor beta receptor signaling pathway	7	1.8	0.016	0.32		phosphatidylcholine biosynthetic process	4	1.1	0.014	0.28		short-term memory
	innate immune response in mucosa	4	1	0.02	0.43		protein folding in endoplasmic reticulum	4	0.8	0.005	0.12		negative regulation of biosynthetic process	2	0.6	0.037	0.64		regulation of protein ubiquitination	3	0.9	0.039	0.7		regulation of chaperone-mediated autophagy	2	0.9	0.065	0.86		positive regulation of fibroblast proliferation	6	1.4	0.0092	0.19		defense response	6	1.6	0.016	0.32		actin cytoskeleton reorganization	5	1.4	0.015	0.3		receptor-mediated endocytosis
	response to hypoxia	10	2.4	0.021	0.44		triglyceride homeostasis	5	1	0.0054	0.13		meiotic chromosome movement towards spindle pole	2	0.6	0.037	0.64		xylulose biosynthetic process	2	0.6	0.039	0.7		response to L-ascorbic acid	2	0.9	0.065	0.86		adaptive immune response	10	2.4	0.0092	0.19		glucose metabolic process	6	1.6	0.016	0.32		organ regeneration	5	1.4	0.015	0.3		signal transduction
	chaperone mediated protein folding requiring cofactor	3	0.7	0.022	0.45		regulation of cell proliferation	13	2.7	0.0057	0.13		farnesol catabolic process	2	0.6	0.037	0.64		glyceraldehyde-3-phosphate biosynthetic process	2	0.6	0.039	0.7		membrane organization	3	1.3	0.068	0.89		defense response to Gram-negative bacterium	6	1.4	0.0099	0.21		negative regulation of cell growth	8	2.1	0.017	0.35		glycosaminoglycan catabolic process	4	1.1	0.015	0.3		defense response to Gram-negative bacterium
	positive regulation of lipoprotein lipase activity	3	0.7	0.022	0.45		glycosaminoglycan biosynthetic process	6	1.2	0.0059	0.14		positive regulation of phospholipid biosynthetic process	2	0.6	0.037	0.64		response to reactive oxygen species	4	1.2	0.041	0.74		response to lipopolysaccharide	6	2.6	0.071	0.91		positive regulation of gene expression	14	3.4	0.011	0.22		negative regulation of cysteine-type endopeptidase activity involved in apoptotic process	6	1.6	0.018	0.35		regulation of nitric-oxide synthase activity	4	1.1	0.015	0.3		negative regulation of cell death
	antifungal humoral response	3	0.7	0.022	0.45		positive regulation of stress fiber assembly	6	1.2	0.0059	0.14		positive regulation of activation of membrane attack complex	2	0.6	0.037	0.64		glucose metabolic process	5	1.5	0.043	0.75		pyruvate biosynthetic process	2	0.9	0.078	0.98		ossification involved in bone maturation	3	0.7	0.011	0.22		response to cAMP	5	1.3	0.018	0.36		axon guidance	9	2.5	0.016	0.31		chaperone mediated protein folding requiring cofactor
	cholesterol metabolic process	6	1.4	0.022	0.45		defense response to fungus	5	1	0.0062	0.14		negative regulation of peptidase activity	3	0.9	0.04	0.68		negative regulation of peptidase activity	3	0.9	0.043	0.75		bundle of His cell-Purkinje myocyte adhesion involved in cell communication	2	0.9	0.078	0.98		negative regulation of platelet-derived growth factor receptor signaling pathway	3	0.7	0.011	0.22		nucleus organization	4	1	0.019	0.36		fructose metabolic process	3	0.8	0.017	0.31		antifungal humoral response
	regulation of nitric-oxide synthase activity	4	1	0.023	0.46		positive regulation of nitric oxide biosynthetic process	6	1.2	0.0066	0.15		cellular oxidant detoxification	5	1.5	0.043	0.72		retina homeostasis	4	1.2	0.044	0.75		response to zinc ion	3	1.3	0.084	1		membrane budding	3	0.7	0.011	0.22		RNA phosphodiester bond hydrolysis	3	0.8	0.019	0.36		phosphatidylcholine metabolic process	3	0.8	0.017	0.31		positive regulation of fatty acid biosynthetic process
	cellular response to starvation	5	1.2	0.024	0.48		regulation of cell growth	8	1.6	0.0068	0.15		response to unfolded protein	4	1.2	0.045	0.72		cellular response to glucagon stimulus	4	1.2	0.044	0.75		positive regulation of protein secretion	3	1.3	0.084	1		regulation of cell size	4	1	0.011	0.23		negative regulation of fibrinolysis	3	0.8	0.019	0.36		positive regulation of lipoprotein lipase activity	3	0.8	0.017	0.31		embryonic eye morphogenesis
	actin cytoskeleton reorganization	5	1.2	0.024	0.48		negative regulation of interferon-gamma production	5	1	0.0071	0.16		blood coagulation, intrinsic pathway	3	0.9	0.045	0.72		response to lipopolysaccharide	8	2.3	0.044	0.75		lysosome organization	3	1.3	0.084	1		cellular response to hydrogen peroxide	6	1.4	0.011	0.23		chaperone mediated protein folding requiring cofactor	3	0.8	0.019	0.36		positive regulation of vascular endothelial growth factor production	4	1.1	0.017	0.31		central nervous system development
	hippo signaling	4	1	0.025	0.49		regulation of Cdc42 protein signal transduction	3	0.6	0.0073	0.16		reverse cholesterol transport	3	0.9	0.045	0.72		protein catabolic process	4	1.2	0.047	0.79		carbohydrate metabolic process	6	2.6	0.085	1		wound healing	7	1.7	0.012	0.24		fructose metabolic process	3	0.8	0.019	0.36		defense response to fungus	4	1.1	0.017	0.31		cellular response to hydrogen peroxide
	bone morphogenesis	4	1	0.025	0.49		glucuronate catabolic process to xylulose 5-phosphate	3	0.6	0.0073	0.16		phosphate-containing compound metabolic process	3	0.9	0.045	0.72		cellular response to platelet-derived growth factor stimulus	3	0.9	0.048	0.79		NADH metabolic process	2	0.9	0.09	1		immune response	19	4.6	0.013	0.25		regulation of apoptotic process	11	2.9	0.019	0.36		response to nutrient	6	1.7	0.017	0.31		chemotaxis
	positive regulation of viral release from host cell	3	0.7	0.027	0.5		regulation of intestinal cholesterol absorption	3	0.6	0.0073	0.16		cellular protein complex assembly	3	0.9	0.045	0.72		translational elongation	3	0.9	0.048	0.79		peripheral nervous system myelin maintenance	2	0.9	0.09	1		response to ethanol	8	1.9	0.013	0.25		positive regulation of cell migration	10	2.6	0.02	0.38		oxidation-reduction process	21	5.8	0.019	0.33		response to calcium ion
	positive regulation of tyrosine phosphorylation of Stat1 protein	3	0.7	0.027	0.5		defense response to bacterium	11	2.3	0.0074	0.16		cell migration	8	2.4	0.045	0.72		blood coagulation, intrinsic pathway	3	0.9	0.048	0.79		cell adhesion	11	4.7	0.09	1		positive regulation of focal adhesion assembly	4	1	0.013	0.25		substantia nigra development	5	1.3	0.022	0.41		negative regulation of endothelial cell apoptotic process	4	1.1	0.019	0.33		positive regulation of heterotypic cell-cell adhesion
	negative regulation of interleukin-2 production	3	0.7	0.027	0.5		regulation of mRNA stability	9	1.8	0.008	0.17		G2/M transition of mitotic cell cycle	7	2.1	0.046	0.72		neurogenesis	4	1.2	0.05	0.79		lipoprotein metabolic process	3	1.3	0.092	1		positive regulation of smooth muscle cell proliferation	6	1.4	0.014	0.26		sulfur amino acid metabolic process	3	0.8	0.023	0.41		calcium-dependent cell-cell adhesion via plasma membrane cell adhesion molecules	4	1.1	0.019	0.33		regulation of ventricular cardiac muscle cell action potential
	cellular aldehyde metabolic process	3	0.7	0.027	0.5		tricarboxylic acid cycle	5	1	0.0081	0.17		positive regulation of nitric oxide biosynthetic process	4	1.2	0.047	0.74		establishment of protein localization to plasma membrane	4	1.2	0.05	0.79		muscle filament sliding	3	1.3	0.092	1		protein homotetramerization	6	1.4	0.014	0.26		regulation of cell death	3	0.8	0.023	0.41		response to lipopolysaccharide	9	2.5	0.019	0.33		positive regulation of toll-like receptor 4 signaling pathway
	calcium-dependent cell-cell adhesion via plasma membrane cell adhesion molecules	4	1	0.028	0.51		immune system process	5	1	0.0081	0.17		positive regulation of ERK1 and ERK2 cascade	8	2.4	0.049	0.76		response to unfolded protein	4	1.2	0.05	0.79		ossification	4	1.7	0.092	1		surfactant homeostasis	3	0.7	0.014	0.27		angiotensin maturation	3	0.8	0.023	0.41		lipid transport	6	1.7	0.019	0.33		low-density lipoprotein particle remodeling
	complement activation, classical pathway	7	1.7	0.03	0.55		adaptive immune response	11	2.3	0.0085	0.18		regulation of cell shape	7	2.1	0.05	0.77		embryo implantation	4	1.2	0.05	0.79		protein folding	6	2.6	0.095	1		peptide catabolic process	4	1	0.015	0.27		cellular aldehyde metabolic process	3	0.8	0.023	0.41		cell activation	3	0.8	0.02	0.34		synapse assembly
	hyaluronan metabolic process	3	0.7	0.031	0.56		osteoblast differentiation	9	1.8	0.0085	0.18		negative regulation of apoptotic process	15	4.5	0.051	0.78		cellular response to interleukin-1	5	1.5	0.051	0.81		collagen fibril organization	3	1.3	0.096	1		cell surface receptor signaling pathway	14	3.4	0.015	0.27		axon guidance	9	2.4	0.024	0.43		positive regulation of tyrosine phosphorylation of Stat1 protein	3	0.8	0.02	0.34		regulation of epithelial cell proliferation
	removal of superoxide radicals	3	0.7	0.031	0.56		regulation of protein ubiquitination	4	0.8	0.0091	0.19		cellular response to reactive oxygen species	3	0.9	0.054	0.79		positive regulation of nitric oxide biosynthetic process	4	1.2	0.053	0.81		GOTERM_MF_DIRECT	Term	RT	Genes	Count		kidney development	7	1.7	0.017	0.31		tricarboxylic acid cycle	4	1	0.025	0.44		endothelial cell morphogenesis	3	0.8	0.02	0.34		hyaluronan metabolic process
	cellular response to thyroid hormone stimulus	3	0.7	0.031	0.56		cholesterol transport	4	0.8	0.0091	0.19		Fc receptor signaling pathway	2	0.6	0.056	0.79		positive regulation of cell adhesion	4	1.2	0.053	0.81		cadherin binding involved in cell-cell adhesion	25	10.7	1.2e-12	5.5e-10		protein heterotetramerization	5	1.2	0.018	0.31		endothelial cell migration	4	1	0.025	0.44		pentose-phosphate shunt	3	0.8	0.02	0.34		maintenance of gastrointestinal epithelium
	regulation of cellular response to heat	6	1.4	0.032	0.57		organ regeneration	6	1.2	0.0096	0.19		negative regulation of plasma lipoprotein particle oxidation	2	0.6	0.056	0.79		retinal ganglion cell axon guidance	3	0.9	0.053	0.81		poly(A) RNA binding	41	17.5	1.5e-08	3.4e-06		complement activation	7	1.7	0.018	0.31		removal of superoxide radicals	3	0.8	0.027	0.47		activation of MAPK activity	7	1.9	0.022	0.37		GOTERM_MF_DIRECT
	actin filament bundle assembly	4	1	0.033	0.58		actin cytoskeleton reorganization	6	1.2	0.0096	0.19		protein oxidation	2	0.6	0.056	0.79		Rac protein signal transduction	3	0.9	0.053	0.81		calcium ion binding	31	13.2	3.4e-08	5.2e-06		negative regulation of transforming growth factor beta receptor signaling pathway	6	1.4	0.018	0.31		oxaloacetate metabolic process	3	0.8	0.027	0.47		ossification	6	1.7	0.023	0.39		serine-type endopeptidase inhibitor activity
	spinal cord development	4	1	0.033	0.58		multivesicular body assembly	5	1	0.01	0.2		chaperone-mediated autophagy	2	0.6	0.056	0.79		response to hypoxia	8	2.3	0.054	0.83		serine-type endopeptidase inhibitor activity	10	4.3	6.3e-06	0.00072		negative regulation of activated T cell proliferation	3	0.7	0.018	0.31		positive regulation of fibroblast proliferation	5	1.3	0.03	0.52		positive regulation of fibroblast proliferation	5	1.4	0.024	0.39		heparin binding
	regulation of mRNA stability	7	1.7	0.035	0.61		viral release from host cell	3	0.6	0.011	0.21		negative regulation of very-low-density lipoprotein particle remodeling	2	0.6	0.056	0.79		response to peptide hormone	4	1.2	0.056	0.84		protein binding, bridging	8	3.4	7.8e-05	0.0072		positive regulation of superoxide anion generation	3	0.7	0.018	0.31		skeletal system development	8	2.1	0.031	0.52		insulin secretion	4	1.1	0.025	0.4		endopeptidase inhibitor activity
	cell redox homeostasis	6	1.4	0.035	0.61		high-density lipoprotein particle clearance	3	0.6	0.011	0.21		growth of symbiont in host	2	0.6	0.056	0.79		osteoclast proliferation	2	0.6	0.058	0.85		NAD binding	6	2.6	0.00015	0.011		establishment of epithelial cell apical/basal polarity	3	0.7	0.018	0.31		positive regulation of phosphoprotein phosphatase activity	3	0.8	0.032	0.52		positive regulation of vasoconstriction	4	1.1	0.027	0.43		calcium ion binding
	response to yeast	3	0.7	0.036	0.61		chylomicron remnant clearance	3	0.6	0.011	0.21		negative regulation of natural killer cell differentiation involved in immune response	2	0.6	0.056	0.79		carbohydrate catabolic process	2	0.6	0.058	0.85		peptidase activity	8	3.4	0.00021	0.014		positive regulation of cholesterol esterification	3	0.7	0.018	0.31		leukocyte tethering or rolling	3	0.8	0.032	0.52		carboxylic acid metabolic process	3	0.8	0.028	0.44		extracellular matrix structural constituent
	negative regulation of intrinsic apoptotic signaling pathway in response to DNA damage by p53 class mediator	3	0.7	0.036	0.61		negative regulation of peptidase activity	4	0.8	0.011	0.21		response to cAMP	4	1.2	0.056	0.79		condensed mesenchymal cell proliferation	2	0.6	0.058	0.85		actin filament binding	9	3.8	0.00042	0.024		plasminogen activation	3	0.7	0.018	0.31		acute inflammatory response	3	0.8	0.032	0.52		acute inflammatory response	3	0.8	0.028	0.44		phosphatidylcholine binding
	positive regulation of peptidase activity	3	0.7	0.036	0.61		ATP metabolic process	5	1	0.011	0.22		immune response	14	4.2	0.057	0.8		maltose metabolic process	2	0.6	0.058	0.85		identical protein binding	23	9.8	0.0005	0.024		cellular response to lipopolysaccharide	8	1.9	0.019	0.32		negative regulation of substrate adhesion-dependent cell spreading	3	0.8	0.032	0.52		protein polymerization	3	0.8	0.028	0.44		protein binding, bridging
	protein folding in endoplasmic reticulum	3	0.7	0.036	0.61		negative regulation of cysteine-type endopeptidase activity involved in apoptotic process	7	1.4	0.012	0.23		defense response to bacterium	7	2.1	0.057	0.8		regulation of cell shape	7	2.1	0.059	0.86		protein binding	144	61.5	0.00052	0.024		negative regulation of osteoclast differentiation	4	1	0.019	0.32		positive regulation of bone resorption	3	0.8	0.032	0.52		negative regulation of intrinsic apoptotic signaling pathway in response to DNA damage by p53 class mediator	3	0.8	0.028	0.44		copper ion binding
	brain development	10	2.4	0.037	0.61		peptide cross-linking	6	1.2	0.012	0.23		cell redox homeostasis	5	1.5	0.058	0.8		neuromuscular process controlling balance	4	1.2	0.062	0.89		protein kinase binding	15	6.4	0.00059	0.025		metabolic process	10	2.4	0.02	0.33		response to oxidative stress	7	1.8	0.034	0.55		negative regulation of extrinsic apoptotic signaling pathway via death domain receptors	4	1.1	0.029	0.45		growth factor activity
	autophagy	8	1.9	0.038	0.63		blood coagulation, intrinsic pathway	4	0.8	0.013	0.24		actin cytoskeleton reorganization	4	1.2	0.059	0.8		extracellular matrix disassembly	5	1.5	0.063	0.9		structural constituent of ribosome	11	4.7	0.00087	0.031		response to peptide hormone	5	1.2	0.021	0.34		cell migration	9	2.4	0.036	0.58		positive regulation of angiogenesis	7	1.9	0.03	0.46		cadherin binding involved in cell-cell adhesion
	regulation of synaptic plasticity	4	1	0.039	0.64		regulation of actin cytoskeleton reorganization	4	0.8	0.013	0.24		organ regeneration	4	1.2	0.059	0.8		negative regulation of proteolysis	3	0.9	0.064	0.9		protein homodimerization activity	22	9.4	0.00088	0.031		phosphatidylcholine biosynthetic process	4	1	0.021	0.34		positive regulation of NIK/NF-kappaB signaling	3	0.8	0.037	0.58		response to calcium ion	5	1.4	0.03	0.46		phosphatidylcholine-sterol O-acyltransferase activator activity
	positive regulation of NIK/NF-kappaB signaling	3	0.7	0.042	0.67		axon guidance	11	2.3	0.014	0.25		positive regulation of exocytosis	3	0.9	0.059	0.8		organ regeneration	4	1.2	0.065	0.92		aldo-keto reductase (NADP) activity	4	1.7	0.00097	0.032		glycosphingolipid metabolic process	5	1.2	0.022	0.36		morphogenesis of an epithelium	3	0.8	0.037	0.58		protein folding	9	2.5	0.031	0.47		structural molecule activity
	negative regulation of keratinocyte proliferation	3	0.7	0.042	0.67		protein stabilization	10	2	0.014	0.25		cellular response to lipopolysaccharide	6	1.8	0.063	0.85		gene expression	4	1.2	0.069	0.96		cysteine-type endopeptidase inhibitor activity	5	2.1	0.0011	0.033		RNA phosphodiester bond hydrolysis	3	0.7	0.023	0.36		positive regulation of ERK1 and ERK2 cascade	9	2.4	0.039	0.62		phospholipid catabolic process	3	0.8	0.032	0.48		serine-type endopeptidase activity
	chondroitin sulfate catabolic process	3	0.7	0.042	0.67		transforming growth factor beta receptor signaling pathway	8	1.6	0.014	0.26		cell recognition	3	0.9	0.064	0.85		glutathione derivative biosynthetic process	3	0.9	0.069	0.96		cell adhesion molecule binding	6	2.6	0.0015	0.039		antifungal humoral response	3	0.7	0.023	0.36		positive regulation of protein serine/threonine kinase activity	4	1	0.041	0.62		nitrogen compound metabolic process	3	0.8	0.032	0.48		protease binding
	phospholipid efflux	3	0.7	0.042	0.67		G2/M transition of mitotic cell cycle	10	2	0.014	0.26		viral budding via host ESCRT complex	3	0.9	0.064	0.85		regulation of cell proliferation	8	2.3	0.074	0.98		heparin binding	9	3.8	0.0015	0.039		negative regulation of fibrinolysis	3	0.7	0.023	0.36		hyaluronan catabolic process	3	0.8	0.042	0.62		positive regulation of smooth muscle cell proliferation	5	1.4	0.033	0.5		signal transducer activity
	positive regulation of epithelial cell migration	4	1	0.042	0.67		retina vasculature development in camera-type eye	3	0.6	0.015	0.26		positive regulation of angiogenesis	6	1.8	0.067	0.88		positive regulation of collagen biosynthetic process	3	0.9	0.075	0.98		5S rRNA binding	3	1.3	0.0018	0.041		positive regulation of Rho protein signal transduction	4	1	0.023	0.37		chondrocyte development	3	0.8	0.042	0.62		triglyceride metabolic process	4	1.1	0.034	0.5		integrin binding
	response to virus	7	1.7	0.046	0.69		positive regulation of binding	3	0.6	0.015	0.26		fibroblast growth factor receptor signaling pathway	5	1.5	0.07	0.88		Rho protein signal transduction	4	1.2	0.076	0.98		fructose binding	3	1.3	0.0018	0.041		regulation of multicellular organism growth	4	1	0.023	0.37		protein refolding	3	0.8	0.042	0.62		positive regulation of cell migration	9	2.5	0.034	0.5		phospholipase inhibitor activity
	heme metabolic process	2	0.5	0.047	0.69		NADH metabolic process	3	0.6	0.015	0.26		desmosome assembly	2	0.6	0.073	0.88		desmosome assembly	2	0.6	0.077	0.98		structural molecule activity	11	4.7	0.0019	0.041		response to cAMP	5	1.2	0.024	0.37		positive regulation of smooth muscle cell proliferation	5	1.3	0.042	0.62		response to copper ion	3	0.8	0.036	0.53		cholesterol binding
	response to lipid hydroperoxide	2	0.5	0.047	0.69		Rac protein signal transduction	4	0.8	0.015	0.26		asymmetric cell division	2	0.6	0.073	0.88		cell migration involved in endocardial cushion formation	2	0.6	0.077	0.98		MHC class I protein binding	4	1.7	0.002	0.041		positive regulation of endothelial cell proliferation	6	1.4	0.024	0.38		positive regulation of T cell proliferation	5	1.3	0.042	0.62		peptidyl-tyrosine phosphorylation	8	2.2	0.037	0.53		protein complex binding
	positive regulation of granulocyte chemotaxis	2	0.5	0.047	0.69		vascular endothelial growth factor receptor signaling pathway	7	1.4	0.015	0.26		induction of bacterial agglutination	2	0.6	0.073	0.88		negative regulation of phospholipase A2 activity	2	0.6	0.077	0.98		endopeptidase inhibitor activity	5	2.1	0.002	0.041		central nervous system development	8	1.9	0.025	0.39		prostate gland morphogenesis	2	0.5	0.043	0.62		digestion	5	1.4	0.039	0.55		protein homodimerization activity
	negative regulation of immunological synapse formation	2	0.5	0.047	0.69		positive regulation of angiogenesis	9	1.8	0.015	0.26		positive regulation of extracellular exosome assembly	2	0.6	0.073	0.88		metanephric distal convoluted tubule development	2	0.6	0.077	0.98		protease binding	7	3	0.0024	0.048		negative regulation of apoptotic process	19	4.6	0.026	0.39		positive regulation of granulocyte chemotaxis	2	0.5	0.043	0.62		positive regulation of activation of membrane attack complex	2	0.6	0.04	0.55		insulin-like growth factor binding
	positive regulation of ubiquitin-dependent endocytosis	2	0.5	0.047	0.69		response to lipopolysaccharide	11	2.3	0.017	0.28		negative regulation of cholesterol transport	2	0.6	0.073	0.88		polysaccharide digestion	2	0.6	0.077	0.98		protein disulfide isomerase activity	4	1.7	0.0031	0.058		cellular oxidant detoxification	6	1.4	0.026	0.39		negative regulation of immunological synapse formation	2	0.5	0.043	0.62		Factor XII activation	2	0.6	0.04	0.55		cell adhesion molecule binding
	regulation of actin filament depolymerization	2	0.5	0.047	0.69		positive regulation of fibroblast proliferation	6	1.2	0.017	0.29		negative regulation of extracellular matrix disassembly	2	0.6	0.073	0.88		regulation of body fluid levels	2	0.6	0.077	0.98		lipid binding	8	3.4	0.0044	0.08		response to axon injury	4	1	0.026	0.39		neutrophil aggregation	2	0.5	0.043	0.62		prostate gland morphogenesis	2	0.6	0.04	0.55		GTPase binding
	prostate gland morphogenesis	2	0.5	0.047	0.69		response to nutrient	7	1.4	0.017	0.29		positive regulation of fibrinolysis	2	0.6	0.073	0.88		pinocytosis	2	0.6	0.077	0.98		enzyme binding	12	5.1	0.0056	0.098		positive regulation of heterotypic cell-cell adhesion	3	0.7	0.027	0.4		peptidyl-cysteine S-trans-nitrosylation	2	0.5	0.043	0.62		negative regulation of biosynthetic process	2	0.6	0.04	0.55		fibronectin binding
	positive regulation of bone mineralization involved in bone maturation	2	0.5	0.047	0.69		aging	11	2.3	0.017	0.29		retinal blood vessel morphogenesis	2	0.6	0.073	0.88		negative regulation of osteoclast development	2	0.6	0.077	0.98		serine-type endopeptidase activity	10	4.3	0.0077	0.13		negative regulation of interleukin-2 production	3	0.7	0.027	0.4		positive regulation of phospholipid biosynthetic process	2	0.5	0.043	0.62		farnesol catabolic process	2	0.6	0.04	0.55		IgA binding
	positive regulation of phospholipid biosynthetic process	2	0.5	0.047	0.69		regulation of cellular response to heat	7	1.4	0.018	0.3		regulation of cholesterol transport	2	0.6	0.073	0.88		fibroblast growth factor receptor signaling pathway	5	1.5	0.079	1		double-stranded RNA binding	5	2.1	0.0091	0.14		positive regulation of pathway-restricted SMAD protein phosphorylation	5	1.2	0.027	0.4		positive regulation of viral life cycle	2	0.5	0.043	0.62		mast cell cytokine production	2	0.6	0.04	0.55		chaperone binding
	hyaluronan catabolic process	3	0.7	0.048	0.7		negative regulation of T cell proliferation	5	1	0.019	0.31		positive regulation of pinocytosis	2	0.6	0.073	0.88		response to drug	11	3.2	0.079	1		RAGE receptor binding	3	1.3	0.0091	0.14		negative regulation of cell proliferation	17	4.1	0.03	0.43		positive regulation of protein secretion	4	1	0.044	0.62		negative regulation of complement activation, lectin pathway	2	0.6	0.04	0.55		phospholipase A2 inhibitor activity
	locomotory behavior	6	1.4	0.048	0.71		negative regulation of cell adhesion	5	1	0.019	0.31		negative regulation of lipase activity	2	0.6	0.073	0.88		cellular response to interleukin-4	3	0.9	0.08	1		integrin binding	6	2.6	0.014	0.21		endothelial cell migration	4	1	0.031	0.45		positive regulation of Wnt signaling pathway	4	1	0.044	0.62		brain development	9	2.5	0.04	0.55		phospholipid binding
	digestive tract development	4	1	0.049	0.71		lipid transport	7	1.4	0.019	0.31		negative regulation of calcineurin-NFAT signaling cascade	2	0.6	0.073	0.88		negative regulation of osteoclast differentiation	3	0.9	0.08	1		oxidoreductase activity	8	3.4	0.019	0.28		immune system process	4	1	0.031	0.45		adaptive immune response	8	2.1	0.045	0.63		establishment of endothelial barrier	3	0.8	0.041	0.56		lipid binding
	negative regulation of epidermal growth factor receptor signaling pathway	4	1	0.052	0.74		negative regulation of platelet activation	3	0.6	0.019	0.31		renal absorption	2	0.6	0.073	0.88		positive regulation of cell growth	5	1.5	0.084	1		aldehyde dehydrogenase (NAD) activity	3	1.3	0.021	0.31		complement activation, classical pathway	7	1.7	0.031	0.45		negative regulation of cell adhesion	4	1	0.047	0.65		substrate adhesion-dependent cell spreading	4	1.1	0.042	0.56		alpha-amylase activity
	positive regulation of T cell proliferation	5	1.2	0.053	0.74		neuron projection regeneration	3	0.6	0.019	0.31		cellular response to interleukin-4	3	0.9	0.075	0.88		leukocyte cell-cell adhesion	3	0.9	0.086	1		oxidoreductase activity, acting on the aldehyde or oxo group of donors, NAD or NADP as acceptor	3	1.3	0.026	0.36		integrin-mediated signaling pathway	7	1.7	0.031	0.45		regulation of protein ubiquitination	3	0.8	0.047	0.65		negative regulation of tumor necrosis factor production	4	1.1	0.042	0.56		vitamin D binding
	positive regulation of smooth muscle cell proliferation	5	1.2	0.053	0.74		doxorubicin metabolic process	3	0.6	0.019	0.31		skeletal muscle contraction	3	0.9	0.075	0.88		signal peptide processing	3	0.9	0.086	1		pyruvate kinase activity	2	0.9	0.027	0.36		response to drug	14	3.4	0.032	0.45		establishment of endothelial barrier	3	0.8	0.047	0.65		positive regulation of gene expression	11	3.1	0.042	0.56		extracellular matrix constituent conferring elasticity
	positive regulation of osteoblast differentiation	5	1.2	0.053	0.74		daunorubicin metabolic process	3	0.6	0.019	0.31		focal adhesion assembly	3	0.9	0.075	0.88		central nervous system development	6	1.8	0.089	1		antioxidant activity	3	1.3	0.029	0.38		regulation of cell migration	6	1.4	0.032	0.45		positive regulation of monocyte chemotaxis	3	0.8	0.047	0.65		response to estrogen	5	1.4	0.043	0.57		Rac GTPase binding
	positive regulation of monocyte chemotaxis	3	0.7	0.054	0.74		positive regulation of peptide hormone secretion	3	0.6	0.019	0.31		response to toxic substance	5	1.5	0.077	0.9		kidney development	5	1.5	0.09	1		amino acid binding	3	1.3	0.035	0.44		positive regulation of cell migration	10	2.4	0.033	0.46		central nervous system development	7	1.8	0.049	0.66		collagen fibril organization	4	1.1	0.044	0.58		structural constituent of muscle
	establishment of endothelial barrier	3	0.7	0.054	0.74		cellular response to hydrogen peroxide	6	1.2	0.021	0.33		positive regulation of canonical Wnt signaling pathway	6	1.8	0.077	0.9		regulation of immune system process	2	0.6	0.095	1		cadherin binding	3	1.3	0.038	0.44		regulation of complement activation	4	1	0.034	0.47		response to estradiol	6	1.6	0.05	0.66		retina homeostasis	4	1.1	0.047	0.62		lipase inhibitor activity
	cholesterol transport	3	0.7	0.054	0.74		positive regulation of cell proliferation	22	4.5	0.021	0.33		innate immune response in mucosa	3	0.9	0.08	0.92		regulation of chaperone-mediated autophagy	2	0.6	0.095	1		phosphatidylcholine binding	3	1.3	0.038	0.44		receptor-mediated endocytosis	10	2.4	0.035	0.48		positive regulation of cell-substrate adhesion	4	1	0.05	0.66		cellular protein complex assembly	3	0.8	0.051	0.66		cell adhesive protein binding involved in bundle of His cell-Purkinje myocyte communication
	response to stress	5	1.2	0.056	0.76		Arp2/3 complex-mediated actin nucleation	4	0.8	0.022	0.34		regulation of ERK1 and ERK2 cascade	3	0.9	0.08	0.92		desmosome organization	2	0.6	0.095	1		exopeptidase activity	2	0.9	0.04	0.44		lung development	6	1.4	0.035	0.48		lipoprotein metabolic process	4	1	0.05	0.66		aging	8	2.2	0.052	0.67		protein binding
	retinoid metabolic process	5	1.2	0.056	0.76		viral budding via host ESCRT complex	4	0.8	0.022	0.34		positive regulation of fibroblast proliferation	4	1.2	0.082	0.94		regulation of smooth muscle cell migration	2	0.6	0.095	1		fructose-bisphosphate aldolase activity	2	0.9	0.04	0.44		positive regulation of BMP signaling pathway	4	1	0.037	0.49		negative regulation of tumor necrosis factor production	4	1	0.05	0.66		tissue homeostasis	3	0.8	0.056	0.72		monosaccharide binding
	positive regulation of ERK1 and ERK2 cascade	9	2.2	0.056	0.76		response to calcium ion	6	1.2	0.022	0.34		triglyceride homeostasis	3	0.9	0.086	0.98		cellular carbohydrate metabolic process	2	0.6	0.095	1		protein kinase C inhibitor activity	2	0.9	0.04	0.44		response to yeast	3	0.7	0.037	0.49		substrate adhesion-dependent cell spreading	4	1	0.05	0.66		protein processing	5	1.4	0.059	0.72		complement binding
	negative regulation of peptidase activity	3	0.7	0.06	0.8		ossification	7	1.4	0.024	0.37		cell-matrix adhesion	5	1.5	0.091	1		glycoside catabolic process	2	0.6	0.095	1		hydrolase activity	7	3	0.045	0.48		protein polymerization	3	0.7	0.037	0.49		collagen catabolic process	5	1.3	0.052	0.68		protein stabilization	7	1.9	0.059	0.72		receptor binding
	substrate adhesion-dependent cell spreading	4	1	0.06	0.8		negative regulation of cell motility	3	0.6	0.024	0.37		positive regulation of long-term neuronal synaptic plasticity	2	0.6	0.091	1		neutrophil migration	2	0.6	0.095	1		peptide binding	4	1.7	0.045	0.48		positive regulation of bone resorption	3	0.7	0.037	0.49		negative regulation of T cell receptor signaling pathway	3	0.8	0.052	0.69		negative regulation of neuron projection development	4	1.1	0.06	0.72		actinin binding
	negative regulation of extrinsic apoptotic signaling pathway	4	1	0.06	0.8		oxidation-reduction process	26	5.3	0.026	0.39		regulation of immune system process	2	0.6	0.091	1		ciliary neurotrophic factor-mediated signaling pathway	2	0.6	0.095	1		collagen binding	4	1.7	0.047	0.49		protein autoprocessing	3	0.7	0.037	0.49		protein targeting	4	1	0.053	0.69		cellular iron ion homeostasis	4	1.1	0.06	0.72		calcium channel inhibitor activity
	regulation of inflammatory response	5	1.2	0.061	0.81		cellular response to interleukin-4	4	0.8	0.028	0.42		spindle localization	2	0.6	0.091	1		G1 to G0 transition	2	0.6	0.095	1		aminobutyraldehyde dehydrogenase activity	2	0.9	0.053	0.52		positive regulation of peptidase activity	3	0.7	0.037	0.49		collagen fibril organization	4	1	0.053	0.69		citrulline metabolic process	2	0.6	0.06	0.72		type 1 angiotensin receptor binding
	protein targeting	4	1	0.064	0.81		response to unfolded protein	5	1	0.029	0.42		branching morphogenesis of a nerve	2	0.6	0.091	1		defense response to fungus	3	0.9	0.099	1		4-trimethylammoniobutyraldehyde dehydrogenase activity	2	0.9	0.053	0.52		negative regulation of intrinsic apoptotic signaling pathway in response to DNA damage by p53 class mediator	3	0.7	0.037	0.49		Wnt signaling pathway, calcium modulating pathway	4	1	0.053	0.69		regulation of retinoic acid receptor signaling pathway	2	0.6	0.06	0.72		carbohydrate binding
	reverse cholesterol transport	3	0.7	0.066	0.81		protein heterotetramerization	5	1	0.029	0.42		desmosome organization	2	0.6	0.091	1		GOTERM_MF_DIRECT						protein phosphatase binding	4	1.7	0.053	0.52		positive regulation of phosphoprotein phosphatase activity	3	0.7	0.037	0.49		cell-cell signaling	11	2.9	0.054	0.69		protein oxidation	2	0.6	0.06	0.72		calcium-dependent protein binding
	phosphate-containing compound metabolic process	3	0.7	0.066	0.81		embryo implantation	5	1	0.029	0.42		aging	7	2.1	0.093	1		cadherin binding involved in cell-cell adhesion	29	8.5	3.2e-12	2e-09		structural constituent of cytoskeleton	5	2.1	0.061	0.58		ossification	6	1.4	0.042	0.55		response to estrogen	5	1.3	0.054	0.69		angiotensin catabolic process in blood	2	0.6	0.06	0.72		calcium-dependent phospholipid binding
	positive regulation of natural killer cell mediated cytotoxicity	3	0.7	0.066	0.81		cyclooxygenase pathway	3	0.6	0.03	0.44		antigen processing and presentation of exogenous peptide antigen via MHC class II	5	1.5	0.096	1		calcium ion binding	45	13.2	1.4e-11	4.5e-09		L-lactate dehydrogenase activity	2	0.9	0.065	0.61		regulation of mitotic spindle assembly	3	0.7	0.043	0.56		establishment of skin barrier	3	0.8	0.058	0.72		negative regulation of plasma lipoprotein particle oxidation	2	0.6	0.06	0.72		platelet-derived growth factor binding
	transforming growth factor beta receptor signaling pathway	6	1.4	0.066	0.81		response to wounding	6	1.2	0.031	0.45		negative regulation of endothelial cell apoptotic process	3	0.9	0.097	1		poly(A) RNA binding	44	12.9	1.9e-05	0.0041		virus receptor activity	4	1.7	0.068	0.62		positive regulation of epithelial to mesenchymal transition	4	1	0.043	0.56		positive regulation of natural killer cell mediated cytotoxicity	3	0.8	0.058	0.72		negative regulation of very-low-density lipoprotein particle remodeling	2	0.6	0.06	0.72		actin filament binding
	Wnt signaling pathway, planar cell polarity pathway	6	1.4	0.066	0.81		triglyceride catabolic process	4	0.8	0.031	0.45		GOTERM_CC_DIRECT						serine-type endopeptidase inhibitor activity	10	2.9	0.00012	0.013		ADP binding	3	1.3	0.072	0.62		negative regulation of gene expression	8	1.9	0.046	0.59		cell separation after cytokinesis	3	0.8	0.058	0.72		response to misfolded protein	2	0.6	0.06	0.72		KEGG_PATHWAY
	cell chemotaxis	5	1.2	0.067	0.81		leukocyte cell-cell adhesion	4	0.8	0.031	0.45		extracellular exosome	282	83.9	1.9e-175	6.7e-173		serine-type carboxypeptidase activity	5	1.5	0.00012	0.013		translation elongation factor activity	3	1.3	0.076	0.62		peptidyl-cysteine S-trans-nitrosylation	2	0.5	0.047	0.59		response to insulin	5	1.3	0.059	0.72		cellular response to reactive oxygen species	3	0.8	0.061	0.73		Complement and coagulation cascades
	response to glucocorticoid	5	1.2	0.067	0.81		positive regulation of NF-kappaB transcription factor activity	9	1.8	0.032	0.46		extracellular space	117	34.8	2.2e-48	3.9e-46		aminopeptidase activity	6	1.8	0.00015	0.013		exo-alpha-sialidase activity	2	0.9	0.078	0.62		positive regulation of phospholipid biosynthetic process	2	0.5	0.047	0.59		positive regulation of gene expression	11	2.9	0.064	0.72		regulation of cell size	3	0.8	0.061	0.73		Amoebiasis
	response to estrogen	5	1.2	0.067	0.81		collagen catabolic process	6	1.2	0.032	0.46		extracellular region	95	28.3	3.7e-25	4.5e-23		collagen binding	8	2.3	0.00016	0.013		aminoacylase activity	2	0.9	0.078	0.62		neutrophil aggregation	2	0.5	0.047	0.59		protein heterotetramerization	4	1	0.064	0.72		positive regulation of actin filament polymerization	4	1.1	0.063	0.74		Prion diseases
	chemotaxis	7	1.7	0.069	0.81		kidney development	7	1.4	0.033	0.46		extracellular matrix	42	12.5	2.6e-24	2.4e-22		aldo-keto reductase (NADP) activity	5	1.5	0.00016	0.013		cell adhesive protein binding involved in bundle of His cell-Purkinje myocyte communication	2	0.9	0.078	0.62		negative regulation of immunological synapse formation	2	0.5	0.047	0.59		extrinsic apoptotic signaling pathway	4	1	0.064	0.72		regulation of cell migration	5	1.4	0.064	0.75		Renin-angiotensin system
	negative regulation of T cell activation via T cell receptor contact with antigen bound to MHC molecule on antigen presenting cell	2	0.5	0.069	0.81		ephrin receptor signaling pathway	7	1.4	0.033	0.46		blood microparticle	32	9.5	9e-24	6.5e-22		metallopeptidase activity	9	2.6	0.00018	0.013		phosphatidylcholine-sterol O-acyltransferase activator activity	2	0.9	0.078	0.62		positive regulation of granulocyte chemotaxis	2	0.5	0.047	0.59		glycosaminoglycan biosynthetic process	4	1	0.064	0.72		phosphatidylinositol-mediated signaling	6	1.7	0.065	0.76		Systemic lupus erythematosus
	negative regulation of plasma lipoprotein particle oxidation	2	0.5	0.069	0.81		cellular response to tumor necrosis factor	8	1.6	0.034	0.47		focal adhesion	39	11.6	3.2e-17	1.9e-15		hydrolase activity, hydrolyzing O-glycosyl compounds	6	1.8	0.00026	0.017		disulfide oxidoreductase activity	2	0.9	0.078	0.62		positive regulation of viral life cycle	2	0.5	0.047	0.59		positive regulation of viral budding via host ESCRT complex	2	0.5	0.064	0.72		response to cAMP	4	1.1	0.066	0.77		Staphylococcus aureus infection
	negative regulation of natural killer cell differentiation involved in immune response	2	0.5	0.069	0.81		response to oxidative stress	8	1.6	0.034	0.47		cell-cell adherens junction	35	10.4	1.4e-16	7.4e-15		extracellular matrix structural constituent	8	2.3	0.00032	0.019		glutathione transferase activity	3	1.3	0.08	0.62		cellular response to tumor necrosis factor	7	1.7	0.048	0.59		localization within membrane	2	0.5	0.064	0.72		positive regulation of exocytosis	3	0.8	0.067	0.77		Carbon metabolism
	condensed mesenchymal cell proliferation	2	0.5	0.069	0.81		response to glucocorticoid	6	1.2	0.034	0.47		lysosomal lumen	16	4.8	3.6e-11	1.6e-09		virus receptor activity	8	2.3	0.00042	0.023		kinase binding	4	1.7	0.08	0.62		response to oxidative stress	7	1.7	0.048	0.59		negative regulation of chondrocyte proliferation	2	0.5	0.064	0.72		regulation of apoptotic process	9	2.5	0.069	0.8		Lysosome
	Fc receptor signaling pathway	2	0.5	0.069	0.81		cell chemotaxis	6	1.2	0.034	0.47		melanosome	16	4.8	4.6e-10	1.9e-08		carbohydrate binding	13	3.8	0.00048	0.024		monosaccharide binding	2	0.9	0.09	0.68		activation of cysteine-type endopeptidase activity involved in apoptotic process	6	1.4	0.048	0.59		positive regulation of phospholipase C-activating G-protein coupled receptor signaling pathway	2	0.5	0.064	0.72		positive regulation of protein kinase activity	4	1.1	0.07	0.8		Biosynthesis of amino acids
	susceptibility to T cell mediated cytotoxicity	2	0.5	0.069	0.81		low-density lipoprotein particle remodeling	3	0.6	0.036	0.49		cytosol	105	31.2	5.4e-09	2e-07		protein disulfide isomerase activity	5	1.5	0.00079	0.035		retinal dehydrogenase activity	2	0.9	0.09	0.68		hyaluronan catabolic process	3	0.7	0.049	0.59		telencephalon cell migration	2	0.5	0.064	0.72		regulation of immune response	8	2.2	0.071	0.8		Pertussis
	adhesion of symbiont to host	2	0.5	0.069	0.81		actin crosslink formation	3	0.6	0.036	0.49		endoplasmic reticulum lumen	19	5.7	1.7e-08	5.4e-07		NAD binding	6	1.8	0.00081	0.035		metallopeptidase activity	4	1.7	0.096	0.71		locomotory behavior	6	1.4	0.051	0.61		sequestering of TGFbeta in extracellular matrix	2	0.5	0.064	0.72		response to oxidative stress	6	1.7	0.074	0.8		ECM-receptor interaction
	late endosomal microautophagy	2	0.5	0.069	0.81		regulation of cell death	3	0.6	0.036	0.49		platelet alpha granule lumen	11	3.3	5.3e-08	1.6e-06		metalloaminopeptidase activity	5	1.5	0.00094	0.037		KEGG_PATHWAY						response to toxic substance	6	1.4	0.053	0.63		macrophage colony-stimulating factor signaling pathway	2	0.5	0.064	0.72		response to virus	6	1.7	0.074	0.8		Endocrine and other factor-regulated calcium reabsorption
	regulation of osteoblast proliferation	2	0.5	0.069	0.81		negative regulation of interleukin-2 production	3	0.6	0.036	0.49		cell surface	31	9.2	8e-08	2.2e-06		peptide binding	7	2.1	0.00099	0.037		Biosynthesis of antibiotics	20	8.5	1.3e-08	2.4e-06		response to zinc ion	4	1	0.054	0.63		chemokine production	2	0.5	0.064	0.72		xenobiotic metabolic process	5	1.4	0.074	0.8		BIOCARTA
	regulation of viral budding via host ESCRT complex	2	0.5	0.069	0.81		female pregnancy	7	1.4	0.038	0.5		membrane	75	22.3	1.3e-07	3.3e-06		integrin binding	9	2.6	0.001	0.037		Glycolysis / Gluconeogenesis	11	4.7	4.1e-07	3.8e-05		negative regulation of MAP kinase activity	4	1	0.054	0.63		chaperone-mediated autophagy	2	0.5	0.064	0.72		regulation of phosphatidylinositol 3-kinase signaling	5	1.4	0.074	0.8		Intrinsic Prothrombin Activation Pathway
	positive regulation of viral budding via host ESCRT complex	2	0.5	0.069	0.81		rRNA processing	12	2.5	0.038	0.5		endocytic vesicle lumen	7	2.1	2.5e-07	6e-06		receptor binding	17	5	0.0016	0.053		Carbon metabolism	13	5.6	1.2e-06	7.5e-05		establishment of endothelial barrier	3	0.7	0.055	0.63		regulation of blood vessel size by renin-angiotensin	2	0.5	0.064	0.72		positive regulation of fibrinolysis	2	0.6	0.079	0.8		Lectin Induced Complement Pathway
	growth of symbiont in host	2	0.5	0.069	0.81		cellular response to lipopolysaccharide	8	1.6	0.038	0.51		lysosome	18	5.4	9.9e-07	2.2e-05		glycoprotein binding	7	2.1	0.0016	0.053		Biosynthesis of amino acids	9	3.8	5.7e-05	0.0026		positive regulation of calcium ion import	3	0.7	0.055	0.63		regulation of osteoblast proliferation	2	0.5	0.064	0.72		positive regulation of extracellular exosome assembly	2	0.6	0.079	0.8		Classical Complement Pathway
	response to silicon dioxide	2	0.5	0.069	0.81		response to cAMP	5	1	0.038	0.51		cornified envelope	9	2.7	1.7e-06	3.5e-05		peptidase activity	8	2.3	0.0019	0.058		Pyruvate metabolism	7	3	9.2e-05	0.0034		positive regulation of monocyte chemotaxis	3	0.7	0.055	0.63		negative regulation of T cell activation via T cell receptor contact with antigen bound to MHC molecule on antigen presenting cell	2	0.5	0.064	0.72		polysaccharide digestion	2	0.6	0.079	0.8		Complement Pathway
	positive regulation of cell migration	9	2.2	0.07	0.82		defense response	6	1.2	0.038	0.51		platelet dense granule lumen	6	1.8	3.5e-06	7e-05		protein binding	198	58.1	0.0023	0.069		Ribosome	11	4.7	0.00023	0.0072		ventricular trabecula myocardium morphogenesis	3	0.7	0.055	0.63		regulation of viral budding via host ESCRT complex	2	0.5	0.064	0.72		negative regulation of lipase activity	2	0.6	0.079	0.8
	protein heterooligomerization	5	1.2	0.073	0.85		brain development	11	2.3	0.04	0.52		desmosome	7	2.1	3.7e-06	7e-05		identical protein binding	27	7.9	0.0033	0.092		Lysosome	10	4.3	0.00044	0.012		activin receptor signaling pathway	3	0.7	0.055	0.63		cytoskeleton organization	8	2.1	0.064	0.72		negative regulation of cholesterol transport	2	0.6	0.079	0.8		Alternative Complement Pathway
	response to unfolded protein	4	1	0.076	0.87		viral process	15	3.1	0.041	0.53		myelin sheath	14	4.2	4.6e-06	8.4e-05		receptor activity	12	3.5	0.0036	0.098		Complement and coagulation cascades	7	3	0.0018	0.042		mitotic metaphase plate congression	4	1	0.058	0.66		positive regulation of endothelial cell proliferation	5	1.3	0.065	0.72		negative regulation of interleukin-8 secretion	2	0.6	0.079	0.8		Extrinsic Prothrombin Activation Pathway
	ovarian follicle development	4	1	0.076	0.87		response to estradiol	7	1.4	0.041	0.53		external side of plasma membrane	16	4.8	9.6e-06	0.00016		structural constituent of ribosome	12	3.5	0.0043	0.11		Metabolic pathways	37	15.8	0.003	0.061		negative regulation of T cell proliferation	4	1	0.058	0.66		response to steroid hormone	3	0.8	0.07	0.78		regulation of organelle assembly	2	0.6	0.079	0.8		Fibrinolysis Pathway
	cellular response to hypoxia	6	1.4	0.077	0.87		platelet activation	8	1.6	0.042	0.53		actin cytoskeleton	16	4.8	1.3e-05	0.0002		serine-type endopeptidase activity	13	3.8	0.0045	0.11		Cysteine and methionine metabolism	5	2.1	0.0055	0.1		negative regulation of tumor necrosis factor production	4	1	0.062	0.69		regulation of cell size	3	0.8	0.07	0.78		renal absorption	2	0.6	0.079	0.8		Platelet Amyloid Precursor Protein Pathway
	positive regulation of endothelial cell proliferation	5	1.2	0.08	0.9		negative regulation of endothelial cell apoptotic process	4	0.8	0.042	0.53		brush border	9	2.7	1.3e-05	0.0002		protein homodimerization activity	26	7.6	0.0047	0.11		Renin-angiotensin system	4	1.7	0.0089	0.15		substrate adhesion-dependent cell spreading	4	1	0.062	0.69		apoptotic signaling pathway	5	1.3	0.07	0.78		notochord formation	2	0.6	0.079	0.8		Cells and Molecules involved in local acute inflammatory response
	negative regulation of cysteine-type endopeptidase activity involved in apoptotic process	5	1.2	0.08	0.9		phagocytosis, recognition	4	0.8	0.042	0.53		extracellular vesicle	8	2.4	3.3e-05	0.0005		exo-alpha-sialidase activity	3	0.9	0.0054	0.12		Glucagon signaling pathway	7	3	0.011	0.17		lipoprotein metabolic process	4	1	0.062	0.69		response to drug	12	3.1	0.072	0.79		pinocytosis	2	0.6	0.079	0.8
	cytoskeleton organization	8	1.9	0.087	0.98		positive regulation of endothelial cell proliferation	6	1.2	0.043	0.54		high-density lipoprotein particle	6	1.8	4.1e-05	0.00059		mannosidase activity	3	0.9	0.0054	0.12		Pentose phosphate pathway	4	1.7	0.017	0.24		negative regulation of extrinsic apoptotic signaling pathway	4	1	0.062	0.69		blood circulation	4	1	0.075	0.82		positive regulation of peptidyl-tyrosine autophosphorylation	2	0.6	0.079	0.8
	negative regulation of calcineurin-NFAT signaling cascade	2	0.5	0.091	0.98		response to heat	5	1	0.044	0.55		secretory granule	9	2.7	6.2e-05	0.00085		MHC class I protein binding	4	1.2	0.0056	0.12		Fructose and mannose metabolism	4	1.7	0.022	0.29		nucleosome assembly	7	1.7	0.066	0.7		regulation of proteolysis	3	0.8	0.077	0.83		post-embryonic eye morphogenesis	2	0.6	0.079	0.8
	positive regulation of hydrolase activity	2	0.5	0.091	0.98		metabolic process	10	2	0.045	0.57		plasma membrane	107	31.8	6.8e-05	0.00091		cysteine-type endopeptidase activity	6	1.8	0.0067	0.14		Pentose and glucuronate interconversions	4	1.7	0.024	0.29		collagen catabolic process	5	1.2	0.067	0.7		positive regulation of endothelial cell migration	4	1	0.079	0.85		negative regulation of calcineurin-NFAT signaling cascade	2	0.6	0.079	0.8
	positive regulation of pinocytosis	2	0.5	0.091	0.98		positive regulation of cell death	4	0.8	0.046	0.57		membrane attack complex	4	1.2	0.0002	0.0026		protein kinase binding	16	4.7	0.0072	0.15		Glycine, serine and threonine metabolism	4	1.7	0.037	0.43		response to estradiol	6	1.4	0.067	0.7		regulation of cellular response to heat	5	1.3	0.082	0.85		peptidyl-cysteine S-nitrosylation	2	0.6	0.079	0.8
	response to gonadotropin	2	0.5	0.091	0.98		ATP biosynthetic process	4	0.8	0.046	0.57		vesicle	10	3	0.00059	0.0073		structural molecule activity	12	3.5	0.0093	0.18		Amoebiasis	6	2.6	0.05	0.54		regulation of actin cytoskeleton reorganization	3	0.7	0.068	0.7		peptide catabolic process	3	0.8	0.083	0.85		regulation of cholesterol transport	2	0.6	0.079	0.8
	regulation of cholesterol transport	2	0.5	0.091	0.98		response to drug	15	3.1	0.046	0.57		cortical cytoskeleton	5	1.5	0.00062	0.0075		catalytic activity	10	2.9	0.012	0.22		Vitamin digestion and absorption	3	1.3	0.064	0.66		endothelial cell proliferation	3	0.7	0.068	0.7		organ regeneration	4	1	0.084	0.85		phosphatidylcholine catabolic process	2	0.6	0.079	0.8
	renal absorption	2	0.5	0.091	0.98		tumor necrosis factor-mediated signaling pathway	8	1.6	0.047	0.57		neuronal cell body	16	4.8	0.00075	0.0087		protein kinase C binding	5	1.5	0.012	0.22		Legionellosis	4	1.7	0.082	0.79		blood coagulation, intrinsic pathway	3	0.7	0.068	0.7		regulation of actin cytoskeleton organization	4	1	0.084	0.85		induction of bacterial agglutination	2	0.6	0.079	0.8
	pinocytosis	2	0.5	0.091	0.98		protein polymerization	3	0.6	0.049	0.59		Arp2/3 protein complex	4	1.2	0.0012	0.013		actin filament binding	8	2.3	0.015	0.27		Glyoxylate and dicarboxylate metabolism	3	1.3	0.092	0.85		cell chemotaxis	5	1.2	0.07	0.7		susceptibility to natural killer cell mediated cytotoxicity	2	0.5	0.085	0.85		cellular response to lipopolysaccharide	6	1.7	0.08	0.82
	response to stilbenoid	2	0.5	0.091	0.98		regulation of cytokine production	3	0.6	0.049	0.59		ruffle	8	2.4	0.0013	0.014		proteoglycan binding	3	0.9	0.019	0.31		Glycerolipid metabolism	4	1.7	0.096	0.85		response to glucocorticoid	5	1.2	0.07	0.7		negative regulation of extracellular matrix disassembly	2	0.5	0.085	0.85		adaptive immune response	7	1.9	0.082	0.82
	MAPK cascade	11	2.6	0.092	0.99		response to yeast	3	0.6	0.049	0.59		proteinaceous extracellular matrix	14	4.2	0.0014	0.015		ephrin receptor activity	3	0.9	0.019	0.31								positive regulation of viral budding via host ESCRT complex	2	0.5	0.07	0.7		positive regulation of peptide secretion	2	0.5	0.085	0.85		positive regulation of MAPK cascade	5	1.4	0.083	0.83
	positive regulation of gene expression	11	2.6	0.092	0.99		positive regulation of bone resorption	3	0.6	0.049	0.59		chylomicron	4	1.2	0.0019	0.019		platelet-derived growth factor binding	3	0.9	0.019	0.31								protein oxidation	2	0.5	0.07	0.7		negative regulation of interleukin-8 secretion	2	0.5	0.085	0.85		cellular response to calcium ion	4	1.1	0.085	0.84
	glutathione derivative biosynthetic process	3	0.7	0.094	1		positive regulation of phosphoprotein phosphatase activity	3	0.6	0.049	0.59		platelet alpha granule	4	1.2	0.0019	0.019		activin binding	3	0.9	0.022	0.35								chemokine production	2	0.5	0.07	0.7		positive regulation of pinocytosis	2	0.5	0.085	0.85		response to hydrogen peroxide	4	1.1	0.085	0.84
	Arp2/3 complex-mediated actin nucleation	3	0.7	0.094	1		positive regulation of reactive oxygen species metabolic process	4	0.8	0.05	0.59		haptoglobin-hemoglobin complex	3	0.9	0.002	0.019		cytokine activity	9	2.6	0.022	0.35								macrophage colony-stimulating factor signaling pathway	2	0.5	0.07	0.7		smooth muscle cell proliferation	2	0.5	0.085	0.85		Notch signaling pathway	6	1.7	0.085	0.84
	aging	8	1.9	0.096	1		positive regulation of canonical Wnt signaling pathway	8	1.6	0.05	0.59		cell-cell junction	10	3	0.0045	0.043		glutathione transferase activity	4	1.2	0.03	0.47								negative regulation of chondrocyte proliferation	2	0.5	0.07	0.7		regulation of organelle assembly	2	0.5	0.085	0.85		maternal process involved in female pregnancy	3	0.8	0.091	0.89
	GOTERM_MF_DIRECT						embryonic cranial skeleton morphogenesis	4	0.8	0.054	0.59		membrane raft	11	3.3	0.0048	0.045		cell adhesion molecule binding	5	1.5	0.033	0.49								regulation of blood vessel size by renin-angiotensin	2	0.5	0.07	0.7		cell-cell adhesion mediated by integrin	2	0.5	0.085	0.85		response to drug	11	3.1	0.092	0.89
	cadherin binding involved in cell-cell adhesion	37	8.9	1.5e-16	9e-14		cellular response to nerve growth factor stimulus	4	0.8	0.054	0.59		perinuclear region of cytoplasm	22	6.5	0.0054	0.048		low-density lipoprotein particle binding	3	0.9	0.034	0.49								telencephalon cell migration	2	0.5	0.07	0.7		regulation of cholesterol transport	2	0.5	0.085	0.85		phospholipid metabolic process	4	1.1	0.097	0.89
	serine-type endopeptidase inhibitor activity	18	4.3	8.1e-11	1.9e-08		farnesol catabolic process	2	0.4	0.055	0.59		very-low-density lipoprotein particle	4	1.2	0.0055	0.048		protein phosphatase binding	5	1.5	0.034	0.49								extracellular matrix constituent secretion	2	0.5	0.07	0.7		positive regulation of extracellular exosome assembly	2	0.5	0.085	0.85		triglyceride homeostasis	3	0.8	0.097	0.89
	protein binding	267	64.2	9.5e-11	1.9e-08		xylulose biosynthetic process	2	0.4	0.055	0.59		clathrin-coated endocytic vesicle membrane	5	1.5	0.0066	0.056		cysteine-type peptidase activity	4	1.2	0.037	0.5								negative regulation of very-low-density lipoprotein particle remodeling	2	0.5	0.07	0.7		sequestering of zinc ion	2	0.5	0.085	0.85		ciliary neurotrophic factor-mediated signaling pathway	2	0.6	0.098	0.89
	calcium ion binding	46	11.1	1.3e-09	1.9e-07		neutrophil aggregation	2	0.4	0.055	0.59		multivesicular body	4	1.2	0.0073	0.061		heparin binding	8	2.3	0.037	0.5								localization within membrane	2	0.5	0.07	0.7		lung development	5	1.3	0.085	0.86		desmosome organization	2	0.6	0.098	0.89
	protease binding	16	3.8	1.1e-08	1.3e-06		glyceraldehyde-3-phosphate biosynthetic process	2	0.4	0.055	0.59		spherical high-density lipoprotein particle	3	0.9	0.0087	0.071		MHC class II protein complex binding	3	0.9	0.038	0.5								regulation of viral budding via host ESCRT complex	2	0.5	0.07	0.7		phagocytosis	4	1	0.088	0.87		positive regulation of lipid catabolic process	2	0.6	0.098	0.89
	endopeptidase inhibitor activity	11	2.6	1.9e-08	1.8e-06		glyoxylate cycle	2	0.4	0.055	0.59		fibrinogen complex	3	0.9	0.011	0.089		complement component C4b binding	2	0.6	0.039	0.5								late endosomal microautophagy	2	0.5	0.07	0.7		cellular response to vascular endothelial growth factor stimulus	3	0.8	0.09	0.88		protein import	2	0.6	0.098	0.89
	heparin binding	17	4.1	1e-06	8.5e-05		negative regulation of immunological synapse formation	2	0.4	0.055	0.59		intracellular membrane-bounded organelle	19	5.7	0.015	0.12		CTP binding	2	0.6	0.039	0.5								negative regulation of SMAD protein import into nucleus	2	0.5	0.07	0.7		osteoclast differentiation	3	0.8	0.09	0.88		lactate metabolic process	2	0.6	0.098	0.89
	actin filament binding	15	3.6	2.4e-06	0.00018		negative regulation of cholesterol import	2	0.4	0.055	0.59		endoplasmic reticulum chaperone complex	3	0.9	0.017	0.12		endopeptidase inhibitor activity	4	1.2	0.043	0.54								condensed mesenchymal cell proliferation	2	0.5	0.07	0.7		response to virus	6	1.6	0.094	0.92		tyrosine catabolic process	2	0.6	0.098	0.89
	protein homodimerization activity	38	9.1	7.4e-06	0.00047		fructose biosynthetic process	2	0.4	0.055	0.59		azurophil granule	3	0.9	0.017	0.12		protein domain specific binding	9	2.6	0.052	0.61								negative regulation of T cell activation via T cell receptor contact with antigen bound to MHC molecule on antigen presenting cell	2	0.5	0.07	0.7		cellular response to tumor necrosis factor	6	1.6	0.094	0.92		negative regulation of coagulation	2	0.6	0.098	0.89
	poly(A) RNA binding	51	12.3	8e-06	0.00047		regulation of phospholipase A2 activity	2	0.4	0.055	0.59		uropod	3	0.9	0.017	0.12		exopeptidase activity	2	0.6	0.057	0.61								regulation of osteoblast proliferation	2	0.5	0.07	0.7		Rho protein signal transduction	4	1	0.096	0.94		positive regulation of integrin-mediated signaling pathway	2	0.6	0.098	0.89
	MHC class II protein complex binding	6	1.4	2.3e-05	0.0012		positive regulation of ubiquitin-dependent endocytosis	2	0.4	0.055	0.59		basolateral plasma membrane	9	2.7	0.018	0.13		beta-N-acetylhexosaminidase activity	2	0.6	0.057	0.61								endosomal transport	5	1.2	0.073	0.73		ossification	5	1.3	0.099	0.95		lipoxin metabolic process	2	0.6	0.098	0.89
	virus receptor activity	10	2.4	3.3e-05	0.0016		meiotic cytokinesis	2	0.4	0.055	0.59		apical plasma membrane	12	3.6	0.019	0.13		fructose-bisphosphate aldolase activity	2	0.6	0.057	0.61								protein catabolic process	4	1	0.074	0.73		wound healing	5	1.3	0.099	0.95		peripheral nervous system axon regeneration	2	0.6	0.098	0.89
	calcium-dependent protein binding	9	2.2	5.5e-05	0.0025		carbohydrate mediated signaling	2	0.4	0.055	0.59		cytoskeleton	14	4.2	0.02	0.14		UTP binding	2	0.6	0.057	0.61								regulation of centrosome duplication	3	0.7	0.074	0.73		GOTERM_CC_DIRECT						establishment of protein localization to organelle	2	0.6	0.098	0.89
	cell adhesion molecule binding	9	2.2	8.9e-05	0.0037		peptidyl-cysteine S-trans-nitrosylation	2	0.4	0.055	0.59		early endosome	10	3	0.026	0.17		protein kinase C inhibitor activity	2	0.6	0.057	0.61								tissue regeneration	3	0.7	0.074	0.73		extracellular exosome	301	79	5.4e-172	2e-169		negative regulation of beta-amyloid formation	2	0.6	0.098	0.89
	serine-type endopeptidase activity	18	4.3	0.0001	0.004		positive regulation of granulocyte chemotaxis	2	0.4	0.055	0.59		cell cortex	7	2.1	0.026	0.17		sulfonylurea receptor binding	2	0.6	0.057	0.61								glucose metabolic process	5	1.2	0.076	0.75		extracellular space	129	33.9	1.2e-51	2.3e-49		regulation of immune system process	2	0.6	0.098	0.89
	glycoprotein binding	9	2.2	0.00013	0.0046		Factor XII activation	2	0.4	0.055	0.59		pseudopodium	3	0.9	0.038	0.25		dopachrome isomerase activity	2	0.6	0.057	0.61								glycosaminoglycan biosynthetic process	4	1	0.078	0.76		extracellular region	101	26.5	3.1e-24	3.9e-22		negative regulation of lipoprotein lipase activity	2	0.6	0.098	0.89
	phosphatidylcholine binding	6	1.4	0.00016	0.0054		prostate gland morphogenesis	2	0.4	0.055	0.59		protein complex	14	4.2	0.041	0.26		maltose alpha-glucosidase activity	2	0.6	0.057	0.61								hydrogen peroxide catabolic process	3	0.7	0.081	0.78		extracellular matrix	43	11.3	4.3e-23	4.1e-21		embryonic organ morphogenesis	2	0.6	0.098	0.89
	receptor binding	21	5	0.00024	0.0075		meiotic chromosome movement towards spindle pole	2	0.4	0.055	0.59		axon	9	2.7	0.053	0.33		long-chain fatty acid binding	2	0.6	0.057	0.61								decidualization	3	0.7	0.081	0.78		focal adhesion	44	11.5	2.9e-19	2.2e-17		GOTERM_MF_DIRECT
	unfolded protein binding	11	2.6	0.00024	0.0075		positive regulation of bone mineralization involved in bone maturation	2	0.4	0.055	0.59		myosin II filament	2	0.6	0.054	0.33		transmembrane signaling receptor activity	9	2.6	0.059	0.62								response to steroid hormone	3	0.7	0.081	0.78		cell-cell adherens junction	39	10.2	3.9e-18	2.5e-16		calcium ion binding	49	13.6	1.1e-13	6.2e-11
	protein complex binding	15	3.6	0.00034	0.0099		positive regulation of activation of membrane attack complex	2	0.4	0.055	0.59		Myb complex	2	0.6	0.054	0.33		protein binding, bridging	5	1.5	0.063	0.65								negative regulation of cysteine-type endopeptidase activity involved in apoptotic process	5	1.2	0.083	0.79		cell surface	43	11.3	2.3e-13	1.2e-11		serine-type endopeptidase inhibitor activity	19	5.3	5.6e-13	1.6e-10
	protein domain specific binding	15	3.6	0.00037	0.01		regulation of cell migration	6	1.2	0.055	0.59		basement membrane	5	1.5	0.057	0.34		unfolded protein binding	6	1.8	0.064	0.65								positive regulation of nitric oxide biosynthetic process	4	1	0.083	0.79		external side of plasma membrane	27	7.1	4.2e-13	2e-11		endopeptidase inhibitor activity	11	3.1	4e-09	7.8e-07
	collagen binding	8	1.9	0.00046	0.012		adult locomotory behavior	5	1	0.056	0.59		lysosomal membrane	10	3	0.066	0.39		cytoskeletal protein binding	4	1.2	0.067	0.67								regulation of cell adhesion	4	1	0.083	0.79		plasma membrane	144	37.8	1.8e-11	7.6e-10		protease binding	15	4.2	1.2e-08	1.7e-06
	cysteine-type endopeptidase activity	8	1.9	0.00051	0.013		positive regulation of cholesterol efflux	3	0.6	0.056	0.59		cytoplasmic vesicle	9	2.7	0.069	0.4		cadherin binding	3	0.9	0.073	0.68								brain development	9	2.2	0.087	0.82		lysosomal lumen	17	4.5	2e-11	7.6e-10		cell adhesion molecule binding	12	3.3	3.2e-08	3.7e-06
	identical protein binding	33	7.9	0.00069	0.017		positive regulation of NIK/NF-kappaB signaling	3	0.6	0.056	0.59		intermediate filament cytoskeleton	4	1.2	0.07	0.4		lipid binding	7	2.1	0.075	0.68								positive regulation of axonogenesis	3	0.7	0.089	0.82		blood microparticle	21	5.5	5.7e-11	1.8e-09		cadherin binding involved in cell-cell adhesion	23	6.4	8e-08	7.7e-06
	integrin binding	10	2.4	0.00076	0.018		positive regulation of blood coagulation	3	0.6	0.056	0.59		podosome	3	0.9	0.071	0.4		ciliary neurotrophic factor receptor activity	2	0.6	0.076	0.68								artery morphogenesis	3	0.7	0.089	0.82		myelin sheath	21	5.5	5.7e-11	1.8e-09		heparin binding	17	4.7	1.2e-07	9.9e-06
	cysteine-type endopeptidase inhibitor activity	6	1.4	0.0011	0.024		morphogenesis of an epithelium	3	0.6	0.056	0.59		neuron projection	9	2.7	0.071	0.4		galactose binding	2	0.6	0.076	0.68								apoptotic signaling pathway	5	1.2	0.09	0.82		melanosome	17	4.5	3e-10	8.7e-09		phospholipase inhibitor activity	6	1.7	1.2e-06	9e-05
	peptidase activity	9	2.2	0.0012	0.025		integrin-mediated signaling pathway	7	1.4	0.058	0.6		viral nucleocapsid	3	0.9	0.093	0.51		dATP binding	2	0.6	0.076	0.68								cellular response to mechanical stimulus	5	1.2	0.09	0.82		membrane raft	23	6	3.9e-10	1.1e-08		protein binding, bridging	11	3.1	2.7e-06	0.00018
	ion channel binding	10	2.4	0.0013	0.027		regulation of synaptic plasticity	4	0.8	0.058	0.6		GOTERM_MF_DIRECT						alpha-1,4-glucosidase activity	2	0.6	0.076	0.68								blood circulation	4	1	0.092	0.82		membrane	89	23.4	8.5e-10	2.2e-08		receptor binding	22	6.1	7.9e-06	0.00046
	peptidoglycan binding	4	1	0.0023	0.047		positive regulation of vasoconstriction	4	0.8	0.058	0.6		cadherin binding involved in cell-cell adhesion	32	9.5	5.4e-15	2.9e-12		beta-glucuronidase activity	2	0.6	0.076	0.68								response to gonadotropin	2	0.5	0.092	0.82		vesicle	18	4.7	1.4e-09	3.3e-08		virus receptor activity	10	2.8	9.4e-06	0.0005
	lipid binding	11	2.6	0.0028	0.055		protein secretion	4	0.8	0.058	0.6		protease binding	15	4.5	6.5e-09	1.7e-06		laminin binding	3	0.9	0.085	0.75								regulation of body fluid levels	2	0.5	0.092	0.82		perinuclear region of cytoplasm	36	9.4	1e-07	2.3e-06		protein binding	211	58.8	3.6e-05	0.0017
	dATP binding	3	0.7	0.0031	0.057		ATP hydrolysis coupled proton transport	4	0.8	0.058	0.6		cell adhesion molecule binding	12	3.6	2e-08	3.6e-06		alpha-amylase activity	2	0.6	0.094	0.77								regulation of organelle assembly	2	0.5	0.092	0.82		platelet alpha granule lumen	11	2.9	1.8e-07	3.7e-06		cysteine-type endopeptidase inhibitor activity	7	1.9	4.8e-05	0.0022
	transition metal ion binding	3	0.7	0.0031	0.057		lung development	6	1.2	0.06	0.62		serine-type endopeptidase inhibitor activity	13	3.9	2.9e-07	3.8e-05		TPR domain binding	2	0.6	0.094	0.77								smooth muscle cell proliferation	2	0.5	0.092	0.82		integral component of plasma membrane	58	15.2	1.1e-06	2.3e-05		protein homodimerization activity	32	8.9	5.5e-05	0.0023
	structural constituent of cytoskeleton	9	2.2	0.0041	0.073		negative regulation of extrinsic apoptotic signaling pathway via death domain receptors	4	0.8	0.063	0.64		protein binding	210	62.5	6.1e-07	6.1e-05		vitamin D binding	2	0.6	0.094	0.77								negative regulation of lipase activity	2	0.5	0.092	0.82		proteinaceous extracellular matrix	19	5	1.4e-05	0.00027		NAD binding	7	1.9	9.3e-05	0.0036
	aldo-keto reductase (NADP) activity	4	1	0.0046	0.079		positive regulation of epithelial to mesenchymal transition	4	0.8	0.063	0.64		endopeptidase inhibitor activity	9	2.7	6.8e-07	6.1e-05		extracellular matrix constituent conferring elasticity	2	0.6	0.094	0.77								positive regulation of peptide secretion	2	0.5	0.092	0.82		cytosol	103	27	1.7e-05	0.0003		phosphatidylcholine-sterol O-acyltransferase activator activity	4	1.1	0.00015	0.0054
	5S rRNA binding	3	0.7	0.0051	0.084		positive regulation of gene expression	13	2.7	0.064	0.64		protein homodimerization activity	35	10.4	1.2e-06	9.3e-05		5S rRNA binding	2	0.6	0.094	0.77								positive regulation of extracellular exosome assembly	2	0.5	0.092	0.82		basement membrane	10	2.6	3.9e-05	0.00067		aldo-keto reductase (NADP) activity	5	1.4	0.00017	0.0059
	peptidoglycan receptor activity	3	0.7	0.0051	0.084		cell adhesion mediated by integrin	3	0.6	0.064	0.64		calcium ion binding	34	10.1	2.3e-06	0.00015		fructose binding	2	0.6	0.094	0.77								sequestering of zinc ion	2	0.5	0.092	0.82		extracellular vesicle	8	2.1	7.5e-05	0.0012		identical protein binding	31	8.6	0.0002	0.0066
	thyroid hormone binding	3	0.7	0.0076	0.12		chondrocyte development	3	0.6	0.064	0.64		protein binding, bridging	10	3	1.4e-05	0.00086		oxidoreductase activity	8	2.3	0.097	0.79								susceptibility to natural killer cell mediated cytotoxicity	2	0.5	0.092	0.82		basolateral plasma membrane	14	3.7	0.00011	0.0017		small molecule binding	4	1.1	0.00025	0.0078
	phosphatidylcholine-sterol O-acyltransferase activator activity	3	0.7	0.0076	0.12		response to copper ion	3	0.6	0.064	0.64		receptor binding	20	6	4.5e-05	0.0024		KEGG_PATHWAY												cell migration involved in endocardial cushion formation	2	0.5	0.092	0.82		anchored component of membrane	11	2.9	0.00013	0.0019		glycoprotein binding	8	2.2	0.00029	0.0085
	glutathione transferase activity	5	1.2	0.0085	0.13		negative regulation of cell-cell adhesion	3	0.6	0.064	0.64		phosphatidylcholine binding	6	1.8	5.9e-05	0.0029		Lysosome	21	6.2	1.9e-10	4e-08								vascular endothelial growth factor receptor signaling pathway	5	1.2	0.093	0.83		cornified envelope	7	1.8	0.00037	0.0054		phosphatidylcholine binding	5	1.4	0.00099	0.027
	protein binding, bridging	7	1.7	0.009	0.13		protein refolding	3	0.6	0.064	0.64		structural molecule activity	16	4.8	7.5e-05	0.0034		Biosynthesis of amino acids	12	3.5	6.1e-06	0.00063								pyruvate metabolic process	3	0.7	0.096	0.85		cytoplasm	140	36.7	0.00044	0.0063		receptor activity	13	3.6	0.0013	0.034
	antioxidant activity	4	1	0.011	0.15		positive regulation of macrophage derived foam cell differentiation	3	0.6	0.072	0.7		phosphatidylcholine-sterol O-acyltransferase activator activity	4	1.2	0.00013	0.0053		Carbon metabolism	14	4.1	2.1e-05	0.0015								forebrain development	4	1	0.097	0.85		Flemming body	4	1	0.00047	0.0064		catalytic activity	12	3.3	0.0013	0.034
	cysteine-type peptidase activity	5	1.2	0.011	0.16		ubiquitin-dependent protein catabolic process via the multivesicular body sorting pathway	3	0.6	0.072	0.7		aldo-keto reductase (NADP) activity	5	1.5	0.00014	0.0056		Metabolic pathways	58	17	9.2e-05	0.0046								neuromuscular process controlling balance	4	1	0.097	0.85		microvillus membrane	5	1.3	0.00056	0.0074		integrin binding	8	2.2	0.0049	0.12
	enzyme binding	16	3.8	0.011	0.16		positive regulation of monocyte chemotaxis	3	0.6	0.072	0.7		actin filament binding	11	3.3	0.00021	0.0074		Other glycan degradation	6	1.8	0.00012	0.0046								GOTERM_MF_DIRECT						ruffle	9	2.4	0.00058	0.0074		metallopeptidase activity	7	1.9	0.0054	0.12
	peptide binding	6	1.4	0.012	0.16		negative regulation of lipid catabolic process	3	0.6	0.072	0.7		heparin binding	12	3.6	0.00024	0.0079		Biosynthesis of antibiotics	18	5.3	0.00013	0.0046								calcium ion binding	55	13.3	1e-14	5.6e-12		Golgi lumen	9	2.4	0.00089	0.011		lipase inhibitor activity	3	0.8	0.0056	0.12
	calcium-dependent cysteine-type endopeptidase activity	4	1	0.012	0.16		activin receptor signaling pathway	3	0.6	0.072	0.7		serine-type endopeptidase activity	15	4.5	0.00037	0.012		Glycosaminoglycan degradation	6	1.8	0.00016	0.0049								cell adhesion molecule binding	18	4.3	2.7e-14	7.5e-12		cell-cell junction	12	3.1	0.00099	0.012		calcium-dependent protein binding	6	1.7	0.0057	0.12
	double-stranded RNA binding	6	1.4	0.014	0.16		positive regulation of calcium ion import	3	0.6	0.072	0.7		poly(A) RNA binding	39	11.6	0.00039	0.012		Protein digestion and absorption	11	3.2	0.00022	0.0056								heparin binding	22	5.3	1.1e-10	2.1e-08		apical plasma membrane	16	4.2	0.0012	0.014		transmembrane receptor protein tyrosine kinase activity	5	1.4	0.0065	0.13
	nitric-oxide synthase regulator activity	3	0.7	0.014	0.16		triglyceride metabolic process	4	0.8	0.073	0.7		protein domain specific binding	13	3.9	0.00062	0.017		Glycolysis / Gluconeogenesis	9	2.6	0.00066	0.015								receptor binding	31	7.5	7.3e-10	1e-07		uropod	4	1	0.0013	0.015		collagen binding	6	1.7	0.0066	0.13
	selenium binding	3	0.7	0.014	0.16		response to ethanol	7	1.4	0.073	0.7		integrin binding	9	2.7	0.00085	0.023		Amoebiasis	11	3.2	0.00097	0.02								serine-type endopeptidase activity	26	6.3	1.1e-09	1.2e-07		desmosome	5	1.3	0.0014	0.016		phospholipid binding	7	1.9	0.0072	0.14
	complement binding	3	0.7	0.014	0.16		positive regulation of MAPK cascade	6	1.2	0.075	0.72		unfolded protein binding	9	2.7	0.0012	0.028		Pentose phosphate pathway	6	1.8	0.0013	0.025								protein homodimerization activity	46	11.1	1.5e-09	1.4e-07		ruffle membrane	8	2.1	0.0016	0.017		alditol:NADP+ 1-oxidoreductase activity	3	0.8	0.0077	0.14
	peroxidase activity	4	1	0.014	0.16		regulation of apoptotic process	11	2.3	0.075	0.72		structural constituent of cytoskeleton	9	2.7	0.0012	0.028		Ribosome	12	3.5	0.0019	0.034								receptor activity	22	5.3	3e-08	2.4e-06		endosome	13	3.4	0.0028	0.029		retinal dehydrogenase activity	3	0.8	0.0077	0.14
	electron carrier activity	7	1.7	0.018	0.21		positive regulation of protein secretion	4	0.8	0.078	0.73		ion channel binding	9	2.7	0.0014	0.031		Pentose and glucuronate interconversions	6	1.8	0.0024	0.039								serine-type endopeptidase inhibitor activity	15	3.6	4.4e-08	3e-06		lysosome	13	3.4	0.0029	0.029		cholesterol binding	5	1.4	0.0086	0.15
	laminin binding	4	1	0.02	0.22		microtubule-based process	4	0.8	0.078	0.73		glycoprotein binding	7	2.1	0.0014	0.031		Renin-angiotensin system	5	1.5	0.004	0.059								integrin binding	15	3.6	1.2e-07	7.4e-06		secretory granule	7	1.8	0.0044	0.044		metallodipeptidase activity	3	0.8	0.01	0.17
	GTPase activity	12	2.9	0.021	0.23		autophagy	8	1.6	0.078	0.73		peptidase activity	8	2.4	0.0016	0.034		Legionellosis	7	2.1	0.0045	0.063								endopeptidase inhibitor activity	10	2.4	2.3e-07	1.3e-05		apical part of cell	7	1.8	0.0047	0.045		serine-type endopeptidase activity	12	3.3	0.013	0.22
	virion binding	3	0.7	0.021	0.23		ER to Golgi vesicle-mediated transport	9	1.8	0.079	0.73		dATP binding	3	0.9	0.0021	0.043		Antigen processing and presentation	8	2.3	0.0063	0.082								cadherin binding involved in cell-cell adhesion	24	5.8	2.6e-07	1.3e-05		late endosome membrane	8	2.1	0.0052	0.048		GTPase binding	4	1.1	0.014	0.23
	extracellular matrix binding	4	1	0.022	0.23		chaperone-mediated autophagy	2	0.4	0.081	0.73		actin binding	14	4.2	0.0025	0.05		Galactose metabolism	5	1.5	0.011	0.13								protein binding	251	60.5	3e-07	1.4e-05		immunological synapse	5	1.3	0.0053	0.048		virion binding	3	0.8	0.016	0.25
	aminopeptidase activity	4	1	0.024	0.25		very-low-density lipoprotein particle clearance	2	0.4	0.081	0.73		5S rRNA binding	3	0.9	0.0034	0.061		Fructose and mannose metabolism	5	1.5	0.013	0.15								carbohydrate binding	18	4.3	2.9e-06	0.00012		invadopodium membrane	3	0.8	0.0062	0.055		chaperone binding	6	1.7	0.022	0.34
	chemoattractant activity	4	1	0.024	0.25		macrophage colony-stimulating factor signaling pathway	2	0.4	0.081	0.73		vitamin D binding	3	0.9	0.0034	0.061		Glutathione metabolism	6	1.8	0.016	0.17								calcium-dependent protein binding	10	2.4	6.3e-06	0.00025		neuronal cell body	15	3.9	0.0066	0.057		structural molecule activity	11	3.1	0.026	0.38
	structural molecule activity	12	2.9	0.03	0.3		negative regulation of plasma lipoprotein particle oxidation	2	0.4	0.081	0.73		peptidoglycan receptor activity	3	0.9	0.0034	0.061		PI3K-Akt signaling pathway	18	5.3	0.023	0.24								S100 protein binding	6	1.4	6.8e-06	0.00025		extrinsic component of membrane	7	1.8	0.0073	0.062		S100 protein binding	3	0.8	0.026	0.38
	ATPase activity, coupled	3	0.7	0.03	0.3		protein oxidation	2	0.4	0.081	0.73		cysteine-type endopeptidase inhibitor activity	5	1.5	0.0037	0.064		Protein processing in endoplasmic reticulum	11	3.2	0.025	0.25								cysteine-type endopeptidase inhibitor activity	8	1.9	9.9e-06	0.00034		brush border	6	1.6	0.0082	0.068		calcium-dependent phospholipid binding	5	1.4	0.028	0.39
	actin-dependent ATPase activity	3	0.7	0.035	0.35		regulation of retinoic acid receptor signaling pathway	2	0.4	0.081	0.73		calcium-dependent protein binding	6	1.8	0.0047	0.079		ECM-receptor interaction	7	2.1	0.04	0.37								protease binding	12	2.9	2e-05	0.00065		cell periphery	5	1.3	0.0086	0.069		beta-amyloid binding	4	1.1	0.029	0.4
	serine-type carboxypeptidase activity	3	0.7	0.041	0.38		regulation of blood vessel size by renin-angiotensin	2	0.4	0.081	0.73		lipase inhibitor activity	3	0.9	0.0051	0.083		Hematopoietic cell lineage	7	2.1	0.04	0.37								virus receptor activity	9	2.2	0.00019	0.0059		sarcolemma	7	1.8	0.0087	0.069		peptide binding	5	1.4	0.029	0.4
	polysaccharide binding	3	0.7	0.041	0.38		negative regulation of T cell activation via T cell receptor contact with antigen bound to MHC molecule on antigen presenting cell	2	0.4	0.081	0.73		collagen binding	6	1.8	0.0055	0.085		Complement and coagulation cascades	6	1.8	0.05	0.43								peptidase activity	10	2.4	0.00022	0.0064		cortical cytoskeleton	4	1	0.01	0.079		glutathione transferase activity	4	1.1	0.032	0.42
	translation elongation factor activity	4	1	0.044	0.4		late endosomal microautophagy	2	0.4	0.081	0.73		NAD binding	5	1.5	0.0056	0.085		Citrate cycle (TCA cycle)	4	1.2	0.055	0.46								fibronectin binding	6	1.4	0.00027	0.0075		multivesicular body	4	1	0.01	0.079		peptidase activity	6	1.7	0.033	0.43
	beta-amyloid binding	4	1	0.044	0.4		metanephric glomerular capillary formation	2	0.4	0.081	0.73		protein complex binding	11	3.3	0.0059	0.088		Glycosphingolipid biosynthesis - globo series	3	0.9	0.061	0.49								collagen binding	8	1.9	0.00043	0.011		lysosomal membrane	13	3.4	0.013	0.095		phosphatidylinositol-4,5-bisphosphate 3-kinase activity	5	1.4	0.034	0.43
	MIT domain binding	2	0.5	0.046	0.41		positive regulation of cell proliferation by VEGF-activated platelet derived growth factor receptor signaling pathway	2	0.4	0.081	0.73		protein disulfide isomerase activity	4	1.2	0.0079	0.11		Glycosphingolipid biosynthesis - ganglio series	3	0.9	0.069	0.52								serine-type peptidase activity	8	1.9	0.00058	0.014		filopodium	6	1.6	0.016	0.12		cholesterol transporter activity	3	0.8	0.035	0.43
	CTP binding	2	0.5	0.046	0.41		adhesion of symbiont to host	2	0.4	0.081	0.73		nitric-oxide synthase regulator activity	3	0.9	0.0092	0.13		Starch and sucrose metabolism	4	1.2	0.07	0.52								insulin-like growth factor binding	5	1.2	0.00064	0.015		cell	7	1.8	0.018	0.13		hormone activity	6	1.7	0.039	0.45
	cytokine receptor activity	4	1	0.05	0.44		regulation of synapse structure or activity	2	0.4	0.081	0.73		virus receptor activity	6	1.8	0.01	0.14		Cysteine and methionine metabolism	4	1.2	0.097	0.7								identical protein binding	32	7.7	0.0011	0.026		anchored component of plasma membrane	4	1	0.02	0.14		dimethylargininase activity	2	0.6	0.039	0.45
	NAD binding	4	1	0.058	0.49		chemokine production	2	0.4	0.081	0.73		protein kinase C binding	5	1.5	0.011	0.15														phosphatidylcholine binding	5	1.2	0.0017	0.037		apical junction complex	3	0.8	0.021	0.15		alkylglycerophosphoethanolamine phosphodiesterase activity	2	0.6	0.039	0.45
	transmembrane receptor protein tyrosine kinase activity	4	1	0.058	0.49		regulation of extracellular exosome assembly	2	0.4	0.081	0.73		GTPase binding	4	1.2	0.013	0.17														RAGE receptor binding	4	1	0.0017	0.037		cytoskeleton	15	3.9	0.024	0.17		geranylgeranyl reductase activity	2	0.6	0.039	0.45
	GTP binding	15	3.6	0.065	0.53		activation of cysteine-type endopeptidase activity involved in apoptotic process	6	1.2	0.081	0.73		identical protein binding	24	7.1	0.015	0.2														transition metal ion binding	3	0.7	0.0031	0.062		cytoplasmic vesicle	11	2.9	0.026	0.17		carbohydrate binding	9	2.5	0.041	0.46
	sulfonylurea receptor binding	2	0.5	0.068	0.53		cell surface receptor signaling pathway	13	2.7	0.083	0.73		phospholipase inhibitor activity	3	0.9	0.017	0.21														growth factor binding	5	1.2	0.0031	0.062		platelet alpha granule membrane	3	0.8	0.029	0.19		extracellular matrix structural constituent	5	1.4	0.044	0.47
	haptoglobin binding	2	0.5	0.068	0.53		positive regulation of cell growth	6	1.2	0.085	0.75		platelet-derived growth factor binding	3	0.9	0.017	0.21														extracellular matrix structural constituent	7	1.7	0.0043	0.082		basal lamina	3	0.8	0.038	0.25		transmembrane receptor protein tyrosine phosphatase activity	3	0.8	0.044	0.47
	UTP binding	2	0.5	0.068	0.53		positive regulation of T cell proliferation	5	1	0.085	0.75		peptidoglycan binding	3	0.9	0.021	0.25														superoxide dismutase activity	3	0.7	0.005	0.092		lumenal side of lysosomal membrane	2	0.5	0.041	0.25		signal transducer activity	9	2.5	0.05	0.5
	long-chain fatty acid binding	2	0.5	0.068	0.53		response to toxic substance	6	1.2	0.088	0.75		S100 protein binding	3	0.9	0.024	0.28														carboxypeptidase activity	4	1	0.0064	0.11		macrophage migration inhibitory factor receptor complex	2	0.5	0.041	0.25		protein complex binding	9	2.5	0.053	0.5
	protein kinase C inhibitor activity	2	0.5	0.068	0.53		natural killer cell mediated cytotoxicity	3	0.6	0.088	0.75		actin-dependent ATPase activity	3	0.9	0.024	0.28														type II transforming growth factor beta receptor binding	3	0.7	0.01	0.17		CSF1-CSF1R complex	2	0.5	0.041	0.25		hydrolase activity, acting on ester bonds	3	0.8	0.053	0.5
	cholesterol binding	4	1	0.069	0.53		endothelial cell proliferation	3	0.6	0.088	0.75		lipid binding	8	2.4	0.025	0.28														small molecule binding	3	0.7	0.01	0.17		endocytic vesicle lumen	3	0.8	0.043	0.26		fatty acid binding	3	0.8	0.053	0.5
	cytokine binding	3	0.7	0.071	0.54		establishment of skin barrier	3	0.6	0.088	0.75		peptide binding	5	1.5	0.025	0.28														NAD binding	5	1.2	0.011	0.18		cell cortex	7	1.8	0.044	0.26		protein domain specific binding	9	2.5	0.055	0.5
	structural constituent of muscle	4	1	0.073	0.55		negative regulation of protein serine/threonine kinase activity	3	0.6	0.088	0.75		beta-amyloid binding	4	1.2	0.026	0.28														phosphatidylethanolamine binding	3	0.7	0.013	0.21		transport vesicle membrane	4	1	0.044	0.26		high-density lipoprotein particle receptor binding	2	0.6	0.058	0.5
	ankyrin binding	3	0.7	0.078	0.58		phosphate-containing compound metabolic process	3	0.6	0.088	0.75		cysteine-type endopeptidase activity	5	1.5	0.028	0.29														metallodipeptidase activity	3	0.7	0.013	0.21		intracellular membrane-bounded organelle	19	5	0.046	0.26		fructose-bisphosphate aldolase activity	2	0.6	0.058	0.5
	isomerase activity	3	0.7	0.085	0.58		positive regulation of natural killer cell mediated cytotoxicity	3	0.6	0.088	0.75		double-stranded RNA binding	5	1.5	0.028	0.29														hyaluronic acid binding	4	1	0.015	0.22		endoplasmic reticulum lumen	9	2.4	0.049	0.28		protein kinase C inhibitor activity	2	0.6	0.058	0.5
	carbohydrate binding	9	2.2	0.087	0.58		translational elongation	3	0.6	0.088	0.75		cholesterol transporter activity	3	0.9	0.032	0.32														glycoprotein binding	6	1.4	0.017	0.24		lamellipodium	8	2.1	0.051	0.28		exopeptidase activity	2	0.6	0.058	0.5
	ribonuclease A activity	2	0.5	0.09	0.58		cellular protein complex assembly	3	0.6	0.088	0.75		transmembrane receptor protein tyrosine kinase activity	4	1.2	0.035	0.34														tumor necrosis factor-activated receptor activity	4	1	0.017	0.24		protein complex	15	3.9	0.051	0.28		dopachrome isomerase activity	2	0.6	0.058	0.5
	N-acetylmuramoyl-L-alanine amidase activity	2	0.5	0.09	0.58		negative regulation of extrinsic apoptotic signaling pathway	4	0.8	0.088	0.75		MHC class II protein complex binding	3	0.9	0.036	0.35														laminin binding	4	1	0.019	0.26		synaptic membrane	3	0.8	0.053	0.29		indanol dehydrogenase activity	2	0.6	0.058	0.5
	nucleoside binding	2	0.5	0.09	0.58		substrate adhesion-dependent cell spreading	4	0.8	0.088	0.75		CTP binding	2	0.6	0.037	0.35														intermediate filament binding	3	0.7	0.021	0.26		clathrin-coated endocytic vesicle membrane	4	1	0.054	0.29		dihydrotestosterone 17-beta-dehydrogenase activity	2	0.6	0.058	0.5
	phospholipase A2 inhibitor activity	2	0.5	0.09	0.58		synapse assembly	5	1	0.09	0.76		geranylgeranyl reductase activity	2	0.6	0.037	0.35														virion binding	3	0.7	0.021	0.26		costamere	3	0.8	0.059	0.31		tripeptidyl-peptidase activity	2	0.6	0.058	0.5
	phosphoserine binding	2	0.5	0.09	0.58		response to stress	5	1	0.09	0.76		extracellular matrix structural constituent	5	1.5	0.038	0.35														BMP binding	3	0.7	0.021	0.26		spanning component of plasma membrane	2	0.5	0.061	0.32		apolipoprotein receptor binding	2	0.6	0.058	0.5
	Rho GDP-dissociation inhibitor binding	2	0.5	0.09	0.58		positive regulation of receptor-mediated endocytosis	3	0.6	0.097	0.8		protein tyrosine kinase activity	7	2.1	0.041	0.37														extracellular matrix binding	4	1	0.021	0.26		Schwann cell microvillus	2	0.5	0.061	0.32		lipid transporter activity	3	0.8	0.059	0.5
	growth factor receptor binding	2	0.5	0.09	0.58		tissue homeostasis	3	0.6	0.097	0.8		cholesterol binding	4	1.2	0.042	0.38														GTPase binding	4	1	0.021	0.26		intracellular ribonucleoprotein complex	7	1.8	0.066	0.33		protein kinase C binding	4	1.1	0.062	0.52
	hemoglobin binding	2	0.5	0.09	0.58		negative regulation of axonogenesis	3	0.6	0.097	0.8		cytokine binding	3	0.9	0.049	0.43														IgG binding	3	0.7	0.025	0.3		mast cell granule	3	0.8	0.07	0.35		unfolded protein binding	6	1.7	0.067	0.55
	apolipoprotein A-I receptor binding	2	0.5	0.09	0.58		positive regulation of osteoclast differentiation	3	0.6	0.097	0.8		high-density lipoprotein particle receptor binding	2	0.6	0.056	0.43														transmembrane signaling receptor activity	11	2.7	0.026	0.31		cleavage furrow	4	1	0.074	0.37		amino acid binding	3	0.8	0.07	0.56
	ciliary neurotrophic factor receptor activity	2	0.5	0.09	0.58		nitric oxide mediated signal transduction	3	0.6	0.097	0.8		UTP binding	2	0.6	0.056	0.43														gamma-catenin binding	3	0.7	0.03	0.33		astrocyte projection	2	0.5	0.081	0.4		ion channel binding	6	1.7	0.074	0.57
	protein kinase C binding	4	1	0.091	0.58		translation	12	2.5	0.099	0.81		sulfonylurea receptor binding	2	0.6	0.056	0.43														peptidoglycan binding	3	0.7	0.03	0.33		M band	3	0.8	0.082	0.4		hyaluronic acid binding	3	0.8	0.075	0.57
	protein disulfide isomerase activity	3	0.7	0.092	0.58		cell-cell signaling	12	2.5	0.099	0.81		indanol dehydrogenase activity	2	0.6	0.056	0.43														activin binding	3	0.7	0.03	0.33		actin cytoskeleton	9	2.4	0.087	0.42		metalloaminopeptidase activity	3	0.8	0.075	0.57
	ribonuclease activity	3	0.7	0.099	0.61		GOTERM_MF_DIRECT						IgA binding	2	0.6	0.056	0.43														hydrolase activity, hydrolyzing O-glycosyl compounds	4	1	0.031	0.33		brush border membrane	4	1	0.09	0.43		transition metal ion binding	2	0.6	0.077	0.57
	GOTERM_CC_DIRECT						cadherin binding involved in cell-cell adhesion	56	11.5	1.3e-30	9e-28		haptoglobin binding	2	0.6	0.056	0.43														protein binding, bridging	6	1.4	0.032	0.34		cytoplasmic ribonucleoprotein granule	3	0.8	0.095	0.44		phospholipase A2 inhibitor activity	2	0.6	0.077	0.57
	extracellular exosome	352	84.6	1.7e-223	7.2e-221		calcium ion binding	64	13.1	1.4e-16	4.8e-14		apolipoprotein receptor binding	2	0.6	0.056	0.43														growth factor activity	9	2.2	0.033	0.35		GOTERM_MF_DIRECT						ciliary neurotrophic factor receptor activity	2	0.6	0.077	0.57
	extracellular space	131	31.5	1.1e-48	2.4e-46		serine-type endopeptidase inhibitor activity	20	4.1	1.4e-11	3.3e-09		protein kinase C inhibitor activity	2	0.6	0.056	0.43														aspartic-type endopeptidase activity	4	1	0.039	0.39		calcium ion binding	51	13.4	7.9e-14	3e-11		(R)-2-hydroxyglutarate dehydrogenase activity	2	0.6	0.077	0.57
	focal adhesion	56	13.5	5.6e-28	7.9e-26		protein binding	309	63.3	1.1e-10	1.9e-08		drug binding	5	1.5	0.056	0.43														copper ion binding	5	1.2	0.039	0.39		cadherin binding involved in cell-cell adhesion	32	8.4	1.1e-13	3e-11		Ras guanyl-nucleotide exchange factor activity	6	1.7	0.078	0.57
	extracellular matrix	49	11.8	2.7e-27	2.8e-25		cell adhesion molecule binding	15	3.1	9.8e-10	1.4e-07		peroxidase activity	3	0.9	0.064	0.49														serine-type carboxypeptidase activity	3	0.7	0.04	0.39		protease binding	16	4.2	3.1e-09	5.7e-07		lipid binding	7	1.9	0.08	0.57
	cell-cell adherens junction	43	10.3	3.2e-20	2.7e-18		protease binding	18	3.7	2e-09	2.3e-07		metallopeptidase activity	5	1.5	0.067	0.49														glutathione transferase activity	4	1	0.046	0.43		cell adhesion molecule binding	13	3.4	5.4e-09	6e-07		tumor necrosis factor-activated receptor activity	3	0.8	0.081	0.58
	extracellular region	97	23.3	3.1e-19	2.2e-17		protein homodimerization activity	49	10	1.9e-08	1.9e-06		chaperone binding	5	1.5	0.067	0.49														metalloendopeptidase activity	7	1.7	0.046	0.43		integrin binding	16	4.2	5.4e-09	6e-07		lysophospholipase activity	3	0.8	0.087	0.61
	blood microparticle	29	7	7.1e-18	4.3e-16		virus receptor activity	14	2.9	4.8e-08	4.1e-06		metalloaminopeptidase activity	3	0.9	0.069	0.49														peptide binding	5	1.2	0.046	0.43		virus receptor activity	13	3.4	2.3e-08	2.1e-06		fibronectin binding	3	0.8	0.093	0.62
	membrane	106	25.5	3.9e-14	2.1e-12		endopeptidase inhibitor activity	11	2.3	8.9e-08	6.8e-06		nucleoside binding	2	0.6	0.073	0.49														cytokine receptor activity	4	1	0.049	0.45		heparin binding	18	4.7	4.9e-08	3.9e-06		L-lactate dehydrogenase activity	2	0.6	0.095	0.62
	melanosome	21	5	1e-13	4.8e-12		heparin binding	19	3.9	4.2e-07	2.9e-05		beta-glucuronidase activity	2	0.6	0.073	0.49														MHC class II protein complex binding	3	0.7	0.051	0.46		serine-type endopeptidase inhibitor activity	14	3.7	1.2e-07	8.6e-06		alpha-amylase activity	2	0.6	0.095	0.62
	myelin sheath	23	5.5	4.6e-12	1.9e-10		glycoprotein binding	12	2.5	1.4e-06	8.7e-05		galactoside binding	2	0.6	0.073	0.49														transmembrane receptor protein tyrosine kinase activity	4	1	0.056	0.5		protein homodimerization activity	39	10.2	2.8e-07	1.7e-05		extracellular matrix constituent conferring elasticity	2	0.6	0.095	0.62
	lysosomal lumen	18	4.3	6.2e-12	2.4e-10		carbohydrate binding	20	4.1	2e-06	0.00011		phospholipase A2 inhibitor activity	2	0.6	0.073	0.49														lipid binding	8	1.9	0.059	0.52		receptor activity	19	5	8.4e-07	4.4e-05		fructose binding	2	0.6	0.095	0.62
	cytosol	129	31	1.3e-10	4.8e-09		serine-type endopeptidase activity	23	4.7	2.3e-06	0.00012		N-acetylmuramoyl-L-alanine amidase activity	2	0.6	0.073	0.49														glycosaminoglycan binding	3	0.7	0.063	0.52		protein binding	231	60.6	8.7e-07	4.4e-05		vitamin D binding	2	0.6	0.095	0.62
	cell surface	38	9.1	2.6e-09	8.5e-08		poly(A) RNA binding	59	12.1	2.7e-06	0.00013		hemoglobin binding	2	0.6	0.073	0.49														hormone activity	6	1.4	0.065	0.52		NAD binding	9	2.4	1e-06	4.7e-05		copper ion binding	4	1.1	0.099	0.64
	cornified envelope	12	2.9	4.6e-09	1.4e-07		calcium-dependent protein binding	11	2.3	3.5e-06	0.00016		nucleotide diphosphatase activity	2	0.6	0.091	0.59														IgA binding	2	0.5	0.067	0.52		S100 protein binding	6	1.6	4.5e-06	0.00019		aminopeptidase activity	3	0.8	0.099	0.64
	vesicle	17	4.1	3.3e-08	9.5e-07		fibronectin binding	8	1.6	4.7e-06	0.0002		TPR domain binding	2	0.6	0.091	0.59														platelet-derived growth factor beta-receptor activity	2	0.5	0.067	0.52		cysteine-type endopeptidase inhibitor activity	8	2.1	5.8e-06	0.00023		KEGG_PATHWAY
	lysosome	21	5	2.3e-07	6.3e-06		NAD binding	9	1.8	7.1e-06	0.00029		aminopeptidase activity	3	0.9	0.092	0.59														long-chain fatty acid binding	2	0.5	0.067	0.52		MHC class II protein complex binding	6	1.6	1.5e-05	0.00054		Complement and coagulation cascades	22	6.1	6.1e-17	1.3e-14
	secretory granule	12	2.9	8.2e-07	2.1e-05		phosphatidylcholine-sterol O-acyltransferase activator activity	5	1	8e-06	0.00031		growth factor binding	3	0.9	0.092	0.59														high-density lipoprotein particle receptor binding	2	0.5	0.067	0.52		carbohydrate binding	16	4.2	1.8e-05	0.00063		Carbon metabolism	13	3.6	6.6e-05	0.0069
	endocytic vesicle lumen	7	1.7	8.6e-07	2.1e-05		extracellular matrix structural constituent	11	2.3	1.3e-05	0.00049		signal transducer activity	8	2.4	0.093	0.59														apolipoprotein receptor binding	2	0.5	0.067	0.52		receptor binding	22	5.8	2.1e-05	0.00068		Cell adhesion molecules (CAMs)	14	3.9	0.00015	0.011
	plasma membrane	135	32.5	2.2e-06	5.1e-05		receptor binding	26	5.3	1.5e-05	0.00053		KEGG_PATHWAY																		catalytic activity	9	2.2	0.069	0.52		calcium-dependent protein binding	9	2.4	2.8e-05	0.00085		Glycolysis / Gluconeogenesis	9	2.5	0.00051	0.026
	apical plasma membrane	22	5.3	3.3e-06	7.1e-05		protein domain specific binding	19	3.9	1.8e-05	0.00059		Complement and coagulation cascades	17	5.1	1.2e-11	2.3e-09														fatty acid binding	3	0.7	0.069	0.52		protein domain specific binding	16	4.2	3.7e-05	0.0011		Biosynthesis of amino acids	9	2.5	0.00083	0.034
	brush border	10	2.4	7.7e-06	0.00016		peptidase activity	12	2.5	3.5e-05	0.0011		Lysosome	14	4.2	1.3e-05	0.0013														cytokine binding	3	0.7	0.069	0.52		hyaluronic acid binding	6	1.6	0.0001	0.0028		Fructose and mannose metabolism	6	1.7	0.0018	0.061
	desmosome	7	1.7	1.2e-05	0.00024		aldo-keto reductase (NADP) activity	6	1.2	3.6e-05	0.0011		Amoebiasis	9	2.7	0.006	0.34														antioxidant activity	3	0.7	0.076	0.57		serine-type endopeptidase activity	17	4.5	0.00011	0.0028		Prion diseases	6	1.7	0.0023	0.061
	platelet alpha granule lumen	9	2.2	3.1e-05	0.00058		unfolded protein binding	13	2.7	4.9e-05	0.0014		ECM-receptor interaction	8	2.4	0.0071	0.34														protein kinase C binding	4	1	0.088	0.6		endopeptidase inhibitor activity	7	1.8	0.00018	0.0044		Biosynthesis of antibiotics	15	4.2	0.0023	0.061
	cell-cell junction	15	3.6	3.9e-05	0.00069		MHC class II protein complex binding	6	1.2	5.2e-05	0.0014		Pathogenic Escherichia coli infection	6	1.8	0.0098	0.35														phospholipase A2 inhibitor activity	2	0.5	0.089	0.6		fibronectin binding	6	1.6	0.00019	0.0045		Protein digestion and absorption	9	2.5	0.003	0.07
	perinuclear region of cytoplasm	31	7.5	8.7e-05	0.0015		protein complex binding	18	3.7	5.6e-05	0.0015		Prion diseases	5	1.5	0.011	0.35														nucleoside binding	2	0.5	0.089	0.6		identical protein binding	31	8.1	0.0006	0.014		Adherens junction	8	2.2	0.0035	0.07
	external side of plasma membrane	16	3.8	0.00011	0.0017		virion binding	5	1	0.0001	0.0026		Staphylococcus aureus infection	6	1.8	0.012	0.35														thrombospondin receptor activity	2	0.5	0.089	0.6		antioxidant activity	5	1.3	0.00072	0.016		Staphylococcus aureus infection	7	1.9	0.0037	0.07
	cortical cytoskeleton	6	1.4	0.00011	0.0017		receptor activity	18	3.7	0.00011	0.0026		Phagosome	10	3	0.016	0.36														growth factor receptor binding	2	0.5	0.089	0.6		virion binding	4	1	0.001	0.021		Lysosome	10	2.8	0.0065	0.11
	high-density lipoprotein particle	6	1.4	0.00011	0.0017		integrin binding	12	2.5	0.00014	0.0034		PI3K-Akt signaling pathway	17	5.1	0.017	0.36														ciliary neurotrophic factor receptor activity	2	0.5	0.089	0.6		phospholipase inhibitor activity	4	1	0.0014	0.027		Pentose phosphate pathway	5	1.4	0.0081	0.13
	cytoplasm	152	36.5	0.00026	0.0039		antioxidant activity	6	1.2	0.00017	0.0037		Endocytosis	13	3.9	0.022	0.4														Toll-like receptor 4 binding	2	0.5	0.089	0.6		RAGE receptor binding	4	1	0.0014	0.027		Systemic lupus erythematosus	10	2.8	0.012	0.18
	apical part of cell	9	2.2	0.00029	0.0042		structural molecule activity	19	3.9	0.00017	0.0037		Systemic lupus erythematosus	9	2.7	0.023	0.4														peroxidase activity	3	0.7	0.09	0.6		tumor necrosis factor-activated receptor activity	5	1.3	0.0015	0.028		Vitamin digestion and absorption	4	1.1	0.022	0.31
	endoplasmic reticulum lumen	14	3.4	0.00045	0.0062		actin filament binding	13	2.7	0.00028	0.006		Protein digestion and absorption	7	2.1	0.026	0.42														ribonuclease activity	3	0.7	0.097	0.63		laminin binding	5	1.3	0.0017	0.032		Renin-angiotensin system	4	1.1	0.025	0.33
	membrane raft	14	3.4	0.00087	0.012		lipase inhibitor activity	4	0.8	0.00039	0.0081		Cell adhesion molecules (CAMs)	9	2.7	0.031	0.46														scavenger receptor activity	4	1	0.097	0.63		ATPase activity, coupled	4	1	0.0018	0.032		Amoebiasis	8	2.2	0.028	0.35
	neuronal cell body	18	4.3	0.0009	0.012		laminin binding	6	1.2	0.00051	0.01		Adherens junction	6	1.8	0.036	0.5														cytoskeletal protein binding	4	1	0.097	0.63		GTPase binding	5	1.3	0.002	0.035		PI3K-Akt signaling pathway	17	4.7	0.031	0.36
	very-low-density lipoprotein particle	5	1.2	0.00094	0.012		identical protein binding	37	7.6	0.00081	0.016		Pertussis	6	1.8	0.044	0.51														KEGG_PATHWAY						unfolded protein binding	9	2.4	0.0023	0.038		ECM-receptor interaction	7	1.9	0.034	0.38
	filopodium	8	1.9	0.0011	0.014		cholesterol binding	7	1.4	0.00082	0.016		Regulation of actin cytoskeleton	11	3.3	0.045	0.51														Complement and coagulation cascades	16	3.9	7.6e-10	1.6e-07		glycoprotein binding	7	1.8	0.0024	0.04		Metabolic pathways	45	12.5	0.038	0.39
	protein complex	21	5	0.0012	0.014		lipid binding	13	2.7	0.00094	0.018		Antigen processing and presentation	6	1.8	0.046	0.51														Cell adhesion molecules (CAMs)	21	5.1	3.6e-09	3.7e-07		nucleoside binding	3	0.8	0.0026	0.041		Malaria	5	1.4	0.047	0.46
	actin cytoskeleton	14	3.4	0.0015	0.017		heparan sulfate proteoglycan binding	5	1	0.0013	0.023		Legionellosis	5	1.5	0.05	0.51														Glycolysis / Gluconeogenesis	11	2.7	2e-05	0.0014		extracellular matrix structural constituent	7	1.8	0.0029	0.044		Galactose metabolism	4	1.1	0.05	0.46
	azurophil granule	4	1	0.0017	0.019		MHC class I protein binding	5	1	0.0016	0.027		African trypanosomiasis	4	1.2	0.053	0.51														ECM-receptor interaction	11	2.7	0.0002	0.01		peptidase activity	8	2.1	0.0029	0.044		Ras signaling pathway	12	3.3	0.051	0.46
	podosome	5	1.2	0.0019	0.021		fatty acid binding	5	1	0.0016	0.027		Pentose and glucuronate interconversions	4	1.2	0.053	0.51														Carbon metabolism	12	2.9	0.00041	0.017		thioredoxin peroxidase activity	3	0.8	0.0043	0.062		Proteoglycans in cancer	11	3.1	0.053	0.46
	specific granule	4	1	0.0028	0.03		alpha-catenin binding	4	0.8	0.0021	0.035		Protein processing in endoplasmic reticulum	9	2.7	0.071	0.66														Lysosome	12	2.9	0.00074	0.026		oxidoreductase activity, acting on the CH-OH group of donors, NAD or NADP as acceptor	4	1	0.0051	0.072		Metabolism of xenobiotics by cytochrome P450	6	1.7	0.055	0.46
	haptoglobin-hemoglobin complex	3	0.7	0.003	0.031		enzyme binding	20	4.1	0.0022	0.035		Degradation of aromatic compounds	2	0.6	0.076	0.66														Biosynthesis of antibiotics	16	3.9	0.0012	0.036		insulin-like growth factor binding	4	1	0.006	0.082		Pentose and glucuronate interconversions	4	1.1	0.063	0.49
	neuron projection	14	3.4	0.003	0.031		protein kinase C inhibitor activity	3	0.6	0.0022	0.035		Other glycan degradation	3	0.9	0.078	0.66														Hematopoietic cell lineage	9	2.2	0.0036	0.088		glutathione transferase activity	5	1.3	0.0061	0.082		Starch and sucrose metabolism	4	1.1	0.063	0.49
	sarcolemma	8	1.9	0.0032	0.031		high-density lipoprotein particle receptor binding	3	0.6	0.0022	0.035		Glycosaminoglycan degradation	3	0.9	0.085	0.68														Renin-angiotensin system	5	1.2	0.004	0.088		peroxiredoxin activity	3	0.8	0.0063	0.083		Tyrosine metabolism	4	1.1	0.073	0.54
	chylomicron	4	1	0.0035	0.033		glutathione transferase activity	6	1.2	0.0025	0.038		Tuberculosis	9	2.7	0.088	0.68														Staphylococcus aureus infection	7	1.7	0.0045	0.088		collagen binding	6	1.6	0.0086	0.11		Cysteine and methionine metabolism	4	1.1	0.089	0.64
	platelet dense granule lumen	4	1	0.0035	0.033		RAGE receptor binding	4	0.8	0.0029	0.043		PPAR signaling pathway	5	1.5	0.095	0.71														Biosynthesis of amino acids	8	1.9	0.0047	0.088		poly(A) RNA binding	37	9.7	0.0087	0.11		Hematopoietic cell lineage	6	1.7	0.095	0.66
	ruffle	8	1.9	0.0043	0.04		hyaluronic acid binding	5	1	0.0033	0.045																				Glutathione metabolism	6	1.4	0.016	0.25		phosphatidylethanolamine binding	3	0.8	0.011	0.13		BIOCARTA
	extracellular vesicle	6	1.4	0.0054	0.048		phosphatidylcholine binding	5	1	0.0033	0.045																				Prion diseases	5	1.2	0.016	0.25		nitric-oxide synthase regulator activity	3	0.8	0.011	0.13		Intrinsic Prothrombin Activation Pathway	9	2.5	2.6e-06	0.00034
	endosome	13	3.1	0.0054	0.048		cadherin binding	5	1	0.0033	0.045																				Adherens junction	7	1.7	0.017	0.25		enzyme binding	15	3.9	0.011	0.13		Lectin Induced Complement Pathway	7	1.9	7.6e-06	0.00049
	immunological synapse	5	1.2	0.007	0.062		structural constituent of cytoskeleton	10	2	0.0033	0.045																				Leukocyte transendothelial migration	9	2.2	0.018	0.25		phosphatidylcholine binding	4	1	0.012	0.14		Alternative Complement Pathway	6	1.7	1.5e-05	0.00066
	late endosome membrane	8	1.9	0.0081	0.068		ATPase activity, coupled	4	0.8	0.0037	0.051																				Cysteine and methionine metabolism	5	1.2	0.024	0.3		extracellular matrix binding	4	1	0.017	0.19		Classical Complement Pathway	7	1.9	2.1e-05	0.00067
	basolateral plasma membrane	11	2.6	0.0081	0.068		ion channel binding	10	2	0.0039	0.052																				Osteoclast differentiation	9	2.2	0.037	0.44		intermediate filament binding	3	0.8	0.018	0.2		Complement Pathway	7	1.9	0.00013	0.0035
	proteinaceous extracellular matrix	14	3.4	0.0084	0.069		phospholipase A2 inhibitor activity	3	0.6	0.0043	0.054																				Cytokine-cytokine receptor interaction	13	3.1	0.05	0.57		cytoskeletal protein binding	5	1.3	0.018	0.2		Cells and Molecules involved in local acute inflammatory response	6	1.7	0.00057	0.012
	microvillus membrane	4	1	0.0085	0.069		dATP binding	3	0.6	0.0043	0.054																				Galactose metabolism	4	1	0.055	0.6		growth factor binding	4	1	0.019	0.2		Acute Myocardial Infarction	5	1.4	0.011	0.21
	myosin II complex	3	0.7	0.01	0.076		transition metal ion binding	3	0.6	0.0043	0.054																				Pathogenic Escherichia coli infection	5	1.2	0.06	0.62		growth factor activity	9	2.4	0.022	0.23		Extrinsic Prothrombin Activation Pathway	4	1.1	0.017	0.24
	sarcoplasm	3	0.7	0.01	0.076		GTPase binding	5	1	0.0052	0.064																				Fructose and mannose metabolism	4	1	0.065	0.64		protein complex binding	10	2.6	0.031	0.32		Fibrinolysis Pathway	4	1.1	0.017	0.24
	membrane attack complex	3	0.7	0.01	0.076		collagen binding	7	1.4	0.0059	0.07																				Glucagon signaling pathway	7	1.7	0.068	0.64		calcium-dependent phospholipid binding	5	1.3	0.034	0.33		Adhesion and Diapedesis of Granulocytes	4	1.1	0.025	0.32
	ruffle membrane	7	1.7	0.011	0.081		ubiquitin protein ligase binding	17	3.5	0.0059	0.07																				PI3K-Akt signaling pathway	16	3.9	0.077	0.69		serine-type carboxypeptidase activity	3	0.8	0.034	0.33		Neutrophil and Its Surface Molecules	3	0.8	0.044	0.53
	intracellular ribonucleoprotein complex	9	2.2	0.012	0.091		growth factor binding	5	1	0.0059	0.07																				Amoebiasis	7	1.7	0.088	0.74		actin binding	12	3.1	0.034	0.33		Adhesion Molecules on Lymphocyte	3	0.8	0.056	0.6
	multivesicular body	4	1	0.013	0.094		cholesterol transporter activity	4	0.8	0.0073	0.084																				Other glycan degradation	3	0.7	0.095	0.74		structural molecule activity	11	2.9	0.037	0.36		Glycolysis Pathway	3	0.8	0.068	0.68
	ribosome	10	2.4	0.014	0.097		protein phosphatase binding	7	1.4	0.0075	0.085																				Systemic lupus erythematosus	8	1.9	0.095	0.74		transmembrane signaling receptor activity	10	2.6	0.038	0.36		Monocyte and its Surface Molecules	3	0.8	0.08	0.75
	early endosome	12	2.9	0.016	0.11		protein kinase C binding	6	1.2	0.0083	0.092																				TGF-beta signaling pathway	6	1.4	0.097	0.74		aldo-keto reductase (NADP) activity	3	0.8	0.039	0.36
	actin filament	6	1.4	0.016	0.11		actin binding	16	3.3	0.01	0.11																				BIOCARTA						CTP binding	2	0.5	0.042	0.37
	smooth endoplasmic reticulum	4	1	0.02	0.14		peroxiredoxin activity	3	0.6	0.01	0.11																				Glycolysis Pathway	5	1.2	0.00083	0.083		ubiquitin protein ligase binding	12	3.1	0.042	0.37
	ESCRT I complex	3	0.7	0.02	0.14		small molecule binding	3	0.6	0.014	0.15																				Downregulated of MTA-3 in ER-negative Breast Tumors	6	1.4	0.0012	0.083		serine-type peptidase activity	5	1.3	0.044	0.38
	late endosome	8	1.9	0.021	0.14		retinal dehydrogenase activity	3	0.6	0.014	0.15																				Adhesion and Diapedesis of Lymphocytes	5	1.2	0.0034	0.14		transmembrane receptor protein tyrosine kinase activity	4	1	0.046	0.39
	Golgi lumen	7	1.7	0.022	0.14		alditol:NADP+ 1-oxidoreductase activity	3	0.6	0.014	0.15																				Intrinsic Prothrombin Activation Pathway	6	1.4	0.0038	0.14		carboxypeptidase activity	3	0.8	0.049	0.42
	synapse	10	2.4	0.022	0.14		protein binding, bridging	7	1.4	0.019	0.19																				Cells and Molecules involved in local acute inflammatory response	5	1.2	0.0073	0.21		glycosaminoglycan binding	3	0.8	0.054	0.45
	small ribosomal subunit	4	1	0.023	0.14		peroxidase activity	4	0.8	0.021	0.21																				Extrinsic Prothrombin Activation Pathway	4	1	0.021	0.51		heparan sulfate proteoglycan binding	3	0.8	0.054	0.45
	cytosolic small ribosomal subunit	5	1.2	0.023	0.14		tumor necrosis factor-activated receptor activity	4	0.8	0.027	0.27																				Neutrophil and Its Surface Molecules	3	0.7	0.053	0.96		heat shock protein binding	4	1	0.058	0.46
	endoplasmic reticulum chaperone complex	3	0.7	0.025	0.15		protein C-terminus binding	11	2.3	0.029	0.28																				Adhesion Molecules on Lymphocyte	3	0.7	0.066	0.96		cytokine binding	3	0.8	0.06	0.46
	uropod	3	0.7	0.025	0.15		proton-transporting ATPase activity, rotational mechanism	4	0.8	0.033	0.32																				Alternative Complement Pathway	3	0.7	0.066	0.96		fructose-bisphosphate aldolase activity	2	0.5	0.062	0.46
	cell projection	6	1.4	0.028	0.16		extracellular matrix binding	4	0.8	0.033	0.32																				Complement Pathway	4	1	0.067	0.96		UTP binding	2	0.5	0.062	0.46
	midbody	8	1.9	0.028	0.16		proteoglycan binding	3	0.6	0.035	0.32																				Monocyte and its Surface Molecules	3	0.7	0.094	1		L-malate dehydrogenase activity	2	0.5	0.062	0.46
	rough endoplasmic reticulum	5	1.2	0.028	0.16		phospholipase inhibitor activity	3	0.6	0.035	0.32																										sulfonylurea receptor binding	2	0.5	0.062	0.46
	Arp2/3 protein complex	3	0.7	0.029	0.17		platelet-derived growth factor binding	3	0.6	0.035	0.32																										protein kinase C inhibitor activity	2	0.5	0.062	0.46
	axon	11	2.6	0.03	0.17		structural constituent of ribosome	12	2.5	0.043	0.39																										peroxidase activity	3	0.8	0.078	0.54
	stress fiber	5	1.2	0.034	0.19		hormone activity	7	1.4	0.045	0.39																										scavenger receptor activity	4	1	0.08	0.54
	vacuolar membrane	3	0.7	0.039	0.21		S100 protein binding	3	0.6	0.048	0.41																										phospholipase A2 inhibitor activity	2	0.5	0.082	0.54
	cytoplasmic vesicle	11	2.6	0.042	0.22		actin-dependent ATPase activity	3	0.6	0.048	0.41																										dATP binding	2	0.5	0.082	0.54
	COP9 signalosome	4	1	0.044	0.22		oxidoreductase activity	11	2.3	0.05	0.42																										thrombospondin receptor activity	2	0.5	0.082	0.54
	cytoskeleton	15	3.6	0.044	0.22		geranylgeranyl reductase activity	2	0.4	0.054	0.44																										galactoside binding	2	0.5	0.082	0.54
	pentameric IgM immunoglobulin complex	2	0.5	0.045	0.22		isocitrate dehydrogenase (NADP+) activity	2	0.4	0.054	0.44																										transition metal ion binding	2	0.5	0.082	0.54
	macrophage migration inhibitory factor receptor complex	2	0.5	0.045	0.22		CTP binding	2	0.4	0.054	0.44																										Toll-like receptor 4 binding	2	0.5	0.082	0.54
	lumenal side of lysosomal membrane	2	0.5	0.045	0.22		apolipoprotein binding	3	0.6	0.055	0.45																										Rho GDP-dissociation inhibitor binding	2	0.5	0.082	0.54
	hexameric IgM immunoglobulin complex	2	0.5	0.045	0.22		low-density lipoprotein particle binding	3	0.6	0.062	0.5																										structural constituent of cytoskeleton	6	1.6	0.083	0.55
	discoidal high-density lipoprotein particle	2	0.5	0.045	0.22		beta-amyloid binding	4	0.8	0.066	0.51																										ribonuclease activity	3	0.8	0.084	0.55
	lysosomal membrane	12	2.9	0.048	0.24		cysteine-type endopeptidase inhibitor activity	4	0.8	0.066	0.51																										ion channel binding	6	1.6	0.091	0.58
	Z disc	7	1.7	0.052	0.25		UTP binding	2	0.4	0.08	0.58																										metallopeptidase activity	5	1.3	0.092	0.58
	pseudopodium	3	0.7	0.056	0.27		platelet-derived growth factor beta-receptor activity	2	0.4	0.08	0.58																										KEGG_PATHWAY
	endosome membrane	9	2.2	0.06	0.29		haptoglobin binding	2	0.4	0.08	0.58																										Cell adhesion molecules (CAMs)	19	5	1.1e-07	1.3e-05
	clathrin-coated endocytic vesicle membrane	4	1	0.065	0.3		L-malate dehydrogenase activity	2	0.4	0.08	0.58																										Carbon metabolism	17	4.5	1.2e-07	1.3e-05
	ciliary neurotrophic factor receptor complex	2	0.5	0.066	0.3		indanol dehydrogenase activity	2	0.4	0.08	0.58																										Glycolysis / Gluconeogenesis	13	3.4	3.7e-07	2.5e-05
	myosin II filament	2	0.5	0.066	0.3		sulfonylurea receptor binding	2	0.4	0.08	0.58																										Biosynthesis of antibiotics	22	5.8	6.8e-07	3.5e-05
	laminin-10 complex	2	0.5	0.066	0.3		N-acetylglucosamine-6-sulfatase activity	2	0.4	0.08	0.58																										Biosynthesis of amino acids	11	2.9	3.7e-05	0.0015
	laminin-11 complex	2	0.5	0.066	0.3		apolipoprotein receptor binding	2	0.4	0.08	0.58																										Leukocyte transendothelial migration	13	3.4	0.00011	0.0039
	cytoplasmic vesicle membrane	7	1.7	0.067	0.3		transmembrane receptor protein tyrosine kinase activity	4	0.8	0.085	0.61																										Complement and coagulation cascades	10	2.6	0.00015	0.0044
	cytosolic large ribosomal subunit	5	1.2	0.068	0.3		insulin-like growth factor binding	3	0.6	0.086	0.61																										Cysteine and methionine metabolism	7	1.8	0.00069	0.018
	nuclear envelope	8	1.9	0.07	0.31		phospholipid binding	6	1.2	0.087	0.61																										ECM-receptor interaction	10	2.6	0.00086	0.019
	lamellipodium	8	1.9	0.072	0.31		serine-type peptidase activity	5	1	0.094	0.65																										Pyruvate metabolism	7	1.8	0.00092	0.019
	cell	6	1.4	0.077	0.33		GOTERM_CC_DIRECT																														Pentose phosphate pathway	6	1.6	0.0013	0.025
	mast cell granule	3	0.7	0.081	0.34		Category																														Fructose and mannose metabolism	6	1.6	0.0021	0.036
	intracellular membrane-bounded organelle	19	4.6	0.085	0.36		extracellular exosome	397	81.4	1.4e-239	6.1e-237																										Pathogenic Escherichia coli infection	7	1.8	0.0033	0.053
	Golgi apparatus	27	6.5	0.085	0.36		extracellular space	151	30.9	4.4e-55	9.4e-53																										Adherens junction	8	2.1	0.0042	0.063
	KEGG_PATHWAY						extracellular matrix	62	12.7	9.8e-37	1.4e-34																										Lysosome	10	2.6	0.0082	0.11
	Complement and coagulation cascades	14	3.4	1.3e-07	2.8e-05		cell-cell adherens junction	63	12.9	2e-35	2.1e-33																										Citrate cycle (TCA cycle)	5	1.3	0.01	0.12
	Lysosome	15	3.6	1.9e-05	0.002		extracellular region	136	27.9	3.6e-35	3.1e-33																										Galactose metabolism	5	1.3	0.01	0.12
	Adherens junction	11	2.6	5.6e-05	0.0039		focal adhesion	68	13.9	4.5e-35	3.3e-33																										PI3K-Akt signaling pathway	19	5	0.011	0.12
	Cell adhesion molecules (CAMs)	15	3.6	0.00011	0.0059		myelin sheath	32	6.6	5.3e-19	3.3e-17																										Proteoglycans in cancer	13	3.4	0.013	0.14
	Pathogenic Escherichia coli infection	9	2.2	0.00014	0.0061		blood microparticle	31	6.4	5.2e-18	2.8e-16																										Malaria	6	1.6	0.013	0.14
	Endocytosis	19	4.6	0.00043	0.015		membrane	125	25.6	7e-17	3.3e-15																										Pentose and glucuronate interconversions	5	1.3	0.014	0.14
	Leukocyte transendothelial migration	12	2.9	0.00079	0.024		melanosome	25	5.1	1.3e-16	5.7e-15																										Glutathione metabolism	6	1.6	0.015	0.15
	Legionellosis	8	1.9	0.0012	0.032		cytosol	159	32.6	8.5e-15	3.3e-13																										Renin-angiotensin system	4	1	0.028	0.25
	Tight junction	10	2.4	0.0013	0.032		cell surface	47	9.6	3.9e-12	1.4e-10																										Amoebiasis	8	2.1	0.033	0.29
	Amoebiasis	11	2.6	0.0015	0.032		plasma membrane	176	36.1	6.6e-12	2.2e-10																										Cytokine-cytokine receptor interaction	13	3.4	0.049	0.4
	Regulation of actin cytoskeleton	16	3.8	0.002	0.039		extracellular vesicle	14	2.9	4.1e-10	1.3e-08																										Glucagon signaling pathway	7	1.8	0.067	0.53
	Phagosome	13	3.1	0.0022	0.039		external side of plasma membrane	25	5.1	2.7e-09	7.9e-08																										Phagosome	9	2.4	0.069	0.53
	Pertussis	8	1.9	0.008	0.13		lysosomal lumen	16	3.3	6.2e-09	1.7e-07																										Hippo signaling pathway	9	2.4	0.071	0.53
	Viral carcinogenesis	14	3.4	0.011	0.15		membrane raft	23	4.7	3.4e-08	8.6e-07																										Bacterial invasion of epithelial cells	6	1.6	0.075	0.54
	Focal adhesion	14	3.4	0.011	0.15		platelet alpha granule lumen	12	2.5	1.8e-07	4.2e-06																										Regulation of actin cytoskeleton	11	2.9	0.083	0.57
	Salmonella infection	8	1.9	0.014	0.18		cell-cell junction	19	3.9	8.1e-07	1.8e-05																										Systemic lupus erythematosus	8	2.1	0.093	0.62
	ECM-receptor interaction	8	1.9	0.017	0.21		basement membrane	13	2.7	1.1e-06	2.4e-05																										BIOCARTA
	African trypanosomiasis	5	1.2	0.018	0.21		actin cytoskeleton	21	4.3	1.6e-06	3.3e-05																										Adhesion and Diapedesis of Lymphocytes	7	1.8	1.9e-05	0.0029
	Prion diseases	5	1.2	0.02	0.22		endocytic vesicle lumen	7	1.4	2.2e-06	4.3e-05																										Glycolysis Pathway	6	1.6	4.1e-05	0.0031
	Tuberculosis	12	2.9	0.021	0.22		endoplasmic reticulum lumen	19	3.9	4e-06	7.4e-05																										Adhesion Molecules on Lymphocyte	5	1.3	0.00047	0.023
	Systemic lupus erythematosus	10	2.4	0.022	0.22		perinuclear region of cytoplasm	38	7.8	4.5e-06	8.1e-05																										Downregulated of MTA-3 in ER-negative Breast Tumors	6	1.6	0.001	0.034
	Staphylococcus aureus infection	6	1.4	0.025	0.24		membrane attack complex	5	1	1.6e-05	0.00028																										Monocyte and its Surface Molecules	5	1.3	0.0011	0.034
	Antigen processing and presentation	7	1.7	0.029	0.27		high-density lipoprotein particle	7	1.4	1.8e-05	0.0003																										Neutrophil and Its Surface Molecules	4	1	0.0046	0.12
	Bacterial invasion of epithelial cells	7	1.7	0.033	0.29		chylomicron	6	1.2	2.1e-05	0.00034																										Cells and Molecules involved in local acute inflammatory response	5	1.3	0.0066	0.12
	PI3K-Akt signaling pathway	18	4.3	0.037	0.31		cornified envelope	9	1.8	2.5e-05	0.00039																										uCalpain and friends in Cell spread	5	1.3	0.0066	0.12
	Shigellosis	6	1.4	0.047	0.38		brush border	10	2	2.8e-05	0.00041																										Adhesion and Diapedesis of Granulocytes	4	1	0.03	0.5
	Hematopoietic cell lineage	7	1.7	0.051	0.4		desmosome	7	1.4	3.1e-05	0.00044																										Corticosteroids and cardioprotection	4	1	0.056	0.83
	Rheumatoid arthritis	7	1.7	0.054	0.4		anchored component of membrane	13	2.7	4.8e-05	0.00067																										Bioactive Peptide Induced Signaling Pathway	5	1.3	0.098	1
	Ribosome	9	2.2	0.058	0.43		fibrinogen complex	5	1	5.6e-05	0.00076
	Malaria	5	1.2	0.063	0.43		small ribosomal subunit	7	1.4	6.3e-05	0.00083
	Galactose metabolism	4	1	0.064	0.43		very-low-density lipoprotein particle	6	1.2	0.00015	0.0018
	Glutathione metabolism	5	1.2	0.071	0.47		secretory granule	10	2	0.00015	0.0018
	Protein processing in endoplasmic reticulum	10	2.4	0.077	0.49		vesicle	13	2.7	0.00016	0.0019
	Ras signaling pathway	12	2.9	0.089	0.55		cortical cytoskeleton	6	1.2	0.00024	0.0028
							cytosolic small ribosomal subunit	8	1.6	0.00026	0.0029
							apical plasma membrane	20	4.1	0.00031	0.0035
							sarcolemma	10	2	0.00043	0.0046
							ruffle	10	2	0.00065	0.0069
							protein complex	24	4.9	0.00072	0.0074
							cytoplasm	172	35.2	0.00081	0.0081
							spherical high-density lipoprotein particle	4	0.8	0.00095	0.0093
							Golgi lumen	10	2	0.001	0.0097
							intracellular ribonucleoprotein complex	12	2.5	0.001	0.0097
							endosome	16	3.3	0.0011	0.0097
							integral component of plasma membrane	58	11.9	0.0011	0.0099
							catenin complex	4	0.8	0.0014	0.012
							cell cortex	11	2.3	0.0017	0.014
							immunological synapse	6	1.2	0.0019	0.016
							COP9 signalosome	6	1.2	0.0022	0.018
							proteinaceous extracellular matrix	17	3.5	0.0023	0.019
							Arp2/3 protein complex	4	0.8	0.0034	0.028
							haptoglobin-hemoglobin complex	3	0.6	0.0041	0.032
							ribosome	12	2.5	0.005	0.038
							cell	9	1.8	0.0052	0.04
							platelet alpha granule	4	0.8	0.0055	0.041
							early endosome	14	2.9	0.0086	0.063
							synapse	12	2.5	0.0093	0.067
							neuronal cell body	17	3.5	0.011	0.075
							cytoskeleton	19	3.9	0.011	0.076
							neuron projection	14	2.9	0.011	0.077
							costamere	4	0.8	0.013	0.089
							Flemming body	3	0.6	0.018	0.12
							ruffle membrane	7	1.4	0.022	0.14
							F-actin capping protein complex	3	0.6	0.022	0.14
							zonula adherens	3	0.6	0.022	0.14
							endosome membrane	11	2.3	0.027	0.17
							fascia adherens	3	0.6	0.028	0.17
							cytoplasmic ribonucleoprotein granule	4	0.8	0.028	0.17
							lysosomal membrane	14	2.9	0.032	0.19
							endoplasmic reticulum chaperone complex	3	0.6	0.033	0.2
							viral nucleocapsid	4	0.8	0.037	0.22
							lysosome	12	2.5	0.04	0.23
							interstitial matrix	3	0.6	0.045	0.25
							specific granule	3	0.6	0.045	0.25
							CSF1-CSF1R complex	2	0.4	0.053	0.28
							lumenal side of lysosomal membrane	2	0.4	0.053	0.28
							macrophage migration inhibitory factor receptor complex	2	0.4	0.053	0.28
							lamellipodium	9	1.8	0.065	0.34
							axon	11	2.3	0.074	0.38
							cell-cell contact zone	3	0.6	0.074	0.38
							proton-transporting two-sector ATPase complex, catalytic domain	2	0.4	0.078	0.38
							Myb complex	2	0.4	0.078	0.38
							laminin-10 complex	2	0.4	0.078	0.38
							laminin-11 complex	2	0.4	0.078	0.38
							myosin II filament	2	0.4	0.078	0.38
							Z disc	7	1.4	0.095	0.46
							collagen trimer	6	1.2	0.099	0.46
							endocytic vesicle membrane	5	1	0.099	0.46
							lipid particle	5	1	0.099	0.46
							KEGG_PATHWAY
							Category
							Complement and coagulation cascades	23	4.7	8.2e-15	1.8e-12
							Cell adhesion molecules (CAMs)	21	4.3	7.5e-07	8.2e-05
							Carbon metabolism	18	3.7	2.1e-06	0.00015
							ECM-receptor interaction	14	2.9	3.6e-05	0.0019
							Prion diseases	9	1.8	4.3e-05	0.0019
							Amoebiasis	15	3.1	7.4e-05	0.0027
							Biosynthesis of amino acids	12	2.5	0.00012	0.0037
							Pathogenic Escherichia coli infection	9	1.8	0.00084	0.022
							Phagosome	16	3.3	0.00092	0.022
							Legionellosis	9	1.8	0.0012	0.025
							Glycolysis / Gluconeogenesis	10	2	0.0013	0.025
							Adherens junction	10	2	0.0019	0.033
							Biosynthesis of antibiotics	19	3.9	0.002	0.033
							PI3K-Akt signaling pathway	26	5.3	0.0027	0.042
							Malaria	8	1.6	0.0031	0.045
							Systemic lupus erythematosus	13	2.7	0.0071	0.098
							Endocytosis	19	3.9	0.0077	0.099
							Antigen processing and presentation	9	1.8	0.011	0.13
							Glutathione metabolism	7	1.4	0.015	0.18
							Cysteine and methionine metabolism	6	1.2	0.017	0.18
							Protein processing in endoplasmic reticulum	14	2.9	0.018	0.18
							Focal adhesion	16	3.3	0.018	0.18
							Ribosome	12	2.5	0.02	0.18
							Staphylococcus aureus infection	7	1.4	0.02	0.18
							Hematopoietic cell lineage	9	1.8	0.022	0.2
							Citrate cycle (TCA cycle)	5	1	0.03	0.25
							Fructose and mannose metabolism	5	1	0.037	0.3
							Leukocyte transendothelial migration	10	2	0.04	0.3
							African trypanosomiasis	5	1	0.041	0.3
							Pentose and glucuronate interconversions	5	1	0.041	0.3
							Estrogen signaling pathway	9	1.8	0.044	0.31
							Metabolism of xenobiotics by cytochrome P450	7	1.4	0.075	0.51
							Regulation of actin cytoskeleton	14	2.9	0.077	0.51
							Bacterial invasion of epithelial cells	7	1.4	0.091	0.59
[truncated: 4 more columns]

## Sheet: Sheet3
	1_2										1_3									1_4					1_5	GOTERM_BP_DIRECT					1_6	GOTERM_BP_DIRECT					2_3	Term	Genes	Count%	P-Value	Benjamini	UNIPROT_ACCESSION	GENE NAME			3_4	GOTERM_BP_DIRECT
1_2	GOTERM_BP_DIRECT										Term	Genes	Count%	P-Value	Benjamini	UNIPROT_ACCESSION	GENE NAME			platelet degranulation	23	6.8	2e-17	3.8e-14		Term	Genes	Count%	P-Value	Benjamini	257	Term	Genes	Count%	P-Value	Benjamini		negative regulation of endopeptidase activity	24	5.8	1e-14	1.2e-11	Q1T7A3	CD177 molecule(CD177)			410	Term	Genes
491	Term	Genes	Count%	P-Value	Benjamini	UNIPROT_ACCESSION	GENE NAME	Related Genes	Species		cell-cell adhesion	49	10	3.6e-25	9.1e-22	P30530	AXL receptor tyrosine kinase(AXL)			receptor-mediated endocytosis	17	5.1	5e-07	0.00019		cell-cell adhesion	26	7.6	1.6e-10	3.1e-07		cell-cell adhesion	21	9	7.1e-10	9.8e-07		leukocyte migration	20	4.8	8.6e-11	3.9e-08	P16070	CD44 molecule (Indian blood group)(CD44)				leukocyte migration	18
	negative regulation of endopeptidase activity	25	6	7.8e-16	1.7e-12	P16070	CD44 molecule (Indian blood group)(CD44)	RG	Homo sapiens		negative regulation of endopeptidase activity	25	5.1	2.9e-14	3.6e-11	Q9BXN2	C-type lectin domain family 7 member A(CLEC7A)			innate immune response	23	6.8	2.4e-05	0.0037		cell adhesion	32	9.4	2.5e-09	2.4e-06		negative regulation of endopeptidase activity	13	5.6	8.1e-08	5.6e-05		inflammatory response	26	6.3	4.9e-06	0.00069	P19256	CD58 molecule(CD58)				viral entry into host cell	13
	cell-cell adhesion	34	8.2	9.4e-15	1.1e-11	P04233	CD74 molecule(CD74)	RG	Homo sapiens		extracellular matrix organization	30	6.1	1.7e-13	1.4e-10	P08571	CD14 molecule(CD14)			acute-phase response	7	2.1	8.3e-05	0.0091		carbohydrate metabolic process	18	5.3	6.4e-08	4.1e-05		SRP-dependent cotranslational protein targeting to membrane	11	4.7	5.2e-07	0.00024		regulation of immune response	16	3.9	2.5e-05	0.0028	P04233	CD74 molecule(CD74)				inflammatory response	25
	platelet degranulation	19	4.6	3e-11	2.3e-08	Q9UIB8	CD84 molecule(CD84)	RG	Homo sapiens		cell adhesion	44	9	3.1e-12	1.9e-09	Q496F6	CD300e molecule(CD300E)			adaptive immune response	11	3.3	0.00051	0.032		proteolysis	30	8.8	2.2e-07	0.00011		oxidation-reduction process	25	10.7	1.4e-06	0.0005		innate immune response	26	6.3	4.1e-05	0.0039	Q9UIB8	CD84 molecule(CD84)				leukocyte cell-cell adhesion	7
	cell adhesion	34	8.2	1.4e-08	7.7e-06	Q9Y624	F11 receptor(F11R)	RG	Homo sapiens		cellular protein metabolic process	21	4.3	8.4e-11	4.3e-08	P08174	CD55 molecule (Cromer blood group)(CD55)			inflammatory response	18	5.4	0.0009	0.05		extracellular matrix organization	17	5	1.8e-06	0.00068		translational initiation	12	5.1	2.4e-06	0.00061		positive regulation of viral release from host cell	5	1.2	9.3e-05	0.0069	P35613	basigin (Ok blood group)(BSG)				acute-phase response	8
	keratinocyte differentiation	13	3.1	2e-07	8.9e-05	P32004	L1 cell adhesion molecule(L1CAM)	RG	Homo sapiens		movement of cell or subcellular component	18	3.7	1.8e-10	7.6e-08	P31151	S100 calcium binding protein A7(S100A7)			cell-cell adhesion	29	8.6	2.7e-13	2.5e-10		SRP-dependent cotranslational protein targeting to membrane	12	3.5	2.4e-06	0.00076		viral transcription	11	4.7	2.6e-06	0.00061		viral budding via host ESCRT complex	6	1.4	0.00014	0.0091	P15291	beta-1,4-galactosyltransferase 1(B4GALT1)				innate immune response	24
	cellular protein metabolic process	15	3.6	7.4e-07	0.00025	P15291	beta-1,4-galactosyltransferase 1(B4GALT1)	RG	Homo sapiens		platelet degranulation	19	3.9	4.4e-10	1.6e-07	P05109	S100 calcium binding protein A8(S100A8)			negative regulation of endopeptidase activity	19	5.7	1.3e-11	7.9e-09		angiogenesis	17	5	9.4e-06	0.0026		nuclear-transcribed mRNA catabolic process, nonsense-mediated decay	11	4.7	4.5e-06	0.0009		viral release from host cell	4	1	0.00026	0.015	P00734	coagulation factor II, thrombin(F2)				viral release from host cell	4
	movement of cell or subcellular component	13	3.1	7.9e-07	0.00025	Q96AP7	endothelial cell adhesion molecule(ESAM)	RG	Homo sapiens		retinoid metabolic process	15	3.1	9.3e-10	2.9e-07	P06702	S100 calcium binding protein A9(S100A9)			movement of cell or subcellular component	13	3.9	7.3e-08	3.4e-05		viral transcription	12	3.5	1.3e-05	0.0032		cellular aldehyde metabolic process	5	2.1	9.6e-06	0.0015		leukocyte cell-cell adhesion	6	1.4	0.00027	0.015	Q9HCN6	glycoprotein VI platelet(GP6)				defense response to fungus	6
	leukocyte migration	15	3.6	1.1e-06	0.00031	Q9HCN6	glycoprotein VI platelet(GP6)	RG	Homo sapiens		innate immune response	36	7.4	1.4e-08	4e-06	P02743	amyloid P component, serum(APCS)			complement activation, alternative pathway	6	1.8	2.6e-06	0.00082		translational initiation	13	3.8	1.7e-05	0.0037		platelet degranulation	10	4.3	1e-05	0.0015		acute-phase response	7	1.7	0.0003	0.016	Q92896	golgi glycoprotein 1(GLG1)				immune response	22
	keratinization	10	2.4	1.5e-06	0.00038	Q92896	golgi glycoprotein 1(GLG1)	RG	Homo sapiens		complement activation, alternative pathway	8	1.6	1.8e-08	4.6e-06	P05067	amyloid beta precursor protein(APP)			keratinocyte differentiation	10	3	1.3e-05	0.0034		nuclear-transcribed mRNA catabolic process, nonsense-mediated decay	12	3.5	2.3e-05	0.0045		proteolysis	21	9	1.4e-05	0.0019		positive regulation of T cell proliferation	8	1.9	0.00055	0.027	P05362	intercellular adhesion molecule 1(ICAM1)				regulation of immune response	13
	heterophilic cell-cell adhesion via plasma membrane cell adhesion molecules	10	2.4	2.2e-06	0.00049	P05362	intercellular adhesion molecule 1(ICAM1)	RG	Homo sapiens		platelet aggregation	11	2.3	1.3e-07	3e-05	P04083	annexin A1(ANXA1)			cellular protein metabolic process	12	3.6	1.5e-05	0.0034		collagen catabolic process	9	2.6	3.5e-05	0.0062		gluconeogenesis	7	3	2.5e-05	0.003		negative regulation of T cell receptor signaling pathway	5	1.2	0.0006	0.028	P26038	moesin(MSN)				immunological synapse	5
	regulation of cell shape	15	3.6	5.8e-06	0.0012	P26038	moesin(MSN)	RG	Homo sapiens		extracellular matrix disassembly	14	2.9	1.6e-07	3.3e-05	P01258	calcitonin related polypeptide alpha(CALCA)			regulation of complement activation	7	2.1	1.7e-05	0.0034		cellular aldehyde metabolic process	5	1.5	4.4e-05	0.0071		defense response to fungus	6	2.6	2.6e-05	0.003		viral entry into host cell	9	2.2	0.00064	0.029	P78380	oxidized low density lipoprotein receptor 1(OLR1)				virus receptor activity	13
	complement activation, alternative pathway	6	1.4	7.8e-06	0.0014	P35579	myosin heavy chain 9(MYH9)	RG	Homo sapiens		leukocyte migration	17	3.5	2.7e-07	5.2e-05	P52907	capping actin protein of muscle Z-line alpha subunit 1(CAPZA1)			retinoid metabolic process	9	2.7	1.8e-05	0.0034		peptide catabolic process	6	1.8	5.8e-05	0.0086		epithelial cell differentiation	8	3.4	4.1e-05	0.0041		viral life cycle	6	1.4	0.00077	0.033	P62937	peptidylprolyl isomerase A(PPIA)				virion binding	4
	proteolysis	30	7.2	8.4e-06	0.0014	P78380	oxidized low density lipoprotein receptor 1(OLR1)	RG	Homo sapiens		viral entry into host cell	14	2.9	2.9e-07	5.2e-05	P47755	capping actin protein of muscle Z-line alpha subunit 2(CAPZA2)			single organismal cell-cell adhesion	11	3.3	2.1e-05	0.0036		homophilic cell adhesion via plasma membrane adhesion molecules	13	3.8	7.1e-05	0.0098		keratinization	7	3	4.2e-05	0.0041		defense response to Gram-positive bacterium	9	2.2	0.00095	0.039	O00592	podocalyxin like(PODXL)				Biosynthesis of antibiotics	22
	receptor-mediated endocytosis	17	4.1	8.9e-06	0.0014	O00592	podocalyxin like(PODXL)	RG	Homo sapiens		adherens junction organization	10	2	5.7e-07	9.6e-05	P49913	cathelicidin antimicrobial peptide(CAMP)			positive regulation of substrate adhesion-dependent cell spreading	7	2.1	2.6e-05	0.0037		receptor-mediated endocytosis	14	4.1	8.4e-05	0.011		peptide cross-linking	7	3	5.3e-05	0.0049		virus receptor activity	9	2.2	0.00019	0.0059	Q9UNN8	protein C receptor(PROCR)				Adhesion and Diapedesis of Lymphocytes	7
	extracellular matrix organization	17	4.1	1.7e-05	0.0026	P08195	solute carrier family 3 member 2(SLC3A2)	RG	Homo sapiens		lipoprotein metabolic process	10	2	7.3e-07	0.00011	Q8IZZ5	coagulation factor XII(F12)			keratinization	8	2.4	3e-05	0.004		cell migration	13	3.8	0.00016	0.019		single organismal cell-cell adhesion	9	3.8	6.4e-05	0.0055		Biosynthesis of antibiotics	16	3.9	0.0012	0.036	P14151	selectin L(SELL)				Adhesion Molecules on Lymphocyte	5
	peptide cross-linking	9	2.2	2e-05	0.0028	UNIPROT_ACCESSION	GENE NAME	Related Genes	Species		single organismal cell-cell adhesion	15	3.1	7.7e-07	0.00011	Q5KU26	collectin subfamily member 12(COLEC12)			fibrinolysis	6	1.8	3.7e-05	0.0045		hyaluronan catabolic process	5	1.5	0.00017	0.019		keratinocyte differentiation	8	3.4	7e-05	0.0058		extracellular matrix organization	27	6.5	1.3e-12	9.6e-10	P78324	signal regulatory protein alpha(SIRPA)				Monocyte and its Surface Molecules	5
	adherens junction organization	8	1.9	2.1e-05	0.0028	P08571	CD14 molecule(CD14)	RG	Homo sapiens		blood coagulation	20	4.1	9.4e-07	0.00013	P07333	colony stimulating factor 1 receptor(CSF1R)			complement activation	10	3	3.8e-05	0.0045		gluconeogenesis	7	2.1	0.00021	0.023		epidermis development	8	3.4	0.00014	0.011		heterophilic cell-cell adhesion via plasma membrane cell adhesion molecules	15	3.6	6.7e-12	3.8e-09	P08195	solute carrier family 3 member 2(SLC3A2)				cell adhesion	44
	response to reactive oxygen species	8	1.9	3.1e-05	0.0038	P02647	apolipoprotein A1(APOA1)	RG	Homo sapiens		heterophilic cell-cell adhesion via plasma membrane cell adhesion molecules	11	2.3	9.5e-07	0.00013	P09603	colony stimulating factor 1(CSF1)			extracellular matrix organization	14	4.2	9.3e-05	0.0096		proteolysis involved in cellular protein catabolic process	7	2.1	0.00034	0.035		response to reactive oxygen species	6	2.6	0.00016	0.012		proteolysis	39	9.4	3.1e-10	1.2e-07	P07204	thrombomodulin(THBD)				negative regulation of endopeptidase activity	21
	regulation of complement activation	7	1.7	6.1e-05	0.0072	Q00610	clathrin heavy chain(CLTC)	RG	Homo sapiens		fibrinolysis	8	1.6	1e-06	0.00013	Q9NZP8	complement C1r subcomponent like(C1RL)			platelet aggregation	7	2.1	0.00011	0.011		heterophilic cell-cell adhesion via plasma membrane cell adhesion molecules	7	2.1	0.00043	0.041		platelet aggregation	6	2.6	0.00021	0.015		adherens junction organization	12	2.9	6.2e-10	2e-07	UNIPROT_ACCESSION	GENE NAME				extracellular matrix organization	24
	hydrogen peroxide catabolic process	6	1.4	8.2e-05	0.0092	Q14247	cortactin(CTTN)	RG	Homo sapiens		regulation of complement activation	9	1.8	1.2e-06	0.00014	P13671	complement C6(C6)			negative regulation of interferon-gamma production	6	1.8	0.00016	0.014		epithelial cell differentiation	8	2.3	0.00045	0.041		response to estradiol	8	3.4	0.00022	0.015		cell recognition	10	2.4	8.7e-10	2.4e-07	P30530	AXL receptor tyrosine kinase(AXL)				platelet degranulation	17
	proteolysis involved in cellular protein catabolic process	8	1.9	0.00012	0.013	Q9UJU6	drebrin like(DBNL)	RG	Homo sapiens		cell recognition	8	1.6	1.5e-06	0.00017	P59665	defensin alpha 1(DEFA1)			protein folding	13	3.9	0.00016	0.014		cellular protein metabolic process	10	2.9	0.00055	0.048		innate immune response in mucosa	5	2.1	0.00032	0.02		homophilic cell adhesion via plasma membrane adhesion molecules	21	5.1	1.2e-09	3e-07	P48061	C-X-C motif chemokine ligand 12(CXCL12)				cell-cell adhesion	26
	single organismal cell-cell adhesion	11	2.6	0.00014	0.014	Q13822	ectonucleotide pyrophosphatase/phosphodiesterase 2(ENPP2)	RG	Homo sapiens		positive regulation of cholesterol esterification	6	1.2	1.9e-06	0.00021	P02671	fibrinogen alpha chain(FGA)			collagen catabolic process	8	2.4	0.0002	0.017		cadherin binding involved in cell-cell adhesion	29	8.5	3.2e-12	2e-09		UNIPROT_ACCESSION	GENE NAME	Related Genes	Species			platelet degranulation	17	4.1	2.8e-09	6e-07	Q9BXN2	C-type lectin domain family 7 member A(CLEC7A)				gluconeogenesis	11
	epidermis development	10	2.4	0.00017	0.017	Q08380	galectin 3 binding protein(LGALS3BP)	RG	Homo sapiens		proteolysis	34	7	4.3e-06	0.00045	P02675	fibrinogen beta chain(FGB)			proteolysis	23	6.8	0.00022	0.018		calcium ion binding	45	13.2	1.4e-11	4.5e-09		Q07020	ribosomal protein L18(RPL18)	RG	Homo sapiens			cellular protein metabolic process	18	4.3	2.9e-09	6e-07	P26842	CD27 molecule(CD27)				response to reactive oxygen species	10
	response to hydrogen peroxide	8	1.9	0.00018	0.017	P00738	haptoglobin(HP)	RG	Homo sapiens		receptor-mediated endocytosis	19	3.9	4.6e-06	0.00046	P17931	galectin 3(LGALS3)			peptide cross-linking	7	2.1	0.00034	0.026		poly(A) RNA binding	44	12.9	1.9e-05	0.0041		P46776	ribosomal protein L27a(RPL27A)	RG	Homo sapiens			response to reactive oxygen species	11	2.7	1.8e-08	3.5e-06	O43866	CD5 molecule like(CD5L)				cellular protein metabolic process	15
	negative regulation of apoptotic process	25	6	0.00021	0.019	P07900	heat shock protein 90 alpha family class A member 1(HSP90AA1)	RG	Homo sapiens		complement activation	13	2.7	5e-06	0.00048	Q8TDQ0	hepatitis A virus cellular receptor 2(HAVCR2)			response to hydrogen peroxide	7	2.1	0.00038	0.028		serine-type endopeptidase inhibitor activity	10	2.9	0.00012	0.013		P39023	ribosomal protein L3(RPL3)	RG	Homo sapiens			extracellular matrix disassembly	14	3.4	2.6e-08	4.6e-06	P05109	S100 calcium binding protein A8(S100A8)				epithelial cell differentiation	12
	epithelial cell differentiation	9	2.2	0.00023	0.02	P14625	heat shock protein 90 beta family member 1(HSP90B1)	RG	Homo sapiens		inflammatory response	28	5.7	8.3e-06	0.00077	P01860	immunoglobulin heavy constant gamma 3 (G3m marker)(IGHG3)			hydrogen peroxide catabolic process	5	1.5	0.00048	0.032		serine-type carboxypeptidase activity	5	1.5	0.00012	0.013		P46777	ribosomal protein L5(RPL5)	RG	Homo sapiens			epithelial cell differentiation	13	3.1	8.9e-08	1.4e-05	P06702	S100 calcium binding protein A9(S100A9)				movement of cell or subcellular component	13
	acute-phase response	7	1.7	0.00028	0.023	P69905	hemoglobin subunit alpha 1(HBA1)	RG	Homo sapiens		acute-phase response	9	1.8	9.7e-06	0.00088	P01861	immunoglobulin heavy constant gamma 4 (G4m marker)(IGHG4)			positive regulation of cholesterol esterification	4	1.2	0.00051	0.032		aminopeptidase activity	6	1.8	0.00015	0.013		P62249	ribosomal protein S16(RPS16)	RG	Homo sapiens			retina homeostasis	9	2.2	3.9e-06	0.00058	Q92956	TNF receptor superfamily member 14(TNFRSF14)				homophilic cell adhesion via plasma membrane adhesion molecules	17
	response to calcium ion	8	1.9	0.00041	0.033	P68871	hemoglobin subunit beta(HBB)	RG	Homo sapiens		positive regulation of substrate adhesion-dependent cell spreading	8	1.6	2.3e-05	0.002	A6NI73	leukocyte immunoglobulin like receptor A5(LILRA5)			plasminogen activation	4	1.2	0.00051	0.032		collagen binding	8	2.3	0.00016	0.013		P62269	ribosomal protein S18(RPS18)	RG	Homo sapiens			cell-cell adhesion	21	5.1	8.6e-06	0.0011	P20333	TNF receptor superfamily member 1B(TNFRSF1B)				glycosaminoglycan catabolic process	8
	negative regulation of interferon-gamma production	6	1.4	0.00045	0.034	P02790	hemopexin(HPX)	RG	Homo sapiens		gluconeogenesis	9	1.8	2.5e-05	0.0021	P80188	lipocalin 2(LCN2)			lipoprotein biosynthetic process	4	1.2	0.00051	0.032		aldo-keto reductase (NADP) activity	5	1.5	0.00016	0.013		P62266	ribosomal protein S23(RPS23)	RG	Homo sapiens			response to calcium ion	10	2.4	8.7e-06	0.0011	P04083	annexin A1(ANXA1)				canonical glycolysis	8
	antibacterial humoral response	7	1.7	0.00055	0.041	P01591	joining chain of multimeric IgA and IgM(JCHAIN)	RG	Homo sapiens		phospholipid efflux	6	1.2	2.6e-05	0.0022	O75594	peptidoglycan recognition protein 1(PGLYRP1)			cytolysis	5	1.5	0.00058	0.035		metallopeptidase activity	9	2.6	0.00018	0.013		P23396	ribosomal protein S3(RPS3)	RG	Homo sapiens			positive regulation of exosomal secretion	6	1.4	1.9e-05	0.0022	O75882	attractin(ATRN)				heterophilic cell-cell adhesion via plasma membrane cell adhesion molecules	10
	viral entry into host cell	9	2.2	0.00059	0.041	P01130	low density lipoprotein receptor(LDLR)	RG	Homo sapiens		positive regulation of smooth muscle cell proliferation	10	2	3.9e-05	0.003	Q9H1E1	ribonuclease A family member 7(RNASE7)			blood coagulation	12	3.6	0.00076	0.045		hydrolase activity, hydrolyzing O-glycosyl compounds	6	1.8	0.00026	0.017		P62701	ribosomal protein S4, X-linked(RPS4X)	RG	Homo sapiens			angiogenesis	18	4.3	2.7e-05	0.0028	P01258	calcitonin related polypeptide alpha(CALCA)				single organismal cell-cell adhesion	13
	innate immune response	23	5.5	0.00059	0.041	P78380	oxidized low density lipoprotein receptor 1(OLR1)	RG	Homo sapiens		high-density lipoprotein particle remodeling	6	1.2	3.9e-05	0.003	P03973	secretory leukocyte peptidase inhibitor(SLPI)			response to reactive oxygen species	6	1.8	0.00079	0.045		extracellular matrix structural constituent	8	2.3	0.00032	0.019		P08865	ribosomal protein SA(RPSA)	RG	Homo sapiens			canonical glycolysis	7	1.7	2.7e-05	0.0028	P07333	colony stimulating factor 1 receptor(CSF1R)				negative regulation of proteolysis	7
	positive regulation of protein insertion into mitochondrial membrane involved in apoptotic signaling pathway	6	1.4	0.00062	0.042	Q9GZM7	tubulointerstitial nephritis antigen like 1(TINAGL1)	RG	Homo sapiens		keratinocyte differentiation	11	2.3	4.6e-05	0.0034	O00241	signal regulatory protein beta 1(SIRPB1)									virus receptor activity	8	2.3	0.00042	0.023		P05387	ribosomal protein lateral stalk subunit P2(RPLP2)	RG	Homo sapiens			single organismal cell-cell adhesion	12	2.9	2.9e-05	0.0028	P09603	colony stimulating factor 1(CSF1)				cell recognition	7
	inflammatory response	21	5	0.00071	0.047	UNIPROT_ACCESSION	GENE NAME	Related Genes	Species		cholesterol efflux	7	1.4	5.1e-05	0.0036	Q3LXA3	triokinase and FMN cyclase(TKFC)			UNIPROT_ACCESSION	GENE NAME	Related Genes	Species			UNIPROT_ACCESSION	GENE NAME					UNIPROT_ACCESSION	GENE NAME	Related Genes	Species			positive regulation of stress fiber assembly	8	1.9	5.5e-05	0.0049	P01024	complement C3(C3)				keratinocyte differentiation	11
	GOTERM_MF_DIRECT					P02765	alpha 2-HS glycoprotein(AHSG)	RG	Homo sapiens		SRP-dependent cotranslational protein targeting to membrane	12	2.5	5.9e-05	0.0041	F5H265	ubiquitin C(UBC)			P08571	CD14 molecule(CD14)	RG	Homo sapiens			Q07020	ribosomal protein L18(RPL18)					P05109	S100 calcium binding protein A8(S100A8)	RG	Homo sapiens			cell-matrix adhesion	11	2.7	5.6e-05	0.0049	Q8TDQ0	hepatitis A virus cellular receptor 2(HAVCR2)				extracellular matrix disassembly	11
	cadherin binding involved in cell-cell adhesion	37	8.9	1.5e-16	9e-14	P00738	haptoglobin(HP)	RG	Homo sapiens		canonical glycolysis	7	1.4	6.4e-05	0.0043	UNIPROT_ACCESSION	GENE NAME		Related Genes	P02760	alpha-1-microglobulin/bikunin precursor(AMBP)	RG	Homo sapiens			P46776	ribosomal protein L27a(RPL27A)					P08311	cathepsin G(CTSG)	RG	Homo sapiens			negative regulation of axonogenesis	6	1.4	6.7e-05	0.0056	P01042	kininogen 1(KNG1)				glycolytic process	8
	serine-type endopeptidase inhibitor activity	18	4.3	8.1e-11	1.9e-08	P02763	orosomucoid 1(ORM1)	RG	Homo sapiens		glycosaminoglycan catabolic process	7	1.4	6.4e-05	0.0043	Q1T7A3	CD177 molecule(CD177)			P02647	apolipoprotein A1(APOA1)	RG	Homo sapiens			P39023	ribosomal protein L3(RPL3)					Q14019	coactosin like F-actin binding protein 1(COTL1)	RG	Homo sapiens			gluconeogenesis	8	1.9	7.5e-05	0.006	P61626	lysozyme(LYZ)				regulation of cell growth	11
	protein binding	267	64.2	9.5e-11	1.9e-08	P19652	orosomucoid 2(ORM2)	RG	Homo sapiens		lipoprotein biosynthetic process	5	1	6.7e-05	0.0043	P16070	CD44 molecule (Indian blood group)(CD44)			Q00610	clathrin heavy chain(CLTC)	RG	Homo sapiens			P46777	ribosomal protein L5(RPL5)					P59665	defensin alpha 1(DEFA1)	RG	Homo sapiens			multivesicular body assembly	7	1.7	7.9e-05	0.0061	P08138	nerve growth factor receptor(NGFR)				positive regulation of exosomal secretion	6
	calcium ion binding	46	11.1	1.3e-09	1.9e-07	P01009	serpin family A member 1(SERPINA1)	RG	Homo sapiens		wound healing	11	2.3	7.3e-05	0.0046	P19256	CD58 molecule(CD58)			Q14247	cortactin(CTTN)	RG	Homo sapiens			P62249	ribosomal protein S16(RPS16)					P81605	dermcidin(DCD)	RG	Homo sapiens			fibrinolysis	6	1.4	0.00011	0.0079	P02763	orosomucoid 1(ORM1)				adherens junction organization	8
	protease binding	16	3.8	1.1e-08	1.3e-06	P01011	serpin family A member 3(SERPINA3)	RG	Homo sapiens		negative regulation of apoptotic process	29	5.9	7.9e-05	0.0049	P04233	CD74 molecule(CD74)			Q9UJU6	drebrin like(DBNL)	RG	Homo sapiens			P62269	ribosomal protein S18(RPS18)					P05164	myeloperoxidase(MPO)	RG	Homo sapiens			negative regulation of proteolysis	6	1.4	0.00011	0.0079	P78380	oxidized low density lipoprotein receptor 1(OLR1)				proteolysis	28
	endopeptidase inhibitor activity	11	2.6	1.9e-08	1.8e-06	P35542	serum amyloid A4, constitutive(SAA4)	RG	Homo sapiens		blood coagulation, fibrin clot formation	4	0.8	8.4e-05	0.005	Q9Y624	F11 receptor(F11R)			Q13822	ectonucleotide pyrophosphatase/phosphodiesterase 2(ENPP2)	RG	Homo sapiens			P62266	ribosomal protein S23(RPS23)					UNIPROT_ACCESSION	GENE NAME	Related Genes	Species			membrane to membrane docking	4	1	0.00013	0.0089	P30044	peroxiredoxin 5(PRDX5)				retina homeostasis	8
	heparin binding	17	4.1	1e-06	8.5e-05	UNIPROT_ACCESSION	GENE NAME	Related Genes	Species		response to reactive oxygen species	8	1.6	8.7e-05	0.0051	P35613	basigin (Ok blood group)(BSG)			Q08380	galectin 3 binding protein(LGALS3BP)	RG	Homo sapiens			P23396	ribosomal protein S3(RPS3)					Q8TDL5	BPI fold containing family B member 1(BPIFB1)	RG	Homo sapiens			glycolytic process	7	1.7	0.00014	0.009	P63000	ras-related C3 botulinum toxin substrate 1 (rho family, small GTP binding protein Rac1)(RAC1)				negative regulation of peptidase activity	6
	actin filament binding	15	3.6	2.4e-06	0.00018	P05067	amyloid beta precursor protein(APP)	RG	Homo sapiens		epidermis development	11	2.3	0.00012	0.007	P00734	coagulation factor II, thrombin(F2)			P00738	haptoglobin(HP)	RG	Homo sapiens			P62701	ribosomal protein S4, X-linked(RPS4X)					P06727	apolipoprotein A4(APOA4)	RG	Homo sapiens			positive regulation of collagen biosynthetic process	6	1.4	0.00018	0.011	P10451	secreted phosphoprotein 1(SPP1)				hydrogen peroxide catabolic process	6
	protein homodimerization activity	38	9.1	7.4e-06	0.00047	P03950	angiogenin(ANG)	RG	Homo sapiens		epithelial cell differentiation	10	2	0.00013	0.0075	P02452	collagen type I alpha 1 chain(COL1A1)			P07900	heat shock protein 90 alpha family class A member 1(HSP90AA1)	RG	Homo sapiens			P62241	ribosomal protein S8(RPS8)					P49913	cathelicidin antimicrobial peptide(CAMP)	RG	Homo sapiens			complement activation, alternative pathway	5	1.2	0.00019	0.012	P18827	syndecan 1(SDC1)				membrane to membrane docking	4
	poly(A) RNA binding	51	12.3	8e-06	0.00047	P59665	defensin alpha 1(DEFA1)	RG	Homo sapiens		positive regulation of protein insertion into mitochondrial membrane involved in apoptotic signaling pathway	7	1.4	0.00015	0.0083	Q96AP7	endothelial cell adhesion molecule(ESAM)			P14625	heat shock protein 90 beta family member 1(HSP90B1)	RG	Homo sapiens			P08865	ribosomal protein SA(RPSA)					P59665	defensin alpha 1(DEFA1)	RG	Homo sapiens			cell migration	14	3.4	0.00026	0.015	Q86XR7	toll like receptor adaptor molecule 2(TICAM2)				signal transduction	46
	MHC class II protein complex binding	6	1.4	2.3e-05	0.0012	P01871	immunoglobulin heavy constant mu(IGHM)	RG	Homo sapiens		hydrogen peroxide catabolic process	6	1.2	0.00018	0.0096	P05556	integrin subunit beta 1(ITGB1)			P69905	hemoglobin subunit alpha 1(HBA1)	RG	Homo sapiens			P05387	ribosomal protein lateral stalk subunit P2(RPLP2)					P02788	lactotransferrin(LTF)	RG	Homo sapiens			platelet activation	11	2.7	0.00043	0.023	NIPROT_ACCESSION	GENE NAME				cell adhesion mediated by integrin	5
	virus receptor activity	10	2.4	3.3e-05	0.0016	P01591	joining chain of multimeric IgA and IgM(JCHAIN)	RG	Homo sapiens		antibacterial humoral response	8	1.6	0.00019	0.01	P05362	intercellular adhesion molecule 1(ICAM1)			P68871	hemoglobin subunit beta(HBB)	RG	Homo sapiens			UNIPROT_ACCESSION	GENE NAME											blood coagulation	14	3.4	0.00049	0.026	P41217	CD200 molecule(CD200)				metabolic process	13
	virion binding	3	0.7	0.021	0.23	P02788	lactotransferrin(LTF)	RG	Homo sapiens		membrane organization	7	1.4	0.00022	0.011	P35579	myosin heavy chain 9(MYH9)			P02790	hemopexin(HPX)	RG	Homo sapiens			P08571	CD14 molecule(CD14)											regulation of cell shape	12	2.9	0.00054	0.027	Q5ZPR3	CD276 molecule(CD276)				retinoid metabolic process	8
	GOTERM_CC_DIRECT					P03973	secretory leukocyte peptidase inhibitor(SLPI)	RG	Homo sapiens		cytolysis	6	1.2	0.00023	0.012	P62937	peptidylprolyl isomerase A(PPIA)			P01591	joining chain of multimeric IgA and IgM(JCHAIN)	RG	Homo sapiens			P98164	LDL receptor related protein 2(LRP2)											negative regulation of peptidase activity	5	1.2	0.0006	0.028	Q6UXG3	CD300 molecule like family member g(CD300LG)				negative regulation of apoptotic process	23
	immunological synapse	5	1.2	0.007	0.062	UNIPROT_ACCESSION	GENE NAME	Related Genes	Species		viral transcription	12	2.5	0.00029	0.014	P16284	platelet and endothelial cell adhesion molecule 1(PECAM1)			P01130	low density lipoprotein receptor(LDLR)	RG	Homo sapiens			Q00610	clathrin heavy chain(CLTC)											retinoid metabolic process	8	1.9	0.0006	0.028	Q9UGN4	CD300a molecule(CD300A)				multivesicular body assembly	6
	pentameric IgM immunoglobulin complex	2	0.5	0.045	0.22	P30530	AXL receptor tyrosine kinase(AXL)	RG	Homo sapiens		glycolytic process	7	1.4	0.00031	0.015	O00592	podocalyxin like(PODXL)			P78380	oxidized low density lipoprotein receptor 1(OLR1)	RG	Homo sapiens			Q5KU26	collectin subfamily member 12(COLEC12)											regulation of cell growth	9	2.2	0.00064	0.029	P20138	CD33 molecule(CD33)				cell-matrix adhesion	9
	macrophage migration inhibitory factor receptor complex	2	0.5	0.045	0.22	Q6UXB4	C-type lectin domain family 4 member G(CLEC4G)	RG	Homo sapiens		keratinization	8	1.6	0.00034	0.016	Q9UNN8	protein C receptor(PROCR)			UNIPROT_ACCESSION	GENE NAME	Related Genes	Species			P05156	complement factor I(CFI)											gland morphogenesis	4	1	0.00069	0.03	P08637	Fc fragment of IgG receptor IIIa(FCGR3A)				platelet activation	10
	hexameric IgM immunoglobulin complex	2	0.5	0.045	0.22	Q14DL9	C-type lectin domain family 5 member A(CLEC5A)	RG	Homo sapiens		cholesterol homeostasis	9	1.8	0.00038	0.018	P78324	signal regulatory protein alpha(SIRPA)			P30530	AXL receptor tyrosine kinase(AXL)	RG	Homo sapiens			O60494	cubilin(CUBN)											response to estrogen	8	1.9	0.00089	0.037	P01024	complement C3(C3)				response to lipopolysaccharide	12
	KEGG_PATHWAY					Q9Y624	F11 receptor(F11R)	RG	Homo sapiens		substantia nigra development	8	1.6	0.00038	0.018	UNIPROT_ACCESSION	GENE NAME			P08571	CD14 molecule(CD14)	RG	Homo sapiens			Q9UJU6	drebrin like(DBNL)											positive regulation of substrate adhesion-dependent cell spreading	6	1.4	0.0009	0.037	P05362	intercellular adhesion molecule 1(ICAM1)				aging	12
	Pathogenic Escherichia coli infection	9	2.2	0.00014	0.0061	P05362	intercellular adhesion molecule 1(ICAM1)	RG	Homo sapiens		response to estrogen	9	1.8	0.00042	0.019	P30530	AXL receptor tyrosine kinase(AXL)			Q496F6	CD300e molecule(CD300E)	RG	Homo sapiens			P00738	haptoglobin(HP)											movement of cell or subcellular component	9	2.2	0.001	0.041	P13598	intercellular adhesion molecule 2(ICAM2)				ESCRT III complex disassembly	4
	Endocytosis	19	4.6	0.00043	0.015	P01130	low density lipoprotein receptor(LDLR)	RG	Homo sapiens		complement activation, classical pathway	11	2.3	0.00043	0.019	Q6UXB4	C-type lectin domain family 4 member G(CLEC4G)			Q9UIB8	CD84 molecule(CD84)	RG	Homo sapiens			P07900	heat shock protein 90 alpha family class A member 1(HSP90AA1)											calcium ion binding	55	13.3	1e-14	5.6e-12	Q6GTX8	leukocyte associated immunoglobulin like receptor 1(LAIR1)				extracellular exosome	301
	Leukocyte transendothelial migration	12	2.9	0.00079	0.024	Q15223	nectin cell adhesion molecule 1(NECTIN1)	RG	Homo sapiens		translational initiation	13	2.7	0.00045	0.019	P08174	CD55 molecule (Cromer blood group)(CD55)			P31151	S100 calcium binding protein A7(S100A7)	RG	Homo sapiens			P69905	hemoglobin subunit alpha 1(HBA1)											cell adhesion molecule binding	18	4.3	2.7e-14	7.5e-12	Q13477	mucosal vascular addressin cell adhesion molecule 1(MADCAM1)				extracellular space	129
	Phagosome	13	3.1	0.0022	0.039	K7EKE8	nectin cell adhesion molecule 2(NECTIN2)	RG	Homo sapiens		signal transduction	53	10.9	0.00045	0.019	Q9Y624	F11 receptor(F11R)			P03950	angiogenin(ANG)	RG	Homo sapiens			P01591	joining chain of multimeric IgA and IgM(JCHAIN)											heparin binding	22	5.3	1.1e-10	2.1e-08	Q68D85	natural killer cell cytotoxicity receptor 3 ligand 1(NCR3LG1)				extracellular region	101
	Viral carcinogenesis	14	3.4	0.011	0.15	P15151	poliovirus receptor(PVR)	RG	Homo sapiens		barbed-end actin filament capping	5	1	0.00047	0.02	P0DMV8	heat shock protein family A (Hsp70) member 1A(HSPA1A)			P52907	capping actin protein of muscle Z-line alpha subunit 1(CAPZA1)	RG	Homo sapiens			P78380	oxidized low density lipoprotein receptor 1(OLR1)											receptor binding	31	7.5	7.3e-10	1e-07	A0A087WV17	osteoclast associated, immunoglobulin-like receptor(OSCAR)				extracellular matrix	43
CC						UNIPROT_ACCESSION	GENE NAME	Related Genes	Species		homophilic cell adhesion via plasma membrane adhesion molecules	14	2.9	0.00048	0.02	P05556	integrin subunit beta 1(ITGB1)			P47755	capping actin protein of muscle Z-line alpha subunit 2(CAPZA2)	RG	Homo sapiens			P50897	palmitoyl-protein thioesterase 1(PPT1)											serine-type endopeptidase activity	26	6.3	1.1e-09	1.2e-07	P15151	poliovirus receptor(PVR)				focal adhesion	44
UNIPROT_ACCESSION	GENE NAME	CC				P30530	AXL receptor tyrosine kinase(AXL)	RG	Homo sapiens		nuclear-transcribed mRNA catabolic process, nonsense-mediated decay	12	2.5	0.00048	0.02	P05362	intercellular adhesion molecule 1(ICAM1)			Q8IZZ5	coagulation factor XII(F12)	RG	Homo sapiens			Q92673	sortilin related receptor 1(SORL1)											protein homodimerization activity	46	11.1	1.5e-09	1.4e-07	P14151	selectin L(SELL)				cell-cell adherens junction	39
P17931	galectin 3(LGALS3)					Q14DL9	C-type lectin domain family 5 member A(CLEC5A)	RG	Homo sapiens		response to hydrogen peroxide	8	1.6	0.00049	0.02	P01130	low density lipoprotein receptor(LDLR)			P09603	colony stimulating factor 1(CSF1)	RG	Homo sapiens			UNIPROT_ACCESSION	GENE NAME	MF										receptor activity	22	5.3	3e-08	2.4e-06	P19320	vascular cell adhesion molecule 1(VCAM1)				cell surface	43
Q8TDQ0	hepatitis A virus cellular receptor 2(HAVCR2)					P08571	CD14 molecule(CD14)	RG	Homo sapiens		protein folding	15	3.1	0.00052	0.02	P11279	lysosomal associated membrane protein 1(LAMP1)			A0A140TA29	complement C4B (Chido blood group)(C4B)	RG	Homo sapiens			P30530	AXL receptor tyrosine kinase(AXL)											serine-type endopeptidase inhibitor activity	15	3.6	4.4e-08	3e-06	UNIPROT_ACCESSION	GENE NAME				external side of plasma membrane	27
P05362	intercellular adhesion molecule 1(ICAM1)					Q9UIB8	CD84 molecule(CD84)	RG	Homo sapiens		angiogenesis	17	3.5	0.00053	0.02	Q15223	nectin cell adhesion molecule 1(NECTIN1)			P13671	complement C6(C6)	RG	Homo sapiens			P15144	alanyl aminopeptidase, membrane(ANPEP)											integrin binding	15	3.6	1.2e-07	7.4e-06	P30530	AXL receptor tyrosine kinase(AXL)				plasma membrane	144
P35579	myosin heavy chain 9(MYH9)					P31151	S100 calcium binding protein A7(S100A7)	RG	Homo sapiens		cholesterol metabolic process	9	1.8	0.00058	0.022	K7EKE8	nectin cell adhesion molecule 2(NECTIN2)			P59665	defensin alpha 1(DEFA1)	RG	Homo sapiens			P17927	complement C3b/C4b receptor 1 (Knops blood group)(CR1)											endopeptidase inhibitor activity	10	2.4	2.3e-07	1.3e-05	Q9BXN2	C-type lectin domain family 7 member A(CLEC7A)				lysosomal lumen	17
Q12913	protein tyrosine phosphatase, receptor type J(PTPRJ)					P05067	amyloid beta precursor protein(APP)	RG	Homo sapiens		positive regulation of exosomal secretion	5	1	0.00063	0.024	P13591	neural cell adhesion molecule 1(NCAM1)			P02671	fibrinogen alpha chain(FGA)	RG	Homo sapiens			P0DMV8	heat shock protein family A (Hsp70) member 1A(HSPA1A)											cadherin binding involved in cell-cell adhesion	24	5.8	2.6e-07	1.3e-05	P08174	CD55 molecule (Cromer blood group)(CD55)				blood microparticle	21
UNIPROT_ACCESSION	GENE NAME					P03950	angiogenin(ANG)	RG	Homo sapiens		positive regulation of cell migration	15	3.1	0.00065	0.024	P08865	ribosomal protein SA(RPSA)			P02675	fibrinogen beta chain(FGB)	RG	Homo sapiens			Q12794	hyaluronoglucosaminidase 1(HYAL1)											protein binding	251	60.5	3e-07	1.4e-05	Q9UIB8	CD84 molecule(CD84)				myelin sheath	21
P01871	immunoglobulin heavy constant mu(IGHM)					P04083	annexin A1(ANXA1)	RG	Homo sapiens		cellular oxidant detoxification	9	1.8	0.0007	0.026	P29508	serpin family B member 3(SERPINB3)			Q8TDQ0	hepatitis A virus cellular receptor 2(HAVCR2)	RG	Homo sapiens			P05362	intercellular adhesion molecule 1(ICAM1)											carbohydrate binding	18	4.3	2.9e-06	0.00012	P31151	S100 calcium binding protein A7(S100A7)				melanosome	17
P01591	joining chain of multimeric IgA and IgM(JCHAIN)					P47755	capping actin protein of muscle Z-line alpha subunit 2(CAPZA2)	RG	Homo sapiens		retina homeostasis	7	1.4	0.00077	0.028	UNIPROT_ACCESSION	GENE NAME			P01861	immunoglobulin heavy constant gamma 4 (G4m marker)(IGHG4)	RG	Homo sapiens			Q15223	nectin cell adhesion molecule 1(NECTIN1)											calcium-dependent protein binding	10	2.4	6.3e-06	0.00025	P05109	S100 calcium binding protein A8(S100A8)				membrane raft	23
UNIPROT_ACCESSION	GENE NAME					P09603	colony stimulating factor 1(CSF1)	RG	Homo sapiens		defense response to Gram-negative bacterium	8	1.6	0.00079	0.028	P08571	CD14 molecule(CD14)			P01591	joining chain of multimeric IgA and IgM(JCHAIN)	RG	Homo sapiens			P08865	ribosomal protein SA(RPSA)											S100 protein binding	6	1.4	6.8e-06	0.00025	P06702	S100 calcium binding protein A9(S100A9)				membrane	89
P16070	CD44 molecule (Indian blood group)(CD44)					A0A140TA29	complement C4B (Chido blood group)(C4B)	RG	Homo sapiens		cell-matrix adhesion	10	2	0.00089	0.031	Q86VB7	CD163 molecule(CD163)			A6NI73	leukocyte immunoglobulin like receptor A5(LILRA5)	RG	Homo sapiens															cysteine-type endopeptidase inhibitor activity	8	1.9	9.9e-06	0.00034	P05067	amyloid beta precursor protein(APP)				vesicle	18
P04233	CD74 molecule(CD74)					P54108	cysteine rich secretory protein 3(CRISP3)	RG	Homo sapiens		establishment of protein localization to plasma membrane	7	1.4	0.001	0.035	O43866	CD5 molecule like(CD5L)			P80188	lipocalin 2(LCN2)	RG	Homo sapiens															protease binding	12	2.9	2e-05	0.00065	P03950	angiogenin(ANG)				perinuclear region of cytoplasm	36
KEGG						P59665	defensin alpha 1(DEFA1)	RG	Homo sapiens		high-density lipoprotein particle assembly	4	0.8	0.0011	0.037	Q07954	LDL receptor related protein 1(LRP1)			O75594	peptidoglycan recognition protein 1(PGLYRP1)	RG	Homo sapiens															peptidase activity	10	2.4	0.00022	0.0064	P04083	annexin A1(ANXA1)				platelet alpha granule lumen	11
UNIPROT_ACCESSION	GENE NAME	KEGG				P17931	galectin 3(LGALS3)	RG	Homo sapiens		glycosaminoglycan metabolic process	6	1.2	0.0011	0.037	P02760	alpha-1-microglobulin/bikunin precursor(AMBP)			Q96PD5	peptidoglycan recognition protein 2(PGLYRP2)	RG	Homo sapiens															fibronectin binding	6	1.4	0.00027	0.0075	P01258	calcitonin related polypeptide alpha(CALCA)				integral component of plasma membrane	58
P08571	CD14 molecule(CD14)					Q8TDQ0	hepatitis A virus cellular receptor 2(HAVCR2)	RG	Homo sapiens		endothelial cell migration	6	1.2	0.0011	0.037	P02647	apolipoprotein A1(APOA1)			F5H265	ubiquitin C(UBC)	RG	Homo sapiens															collagen binding	8	1.9	0.00043	0.011	P07333	colony stimulating factor 1 receptor(CSF1R)				proteinaceous extracellular matrix	19
P60709	actin beta(ACTB)					P01871	immunoglobulin heavy constant mu(IGHM)	RG	Homo sapiens		positive regulation of ERK1 and ERK2 cascade	14	2.9	0.0012	0.041	P02649	apolipoprotein E(APOE)			UNIPROT_ACCESSION	GENE NAME	Related Genes	Species															serine-type peptidase activity	8	1.9	0.00058	0.014	P09603	colony stimulating factor 1(CSF1)				cytosol	103
O15144	actin related protein 2/3 complex subunit 2(ARPC2)					P01591	joining chain of multimeric IgA and IgM(JCHAIN)	RG	Homo sapiens		response to peptide hormone	7	1.4	0.0013	0.042	P07307	asialoglycoprotein receptor 2(ASGR2)			P02765	alpha 2-HS glycoprotein(AHSG)	RG	Homo sapiens															insulin-like growth factor binding	5	1.2	0.00064	0.015	Q9NZP8	complement C1r subcomponent like(C1RL)				basement membrane	10
O15145	actin related protein 2/3 complex subunit 3(ARPC3)					A6NI73	leukocyte immunoglobulin like receptor A5(LILRA5)	RG	Homo sapiens		cell redox homeostasis	9	1.8	0.0013	0.042	Q00610	clathrin heavy chain(CLTC)			P00738	haptoglobin(HP)	RG	Homo sapiens															identical protein binding	32	7.7	0.0011	0.026	P59665	defensin alpha 1(DEFA1)				extracellular vesicle	8
P60953	cell division cycle 42(CDC42)					P80188	lipocalin 2(LCN2)	RG	Homo sapiens		reverse cholesterol transport	5	1	0.0013	0.042	Q5KU26	collectin subfamily member 12(COLEC12)			Q14624	inter-alpha-trypsin inhibitor heavy chain family member 4(ITIH4)	RG	Homo sapiens															phosphatidylcholine binding	5	1.2	0.0017	0.037	P02675	fibrinogen beta chain(FGB)				basolateral plasma membrane	14
Q14247	cortactin(CTTN)					O75594	peptidoglycan recognition protein 1(PGLYRP1)	RG	Homo sapiens		viral life cycle	6	1.2	0.0015	0.047	Q9UJU6	drebrin like(DBNL)			P02763	orosomucoid 1(ORM1)	RG	Homo sapiens															RAGE receptor binding	4	1	0.0017	0.037	P17931	galectin 3(LGALS3)				anchored component of membrane	11
P61586	ras homolog family member A(RHOA)					Q96PD5	peptidoglycan recognition protein 2(PGLYRP2)	RG	Homo sapiens		plasminogen activation	4	0.8	0.0016	0.049	Q13822	ectonucleotide pyrophosphatase/phosphodiesterase 2(ENPP2)			P01009	serpin family A member 1(SERPINA1)	RG	Homo sapiens															Complement and coagulation cascades	16	3.9	7.6e-10	1.6e-07	Q8TDQ0	hepatitis A virus cellular receptor 2(HAVCR2)				cornified envelope	7
Q71U36	tubulin alpha 1a(TUBA1A)					P03973	secretory leukocyte peptidase inhibitor(SLPI)	RG	Homo sapiens		MF					P00738	haptoglobin(HP)			P01011	serpin family A member 3(SERPINA3)	RG	Homo sapiens															Cell adhesion molecules (CAMs)	21	5.1	3.6e-09	3.7e-07	P01860	immunoglobulin heavy constant gamma 3 (G3m marker)(IGHG3)				cytoplasm	140
P68371	tubulin beta 4B class IVb(TUBB4B)					F5H265	ubiquitin C(UBC)	RG	Homo sapiens		cadherin binding involved in cell-cell adhesion	56	11.5	1.3e-30	9e-28	P07900	heat shock protein 90 alpha family class A member 1(HSP90AA1)			P35542	serum amyloid A4, constitutive(SAA4)	RG	Homo sapiens															Glycolysis / Gluconeogenesis	11	2.7	2e-05	0.0014	P01861	immunoglobulin heavy constant gamma 4 (G4m marker)(IGHG4)				Flemming body	4
UNIPROT_ACCESSION	GENE NAME					UNIPROT_ACCESSION	GENE NAME	Related Genes	Species		calcium ion binding	64	13.1	1.4e-16	4.8e-14	P14625	heat shock protein 90 beta family member 1(HSP90B1)			UNIPROT_ACCESSION	GENE NAME	Related Genes	Species															ECM-receptor interaction	11	2.7	0.0002	0.01	P01591	joining chain of multimeric IgA and IgM(JCHAIN)				microvillus membrane	5
P61204	ADP ribosylation factor 3(ARF3)					P30530	AXL receptor tyrosine kinase(AXL)	RG	Homo sapiens		serine-type endopeptidase inhibitor activity	20	4.1	1.4e-11	3.3e-09	P69905	hemoglobin subunit alpha 1(HBA1)			Q9UIB8	CD84 molecule(CD84)	RG	Homo sapiens															Carbon metabolism	12	2.9	0.00041	0.017	P80188	lipocalin 2(LCN2)				ruffle	9
Q9H223	EH domain containing 4(EHD4)					P48061	C-X-C motif chemokine ligand 12(CXCL12)	RG	Homo sapiens		protein binding	309	63.3	1.1e-10	1.9e-08	P68871	hemoglobin subunit beta(HBB)			Q96FW1	OTU deubiquitinase, ubiquitin aldehyde binding 1(OTUB1)	RG	Homo sapiens															Lysosome	12	2.9	0.00074	0.026	Q96PD5	peptidoglycan recognition protein 2(PGLYRP2)				Golgi lumen	9
P53990	IST1, ESCRT-III associated factor(IST1)					P08571	CD14 molecule(CD14)	RG	Homo sapiens		cell adhesion molecule binding	15	3.1	9.8e-10	1.4e-07	P01130	low density lipoprotein receptor(LDLR)			Q7Z7D3	V-set domain containing T cell activation inhibitor 1(VTCN1)	RG	Homo sapiens																				Q9H1E1	ribonuclease A family member 7(RNASE7)				cell-cell junction	12
P51149	RAB7A, member RAS oncogene family(RAB7A)					Q9Y624	F11 receptor(F11R)	RG	Homo sapiens		protease binding	18	3.7	2e-09	2.3e-07	P50897	palmitoyl-protein thioesterase 1(PPT1)			P07711	cathepsin L(CTSL)	RG	Homo sapiens																				O00241	signal regulatory protein beta 1(SIRPB1)				apical plasma membrane	16
Q9UK41	VPS28, ESCRT-I subunit(VPS28)					P10721	KIT proto-oncogene receptor tyrosine kinase(KIT)	RG	Homo sapiens		protein homodimerization activity	49	10	1.9e-08	1.9e-06	UNIPROT_ACCESSION	GENE NAME			Q9UJU6	drebrin like(DBNL)	RG	Homo sapiens																				Q86XR7	toll like receptor adaptor molecule 2(TICAM2)				uropod	4
O15144	actin related protein 2/3 complex subunit 2(ARPC2)					P04083	annexin A1(ANXA1)	RG	Homo sapiens		virus receptor activity	14	2.9	4.8e-08	4.1e-06	P30530	AXL receptor tyrosine kinase(AXL)			P02671	fibrinogen alpha chain(FGA)	RG	Homo sapiens																				UNIPROT_ACCESSION	GENE NAME				desmosome	5
O15145	actin related protein 2/3 complex subunit 3(ARPC3)					P09603	colony stimulating factor 1(CSF1)	RG	Homo sapiens		endopeptidase inhibitor activity	11	2.3	8.9e-08	6.8e-06	P48061	C-X-C motif chemokine ligand 12(CXCL12)			P02675	fibrinogen beta chain(FGB)	RG	Homo sapiens																				O43633	charged multivesicular body protein 2A(CHMP2A)				ruffle membrane	8
P47755	capping actin protein of muscle Z-line alpha subunit 2(CAPZA2)					P01024	complement C3(C3)	RG	Homo sapiens		heparin binding	19	3.9	4.2e-07	2.9e-05	Q9BXN2	C-type lectin domain family 7 member A(CLEC7A)			Q8TDQ0	hepatitis A virus cellular receptor 2(HAVCR2)	RG	Homo sapiens																				Q9H444	charged multivesicular body protein 4B(CHMP4B)				endosome	13
P60953	cell division cycle 42(CDC42)					A0A140TA29	complement C4B (Chido blood group)(C4B)	RG	Homo sapiens		glycoprotein binding	12	2.5	1.4e-06	8.7e-05	P08571	CD14 molecule(CD14)			O75144	inducible T-cell costimulator ligand(ICOSLG)	RG	Homo sapiens																				Q99816	tumor susceptibility 101(TSG101)				lysosome	13
Q9H444	charged multivesicular body protein 4B(CHMP4B)					P01031	complement C5(C5)	RG	Homo sapiens		carbohydrate binding	20	4.1	2e-06	0.00011	P26842	CD27 molecule(CD27)			P01591	joining chain of multimeric IgA and IgM(JCHAIN)	RG	Homo sapiens																				Q9UN37	vacuolar protein sorting 4 homolog A(VPS4A)				secretory granule	7
Q00610	clathrin heavy chain(CLTC)					Q16610	extracellular matrix protein 1(ECM1)	RG	Homo sapiens		serine-type endopeptidase activity	23	4.7	2.3e-06	0.00012	O43866	CD5 molecule like(CD5L)			Q6GTX8	leukocyte associated immunoglobulin like receptor 1(LAIR1)	RG	Homo sapiens																				O75351	vacuolar protein sorting 4 homolog B(VPS4B)				apical part of cell	7
P21802	fibroblast growth factor receptor 2(FGFR2)					Q8TDQ0	hepatitis A virus cellular receptor 2(HAVCR2)	RG	Homo sapiens		poly(A) RNA binding	59	12.1	2.7e-06	0.00013	Q9Y624	F11 receptor(F11R)			UNIPROT_ACCESSION	GENE NAME	Related Genes	Species																				UNIPROT_ACCESSION	GENE NAME				late endosome membrane	8
P11142	heat shock protein family A (Hsp70) member 8(HSPA8)					Q12794	hyaluronoglucosaminidase 1(HYAL1)	RG	Homo sapiens		calcium-dependent protein binding	11	2.3	3.5e-06	0.00016	P05109	S100 calcium binding protein A8(S100A8)			P30530	AXL receptor tyrosine kinase(AXL)	RG	Homo sapiens																				O43633	charged multivesicular body protein 2A(CHMP2A)				calcium ion binding	51
P01130	low density lipoprotein receptor(LDLR)					Q14116	interleukin 18(IL18)	RG	Homo sapiens		fibronectin binding	8	1.6	4.7e-06	0.0002	P06702	S100 calcium binding protein A9(S100A9)			P08571	CD14 molecule(CD14)	RG	Homo sapiens																				Q9H444	charged multivesicular body protein 4B(CHMP4B)				cadherin binding involved in cell-cell adhesion	32
Q96EY5	multivesicular body subunit 12A(MVB12A)					P61626	lysozyme(LYZ)	RG	Homo sapiens		NAD binding	9	1.8	7.1e-06	0.00029	O14798	TNF receptor superfamily member 10c(TNFRSF10C)			P10721	KIT proto-oncogene receptor tyrosine kinase(KIT)	RG	Homo sapiens																				Q96EY5	multivesicular body subunit 12A(MVB12A)				protease binding	16
P16234	platelet derived growth factor receptor alpha(PDGFRA)					P02763	orosomucoid 1(ORM1)	RG	Homo sapiens		phosphatidylcholine-sterol O-acyltransferase activator activity	5	1	8e-06	0.00031	P20333	TNF receptor superfamily member 1B(TNFRSF1B)			P09603	colony stimulating factor 1(CSF1)	RG	Homo sapiens																				Q99816	tumor susceptibility 101(TSG101)				cell adhesion molecule binding	13
P61586	ras homolog family member A(RHOA)					P78380	oxidized low density lipoprotein receptor 1(OLR1)	RG	Homo sapiens		extracellular matrix structural constituent	11	2.3	1.3e-05	0.00049	P04083	annexin A1(ANXA1)			P01024	complement C3(C3)	RG	Homo sapiens																				Q9UN37	vacuolar protein sorting 4 homolog A(VPS4A)				integrin binding	16
Q99816	tumor susceptibility 101(TSG101)					P10451	secreted phosphoprotein 1(SPP1)	RG	Homo sapiens		receptor binding	26	5.3	1.5e-05	0.00053	O75882	attractin(ATRN)			A0A140TA29	complement C4B (Chido blood group)(C4B)	RG	Homo sapiens																				O75351	vacuolar protein sorting 4 homolog B(VPS4B)				heparin binding	18
Q9UN37	vacuolar protein sorting 4 homolog A(VPS4A)					P13521	secretogranin II(SCG2)	RG	Homo sapiens		protein domain specific binding	19	3.9	1.8e-05	0.00059	P20160	azurocidin 1(AZU1)			P01031	complement C5(C5)	RG	Homo sapiens																				UNIPROT_ACCESSION	GENE NAME				serine-type endopeptidase inhibitor activity	14
UNIPROT_ACCESSION	GENE NAME					P01011	serpin family A member 3(SERPINA3)	RG	Homo sapiens		peptidase activity	12	2.5	3.5e-05	0.0011	P01258	calcitonin related polypeptide alpha(CALCA)			Q16610	extracellular matrix protein 1(ECM1)	RG	Homo sapiens																				P53990	IST1, ESCRT-III associated factor(IST1)				protein homodimerization activity	39
P48061	C-X-C motif chemokine ligand 12(CXCL12)					P18827	syndecan 1(SDC1)	RG	Homo sapiens		aldo-keto reductase (NADP) activity	6	1.2	3.6e-05	0.0011	P07333	colony stimulating factor 1 receptor(CSF1R)			Q8TDQ0	hepatitis A virus cellular receptor 2(HAVCR2)	RG	Homo sapiens																				P62937	peptidylprolyl isomerase A(PPIA)				receptor activity	19
Q9Y624	F11 receptor(F11R)										unfolded protein binding	13	2.7	4.9e-05	0.0014	P09603	colony stimulating factor 1(CSF1)			Q08334	interleukin 10 receptor subunit beta(IL10RB)	RG	Homo sapiens																				Q9UN37	vacuolar protein sorting 4 homolog A(VPS4A)				protein binding	231
P62834	RAP1A, member of RAS oncogene family(RAP1A)										MHC class II protein complex binding	6	1.2	5.2e-05	0.0014	P01024	complement C3(C3)			Q14116	interleukin 18(IL18)	RG	Homo sapiens																				O75351	vacuolar protein sorting 4 homolog B(VPS4B)				NAD binding	9
P60709	actin beta(ACTB)										protein complex binding	18	3.7	5.6e-05	0.0015	P01031	complement C5(C5)			P61626	lysozyme(LYZ)	RG	Homo sapiens																				UNIPROT_ACCESSION	GENE NAME				S100 protein binding	6
Q4VAM3	actinin alpha 3 (gene/pseudogene)(ACTN3)										virion binding	5	1	0.0001	0.0026	Q16610	extracellular matrix protein 1(ECM1)			P02763	orosomucoid 1(ORM1)	RG	Homo sapiens																				P01258	calcitonin related polypeptide alpha(CALCA)				cysteine-type endopeptidase inhibitor activity	8
O43707	actinin alpha 4(ACTN4)										receptor activity	18	3.7	0.00011	0.0026	Q8TDQ0	hepatitis A virus cellular receptor 2(HAVCR2)			P78380	oxidized low density lipoprotein receptor 1(OLR1)	RG	Homo sapiens																				P15311	ezrin(EZR)				MHC class II protein complex binding	6
P60953	cell division cycle 42(CDC42)										integrin binding	12	2.5	0.00014	0.0034	Q08334	interleukin 10 receptor subunit beta(IL10RB)			Q99969	retinoic acid receptor responder 2(RARRES2)	RG	Homo sapiens																				P05362	intercellular adhesion molecule 1(ICAM1)				carbohydrate binding	16
Q96AP7	endothelial cell adhesion molecule(ESAM)										antioxidant activity	6	1.2	0.00017	0.0037	Q14116	interleukin 18(IL18)			P10451	secreted phosphoprotein 1(SPP1)	RG	Homo sapiens																				P26038	moesin(MSN)				receptor binding	22
P05362	intercellular adhesion molecule 1(ICAM1)										structural molecule activity	19	3.9	0.00017	0.0037	P61626	lysozyme(LYZ)			P01011	serpin family A member 3(SERPINA3)	RG	Homo sapiens																				P07911	uromodulin(UMOD)				calcium-dependent protein binding	9
P26038	moesin(MSN)										actin filament binding	13	2.7	0.00028	0.006	P08138	nerve growth factor receptor(NGFR)			P18827	syndecan 1(SDC1)	RG	Homo sapiens																				P19320	vascular cell adhesion molecule 1(VCAM1)				protein domain specific binding	16
O14950	myosin light chain 12A(MYL12A)										lipase inhibitor activity	4	0.8	0.00039	0.0081	P30044	peroxiredoxin 5(PRDX5)																										NIPROT_ACCESSION	GENE NAME				hyaluronic acid binding	6
P61586	ras homolog family member A(RHOA)										laminin binding	6	1.2	0.00051	0.01	P10451	secreted phosphoprotein 1(SPP1)																										Q86VB7	CD163 molecule(CD163)				serine-type endopeptidase activity	17
UNIPROT_ACCESSION	GENE NAME										identical protein binding	37	7.6	0.00081	0.016	P18827	syndecan 1(SDC1)																										P02765	alpha 2-HS glycoprotein(AHSG)				endopeptidase inhibitor activity	7
Q4VAM3	actinin alpha 3 (gene/pseudogene)(ACTN3)										cholesterol binding	7	1.4	0.00082	0.016	UNIPROT_ACCESSION	GENE NAME																										P00734	coagulation factor II, thrombin(F2)				fibronectin binding	6
O43707	actinin alpha 4(ACTN4)										lipid binding	13	2.7	0.00094	0.018	Q86VB7	CD163 molecule(CD163)																										P02763	orosomucoid 1(ORM1)				identical protein binding	31
P60953	cell division cycle 42(CDC42)										heparan sulfate proteoglycan binding	5	1	0.0013	0.023	P02743	amyloid P component, serum(APCS)																										P19652	orosomucoid 2(ORM2)				antioxidant activity	5
P01024	complement C3(C3)										MHC class I protein binding	5	1	0.0016	0.027	P00734	coagulation factor II, thrombin(F2)																										O15162	phospholipid scramblase 1(PLSCR1)				phospholipase inhibitor activity	4
P05981	hepsin(HPN)										fatty acid binding	5	1	0.0016	0.027	P00738	haptoglobin(HP)																										P08697	serpin family F member 2(SERPINF2)				RAGE receptor binding	4
P61978	heterogeneous nuclear ribonucleoprotein K(HNRNPK)										alpha-catenin binding	4	0.8	0.0021	0.035	P18510	interleukin 1 receptor antagonist(IL1RN)																										UNIPROT_ACCESSION	GENE NAME				tumor necrosis factor-activated receptor activity	5
Q99880	histone cluster 1 H2B family member l(HIST1H2BL)										enzyme binding	20	4.1	0.0022	0.035	P19652	orosomucoid 2(ORM2)																										Q5ZPR3	CD276 molecule(CD276)				laminin binding	5
P62805	histone cluster 1 H4 family member i(HIST1H4I)										protein kinase C inhibitor activity	3	0.6	0.0022	0.035	P01009	serpin family A member 1(SERPINA1)																										P04083	annexin A1(ANXA1)				ATPase activity, coupled	4
P40189	interleukin 6 signal transducer(IL6ST)										high-density lipoprotein particle receptor binding	3	0.6	0.0022	0.035	P08697	serpin family F member 2(SERPINF2)																										P98172	ephrin B1(EFNB1)				GTPase binding	5
P61586	ras homolog family member A(RHOA)										glutathione transferase activity	6	1.2	0.0025	0.038	P35542	serum amyloid A4, constitutive(SAA4)																										Q8TDQ0	hepatitis A virus cellular receptor 2(HAVCR2)				unfolded protein binding	9
P31946	tyrosine 3-monooxygenase/tryptophan 5-monooxygenase activation protein beta(YWHAB)										RAGE receptor binding	4	0.8	0.0029	0.043	UNIPROT_ACCESSION	GENE NAME																										P40189	interleukin 6 signal transducer(IL6ST)				glycoprotein binding	7
P62258	tyrosine 3-monooxygenase/tryptophan 5-monooxygenase activation protein epsilon(YWHAE)										hyaluronic acid binding	5	1	0.0033	0.045	P05067	amyloid beta precursor protein(APP)																										Q9BQ51	programmed cell death 1 ligand 2(PDCD1LG2)				nucleoside binding	3
P61981	tyrosine 3-monooxygenase/tryptophan 5-monooxygenase activation protein gamma(YWHAG)										phosphatidylcholine binding	5	1	0.0033	0.045	P01258	calcitonin related polypeptide alpha(CALCA)																										P00491	purine nucleoside phosphorylase(PNP)				extracellular matrix structural constituent	7
P63104	tyrosine 3-monooxygenase/tryptophan 5-monooxygenase activation protein zeta(YWHAZ)										cadherin binding	5	1	0.0033	0.045	P49913	cathelicidin antimicrobial peptide(CAMP)																										P19320	vascular cell adhesion molecule 1(VCAM1)				peptidase activity	8
	UNIPROT_ACCESSION	GENE NAME	MF								structural constituent of cytoskeleton	10	2	0.0033	0.045	P59665	defensin alpha 1(DEFA1)																										UNIPROT_ACCESSION	GENE NAME				Cell adhesion molecules (CAMs)	19
	P30530	AXL receptor tyrosine kinase(AXL)									extracellular exosome	397	81.4	1.4e-239	6.1e-237	P02788	lactotransferrin(LTF)																										P04216	Thy-1 cell surface antigen(THY1)				Carbon metabolism	17
	Q6UXB4	C-type lectin domain family 4 member G(CLEC4G)									extracellular space	151	30.9	4.4e-55	9.4e-53	Q9H1E1	ribonuclease A family member 7(RNASE7)																										P15311	ezrin(EZR)				Glycolysis / Gluconeogenesis	13
	Q14DL9	C-type lectin domain family 5 member A(CLEC5A)									extracellular matrix	62	12.7	9.8e-37	1.4e-34	P03973	secretory leukocyte peptidase inhibitor(SLPI)																										P17931	galectin 3(LGALS3)				Biosynthesis of amino acids	11
	Q9Y624	F11 receptor(F11R)									cell-cell adherens junction	63	12.9	2e-35	2.1e-33	P04279	semenogelin I(SEMG1)																										P04156	prion protein(PRNP)				Leukocyte transendothelial migration	13
	Q12794	hyaluronoglucosaminidase 1(HYAL1)									extracellular region	136	27.9	3.6e-35	3.1e-33	UNIPROT_ACCESSION	GENE NAME																										Q12913	protein tyrosine phosphatase, receptor type J(PTPRJ)				Complement and coagulation cascades	10
	P05362	intercellular adhesion molecule 1(ICAM1)									focal adhesion	68	13.9	4.5e-35	3.3e-33	Q07020	ribosomal protein L18(RPL18)																										UNIPROT_ACCESSION	GENE NAME				Cysteine and methionine metabolism	7
	P01130	low density lipoprotein receptor(LDLR)									myelin sheath	32	6.6	5.3e-19	3.3e-17	P46776	ribosomal protein L27a(RPL27A)																										P30530	AXL receptor tyrosine kinase(AXL)				ECM-receptor interaction	10
	Q15223	nectin cell adhesion molecule 1(NECTIN1)									blood microparticle	31	6.4	5.2e-18	2.8e-16	P39023	ribosomal protein L3(RPL3)																										P08174	CD55 molecule (Cromer blood group)(CD55)				Pyruvate metabolism	7
	K7EKE8	nectin cell adhesion molecule 2(NECTIN2)									membrane	125	25.6	7e-17	3.3e-15	P46777	ribosomal protein L5(RPL5)																										Q92956	TNF receptor superfamily member 14(TNFRSF14)				Pentose phosphate pathway	6
	P15151	poliovirus receptor(PVR)									melanosome	25	5.1	1.3e-16	5.7e-15	P62249	ribosomal protein S16(RPS16)																										P05362	intercellular adhesion molecule 1(ICAM1)				Fructose and mannose metabolism	6
	UNIPROT_ACCESSION	GENE NAME									cytosol	159	32.6	8.5e-15	3.3e-13	P62269	ribosomal protein S18(RPS18)																										Q15223	nectin cell adhesion molecule 1(NECTIN1)				Glycolysis Pathway	6
	P14625	heat shock protein 90 beta family member 1(HSP90B1)									cell surface	47	9.6	3.9e-12	1.4e-10	P62266	ribosomal protein S23(RPS23)																										Q96NY8	nectin cell adhesion molecule 4(NECTIN4)				Downregulated of MTA-3 in ER-negative Breast Tumors	6
	Q15223	nectin cell adhesion molecule 1(NECTIN1)									plasma membrane	176	36.1	6.6e-12	2.2e-10	P23396	ribosomal protein S3(RPS3)																										P13591	neural cell adhesion molecule 1(NCAM1)				Neutrophil and Its Surface Molecules	4
	Q99816	tumor susceptibility 101(TSG101)									extracellular vesicle	14	2.9	4.1e-10	1.3e-08	P62701	ribosomal protein S4, X-linked(RPS4X)																										P15151	poliovirus receptor(PVR)				Cells and Molecules involved in local acute inflammatory response	5
											external side of plasma membrane	25	5.1	2.7e-09	7.9e-08	P62241	ribosomal protein S8(RPS8)																										P29508	serpin family B member 3(SERPINB3)				uCalpain and friends in Cell spread	5
											lysosomal lumen	16	3.3	6.2e-09	1.7e-07	P08865	ribosomal protein SA(RPSA)																										UNIPROT_ACCESSION	GENE NAME				Adhesion and Diapedesis of Granulocytes	4
											membrane raft	23	4.7	3.4e-08	8.6e-07	P05387	ribosomal protein lateral stalk subunit P2(RPLP2)																										O43633	charged multivesicular body protein 2A(CHMP2A)				Corticosteroids and cardioprotection	4
											platelet alpha granule lumen	12	2.5	1.8e-07	4.2e-06	UNIPROT_ACCESSION	GENE NAME																										Q9H444	charged multivesicular body protein 4B(CHMP4B)				Bioactive Peptide Induced Signaling Pathway	5
											cell-cell junction	19	3.9	8.1e-07	1.8e-05	P31151	S100 calcium binding protein A7(S100A7)																										P62937	peptidylprolyl isomerase A(PPIA)				UNIPROT_ACCESSION	GENE NAME
											basement membrane	13	2.7	1.1e-06	2.4e-05	P05067	amyloid beta precursor protein(APP)																										Q99816	tumor susceptibility 101(TSG101)				P16070	CD44 molecule (Indian blood group)(CD44)
											actin cytoskeleton	21	4.3	1.6e-06	3.3e-05	P20160	azurocidin 1(AZU1)																										Q9UN37	vacuolar protein sorting 4 homolog A(VPS4A)				P05362	intercellular adhesion molecule 1(ICAM1)
											endocytic vesicle lumen	7	1.4	2.2e-06	4.3e-05	P01258	calcitonin related polypeptide alpha(CALCA)																										O75351	vacuolar protein sorting 4 homolog B(VPS4B)				P16284	platelet and endothelial cell adhesion molecule 1(PECAM1)
											endoplasmic reticulum lumen	19	3.9	4e-06	7.4e-05	P49913	cathelicidin antimicrobial peptide(CAMP)																										UNIPROT_ACCESSION	GENE NAME				P14151	selectin L(SELL)
											perinuclear region of cytoplasm	38	7.8	4.5e-06	8.1e-05	Q15485	ficolin 2(FCN2)																										Q92956	TNF receptor superfamily member 14(TNFRSF14)				UNIPROT_ACCESSION	GENE NAME
											membrane attack complex	5	1	1.6e-05	0.00028	P61626	lysozyme(LYZ)																										P05067	amyloid beta precursor protein(APP)				P10643	complement C7(C7)
											high-density lipoprotein particle	7	1.4	1.8e-05	0.0003	Q9H1E1	ribonuclease A family member 7(RNASE7)																										P03950	angiogenin(ANG)				P05556	integrin subunit beta 1(ITGB1)
											chylomicron	6	1.2	2.1e-05	0.00034	UNIPROT_ACCESSION	GENE NAME																										P01258	calcitonin related polypeptide alpha(CALCA)				P05362	intercellular adhesion molecule 1(ICAM1)
											cornified envelope	9	1.8	2.5e-05	0.00039	Q9UK41	VPS28, ESCRT-I subunit(VPS28)																										P59665	defensin alpha 1(DEFA1)				P01042	kininogen 1(KNG1)
											brush border	10	2	2.8e-05	0.00041	P62937	peptidylprolyl isomerase A(PPIA)																										Q8TDQ0	hepatitis A virus cellular receptor 2(HAVCR2)				P19320	vascular cell adhesion molecule 1(VCAM1)
											desmosome	7	1.4	3.1e-05	0.00044	Q8WUM4	programmed cell death 6 interacting protein(PDCD6IP)																										P61626	lysozyme(LYZ)				UNIPROT_ACCESSION	GENE NAME
											anchored component of membrane	13	2.7	4.8e-05	0.00067	Q99816	tumor susceptibility 101(TSG101)																										Q96PD5	peptidoglycan recognition protein 2(PGLYRP2)				P05362	intercellular adhesion molecule 1(ICAM1)
											fibrinogen complex	5	1	5.6e-05	0.00076	F5H265	ubiquitin C(UBC)																										Q9H1E1	ribonuclease A family member 7(RNASE7)				P13598	intercellular adhesion molecule 2(ICAM2)
											small ribosomal subunit	7	1.4	6.3e-05	0.00083	O75351	vacuolar protein sorting 4 homolog B(VPS4B)																										UNIPROT_ACCESSION	GENE NAME				P16284	platelet and endothelial cell adhesion molecule 1(PECAM1)
											very-low-density lipoprotein particle	6	1.2	0.00015	0.0018	UNIPROT_ACCESSION	GENE NAME																										P30530	AXL receptor tyrosine kinase(AXL)				P14151	selectin L(SELL)
											secretory granule	10	2	0.00015	0.0018	P30530	AXL receptor tyrosine kinase(AXL)																										P08174	CD55 molecule (Cromer blood group)(CD55)
											vesicle	13	2.7	0.00016	0.0019	Q6UXB4	C-type lectin domain family 4 member G(CLEC4G)																										Q92956	TNF receptor superfamily member 14(TNFRSF14)
											cortical cytoskeleton	6	1.2	0.00024	0.0028	P08174	CD55 molecule (Cromer blood group)(CD55)																										P05362	intercellular adhesion molecule 1(ICAM1)
											cytosolic small ribosomal subunit	8	1.6	0.00026	0.0029	Q9Y624	F11 receptor(F11R)																										Q15223	nectin cell adhesion molecule 1(NECTIN1)
											apical plasma membrane	20	4.1	0.00031	0.0035	P0DMV8	heat shock protein family A (Hsp70) member 1A(HSPA1A)																										Q96NY8	nectin cell adhesion molecule 4(NECTIN4)
											sarcolemma	10	2	0.00043	0.0046	P05556	integrin subunit beta 1(ITGB1)																										P13591	neural cell adhesion molecule 1(NCAM1)
											ruffle	10	2	0.00065	0.0069	P05362	intercellular adhesion molecule 1(ICAM1)																										P15151	poliovirus receptor(PVR)
											protein complex	24	4.9	0.00072	0.0074	P01130	low density lipoprotein receptor(LDLR)																										P29508	serpin family B member 3(SERPINB3)
											CC					P11279	lysosomal associated membrane protein 1(LAMP1)
											cytoplasm	172	35.2	0.00081	0.0081	Q15223	nectin cell adhesion molecule 1(NECTIN1)
											spherical high-density lipoprotein particle	4	0.8	0.00095	0.0093	K7EKE8	nectin cell adhesion molecule 2(NECTIN2)
											Golgi lumen	10	2	0.001	0.0097	P13591	neural cell adhesion molecule 1(NCAM1)
											intracellular ribonucleoprotein complex	12	2.5	0.001	0.0097	P08865	ribosomal protein SA(RPSA)
											endosome	16	3.3	0.0011	0.0097	P29508	serpin family B member 3(SERPINB3)
											integral component of plasma membrane	58	11.9	0.0011	0.0099	UNIPROT_ACCESSION	GENE NAME
											catenin complex	4	0.8	0.0014	0.012	P02743	amyloid P component, serum(APCS)
											cell cortex	11	2.3	0.0017	0.014	P14625	heat shock protein 90 beta family member 1(HSP90B1)
											immunological synapse	6	1.2	0.0019	0.016	Q15223	nectin cell adhesion molecule 1(NECTIN1)
											COP9 signalosome	6	1.2	0.0022	0.018	P62937	peptidylprolyl isomerase A(PPIA)
											proteinaceous extracellular matrix	17	3.5	0.0023	0.019	Q99816	tumor susceptibility 101(TSG101)
											Arp2/3 protein complex	4	0.8	0.0034	0.028	UNIPROT_ACCESSION	GENE NAME
											haptoglobin-hemoglobin complex	3	0.6	0.0041	0.032	P52565	Rho GDP dissociation inhibitor alpha(ARHGDIA)
											ribosome	12	2.5	0.005	0.038	P17931	galectin 3(LGALS3)
											cell	9	1.8	0.0052	0.04	Q8TDQ0	hepatitis A virus cellular receptor 2(HAVCR2)
											platelet alpha granule	4	0.8	0.0055	0.041	P05362	intercellular adhesion molecule 1(ICAM1)
											KEGG					P35579	myosin heavy chain 9(MYH9)
											Complement and coagulation cascades	23	4.7	8.2e-15	1.8e-12	Q8WUM4	programmed cell death 6 interacting protein(PDCD6IP)
											Cell adhesion molecules (CAMs)	21	4.3	7.5e-07	8.2e-05	UNIPROT_ACCESSION	GENE NAME
											Carbon metabolism	18	3.7	2.1e-06	0.00015	P38606	ATPase H+ transporting V1 subunit A(ATP6V1A)
											ECM-receptor interaction	14	2.9	3.6e-05	0.0019	P36543	ATPase H+ transporting V1 subunit E1(ATP6V1E1)
											Prion diseases	9	1.8	4.3e-05	0.0019	Q9BXN2	C-type lectin domain family 7 member A(CLEC7A)
											Amoebiasis	15	3.1	7.4e-05	0.0027	P08571	CD14 molecule(CD14)
											Biosynthesis of amino acids	12	2.5	0.00012	0.0037	P60709	actin beta(ACTB)
											Pathogenic Escherichia coli infection	9	1.8	0.00084	0.022	P27824	calnexin(CANX)
											Phagosome	16	3.3	0.00092	0.022	G3XAP6	cartilage oligomeric matrix protein(COMP)
											Legionellosis	9	1.8	0.0012	0.025	P07711	cathepsin L(CTSL)
											Glycolysis / Gluconeogenesis	10	2	0.0013	0.025	Q5KU26	collectin subfamily member 12(COLEC12)
											Adherens junction	10	2	0.0019	0.033	P01024	complement C3(C3)
											Biosynthesis of antibiotics	19	3.9	0.002	0.033	P05556	integrin subunit beta 1(ITGB1)
											PI3K-Akt signaling pathway	26	5.3	0.0027	0.042	P11279	lysosomal associated membrane protein 1(LAMP1)
											Malaria	8	1.6	0.0031	0.045	Q9UBG0	mannose receptor C type 2(MRC2)
											Endocytosis	19	3.9	0.0077	0.099	Q71U36	tubulin alpha 1a(TUBA1A)
											Antigen processing and presentation	9	1.8	0.011	0.13	P68371	tubulin beta 4B class IVb(TUBB4B)
																P07437	tubulin beta class I(TUBB)
											UNIPROT_ACCESSION	GENE NAME	Related Genes	Species
											P61204	ADP ribosylation factor 3(ARF3)	RG	Homo sapiens
											Q9H4M9	EH domain containing 1(EHD1)	RG	Homo sapiens
											P53990	IST1, ESCRT-III associated factor(IST1)	RG	Homo sapiens
											Q9UK41	VPS28, ESCRT-I subunit(VPS28)	RG	Homo sapiens
											O15144	actin related protein 2/3 complex subunit 2(ARPC2)	RG	Homo sapiens
											O15145	actin related protein 2/3 complex subunit 3(ARPC3)	RG	Homo sapiens
											P52907	capping actin protein of muscle Z-line alpha subunit 1(CAPZA1)	RG	Homo sapiens
											P47755	capping actin protein of muscle Z-line alpha subunit 2(CAPZA2)	RG	Homo sapiens
											Q00610	clathrin heavy chain(CLTC)	RG	Homo sapiens
											P21802	fibroblast growth factor receptor 2(FGFR2)	RG	Homo sapiens
											P0DMV8	heat shock protein family A (Hsp70) member 1A(HSPA1A)	RG	Homo sapiens
											P11142	heat shock protein family A (Hsp70) member 8(HSPA8)	RG	Homo sapiens
											P14784	interleukin 2 receptor subunit beta(IL2RB)	RG	Homo sapiens
											P01130	low density lipoprotein receptor(LDLR)	RG	Homo sapiens
											P16234	platelet derived growth factor receptor alpha(PDGFRA)	RG	Homo sapiens
											Q8WUM4	programmed cell death 6 interacting protein(PDCD6IP)	RG	Homo sapiens
											P36897	transforming growth factor beta receptor 1(TGFBR1)	RG	Homo sapiens
											Q99816	tumor susceptibility 101(TSG101)	RG	Homo sapiens
											O75351	vacuolar protein sorting 4 homolog B(VPS4B)	RG	Homo sapiens
											UNIPROT_ACCESSION	GENE NAME	Related Genes	Species
											P04233	CD74 molecule(CD74)	RG	Homo sapiens
											P13284	IFI30, lysosomal thiol reductase(IFI30)	RG	Homo sapiens
											P27824	calnexin(CANX)	RG	Homo sapiens
											P07711	cathepsin L(CTSL)	RG	Homo sapiens
											P07900	heat shock protein 90 alpha family class A member 1(HSP90AA1)	RG	Homo sapiens
											P08238	heat shock protein 90 alpha family class B member 1(HSP90AB1)	RG	Homo sapiens
											P0DMV8	heat shock protein family A (Hsp70) member 1A(HSPA1A)	RG	Homo sapiens
											P11142	heat shock protein family A (Hsp70) member 8(HSPA8)	RG	Homo sapiens
											P30101	protein disulfide isomerase family A member 3(PDIA3)	RG	Homo sapiens
[truncated: 23 more columns]

## Sheet: 3
1_3	GOTERM_BP_DIRECT					1_4	GOTERM_BP_DIRECT					1_5	GOTERM_BP_DIRECT					1_6	GOTERM_BP_DIRECT					3_4	GOTERM_BP_DIRECT					4_5	GOTERM_BP_DIRECT					5_6	GOTERM_BP_DIRECT
224	Term	Genes	Count%	P-Value	Benjamini	414	Term	Genes	Count%	P-Value	Benjamini	172	Term	Genes	Count%	P-Value	Benjamini	545	Term	Genes	Count%	P-Value	Benjamini	552	Term	Genes	Count%	P-Value	Benjamini	372	Term	Genes	Count%	P-Value	Benjamini	710	Term	Genes	Count%	P-Value	Benjamini
	cell-cell adhesion	31	15	1.5e-20	2.2e-17		platelet degranulation	25	6.9	7.7e-19	1.6e-15		cell-cell adhesion	17	10.7	2.4e-09	2.4e-06		cell-cell adhesion	57	11.9	6e-33	1.4e-29		cell-cell adhesion	46	9.1	1.1e-21	2.8e-18		platelet degranulation	26	7.8	4e-21	7.4e-18		cell-cell adhesion	70	11	9.2e-39	2.6e-35
	SRP-dependent cotranslational protein targeting to membrane	17	8.2	2.1e-14	1.5e-11		cell-cell adhesion	30	8.2	5.1e-13	5.1e-10		defense response to fungus	6	3.8	3.5e-06	0.0018		translational initiation	30	6.3	7.4e-18	9e-15		SRP-dependent cotranslational protein targeting to membrane	27	5.3	9.3e-19	1.2e-15		negative regulation of endopeptidase activity	24	7.2	5.4e-17	5e-14		nuclear-transcribed mRNA catabolic process, nonsense-mediated decay	37	5.8	1.7e-23	2.4e-20
	translational initiation	19	9.2	5.2e-14	2.3e-11		negative regulation of endopeptidase activity	21	5.8	7.3e-13	5.1e-10		epidermis development	8	5	1e-05	0.0028		nuclear-transcribed mRNA catabolic process, nonsense-mediated decay	28	5.9	1.6e-17	1.3e-14		nuclear-transcribed mRNA catabolic process, nonsense-mediated decay	29	5.7	4.7e-18	4e-15		extracellular matrix organization	21	6.3	9.1e-10	5.5e-07		translational initiation	39	6.1	3.2e-23	3e-20
	nuclear-transcribed mRNA catabolic process, nonsense-mediated decay	18	8.7	6.5e-14	2.3e-11		cell adhesion	37	10.2	8.4e-12	4.4e-09		movement of cell or subcellular component	8	5	1.1e-05	0.0028		SRP-dependent cotranslational protein targeting to membrane	24	5	7.9e-16	4.8e-13		viral transcription	27	5.3	1e-16	6.7e-14		response to reactive oxygen species	11	3.3	1.9e-09	8.7e-07		SRP-dependent cotranslational protein targeting to membrane	33	5.2	8.4e-23	5.8e-20
	viral transcription	17	8.2	3.7e-13	1e-10		movement of cell or subcellular component	15	4.1	2.6e-09	1.1e-06		keratinocyte differentiation	7	4.4	5.8e-05	0.0098		viral transcription	24	5	4.3e-14	2.1e-11		translational initiation	29	5.7	2.4e-16	1.2e-13		proteolysis	31	9.3	2.3e-08	8.4e-06		viral transcription	33	5.2	3.5e-20	1.9e-17
	translation	19	9.2	1.7e-09	3.9e-07		extracellular matrix organization	21	5.8	5.3e-09	1.8e-06		keratinization	6	3.8	6.5e-05	0.0098		platelet degranulation	23	4.8	6.6e-14	2.7e-11		negative regulation of endopeptidase activity	24	4.7	6.4e-13	2.8e-10		cell adhesion	28	8.4	1.8e-07	5.5e-05		translation	39	6.1	1.4e-13	6.2e-11
	rRNA processing	17	8.2	6.8e-09	1.4e-06		leukocyte migration	16	4.4	3.7e-08	1.1e-05		fructose metabolic process	4	2.5	7.8e-05	0.0098		translation	29	6.1	4.9e-10	1.7e-07		platelet degranulation	22	4.3	1.6e-12	5.8e-10		acute-phase response	9	2.7	5.3e-07	0.00014		platelet degranulation	24	3.8	2.3e-12	9.2e-10
	canonical glycolysis	8	3.9	1.8e-08	3.2e-06		extracellular matrix disassembly	13	3.6	5.2e-08	1.4e-05		peptide cross-linking	6	3.8	7.9e-05	0.0098		negative regulation of endopeptidase activity	20	4.2	9.3e-10	2.8e-07		response to reactive oxygen species	14	2.8	3.7e-11	1.1e-08		movement of cell or subcellular component	12	3.6	6.1e-07	0.00014		rRNA processing	34	5.3	2.7e-12	9.3e-10
	movement of cell or subcellular component	11	5.3	8.1e-08	1.3e-05		viral entry into host cell	13	3.6	9.4e-08	2.2e-05		chondroitin sulfate catabolic process	4	2.5	0.00023	0.026		protein folding	23	4.8	5.8e-09	1.6e-06		movement of cell or subcellular component	19	3.7	3.9e-11	1.1e-08		keratan sulfate catabolic process	6	1.8	1.6e-06	0.00033		cell adhesion	50	7.8	2.1e-11	6.4e-09
	glycolytic process	8	3.9	1.3e-07	1.9e-05		proteolysis	30	8.2	7.2e-07	0.00015		platelet aggregation	5	3.1	0.00047	0.046		canonical glycolysis	10	2.1	1.9e-08	4.5e-06		rRNA processing	28	5.5	1.4e-10	3.7e-08		peptide catabolic process	7	2.1	2.5e-06	0.00045		negative regulation of endopeptidase activity	24	3.8	7.8e-11	2.2e-08
	protein folding	14	6.8	2.8e-07	3.6e-05		single organismal cell-cell adhesion	13	3.6	1.3e-06	0.00024		extracellular matrix disassembly	6	3.8	0.00057	0.048		rRNA processing	24	5	3.1e-08	6.8e-06		cell adhesion	41	8.1	6.1e-10	1.4e-07		leukocyte migration	12	3.6	1.9e-05	0.0032		adherens junction organization	12	1.9	5.5e-08	1.4e-05
	protein stabilization	11	5.3	5.8e-06	0.00067		keratan sulfate catabolic process	6	1.6	2.7e-06	0.00047		gluconeogenesis	5	3.1	0.00061	0.048		movement of cell or subcellular component	15	3.1	9.7e-08	2e-05		translation	29	5.7	1.4e-09	2.9e-07		angiogenesis	16	4.8	2.2e-05	0.0034		movement of cell or subcellular component	17	2.7	8.2e-08	1.9e-05
	pentose-phosphate shunt	5	2.4	6.3e-06	0.00067		heterophilic cell-cell adhesion via plasma membrane cell adhesion molecules	9	2.5	8.2e-06	0.0013		cellular protein metabolic process	7	4.4	0.00064	0.048		gluconeogenesis	11	2.3	2.6e-07	4.9e-05		extracellular matrix organization	24	4.7	1.4e-08	2.7e-06		carbohydrate metabolic process	14	4.2	2.6e-05	0.0037		carbohydrate metabolic process	24	3.8	1.1e-07	2.3e-05
	response to reactive oxygen species	7	3.4	6.6e-06	0.00067		hyaluronan catabolic process	6	1.6	9.7e-06	0.0014		nucleosome assembly	7	4.4	0.00067	0.048		adherens junction organization	10	2.1	5.6e-07	9.8e-05		leukocyte migration	18	3.6	8.8e-08	1.6e-05		cell-cell adhesion	17	5.1	5.8e-05	0.0076		epithelial cell differentiation	15	2.4	2.1e-07	3.8e-05
	platelet aggregation	7	3.4	8.9e-06	0.00084		adherens junction organization	8	2.2	9.7e-06	0.0014		negative regulation of endopeptidase activity	7	4.4	0.00073	0.049		cell adhesion	34	7.1	6.3e-07	0.0001		single organismal cell-cell adhesion	16	3.2	2.2e-07	3.7e-05		retina homeostasis	7	2.1	9.5e-05	0.012		canonical glycolysis	10	1.6	2.1e-07	3.8e-05
	gluconeogenesis	7	3.4	1.4e-05	0.0012		glycosaminoglycan catabolic process	7	1.9	1.3e-05	0.0017		carbohydrate metabolic process	8	5	0.00093	0.058		positive regulation of protein localization to Cajal body	6	1.3	8.4e-07	0.00013		glycosaminoglycan catabolic process	9	1.8	4.7e-07	7.6e-05		glycosaminoglycan catabolic process	6	1.8	0.00011	0.012		gluconeogenesis	12	1.9	3.9e-07	6.7e-05
	platelet degranulation	9	4.3	3.4e-05	0.0029		response to reactive oxygen species	8	2.2	1.4e-05	0.0017		fructose 1,6-bisphosphate metabolic process	3	1.9	0.0016	0.093		positive regulation of substrate adhesion-dependent cell spreading	9	1.9	1.9e-06	0.00028		hydrogen peroxide catabolic process	8	1.6	9.4e-07	0.00014		platelet aggregation	7	2.1	0.00011	0.012		pentose-phosphate shunt	7	1.1	9.6e-07	0.00016
	cell redox homeostasis	8	3.9	3.9e-05	0.0031		retina homeostasis	8	2.2	1.7e-05	0.0019		proteolysis	13	8.2	0.0017	0.093		glycolytic process	9	1.9	3.2e-06	0.00043		proteolysis	36	7.1	1.6e-06	0.00022		collagen catabolic process	8	2.4	0.00019	0.02		heterophilic cell-cell adhesion via plasma membrane cell adhesion molecules	12	1.9	1.6e-06	0.00024
	positive regulation of protein localization to Cajal body	4	1.9	9.2e-05	0.0069		platelet aggregation	8	2.2	2e-05	0.0021		defense response to bacterium	7	4.4	0.0019	0.097		regulation of mRNA stability	14	2.9	5.4e-06	0.00069		extracellular matrix disassembly	13	2.6	1.8e-06	0.00025		proteolysis involved in cellular protein catabolic process	7	2.1	0.00027	0.026		protein folding	22	3.5	3e-06	0.00044
	plasminogen activation	4	1.9	0.00014	0.0097		negative regulation of interferon-gamma production	7	1.9	2e-05	0.0021		platelet degranulation	6	3.8	0.0022	0.11		response to reactive oxygen species	9	1.9	9.6e-06	0.0012		viral entry into host cell	13	2.6	3.2e-06	0.00041		cellular oxidant detoxification	8	2.4	0.00034	0.031		receptor-mediated endocytosis	22	3.5	5.1e-06	0.0007
	regulation of mRNA stability	8	3.9	0.00025	0.017		cellular protein metabolic process	12	3.3	3.6e-05	0.0036		negative regulation of apoptotic process	12	7.5	0.0025	0.12		hydrogen peroxide catabolic process	7	1.5	1.2e-05	0.0014		epithelial cell differentiation	12	2.4	5.1e-06	0.00063		complement activation, classical pathway	9	2.7	0.00056	0.045		regulation of mRNA stability	16	2.5	5.3e-06	0.0007
	response to endoplasmic reticulum stress	7	3.4	0.00028	0.018		innate immune response	24	6.6	3.7e-05	0.0036		actin filament organization	5	3.1	0.0038	0.17		platelet aggregation	9	1.9	1.4e-05	0.0016		canonical glycolysis	8	1.6	6.8e-06	0.0008		extracellular matrix disassembly	8	2.4	0.00056	0.045		homophilic cell adhesion via plasma membrane adhesion molecules	20	3.1	5.7e-06	0.00072
	protein folding in endoplasmic reticulum	4	1.9	0.00045	0.028		pentose-phosphate shunt	5	1.4	5.5e-05	0.005		leukocyte migration involved in inflammatory response	3	1.9	0.0041	0.17		receptor-mediated endocytosis	18	3.8	1.7e-05	0.0018		pentose-phosphate shunt	6	1.2	8.1e-06	0.00091		fibrinolysis	5	1.5	0.00057	0.045		negative regulation of apoptotic process	37	5.8	1.4e-05	0.0017
	ATP metabolic process	5	2.4	0.00056	0.03		regulation of immune system process	4	1.1	8.7e-05	0.0076		pentose-phosphate shunt	3	1.9	0.0041	0.17		protein stabilization	15	3.1	2.6e-05	0.0026		adherens junction organization	9	1.8	8.8e-06	0.00095		pentose-phosphate shunt	4	1.2	0.00097	0.074		glycolytic process	9	1.4	2.5e-05	0.0029
	positive regulation of substrate adhesion-dependent cell spreading	5	2.4	0.00056	0.03		homophilic cell adhesion via plasma membrane adhesion molecules	13	3.6	0.00012	0.01		muscle filament sliding	4	2.5	0.0046	0.18		positive regulation of telomerase RNA localization to Cajal body	6	1.3	3.8e-05	0.0037		response to ethanol	14	2.8	1.1e-05	0.0011		citrulline metabolic process	3	0.9	0.001	0.076		glycosaminoglycan catabolic process	8	1.3	3.2e-05	0.0035
	positive regulation of telomere maintenance via telomerase	5	2.4	0.00056	0.03		acute-phase response	7	1.9	0.00014	0.012		retina homeostasis	4	2.5	0.0053	0.2		positive regulation of establishment of protein localization to telomere	5	1	6.6e-05	0.0062		heterophilic cell-cell adhesion via plasma membrane cell adhesion molecules	10	2	1.2e-05	0.0012		response to cadmium ion	5	1.5	0.0011	0.08		extracellular matrix organization	21	3.3	3.8e-05	0.004
	barbed-end actin filament capping	4	1.9	0.00057	0.03		negative regulation of apoptotic process	23	6.3	0.00024	0.018		wound healing	5	3.1	0.0056	0.2		carbohydrate metabolic process	16	3.4	0.00011	0.0095		keratan sulfate catabolic process	6	1.2	1.4e-05	0.0013		positive regulation of nitric oxide biosynthetic process	6	1.8	0.0012	0.083		protein stabilization	17	2.7	4.1e-05	0.0042
	positive regulation of telomerase RNA localization to Cajal body	4	1.9	0.0007	0.036		antibacterial humoral response	7	1.9	0.00028	0.021		response to yeast	3	1.9	0.0057	0.2		pentose-phosphate shunt	5	1	0.00017	0.014		protein folding	18	3.6	2e-05	0.0019		innate immune response	19	5.7	0.0014	0.09		proteolysis	38	6	4.6e-05	0.0045
	blood coagulation, fibrin clot formation	3	1.4	0.00085	0.042		carbohydrate metabolic process	13	3.6	0.0003	0.021		morphogenesis of an epithelium	3	1.9	0.0066	0.23		blood coagulation	16	3.4	0.0002	0.016		negative regulation of apoptotic process	31	6.1	2.8e-05	0.0024		positive regulation of angiogenesis	9	2.7	0.0015	0.094		hydrogen peroxide catabolic process	7	1.1	6e-05	0.0058
	response to unfolded protein	5	2.4	0.0016	0.075		regulation of complement activation	6	1.6	0.00035	0.025		antibacterial humoral response	4	2.5	0.0069	0.23		positive regulation of telomere maintenance via telomerase	7	1.5	0.00022	0.017		Arp2/3 complex-mediated actin nucleation	7	1.4	2.9e-05	0.0025		response to insulin	7	2.1	0.0016	0.098		ephrin receptor signaling pathway	13	2	7e-05	0.0064
	hydrogen peroxide catabolic process	4	1.9	0.0017	0.077		organ regeneration	7	1.9	0.00041	0.028		hyaluronan catabolic process	3	1.9	0.0076	0.24		ATP metabolic process	7	1.5	0.00022	0.017		glycolytic process	8	1.6	4.6e-05	0.0038		epithelial cell differentiation	7	2.1	0.002	0.12		response to reactive oxygen species	9	1.4	7.2e-05	0.0064
	blood coagulation	9	4.3	0.0018	0.078		proteolysis involved in cellular protein catabolic process	7	1.9	0.00046	0.03		organ regeneration	4	2.5	0.0083	0.25		fibrinolysis	6	1.3	0.00023	0.017		proteolysis involved in cellular protein catabolic process	9	1.8	6.5e-05	0.0052		hyaluronan catabolic process	4	1.2	0.0025	0.14		extracellular matrix disassembly	12	1.9	0.0001	0.0086
	positive regulation of exocytosis	4	1.9	0.0019	0.081		lipoprotein biosynthetic process	4	1.1	0.00069	0.044		astrocyte development	3	1.9	0.0087	0.25		Wnt signaling pathway, planar cell polarity pathway	11	2.3	0.00023	0.017		cell redox homeostasis	11	2.2	7.5e-05	0.0059		negative regulation of apoptotic process	19	5.7	0.0025	0.14		platelet aggregation	9	1.4	0.0001	0.0087
	fibrinolysis	4	1.9	0.0019	0.081		defense response to Gram-negative bacterium	7	1.9	0.00096	0.059		negative regulation of growth of symbiont in host	3	1.9	0.0087	0.25		keratan sulfate catabolic process	5	1	0.00024	0.017		angiogenesis	19	3.7	9.5e-05	0.0072		blood coagulation	11	3.3	0.0026	0.14		peptide catabolic process	7	1.1	0.00011	0.0087
	regulation of cellular response to heat	6	2.9	0.0021	0.085		negative regulation of tumor necrosis factor production	6	1.6	0.0011	0.065		negative regulation of peptidase activity	3	1.9	0.0097	0.28		substantia nigra development	8	1.7	0.00038	0.026		retina homeostasis	8	1.6	0.00014	0.01		glucuronate catabolic process to xylulose 5-phosphate	3	0.9	0.0034	0.17		cell redox homeostasis	12	1.9	0.00011	0.0087
	positive regulation of ruffle assembly	3	1.4	0.0029	0.11		chaperone-mediated autophagy	3	0.8	0.0013	0.074		glutathione derivative biosynthetic process	3	1.9	0.016	0.44		single organismal cell-cell adhesion	11	2.3	0.0005	0.033		cellular protein metabolic process	13	2.6	0.00017	0.012		regulation of immune system process	3	0.9	0.0034	0.17		positive regulation of protein localization to Cajal body	5	0.8	0.00011	0.0087
	positive regulation of translation	5	2.4	0.0038	0.14		oligosaccharide catabolic process	4	1.1	0.0013	0.074		uropod organization	2	1.3	0.018	0.46		response to ethanol	11	2.3	0.00067	0.044		protein stabilization	14	2.8	0.00017	0.012		osteoblast differentiation	8	2.4	0.0035	0.17		positive regulation of establishment of protein localization to telomere	5	0.8	0.0002	0.015
	regulation of stress-activated MAPK cascade	3	1.4	0.0038	0.14		positive regulation of T cell proliferation	7	1.9	0.0015	0.084		neutrophil aggregation	2	1.3	0.018	0.46		tRNA aminoacylation for protein translation	7	1.5	0.00076	0.049		carbohydrate metabolic process	16	3.2	0.00017	0.012		defense response to Gram-negative bacterium	6	1.8	0.0037	0.18		negative regulation of peptidase activity	6	0.9	0.00028	0.021
	positive regulation of peptide hormone secretion	3	1.4	0.0038	0.14		response to ethanol	9	2.5	0.0016	0.085		triglyceride catabolic process	3	1.9	0.021	0.52		glutathione metabolic process	8	1.7	0.00087	0.054		establishment of protein localization to plasma membrane	8	1.6	0.00019	0.012		viral entry into host cell	7	2.1	0.004	0.18		fructose metabolic process	5	0.8	0.00032	0.023
	positive regulation of establishment of protein localization to telomere	3	1.4	0.0049	0.17		blood coagulation	12	3.3	0.0017	0.086		response to insulin	4	2.5	0.022	0.52		negative regulation of peptidase activity	5	1	0.001	0.063		regulation of complement activation	7	1.4	0.00019	0.012		glutathione metabolic process	6	1.8	0.004	0.18		proteolysis involved in cellular protein catabolic process	9	1.4	0.00033	0.023
	positive regulation of protein insertion into mitochondrial membrane involved in apoptotic signaling pathway	4	1.9	0.0055	0.19		positive regulation of cell migration	12	3.3	0.0017	0.086		canonical glycolysis	3	1.9	0.022	0.52		extracellular matrix disassembly	9	1.9	0.0012	0.071		regulation of mRNA stability	12	2.4	0.0002	0.013		aging	10	3	0.0041	0.18		substantia nigra development	9	1.4	0.00038	0.026
	positive regulation of smooth muscle cell proliferation	5	2.4	0.0059	0.2		long-chain fatty acid transport	4	1.1	0.0017	0.086		regulation of nitric-oxide synthase activity	3	1.9	0.022	0.52		cell redox homeostasis	9	1.9	0.0013	0.074		negative regulation of proteolysis	6	1.2	0.00028	0.017		positive regulation of MAPK cascade	7	2.1	0.0042	0.18		osteoblast differentiation	13	2	0.00044	0.029
	G2/M transition of mitotic cell cycle	7	3.4	0.0063	0.21		canonical glycolysis	5	1.4	0.0019	0.094		chemokine production	2	1.3	0.026	0.58		translational elongation	5	1	0.0013	0.074		glycosphingolipid metabolic process	8	1.6	0.00029	0.017		protein stabilization	9	2.7	0.0042	0.18		fructose catabolic process to hydroxyacetone phosphate and glyceraldehyde-3-phosphate	4	0.6	0.00047	0.029
	membrane organization	4	1.9	0.0066	0.21		defense response to Gram-positive bacterium	8	2.2	0.002	0.094		carbohydrate catabolic process	2	1.3	0.026	0.58		membrane organization	6	1.3	0.0017	0.096		positive regulation of smooth muscle cell proliferation	9	1.8	0.00033	0.019		blood coagulation, intrinsic pathway	4	1.2	0.0044	0.18		response to ethanol	13	2	0.00048	0.029
	cellular response to epidermal growth factor stimulus	4	1.9	0.0072	0.22		complement activation, alternative pathway	4	1.1	0.0022	0.1		citrulline metabolic process	2	1.3	0.026	0.58		organ regeneration	7	1.5	0.0018	0.098		positive regulation of T cell proliferation	9	1.8	0.00033	0.019		defense response to Gram-positive bacterium	7	2.1	0.0053	0.22		acute-phase response	8	1.3	0.00049	0.029
	positive regulation of heterotypic cell-cell adhesion	3	1.4	0.0074	0.22		protein stabilization	10	2.7	0.0022	0.1		positive regulation of intrinsic apoptotic signaling pathway	3	1.9	0.035	0.71		positive regulation of cell migration	14	2.9	0.0019	0.1		positive regulation of NIK/NF-kappaB signaling	5	1	0.00056	0.031		cellular response to lipopolysaccharide	8	2.4	0.0055	0.22		oligosaccharide catabolic process	5	0.8	0.00049	0.029
	positive regulation of tumor necrosis factor biosynthetic process	3	1.4	0.0074	0.22		glycosphingolipid metabolic process	6	1.6	0.0024	0.11		negative regulation of striated muscle cell apoptotic process	2	1.3	0.035	0.71		keratinization	7	1.5	0.002	0.1		leukocyte cell-cell adhesion	6	1.2	0.00067	0.036		inflammatory response	16	4.8	0.0056	0.22		retina homeostasis	8	1.3	0.00057	0.034
	positive regulation of protein secretion	4	1.9	0.0091	0.26		positive regulation of hydrolase activity	3	0.8	0.0025	0.11		positive regulation of peptide secretion	2	1.3	0.035	0.71		negative regulation of apoptotic process	25	5.2	0.0021	0.11		homophilic cell adhesion via plasma membrane adhesion molecules	14	2.8	0.00072	0.039		response to steroid hormone	4	1.2	0.0059	0.22		positive regulation of protein insertion into mitochondrial membrane involved in apoptotic signaling pathway	7	1.1	0.00068	0.039
	microtubule-based process	4	1.9	0.0091	0.26		cell-matrix adhesion	8	2.2	0.0027	0.11		sequestering of zinc ion	2	1.3	0.035	0.71		negative regulation of microtubule polymerization	4	0.8	0.0022	0.11		ephrin receptor signaling pathway	10	2	0.00087	0.046		hydrogen peroxide catabolic process	4	1.2	0.0059	0.22		keratan sulfate catabolic process	5	0.8	0.00071	0.04
	negative regulation of apoptotic process	13	6.3	0.0092	0.26		chondroitin sulfate catabolic process	4	1.1	0.0028	0.11		innate immune response	9	5.7	0.038	0.75		ribosomal large subunit assembly	5	1	0.0024	0.12		cellular oxidant detoxification	9	1.8	0.00093	0.048		collagen fibril organization	5	1.5	0.006	0.22		ribosomal large subunit assembly	6	0.9	0.00083	0.046
	extracellular matrix organization	8	3.9	0.0097	0.27		metabolic process	11	3	0.0028	0.11		positive regulation of cell growth	4	2.5	0.039	0.75		peptide cross-linking	7	1.5	0.0025	0.12		platelet aggregation	7	1.4	0.0011	0.056		negative regulation of platelet-derived growth factor receptor signaling pathway	3	0.9	0.007	0.24		positive regulation of telomere maintenance via telomerase	7	1.1	0.00097	0.052
	protein polymerization	3	1.4	0.01	0.28		positive regulation of angiogenesis	9	2.5	0.0028	0.11		response to zinc ion	3	1.9	0.04	0.77		regulation of cellular amino acid metabolic process	7	1.5	0.0028	0.13		glutathione metabolic process	8	1.6	0.0011	0.056		cellular protein metabolic process	8	2.4	0.007	0.24		chaperone-mediated protein complex assembly	5	0.8	0.001	0.052
	response to drug	10	4.8	0.011	0.31		epithelial cell differentiation	7	1.9	0.0034	0.13		fructose catabolic process to hydroxyacetone phosphate and glyceraldehyde-3-phosphate	2	1.3	0.044	0.8		peptide catabolic process	5	1	0.0029	0.13		negative regulation of interferon-gamma production	6	1.2	0.0011	0.056		glutathione derivative biosynthetic process	4	1.2	0.0078	0.27		protein folding in endoplasmic reticulum	5	0.8	0.001	0.052
	positive regulation of NIK/NF-kappaB signaling	3	1.4	0.012	0.31		protein refolding	4	1.1	0.0034	0.13		glycoside catabolic process	2	1.3	0.044	0.8		regulation of cell death	4	0.8	0.003	0.13		positive regulation of protein localization to Cajal body	4	0.8	0.0012	0.058		oxidation-reduction process	21	6.3	0.0086	0.29		glycosphingolipid metabolic process	8	1.3	0.0012	0.061
	platelet activation	6	2.9	0.013	0.33		high-density lipoprotein particle remodeling	4	1.1	0.0034	0.13		negative regulation of viral process	2	1.3	0.052	0.94		regulation of translational initiation	6	1.3	0.003	0.13		response to unfolded protein	7	1.4	0.0013	0.059		arginine catabolic process	3	0.9	0.0092	0.3		single organismal cell-cell adhesion	12	1.9	0.0012	0.061
	extracellular matrix disassembly	5	2.4	0.013	0.34		receptor-mediated virion attachment to host cell	3	0.8	0.0042	0.15		aging	5	3.1	0.059	1		vascular endothelial growth factor receptor signaling pathway	8	1.7	0.0038	0.16		translational elongation	5	1	0.0016	0.07		gluconeogenesis	5	1.5	0.0092	0.3		fructose 1,6-bisphosphate metabolic process	4	0.6	0.0016	0.077
	protein refolding	3	1.4	0.014	0.34		positive regulation of substrate adhesion-dependent cell spreading	5	1.4	0.0042	0.15		establishment of protein localization to chromatin	2	1.3	0.06	1		protein targeting	6	1.3	0.0043	0.18		blood coagulation, intrinsic pathway	5	1	0.0016	0.07		negative regulation of cysteine-type endopeptidase activity involved in apoptotic process	6	1.8	0.0096	0.31		gene expression	8	1.3	0.0018	0.084
	regulation of protein ubiquitination	3	1.4	0.015	0.37		regulation of immune response	11	3	0.0042	0.15		positive regulation of adenylate cyclase activity	2	1.3	0.06	1		acute-phase response	6	1.3	0.0043	0.18		gluconeogenesis	7	1.4	0.0016	0.072		glycosphingolipid metabolic process	5	1.5	0.01	0.32		hyaluronan catabolic process	5	0.8	0.0018	0.084
	negative regulation of endopeptidase activity	6	2.9	0.016	0.37		complement activation, classical pathway	8	2.2	0.0047	0.16		xenobiotic catabolic process	2	1.3	0.06	1		blood coagulation, fibrin clot formation	3	0.6	0.0044	0.18		MAPK cascade	18	3.6	0.0018	0.076		canonical glycolysis	4	1.2	0.012	0.37		positive regulation of telomerase RNA localization to Cajal body	5	0.8	0.0018	0.084
	positive regulation of endothelial cell migration	4	1.9	0.018	0.42		positive regulation of epithelial cell migration	5	1.4	0.0047	0.16		positive regulation of protein kinase activity	3	1.9	0.065	1		cytoplasmic translation	5	1	0.0047	0.19		positive regulation of substrate adhesion-dependent cell spreading	6	1.2	0.0021	0.09		regulation of multicellular organism growth	4	1.2	0.012	0.37		microtubule-based process	7	1.1	0.0018	0.085
	Fc-gamma receptor signaling pathway involved in phagocytosis	6	2.9	0.019	0.42		translational elongation	4	1.1	0.0058	0.19		phagocytosis	3	1.9	0.068	1		regulation of cellular response to heat	8	1.7	0.0047	0.19		positive regulation of telomere maintenance via telomerase	6	1.2	0.0021	0.09		keratinization	5	1.5	0.012	0.37		cytoplasmic translation	6	0.9	0.0019	0.087
	organ regeneration	4	1.9	0.019	0.42		blood coagulation, intrinsic pathway	4	1.1	0.0058	0.19		arginine catabolic process	2	1.3	0.069	1		G2/M transition of mitotic cell cycle	11	2.3	0.0049	0.19		positive regulation of MAPK cascade	9	1.8	0.0024	0.1		keratinocyte differentiation	6	1.8	0.014	0.41		Wnt signaling pathway, planar cell polarity pathway	11	1.7	0.002	0.09
	natural killer cell mediated cytotoxicity	3	1.4	0.019	0.42		reverse cholesterol transport	4	1.1	0.0058	0.19		muscle contraction	4	2.5	0.07	1		protein folding in endoplasmic reticulum	4	0.8	0.0049	0.19		chaperone-mediated autophagy	3	0.6	0.0025	0.1		metabolic process	9	2.7	0.014	0.41		negative regulation of growth of symbiont in host	5	0.8	0.0023	0.1
	cellular protein complex assembly	3	1.4	0.019	0.42		glutathione metabolic process	6	1.6	0.0061	0.2		protein folding	5	3.1	0.077	1		keratinocyte differentiation	8	1.7	0.0051	0.19		positive regulation of macrophage chemotaxis	4	0.8	0.0034	0.13		fructose metabolic process	3	0.9	0.014	0.41		regulation of cellular amino acid metabolic process	8	1.3	0.0025	0.11
	negative regulation of protein serine/threonine kinase activity	3	1.4	0.019	0.42		lysosome organization	5	1.4	0.0065	0.21		positive regulation of immune response	2	1.3	0.077	1		glycosaminoglycan catabolic process	5	1	0.0054	0.2		oligosaccharide catabolic process	4	0.8	0.0034	0.13		response to ethanol	7	2.1	0.014	0.41		innate immune response	29	4.6	0.0026	0.11
	translational elongation	3	1.4	0.019	0.42		muscle cell cellular homeostasis	4	1.1	0.0068	0.22		positive regulation of translation	3	1.9	0.08	1		response to unfolded protein	6	1.3	0.0059	0.22		peptide catabolic process	5	1	0.0034	0.13		negative regulation of interferon-gamma production	4	1.2	0.015	0.42		viral entry into host cell	10	1.6	0.0026	0.11
	substantia nigra development	4	1.9	0.021	0.45		positive regulation of MAP kinase activity	6	1.6	0.0076	0.24		positive regulation of angiogenesis	4	2.5	0.083	1		barbed-end actin filament capping	4	0.8	0.0062	0.22		response to hydrogen peroxide	7	1.4	0.0035	0.13		oligosaccharide catabolic process	3	0.9	0.017	0.46		defense response to fungus	6	0.9	0.0027	0.11
	Rho protein signal transduction	4	1.9	0.022	0.46		decidualization	4	1.1	0.0079	0.24		positive regulation of gene expression	6	3.8	0.084	1		negative regulation of interferon-gamma production	5	1	0.0071	0.25		response to drug	19	3.7	0.0035	0.13		angiotensin maturation	3	0.9	0.017	0.46		tRNA aminoacylation for protein translation	7	1.1	0.0032	0.13
	peptide cross-linking	4	1.9	0.022	0.46		positive regulation of smooth muscle cell proliferation	6	1.6	0.0082	0.25		glial cell migration	2	1.3	0.085	1		cellular response to indole-3-methanol	3	0.6	0.0073	0.25		inflammatory response	22	4.3	0.0037	0.14		wound healing	6	1.8	0.017	0.46		calcium-dependent cell-cell adhesion via plasma membrane cell adhesion molecules	6	0.9	0.0032	0.13
	response to hydrogen peroxide	4	1.9	0.023	0.46		positive regulation of axon extension involved in axon guidance	3	0.8	0.0085	0.25		antifungal humoral response	2	1.3	0.085	1		regulation of immune system process	3	0.6	0.0073	0.25		negative regulation of cysteine-type endopeptidase activity involved in apoptotic process	8	1.6	0.0038	0.14		regulation of complement activation	4	1.2	0.018	0.48		viral process	22	3.5	0.0036	0.14
	xylulose biosynthetic process	2	1	0.024	0.46		positive regulation of ruffle assembly	3	0.8	0.0085	0.25		positive regulation of tumor necrosis factor biosynthetic process	2	1.3	0.093	1		protein refolding	4	0.8	0.0075	0.26		Fc-gamma receptor signaling pathway involved in phagocytosis	11	2.2	0.004	0.14		long-chain fatty acid transport	3	0.9	0.021	0.51		negative regulation of cysteine-type endopeptidase activity involved in apoptotic process	9	1.4	0.0037	0.15
	negative regulation of biosynthetic process	2	1	0.024	0.46		very-low-density lipoprotein particle remodeling	3	0.8	0.0085	0.25		protein homotetramerization	3	1.9	0.099	1		antigen processing and presentation of exogenous peptide antigen via MHC class I, TAP-dependent	7	1.5	0.0079	0.27		removal of superoxide radicals	4	0.8	0.0044	0.16		maintenance of gastrointestinal epithelium	3	0.9	0.021	0.51		chaperone-mediated autophagy	3	0.5	0.004	0.15
	glyceraldehyde-3-phosphate biosynthetic process	2	1	0.024	0.46		fibrinolysis	4	1.1	0.009	0.26		KEGG_PATHWAY						ATP biosynthetic process	5	1	0.008	0.27		cellular response to thyroid hormone stimulus	4	0.8	0.0044	0.16		cellular response to thyroid hormone stimulus	3	0.9	0.021	0.51		response to unfolded protein	7	1.1	0.0041	0.16
	positive regulation of DNA metabolic process	2	1	0.024	0.46		glutathione derivative biosynthetic process	4	1.1	0.01	0.29		Pentose phosphate pathway	6	3.8	1.1e-05	0.0015		oxidation-reduction process	28	5.9	0.0081	0.27		Wnt signaling pathway, planar cell polarity pathway	9	1.8	0.0053	0.18		cell junction assembly	3	0.9	0.021	0.51		cellular protein metabolic process	12	1.9	0.0042	0.16
	response to estradiol	5	2.4	0.024	0.46		cholesterol homeostasis	6	1.6	0.011	0.3		Biosynthesis of antibiotics	11	6.9	7.1e-05	0.0047		positive regulation of cell growth	8	1.7	0.0087	0.28		nucleobase-containing small molecule interconversion	5	1	0.0055	0.19		negative regulation of epithelial cell proliferation	5	1.5	0.021	0.51		glutathione metabolic process	8	1.3	0.0043	0.16
	Wnt signaling pathway, planar cell polarity pathway	5	2.4	0.025	0.47		response to unfolded protein	5	1.4	0.011	0.3		Carbon metabolism	8	5	0.00018	0.0078		extracellular matrix organization	13	2.7	0.0088	0.28		complement activation, alternative pathway	4	0.8	0.0056	0.19		epidermis development	6	1.8	0.022	0.53		G2/M transition of mitotic cell cycle	13	2	0.0047	0.17
	ribosomal large subunit assembly	3	1.4	0.026	0.48		neuron projection regeneration	3	0.8	0.011	0.3		Glycolysis / Gluconeogenesis	6	3.8	0.00068	0.022		Fc-gamma receptor signaling pathway involved in phagocytosis	10	2.1	0.009	0.28		viral process	18	3.6	0.0067	0.22		positive regulation of epithelial cell migration	4	1.2	0.024	0.56		negative regulation of microtubule polymerization	4	0.6	0.0049	0.17
	oxidation-reduction process	14	6.8	0.027	0.49		acute inflammatory response to antigenic stimulus	3	0.8	0.011	0.3		Lysosome	7	4.4	0.0017	0.045		positive regulation of protein insertion into mitochondrial membrane involved in apoptotic signaling pathway	5	1	0.0091	0.28		axon guidance	12	2.4	0.0068	0.23		complement activation, alternative pathway	3	0.9	0.024	0.56		chaperone mediated protein folding requiring cofactor	4	0.6	0.0049	0.17
	Arp2/3 complex-mediated actin nucleation	3	1.4	0.028	0.51		high-density lipoprotein particle assembly	3	0.8	0.011	0.3		Fructose and mannose metabolism	4	2.5	0.0046	0.1		positive regulation of lamellipodium assembly	4	0.8	0.0091	0.28		barbed-end actin filament capping	4	0.8	0.007	0.23		complement activation	6	1.8	0.024	0.56		negative regulation of translation	8	1.3	0.0052	0.18
	viral process	9	4.3	0.029	0.51		response to estrogen	6	1.6	0.011	0.3		Biosynthesis of amino acids	5	3.1	0.007	0.12		cholesterol transport	4	0.8	0.0091	0.28		glycosaminoglycan biosynthetic process	6	1.2	0.0071	0.23		cell-matrix adhesion	6	1.8	0.027	0.61		lipid metabolic process	14	2.2	0.0054	0.18
	glutathione metabolic process	4	1.9	0.03	0.52		positive regulation of nitric oxide biosynthetic process	5	1.4	0.012	0.31		Cysteine and methionine metabolism	4	2.5	0.0074	0.12		response to estrogen	7	1.5	0.0092	0.28		tumor necrosis factor-mediated signaling pathway	10	2	0.0075	0.24		morphogenesis of an epithelium	3	0.9	0.028	0.61		leukocyte migration	12	1.9	0.0054	0.18
	response to calcium ion	4	1.9	0.033	0.56		positive regulation of cell adhesion	5	1.4	0.012	0.31		Glycosphingolipid biosynthesis - globo series	3	1.9	0.0093	0.14		NIK/NF-kappaB signaling	7	1.5	0.0099	0.29		positive regulation of cell migration	13	2.6	0.0076	0.24		chondroitin sulfate catabolic process	3	0.9	0.028	0.61		cell-matrix adhesion	10	1.6	0.0058	0.19
	negative regulation of translation	4	1.9	0.033	0.56		gluconeogenesis	5	1.4	0.013	0.33		Other glycan degradation	3	1.9	0.015	0.18		ephrin receptor signaling pathway	8	1.7	0.0099	0.29		blood coagulation	13	2.6	0.0076	0.24		chemotaxis	7	2.1	0.028	0.61		positive regulation of substrate adhesion-dependent cell spreading	6	0.9	0.0059	0.19
	adaptive immune response	6	2.9	0.033	0.56		inflammatory response	16	4.4	0.013	0.34		Glutathione metabolism	4	2.5	0.017	0.18		proteolysis involved in cellular protein catabolic process	6	1.3	0.01	0.29		positive regulation of nitric oxide biosynthetic process	6	1.2	0.0079	0.24		immune response	15	4.5	0.029	0.62		membrane organization	6	0.9	0.0059	0.19
	cellular response to interleukin-4	3	1.4	0.033	0.56		cholesterol metabolic process	6	1.6	0.014	0.34		Glycosaminoglycan degradation	3	1.9	0.017	0.18		gene expression	6	1.3	0.01	0.29		regulation of cell adhesion	6	1.2	0.0079	0.24		response to zinc ion	4	1.2	0.03	0.64		regulation of cellular response to heat	9	1.4	0.0062	0.2
	chaperone-mediated autophagy	2	1	0.036	0.59		positive regulation of cholesterol esterification	3	0.8	0.014	0.34		Amoebiasis	5	3.1	0.026	0.26		actin cytoskeleton organization	10	2.1	0.01	0.29		membrane to membrane docking	3	0.6	0.008	0.24		response to copper ion	3	0.9	0.032	0.66		cellular aldehyde metabolic process	4	0.6	0.0066	0.2
	cytoplasmic translation	3	1.4	0.036	0.59		negative regulation of activated T cell proliferation	3	0.8	0.014	0.34		Metabolic pathways	20	12.6	0.048	0.45		response to drug	17	3.6	0.011	0.31		cellular response to indole-3-methanol	3	0.6	0.008	0.24		oxygen transport	3	0.9	0.032	0.66		angiotensin maturation	4	0.6	0.0066	0.2
	glycogen biosynthetic process	3	1.4	0.039	0.63		positive regulation of endothelial cell proliferation	6	1.6	0.014	0.34		Systemic lupus erythematosus	5	3.1	0.053	0.47		negative regulation of cysteine-type endopeptidase activity involved in apoptotic process	7	1.5	0.012	0.34		oxidation-reduction process	29	5.7	0.0081	0.24		negative regulation of tumor necrosis factor production	4	1.2	0.034	0.7		regulation of cell death	4	0.6	0.0066	0.2
	response to virus	5	2.4	0.044	0.68		negative regulation of cysteine-type endopeptidase activity involved in apoptotic process	6	1.6	0.014	0.34		Pyruvate metabolism	3	1.9	0.067	0.55		blood coagulation, intrinsic pathway	4	0.8	0.013	0.34		complement activation, classical pathway	9	1.8	0.0082	0.24		ureteric bud development	4	1.2	0.034	0.7		cytoskeletal anchoring at plasma membrane	4	0.6	0.0066	0.2
	negative regulation of endothelial cell apoptotic process	3	1.4	0.044	0.68		triglyceride catabolic process	4	1.1	0.015	0.34		Glucagon signaling pathway	4	2.5	0.088	0.67		proteolysis	24	5	0.013	0.34		retinoid metabolic process	7	1.4	0.0084	0.24		negative regulation of biosynthetic process	2	0.6	0.037	0.73		cytoskeleton organization	14	2.2	0.0066	0.2
	protein heterooligomerization	4	1.9	0.047	0.68		leukocyte cell-cell adhesion	4	1.1	0.015	0.34								cellular oxidant detoxification	7	1.5	0.013	0.35		response to copper ion	4	0.8	0.0086	0.24		plasma kallikrein-kinin cascade	2	0.6	0.037	0.73		oxidation-reduction process	35	5.5	0.007	0.21
	glucose metabolic process	4	1.9	0.047	0.68		cholesterol efflux	4	1.1	0.015	0.34								response to hydrogen peroxide	6	1.3	0.013	0.35		hyaluronan catabolic process	4	0.8	0.0086	0.24		negative regulation of complement activation, lectin pathway	2	0.6	0.037	0.73		Fc-gamma receptor signaling pathway involved in phagocytosis	12	1.9	0.0072	0.22
	scaRNA localization to Cajal body	2	1	0.047	0.68		cellular oxidant detoxification	6	1.6	0.015	0.35								negative regulation of ubiquitin-protein ligase activity involved in mitotic cell cycle	7	1.5	0.014	0.36		positive regulation of telomerase RNA localization to Cajal body	4	0.8	0.0086	0.24		fibroblast growth factor receptor signaling pathway involved in orbitofrontal cortex development	2	0.6	0.037	0.73		susceptibility to natural killer cell mediated cytotoxicity	3	0.5	0.0077	0.23
	negative regulation of phospholipase A2 activity	2	1	0.047	0.68		regulation of multicellular organism growth	4	1.1	0.016	0.37								ER to Golgi vesicle-mediated transport	11	2.3	0.014	0.36		aging	12	2.4	0.0089	0.24		glucose metabolic process	5	1.5	0.037	0.73		cell recognition	5	0.8	0.0078	0.23
	sequestering of calcium ion	2	1	0.047	0.68		chaperone mediated protein folding requiring cofactor	3	0.8	0.017	0.38								regulation of protein localization	6	1.3	0.014	0.36		positive regulation of cell proliferation	24	4.7	0.0098	0.26		negative regulation of peptidase activity	3	0.9	0.04	0.75		Arp2/3 complex-mediated actin nucleation	5	0.8	0.0078	0.23
	induction of bacterial agglutination	2	1	0.047	0.68		positive regulation of lipoprotein lipase activity	3	0.8	0.017	0.38								cytoskeleton organization	11	2.3	0.015	0.36		fibroblast growth factor receptor signaling pathway	8	1.6	0.0098	0.26		response to fatty acid	3	0.9	0.04	0.75		antigen processing and presentation of exogenous peptide antigen via MHC class I, TAP-dependent	8	1.3	0.0082	0.23
	negative regulation of endothelial cell proliferation	3	1.4	0.047	0.68		phagocytosis	5	1.4	0.018	0.38								NADH metabolic process	3	0.6	0.015	0.36		metabolic process	12	2.4	0.01	0.27		negative regulation of T cell receptor signaling pathway	3	0.9	0.04	0.75		positive regulation of cell migration	15	2.4	0.0082	0.23
	ATP biosynthetic process	3	1.4	0.047	0.68		response to heat	5	1.4	0.018	0.38								galactose catabolic process	3	0.6	0.015	0.36		osteoblast differentiation	9	1.8	0.011	0.29		positive regulation of endothelial cell proliferation	5	1.5	0.041	0.76		actin cytoskeleton organization	12	1.9	0.0086	0.24
	positive regulation of telomerase activity	3	1.4	0.047	0.68		positive regulation of vascular endothelial growth factor production	4	1.1	0.018	0.38								fructose 1,6-bisphosphate metabolic process	3	0.6	0.015	0.36		adaptive immune response	11	2.2	0.011	0.29		glycosaminoglycan biosynthetic process	4	1.2	0.044	0.8		collagen catabolic process	8	1.3	0.0089	0.25
	response to glucose	4	1.9	0.049	0.69		angiogenesis	11	3	0.019	0.39								positive regulation of ruffle assembly	3	0.6	0.015	0.36		positive regulation of phosphatidylinositol 3-kinase signaling	7	1.4	0.011	0.29		bone development	4	1.2	0.044	0.8		response to drug	21	3.3	0.009	0.25
	negative regulation of cysteine-type endopeptidase activity involved in apoptotic process	4	1.9	0.05	0.71		positive regulation of macrophage chemotaxis	3	0.8	0.021	0.42								positive regulation of gene expression	15	3.1	0.015	0.36		actin cytoskeleton reorganization	6	1.2	0.011	0.29		response to unfolded protein	4	1.2	0.044	0.8		peptide cross-linking	7	1.1	0.0097	0.26
	protein complex assembly	5	2.4	0.051	0.71		actin crosslink formation	3	0.8	0.021	0.42								binding of sperm to zona pellucida	5	1	0.016	0.37		organ regeneration	6	1.2	0.011	0.29		positive regulation of cell adhesion	4	1.2	0.047	0.84		regulation of translational initiation	6	0.9	0.0097	0.26
	epithelial cell differentiation	4	1.9	0.052	0.71		angiotensin maturation	3	0.8	0.021	0.42								regulation of cell shape	10	2.1	0.016	0.38		regulation of blood vessel endothelial cell migration	3	0.6	0.012	0.29		bicarbonate transport	4	1.2	0.05	0.86		NIK/NF-kappaB signaling	8	1.3	0.011	0.28
	cellular oxidant detoxification	4	1.9	0.052	0.71		positive regulation of tumor necrosis factor biosynthetic process	3	0.8	0.021	0.42								tumor necrosis factor-mediated signaling pathway	9	1.9	0.017	0.39		viral release from host cell	3	0.6	0.012	0.29		negative regulation of neuron projection development	4	1.2	0.05	0.86		complement activation, classical pathway	10	1.6	0.011	0.28
	cellular protein metabolic process	5	2.4	0.054	0.73		response to hydrogen peroxide	5	1.4	0.021	0.43								toxin transport	5	1	0.017	0.39		positive regulation of transforming growth factor beta1 production	3	0.6	0.012	0.29		antibacterial humoral response	4	1.2	0.05	0.86		brain development	15	2.4	0.011	0.28
	vascular endothelial growth factor receptor signaling pathway	4	1.9	0.056	0.74		positive regulation of phagocytosis	4	1.1	0.022	0.43								microtubule-based process	5	1	0.017	0.39		viral life cycle	5	1	0.012	0.29		decidualization	3	0.9	0.054	0.87		cellular response to interleukin-4	5	0.8	0.011	0.28
	positive regulation of vasoconstriction	3	1.4	0.056	0.74		ATP biosynthetic process	4	1.1	0.022	0.43								response to endoplasmic reticulum stress	7	1.5	0.018	0.4		negative regulation of T cell receptor signaling pathway	4	0.8	0.012	0.29		protein folding	8	2.4	0.054	0.87		response to yeast	4	0.6	0.011	0.28
	ATP hydrolysis coupled proton transport	3	1.4	0.056	0.74		negative regulation of inflammatory response	6	1.6	0.025	0.48								positive regulation of canonical Wnt signaling pathway	9	1.9	0.019	0.4		gene expression	6	1.2	0.012	0.3		ventricular zone neuroblast division	2	0.6	0.055	0.87		regulation of immune system process	3	0.5	0.013	0.32
	protein secretion	3	1.4	0.056	0.74		cellular response to thyroid hormone stimulus	3	0.8	0.025	0.48								positive regulation of ubiquitin-protein ligase activity involved in regulation of mitotic cell cycle transition	7	1.5	0.019	0.4		glucose metabolic process	7	1.4	0.013	0.31		tryptophan transport	2	0.6	0.055	0.87		positive regulation of canonical Wnt signaling pathway	11	1.7	0.013	0.33
	positive regulation of canonical Wnt signaling pathway	5	2.4	0.057	0.74		response to antibiotic	4	1.1	0.028	0.54								metabolic process	11	2.3	0.019	0.4		ATP metabolic process	5	1	0.013	0.31		angiotensin catabolic process in blood	2	0.6	0.055	0.87		positive regulation of NIK/NF-kappaB signaling	4	0.6	0.013	0.33
	neutrophil migration	2	1	0.059	0.74		ATP metabolic process	4	1.1	0.028	0.54								positive regulation of peptide hormone secretion	3	0.6	0.019	0.4		membrane organization	5	1	0.013	0.31		response to misfolded protein	2	0.6	0.055	0.87		protein targeting	6	0.9	0.014	0.34
	lipoxin metabolic process	2	1	0.059	0.74		regulation of cytokine production	3	0.8	0.029	0.54								apical junction assembly	3	0.6	0.019	0.4		regulation of actin cytoskeleton reorganization	4	0.8	0.014	0.33		response to mycotoxin	2	0.6	0.055	0.87		cellular oxidant detoxification	8	1.3	0.014	0.35
	osteoclast development	2	1	0.059	0.74		positive regulation of ERK1 and ERK2 cascade	9	2.5	0.031	0.56								sulfate assimilation	3	0.6	0.019	0.4		cell-cell junction assembly	4	0.8	0.014	0.33		detection of molecule of bacterial origin	2	0.6	0.055	0.87		stimulatory C-type lectin receptor signaling pathway	10	1.6	0.015	0.37
	positive regulation of epithelial cell migration	3	1.4	0.06	0.74		immune response	16	4.4	0.031	0.56								fructose 6-phosphate metabolic process	3	0.6	0.019	0.4		response to oxidative stress	9	1.8	0.015	0.33		negative regulation of natural killer cell differentiation involved in immune response	2	0.6	0.055	0.87		negative regulation of ubiquitin-protein ligase activity involved in mitotic cell cycle	8	1.3	0.015	0.37
	negative regulation of extrinsic apoptotic signaling pathway via death domain receptors	3	1.4	0.06	0.74		cellular response to lipopolysaccharide	7	1.9	0.031	0.56								malate metabolic process	3	0.6	0.019	0.4		positive regulation of endothelial cell proliferation	7	1.4	0.015	0.33		cellular response to redox state	2	0.6	0.055	0.87		glycosaminoglycan biosynthetic process	6	0.9	0.018	0.42
	binding of sperm to zona pellucida	3	1.4	0.066	0.81		locomotory behavior	6	1.6	0.031	0.56								mitochondrial ATP synthesis coupled proton transport	4	0.8	0.019	0.4		galactose catabolic process	3	0.6	0.016	0.35		growth of symbiont in host	2	0.6	0.055	0.87		bone development	6	0.9	0.018	0.42
	toxin transport	3	1.4	0.069	0.83		glycolytic process	4	1.1	0.033	0.58								negative regulation of proteolysis	4	0.8	0.019	0.4		positive regulation of axon extension involved in axon guidance	3	0.6	0.016	0.35		carbohydrate catabolic process	2	0.6	0.055	0.87		embryo implantation	6	0.9	0.018	0.42
	alpha-beta T cell differentiation	2	1	0.07	0.83		phospholipid efflux	3	0.8	0.033	0.58								viral process	16	3.4	0.02	0.42		fructose 1,6-bisphosphate metabolic process	3	0.6	0.016	0.35		response to virus	6	1.8	0.057	0.88		regulation of blood vessel endothelial cell migration	3	0.5	0.018	0.42
	pentose-phosphate shunt, non-oxidative branch	2	1	0.07	0.83		viral genome replication	3	0.8	0.033	0.58								negative regulation of translation	6	1.3	0.022	0.45		negative regulation of platelet-derived growth factor receptor signaling pathway	3	0.6	0.016	0.35		organ regeneration	4	1.2	0.058	0.89		viral release from host cell	3	0.5	0.018	0.42
	negative regulation of monocyte chemotactic protein-1 production	2	1	0.07	0.83		morphogenesis of an epithelium	3	0.8	0.033	0.58								anaphase-promoting complex-dependent catabolic process	7	1.5	0.022	0.45		positive regulation of cell cycle	5	1	0.016	0.35		negative regulation of proteolysis	3	0.9	0.059	0.89		astral microtubule organization	3	0.5	0.018	0.42
	positive regulation of cell migration	6	2.9	0.072	0.84		barbed-end actin filament capping	3	0.8	0.033	0.58								regulation of cell growth	7	1.5	0.024	0.47		response to estradiol	8	1.6	0.017	0.35		positive regulation of gene expression	10	3	0.061	0.92		negative regulation of interferon-gamma production	5	0.8	0.018	0.42
	actin cytoskeleton organization	5	2.4	0.072	0.84		complement activation	6	1.6	0.035	0.61								negative regulation of activated T cell proliferation	3	0.6	0.024	0.47		muscle cell cellular homeostasis	4	0.8	0.017	0.35		response to heat	4	1.2	0.061	0.92		response to estradiol	9	1.4	0.019	0.43
	excretion	3	1.4	0.073	0.84		adaptive immune response	8	2.2	0.036	0.61								protein maturation by protein folding	3	0.6	0.024	0.47		positive regulation of angiogenesis	9	1.8	0.019	0.4		response to drug	11	3.3	0.063	0.93		cholesterol transport	4	0.6	0.019	0.44
	innate immune response	10	4.8	0.076	0.87		response to copper ion	3	0.8	0.038	0.63								plasminogen activation	3	0.6	0.024	0.47		decidualization	4	0.8	0.019	0.4		protein localization to cell surface	3	0.9	0.064	0.93		positive regulation of nitric oxide biosynthetic process	6	0.9	0.02	0.44
	fibroblast growth factor receptor signaling pathway	4	1.9	0.076	0.87		oxygen transport	3	0.8	0.038	0.63								lipoprotein biosynthetic process	3	0.6	0.024	0.47		acute inflammatory response to antigenic stimulus	3	0.6	0.021	0.43		negative regulation of epithelial to mesenchymal transition	3	0.9	0.064	0.93		regulation of cell adhesion	6	0.9	0.02	0.44
	protein targeting	3	1.4	0.08	0.87		retinoid metabolic process	5	1.4	0.038	0.63								viral RNA genome replication	3	0.6	0.024	0.47		gland morphogenesis	3	0.6	0.021	0.43		peptide cross-linking	4	1.2	0.068	0.98		response to endoplasmic reticulum stress	8	1.3	0.02	0.44
	collagen fibril organization	3	1.4	0.08	0.87		nucleosome assembly	7	1.9	0.038	0.63								retina homeostasis	5	1	0.024	0.47		regulation of stress-activated MAPK cascade	3	0.6	0.021	0.43		release of cytochrome c from mitochondria	3	0.9	0.069	0.99		positive regulation of phagocytosis	5	0.8	0.021	0.45
	NADH metabolic process	2	1	0.081	0.87		glyceraldehyde-3-phosphate biosynthetic process	2	0.5	0.041	0.64								positive regulation of collagen biosynthetic process	4	0.8	0.025	0.47		ribosomal large subunit assembly	4	0.8	0.022	0.44		response to hydrogen peroxide	4	1.2	0.071	0.99		glycosaminoglycan metabolic process	5	0.8	0.021	0.45
	fructose 1,6-bisphosphate metabolic process	2	1	0.081	0.87		prostate gland morphogenesis	2	0.5	0.041	0.64								osteoblast differentiation	8	1.7	0.026	0.48		muscle filament sliding	5	1	0.024	0.47		polysaccharide digestion	2	0.6	0.073	0.99		tricarboxylic acid cycle	5	0.8	0.021	0.45
	positive regulation of vesicle fusion	2	1	0.081	0.87		fibroblast growth factor receptor signaling pathway involved in orbitofrontal cortex development	2	0.5	0.041	0.64								response to retinoic acid	5	1	0.026	0.49		positive regulation of canonical Wnt signaling pathway	9	1.8	0.024	0.47		positive regulation of pinocytosis	2	0.6	0.073	0.99		keratinocyte differentiation	8	1.3	0.022	0.45
	establishment of protein localization to chromatin	2	1	0.081	0.87		plasma kallikrein-kinin cascade	2	0.5	0.041	0.64								COPII vesicle coating	6	1.3	0.027	0.5		cell recognition	4	0.8	0.025	0.49		positive regulation of extracellular exosome assembly	2	0.6	0.073	0.99		positive regulation of ubiquitin-protein ligase activity involved in regulation of mitotic cell cycle transition	8	1.3	0.022	0.45
	galactose catabolic process	2	1	0.081	0.87		uropod organization	2	0.5	0.041	0.64								stimulatory C-type lectin receptor signaling pathway	8	1.7	0.027	0.5		acute-phase response	5	1	0.026	0.51		renal absorption	2	0.6	0.073	0.99		metabolic process	13	2	0.022	0.45
	retina homeostasis	3	1.4	0.083	0.89		xylulose biosynthetic process	2	0.5	0.041	0.64								positive regulation of muscle cell differentiation	4	0.8	0.028	0.51		positive regulation of phospholipase C activity	3	0.6	0.027	0.51		post-embryonic eye morphogenesis	2	0.6	0.073	0.99		positive regulation of smooth muscle cell proliferation	7	1.1	0.023	0.47
	fructose 6-phosphate metabolic process	2	1	0.092	0.97		negative regulation of cell adhesion	4	1.1	0.041	0.64								bone development	5	1	0.029	0.51		negative regulation of activated T cell proliferation	3	0.6	0.027	0.51		cell-cell adhesion mediated by cadherin	2	0.6	0.073	0.99		negative regulation of T cell receptor signaling pathway	4	0.6	0.023	0.47
	negative regulation of acute inflammatory response	2	1	0.092	0.97		peptidyl-tyrosine phosphorylation	8	2.2	0.041	0.64								embryo implantation	5	1	0.029	0.51		positive regulation of establishment of protein localization to telomere	3	0.6	0.027	0.51		regulation of body fluid levels	2	0.6	0.073	0.99		retinoid metabolic process	7	1.1	0.024	0.5
	positive regulation of nitric oxide biosynthetic process	3	1.4	0.094	0.99		receptor-mediated endocytosis	9	2.5	0.041	0.64								positive regulation of stress fiber assembly	5	1	0.029	0.51		positive regulation of MAP kinase activity	6	1.2	0.028	0.53		positive regulation of cell growth	5	1.5	0.074	0.99		regulation of microvillus length	3	0.5	0.025	0.5
	response to peptide hormone	3	1.4	0.098	1		chemotaxis	7	1.9	0.043	0.64								muscle contraction	8	1.7	0.029	0.52		protein homotetramerization	6	1.2	0.03	0.56		positive regulation of transforming growth factor beta receptor signaling pathway	3	0.9	0.074	0.99		positive regulation of ruffle assembly	3	0.5	0.025	0.5
Category	GOTERM_MF_DIRECT						cholesterol transport	3	0.8	0.043	0.64								chaperone mediated protein folding requiring cofactor	3	0.6	0.03	0.52		cellular response to interleukin-4	4	0.8	0.031	0.59		kidney development	5	1.5	0.079	1		protein transmembrane transport	3	0.5	0.025	0.5
	cadherin binding involved in cell-cell adhesion	34	16.4	2.5e-23	1.1e-20		regulation of protein ubiquitination	3	0.8	0.043	0.64								striated muscle cell differentiation	3	0.6	0.03	0.52		negative regulation of fibrinolysis	3	0.6	0.032	0.59		triglyceride catabolic process	3	0.9	0.08	1		galactose catabolic process	3	0.5	0.025	0.5
	poly(A) RNA binding	56	27.1	1.7e-20	3.8e-18		negative regulation of tumor necrosis factor-mediated signaling pathway	3	0.8	0.043	0.64								positive regulation of nitric oxide biosynthetic process	5	1	0.031	0.53		protein kinase A signaling	3	0.6	0.032	0.59		regulation of nitric-oxide synthase activity	3	0.9	0.085	1		lamellipodium assembly	5	0.8	0.026	0.51
	protein binding	145	70	9.8e-10	1.5e-07		negative regulation of growth of symbiont in host	3	0.8	0.043	0.64								nucleobase-containing small molecule interconversion	4	0.8	0.031	0.53		negative regulation of fibroblast growth factor receptor signaling pathway	3	0.6	0.032	0.59		response to L-ascorbic acid	2	0.6	0.091	1		anaphase-promoting complex-dependent catabolic process	8	1.3	0.026	0.51
	unfolded protein binding	13	6.3	5.9e-09	6.7e-07		muscle filament sliding	4	1.1	0.044	0.65								lipid metabolic process	10	2.1	0.031	0.53		chaperone mediated protein folding requiring cofactor	3	0.6	0.032	0.59		G1 to G0 transition	2	0.6	0.091	1		positive regulation of natural killer cell mediated cytotoxicity	4	0.6	0.027	0.51
	structural constituent of ribosome	17	8.2	7.5e-09	6.8e-07		lipoprotein metabolic process	4	1.1	0.044	0.65								MAPK cascade	14	2.9	0.032	0.54		stimulatory C-type lectin receptor signaling pathway	8	1.6	0.033	0.6		positive regulation of plasminogen activation	2	0.6	0.091	1		reverse cholesterol transport	4	0.6	0.027	0.51
	actin filament binding	10	4.8	2.5e-05	0.0019		cell chemotaxis	5	1.4	0.047	0.68								fatty acid beta-oxidation	5	1	0.033	0.56		response to cadmium ion	4	0.8	0.035	0.62		glycoside catabolic process	2	0.6	0.091	1		translational elongation	4	0.6	0.027	0.51
	MHC class II protein complex binding	5	2.4	2.9e-05	0.0019		collagen fibril organization	4	1.1	0.047	0.68								regulation of macroautophagy	5	1	0.033	0.56		cytoplasmic translation	4	0.8	0.035	0.62		peripheral nervous system axon regeneration	2	0.6	0.091	1		actin cytoskeleton reorganization	6	0.9	0.029	0.54
	MHC class I protein binding	5	2.4	6.1e-05	0.0034		negative regulation of T cell receptor signaling pathway	3	0.8	0.048	0.69								response to virus	8	1.7	0.034	0.56		positive regulation of cell adhesion	5	1	0.036	0.63		fructose catabolic process to hydroxyacetone phosphate and glyceraldehyde-3-phosphate	2	0.6	0.091	1		ATP metabolic process	5	0.8	0.029	0.55
	NAD binding	6	2.9	7.6e-05	0.0038		positive regulation of gene expression	11	3	0.048	0.69								response to glucocorticoid	6	1.3	0.034	0.56		collagen catabolic process	6	1.2	0.038	0.65		protein import	2	0.6	0.091	1		keratinization	6	0.9	0.031	0.57
	protein binding, bridging	7	3.4	0.00028	0.013		axon guidance	8	2.2	0.049	0.7								glycosphingolipid metabolic process	5	1	0.036	0.58		antibacterial humoral response	5	1	0.038	0.65		establishment of protein localization to organelle	2	0.6	0.091	1		phagocytosis	6	0.9	0.031	0.57
	structural constituent of cytoskeleton	8	3.9	0.00031	0.013		protein heterooligomerization	5	1.4	0.051	0.71								positive regulation of heterotypic cell-cell adhesion	3	0.6	0.036	0.58		regulation of multicellular organism growth	4	0.8	0.039	0.65		regulation of chaperone-mediated autophagy	2	0.6	0.091	1		Rac protein signal transduction	4	0.6	0.031	0.57
	protein binding involved in protein folding	4	1.9	0.00052	0.02		response to insulin	5	1.4	0.051	0.71								inflammatory response	18	3.8	0.036	0.58		regulation of cell death	3	0.6	0.039	0.65		positive regulation of vascular endothelial growth factor production	3	0.9	0.091	1		positive regulation of intrinsic apoptotic signaling pathway	5	0.8	0.032	0.59
	structural molecule activity	11	5.3	0.00066	0.021		defense response	5	1.4	0.051	0.71								positive regulation of cell proliferation	21	4.4	0.037	0.59		positive regulation of tumor necrosis factor biosynthetic process	3	0.6	0.039	0.65		endodermal cell differentiation	3	0.9	0.091	1		malate metabolic process	3	0.5	0.033	0.59
	RNA binding	17	8.2	0.0007	0.021		negative regulation of protein serine/threonine kinase activity	3	0.8	0.053	0.72								defense response to fungus	4	0.8	0.038	0.6		endothelial cell morphogenesis	3	0.6	0.039	0.65		keratan sulfate biosynthetic process	3	0.9	0.097	1		fructose 6-phosphate metabolic process	3	0.5	0.033	0.59
	calcium ion binding	20	9.7	0.00075	0.021		cellular response to platelet-derived growth factor stimulus	3	0.8	0.053	0.72								hair follicle morphogenesis	4	0.8	0.038	0.6		actin crosslink formation	3	0.6	0.039	0.65		actin cytoskeleton organization	6	1.8	0.099	1		apical junction assembly	3	0.5	0.033	0.59
	protein domain specific binding	10	4.8	0.00077	0.021		regulation of actin cytoskeleton reorganization	3	0.8	0.053	0.72								protein heterooligomerization	6	1.3	0.038	0.6		cellular aldehyde metabolic process	3	0.6	0.039	0.65		cartilage development	4	1.2	0.1	1		regulation of cell shape	11	1.7	0.034	0.61
	phospholipase A2 inhibitor activity	3	1.4	0.0008	0.021		cellular response to drug	5	1.4	0.056	0.76								cell-matrix adhesion	7	1.5	0.039	0.61		response to estrogen	6	1.2	0.04	0.67		response to mechanical stimulus	4	1.2	0.1	1		ER to Golgi vesicle-mediated transport	12	1.9	0.035	0.62
	receptor binding	13	6.3	0.00093	0.023		bone development	4	1.1	0.057	0.76								response to estradiol	7	1.5	0.041	0.63		cell chemotaxis	6	1.2	0.04	0.67		GOTERM_MF_DIRECT						positive regulation of cell growth	8	1.3	0.035	0.62
	glycoprotein binding	6	2.9	0.00096	0.023		aging	8	2.2	0.058	0.76								platelet activation	8	1.7	0.041	0.63		positive regulation of vascular endothelial growth factor production	4	0.8	0.043	0.7		serine-type endopeptidase inhibitor activity	18	5.4	2.4e-12	1.3e-09		Rho protein signal transduction	6	0.9	0.036	0.64
	peroxiredoxin activity	3	1.4	0.002	0.042		neuron projection development	6	1.6	0.058	0.76								positive regulation of angiogenesis	8	1.7	0.041	0.63		NIK/NF-kappaB signaling	6	1.2	0.043	0.7		endopeptidase inhibitor activity	11	3.3	2.2e-09	6.1e-07		angiogenesis	15	2.4	0.037	0.64
	ubiquitin protein ligase binding	11	5.3	0.002	0.042		interferon-gamma-mediated signaling pathway	5	1.4	0.061	0.76								wound healing, spreading of cells	3	0.6	0.042	0.64		neuromuscular process controlling balance	5	1	0.044	0.71		cadherin binding involved in cell-cell adhesion	20	6	2.2e-06	0.00028		epidermis development	8	1.3	0.037	0.64
	protein disulfide isomerase activity	4	1.9	0.002	0.042		cellular response to redox state	2	0.5	0.061	0.76								oxaloacetate metabolic process	3	0.6	0.042	0.64		protein heterooligomerization	6	1.2	0.045	0.72		cysteine-type endopeptidase inhibitor activity	8	2.4	2.5e-06	0.00028		positive regulation of protein serine/threonine kinase activity	5	0.8	0.039	0.66
	heparin binding	8	3.9	0.0028	0.054		tryptophan transport	2	0.5	0.061	0.76								transforming growth factor beta receptor signaling pathway	7	1.5	0.043	0.65		positive regulation of chemotaxis	3	0.6	0.046	0.73		protease binding	12	3.6	2.8e-06	0.00028		response to hydrogen peroxide	6	0.9	0.039	0.66
	calcium-dependent protein binding	5	2.4	0.0047	0.088		negative regulation of natural killer cell differentiation involved in immune response	2	0.5	0.061	0.76								response to heat	5	1	0.044	0.65		innate immune response	20	3.9	0.047	0.73		glycoprotein binding	10	3	3e-06	0.00028		response to lipopolysaccharide	12	1.9	0.04	0.66
	peptide binding	5	2.4	0.005	0.09		maltose metabolic process	2	0.5	0.061	0.76								phagocytosis	5	1	0.044	0.65		calcium-dependent cell-cell adhesion via plasma membrane cell adhesion molecules	4	0.8	0.047	0.73		collagen binding	9	2.7	1.4e-05	0.0011		fibrinolysis	4	0.6	0.04	0.66
	double-stranded RNA binding	5	2.4	0.0056	0.092		negative regulation of dendritic cell apoptotic process	2	0.5	0.061	0.76								tricarboxylic acid cycle	4	0.8	0.046	0.67		G2/M transition of mitotic cell cycle	9	1.8	0.047	0.73		hydrolase activity, hydrolyzing O-glycosyl compounds	7	2.1	1.6e-05	0.0011		negative regulation of proteolysis	4	0.6	0.04	0.66
	ATPase activity	8	3.9	0.0057	0.092		ventricular zone neuroblast division	2	0.5	0.061	0.76								cellular protein metabolic process	8	1.7	0.046	0.68		cell-matrix adhesion	7	1.4	0.047	0.73		calcium ion binding	31	9.3	3.1e-05	0.0019		adherens junction assembly	3	0.5	0.041	0.66
	virion binding	3	1.4	0.0057	0.092		virion attachment to host cell	2	0.5	0.061	0.76								alpha-linolenic acid metabolic process	3	0.6	0.049	0.7		regulation of apoptotic process	12	2.4	0.047	0.73		receptor binding	19	5.7	0.00012	0.0063		response to salt stress	3	0.5	0.041	0.66
	cell adhesion molecule binding	5	2.4	0.0059	0.092		growth of symbiont in host	2	0.5	0.061	0.76								fatty acid beta-oxidation using acyl-CoA oxidase	3	0.6	0.049	0.7		response to glucose	6	1.2	0.048	0.73		catalytic activity	13	3.9	0.00021	0.0096		chronic inflammatory response	3	0.5	0.041	0.66
	protein phosphatase binding	5	2.4	0.0063	0.094		cell envelope organization	2	0.5	0.061	0.76								protein polymerization	3	0.6	0.049	0.7		ATP biosynthetic process	4	0.8	0.051	0.77		carboxypeptidase activity	5	1.5	0.00023	0.0096		lipoprotein biosynthetic process	3	0.5	0.041	0.66
	protease binding	6	2.9	0.0066	0.095		negative regulation of biomineral tissue development	2	0.5	0.061	0.76								Rho protein signal transduction	5	1	0.05	0.7		glycosaminoglycan metabolic process	4	0.8	0.051	0.77		extracellular matrix structural constituent	8	2.4	0.00024	0.0096		ATF6-mediated unfolded protein response	3	0.5	0.041	0.66
	identical protein binding	18	8.7	0.0068	0.095		detection of molecule of bacterial origin	2	0.5	0.061	0.76								heterophilic cell-cell adhesion via plasma membrane cell adhesion molecules	5	1	0.05	0.7		establishment or maintenance of cell polarity	4	0.8	0.051	0.77		protein homodimerization activity	29	8.7	0.00025	0.0096		phospholipid homeostasis	3	0.5	0.041	0.66
	phospholipase inhibitor activity	3	1.4	0.007	0.095		vascular endothelial growth factor receptor signaling pathway	5	1.4	0.063	0.77								actin filament bundle assembly	4	0.8	0.05	0.7		regulation of cell shape	9	1.8	0.052	0.78		protein binding	195	58.7	0.00028	0.01		negative regulation of activated T cell proliferation	3	0.5	0.041	0.66
	lipid binding	7	3.4	0.0086	0.11		actin filament organization	5	1.4	0.063	0.77								multivesicular body assembly	4	0.8	0.054	0.74		positive regulation of phosphoprotein phosphatase activity	3	0.6	0.053	0.79		serine-type endopeptidase activity	15	4.5	0.00031	0.011		lysosome organization	5	0.8	0.042	0.67
	S100 protein binding	3	1.4	0.0097	0.13		protein processing	5	1.4	0.063	0.77								viral life cycle	4	0.8	0.054	0.74		regulation of cytokine production	3	0.6	0.053	0.79		metallodipeptidase activity	4	1.2	0.00033	0.011		toxin transport	5	0.8	0.042	0.67
	rRNA binding	4	1.9	0.011	0.14		response to steroid hormone	3	0.8	0.064	0.77								response to nutrient	6	1.3	0.055	0.74		negative regulation of ubiquitin-protein ligase activity involved in mitotic cell cycle	6	1.2	0.055	0.79		identical protein binding	28	8.4	0.00081	0.023		pyruvate metabolic process	4	0.6	0.045	0.72
	protein kinase binding	11	5.3	0.013	0.16		hydrogen peroxide catabolic process	3	0.8	0.064	0.77								negative regulation of complement activation, lectin pathway	2	0.4	0.055	0.74		actin filament bundle assembly	4	0.8	0.055	0.79		actin filament binding	10	3	0.00082	0.023		negative regulation of epithelial to mesenchymal transition	4	0.6	0.045	0.72
	GTP binding	11	5.3	0.015	0.17		response to nutrient	5	1.4	0.069	0.81								glyceraldehyde-3-phosphate biosynthetic process	2	0.4	0.055	0.74		positive regulation of protein insertion into mitochondrial membrane involved in apoptotic signaling pathway	4	0.8	0.055	0.79		heparin binding	11	3.3	0.00084	0.023		vascular endothelial growth factor receptor signaling pathway	7	1.1	0.049	0.76
	ATP binding	28	13.5	0.015	0.17		liver development	5	1.4	0.069	0.81								positive regulation of DNA metabolic process	2	0.4	0.055	0.74		protein export from nucleus	4	0.8	0.055	0.79		peptidase activity	8	2.4	0.0014	0.035		muscle filament sliding	5	0.8	0.05	0.76
	proton-transporting ATP synthase activity, rotational mechanism	3	1.4	0.016	0.19		neuromuscular process controlling balance	4	1.1	0.071	0.83								xylulose biosynthetic process	2	0.4	0.055	0.74		peptide cross-linking	5	1	0.057	0.79		growth factor binding	5	1.5	0.0015	0.035		lipoprotein metabolic process	5	0.8	0.05	0.76
	peptidase activity	5	2.4	0.021	0.23		regulation of cellular response to heat	5	1.4	0.071	0.84								glyoxylate cycle	2	0.4	0.055	0.74		Rho protein signal transduction	5	1	0.057	0.79		aminopeptidase activity	5	1.5	0.0015	0.035		negative regulation of tumor necrosis factor production	5	0.8	0.05	0.76
	CTP binding	2	1	0.023	0.25		lipid transport	5	1.4	0.074	0.86								innate immune response	19	4	0.055	0.74		meiotic cytokinesis	2	0.4	0.057	0.79		virus receptor activity	7	2.1	0.0019	0.044		antifungal humoral response	3	0.5	0.05	0.76
	peroxidase activity	3	1.4	0.027	0.28		positive regulation of protein kinase activity	4	1.1	0.074	0.86								positive regulation of keratinocyte differentiation	3	0.6	0.056	0.74		glyceraldehyde-3-phosphate biosynthetic process	2	0.4	0.057	0.79		serine-type carboxypeptidase activity	4	1.2	0.002	0.044		mitotic nuclear envelope reassembly	3	0.5	0.05	0.76
	serine-type endopeptidase inhibitor activity	5	2.4	0.027	0.28		cellular response to starvation	4	1.1	0.074	0.86								positive regulation of NIK/NF-kappaB signaling	3	0.6	0.056	0.74		meiotic chromosome movement towards spindle pole	2	0.4	0.057	0.79		peptidoglycan receptor activity	3	0.9	0.0033	0.07		positive regulation of collagen biosynthetic process	4	0.6	0.051	0.77
	phosphatidylinositol-4,5-bisphosphate binding	4	1.9	0.03	0.3		peptide catabolic process	3	0.8	0.076	0.86								nucleoside triphosphate biosynthetic process	3	0.6	0.056	0.74		prostate gland morphogenesis	2	0.4	0.057	0.79		metallopeptidase activity	7	2.1	0.004	0.081		osteoclast differentiation	4	0.6	0.051	0.77
	calcium-dependent phospholipid binding	4	1.9	0.03	0.3		protein localization to cell surface	3	0.8	0.076	0.86								protein secretion	4	0.8	0.058	0.77		neutrophil clearance	2	0.4	0.057	0.79		amino acid binding	4	1.2	0.0076	0.15		response to hypoxia	12	1.9	0.053	0.8
	histone deacetylase binding	5	2.4	0.032	0.3		cell recognition	3	0.8	0.076	0.86								positive regulation of translation	5	1	0.059	0.78		fibroblast growth factor receptor signaling pathway involved in orbitofrontal cortex development	2	0.4	0.057	0.79		carbohydrate binding	10	3	0.011	0.21		liver development	7	1.1	0.055	0.82
	integrin binding	5	2.4	0.035	0.31		keratinization	4	1.1	0.078	0.87								negative regulation of extrinsic apoptotic signaling pathway via death domain receptors	4	0.8	0.063	0.79		xylulose biosynthetic process	2	0.4	0.057	0.79		proteoglycan binding	3	0.9	0.017	0.31		cellular response to hydrogen peroxide	6	0.9	0.058	0.86
	protein kinase C inhibitor activity	2	1	0.035	0.31		neuron recognition	2	0.5	0.081	0.87								high-density lipoprotein particle remodeling	3	0.6	0.064	0.79		response to lipid hydroperoxide	2	0.4	0.057	0.79		peptidoglycan binding	3	0.9	0.02	0.36		leukocyte migration involved in inflammatory response	3	0.5	0.06	0.87
	sulfonylurea receptor binding	2	1	0.035	0.31		glucocorticoid metabolic process	2	0.5	0.081	0.87								oxygen transport	3	0.6	0.064	0.79		lamellipodium assembly	4	0.8	0.06	0.81		dipeptidyl-peptidase activity	3	0.9	0.023	0.4		positive regulation of tumor necrosis factor biosynthetic process	3	0.5	0.06	0.87
	UTP binding	2	1	0.035	0.31		regulation of body fluid levels	2	0.5	0.081	0.87								epithelial tube branching involved in lung morphogenesis	3	0.6	0.064	0.79		response to nutrient levels	4	0.8	0.06	0.81		peptide binding	5	1.5	0.024	0.4		response to carbohydrate	3	0.5	0.06	0.87
	proton-transporting ATPase activity, rotational mechanism	3	1.4	0.037	0.31		response to gonadotropin	2	0.5	0.081	0.87								hyaluronan catabolic process	3	0.6	0.064	0.79		multivesicular body assembly	4	0.8	0.06	0.81		electron carrier activity	6	1.8	0.026	0.42		MAPK cascade	16	2.5	0.06	0.87
	actin monomer binding	3	1.4	0.037	0.31		negative regulation of osteoclast development	2	0.5	0.081	0.87								skeletal muscle tissue regeneration	3	0.6	0.064	0.79		regulation of cellular amino acid metabolic process	5	1	0.06	0.81		oxygen transporter activity	3	0.9	0.027	0.42		positive regulation of cytokine secretion	4	0.6	0.063	0.89
	aminopeptidase activity	3	1.4	0.039	0.33		positive regulation of pinocytosis	2	0.5	0.081	0.87								positive regulation of exosomal secretion	3	0.6	0.064	0.79		positive regulation of blood coagulation	3	0.6	0.061	0.81		serine-type peptidase activity	5	1.5	0.03	0.45		triglyceride catabolic process	4	0.6	0.063	0.89
	enzyme binding	9	4.3	0.042	0.34		cell-cell adhesion mediated by cadherin	2	0.5	0.081	0.87								response to copper ion	3	0.6	0.064	0.79		positive regulation of wound healing	3	0.6	0.061	0.81		sulfuric ester hydrolase activity	3	0.9	0.031	0.46		leukocyte cell-cell adhesion	4	0.6	0.063	0.89
	ion channel binding	5	2.4	0.043	0.35		negative regulation of striated muscle cell apoptotic process	2	0.5	0.081	0.87								DNA damage response, signal transduction by p53 class mediator	3	0.6	0.064	0.79		chondroitin sulfate catabolic process	3	0.6	0.061	0.81		NAD binding	4	1.2	0.033	0.48		coronary vasculature development	4	0.6	0.063	0.89
	actin binding	8	3.9	0.045	0.35		cellular response to vascular endothelial growth factor stimulus	3	0.8	0.082	0.88								leukotriene metabolic process	3	0.6	0.064	0.79		cellular response to glucose stimulus	5	1	0.064	0.84		dimethylargininase activity	2	0.6	0.037	0.5		protein catabolic process	5	0.8	0.063	0.89
	dATP binding	2	1	0.046	0.35		protein folding	8	2.2	0.083	0.89								regulation of protein ubiquitination	3	0.6	0.071	0.88		response to hypoxia	10	2	0.064	0.84		alpha-galactosidase activity	2	0.6	0.037	0.5		regulation of immune response	12	1.9	0.065	0.9
	nucleoside binding	2	1	0.046	0.35		ERK1 and ERK2 cascade	3	0.8	0.089	0.94								positive regulation of calcium ion import	3	0.6	0.071	0.88		protein secretion	4	0.8	0.065	0.85		acetylglucosaminyltransferase activity	3	0.9	0.039	0.52		positive regulation of stress fiber assembly	5	0.8	0.068	0.9
	GTPase activity	7	3.4	0.057	0.4		lipid storage	3	0.8	0.089	0.94								positive chemotaxis	4	0.8	0.072	0.88		chemotaxis	8	1.6	0.065	0.85		integrin binding	6	1.8	0.046	0.57		inflammatory response	21	3.3	0.068	0.9
	TPR domain binding	2	1	0.057	0.4		positive regulation of MAPK cascade	5	1.4	0.089	0.94								positive regulation of protein serine/threonine kinase activity	4	0.8	0.072	0.88		response to endoplasmic reticulum stress	6	1.2	0.067	0.86		fatty acid binding	3	0.9	0.048	0.57		nucleus organization	4	0.6	0.069	0.9
	thioredoxin peroxidase activity	2	1	0.057	0.4		platelet activation	6	1.6	0.093	0.97								cellular response to hydrogen peroxide	5	1	0.073	0.89		regulation of cellular response to heat	6	1.2	0.067	0.86		receptor activity	9	2.7	0.05	0.57		regulation of nitric-oxide synthase activity	4	0.6	0.069	0.9
	5S rRNA binding	2	1	0.057	0.4		signal transduction	32	8.8	0.093	0.97								homophilic cell adhesion via plasma membrane adhesion molecules	9	1.9	0.074	0.89		positive regulation of translation	5	1	0.068	0.86		mannose binding	3	0.9	0.053	0.57		positive regulation of T cell proliferation	6	0.9	0.069	0.9
	kinase binding	4	1.9	0.057	0.4		positive regulation of cytokine secretion	3	0.8	0.095	0.97								lysosome organization	4	0.8	0.077	0.92		immune response	19	3.7	0.068	0.86		protein kinase C binding	4	1.2	0.054	0.57		tumor necrosis factor-mediated signaling pathway	9	1.4	0.07	0.9
	drug binding	4	1.9	0.059	0.4		innate immune response in mucosa	3	0.8	0.095	0.97								positive regulation of protein secretion	4	0.8	0.077	0.92		leukotriene metabolic process	3	0.6	0.069	0.86		structural constituent of cytoskeleton	6	1.8	0.055	0.57		negative regulation of telomere maintenance via telomerase	3	0.5	0.07	0.9
	translation elongation factor activity	3	1.4	0.06	0.4		cell aging	3	0.8	0.095	0.97								mitotic spindle assembly	4	0.8	0.077	0.92		positive regulation of exosomal secretion	3	0.6	0.069	0.86		unfolded protein binding	6	1.8	0.055	0.57		maintenance of gastrointestinal epithelium	3	0.5	0.07	0.9
	phosphoprotein binding	3	1.4	0.06	0.4		in utero embryonic development	8	2.2	0.097	0.97								retrograde vesicle-mediated transport, Golgi to ER	6	1.3	0.078	0.92		protein refolding	3	0.6	0.069	0.86		beta-N-acetylhexosaminidase activity	2	0.6	0.055	0.57		removal of superoxide radicals	3	0.5	0.07	0.9
	glutathione transferase activity	3	1.4	0.063	0.42		MAPK cascade	10	2.7	0.098	0.97								negative regulation of T cell receptor signaling pathway	3	0.6	0.079	0.92		apoptotic cell clearance	3	0.6	0.069	0.86		N-acetylglucosamine-6-sulfatase activity	2	0.6	0.055	0.57		oxaloacetate metabolic process	3	0.5	0.07	0.9
	disulfide oxidoreductase activity	2	1	0.068	0.43		establishment of protein localization to organelle	2	0.5	0.1	0.97								regulation of extracellular exosome assembly	2	0.4	0.081	0.92		positive regulation of ERK1 and ERK2 cascade	10	2	0.07	0.86		protein kinase C inhibitor activity	2	0.6	0.055	0.57		xylulose biosynthetic process	2	0.3	0.072	0.9
	C3HC4-type RING finger domain binding	2	1	0.068	0.43		G1 to G0 transition	2	0.5	0.1	0.97								late endosomal microautophagy	2	0.4	0.081	0.92		positive regulation of epithelial cell migration	4	0.8	0.07	0.86		haptoglobin binding	2	0.6	0.055	0.57		negative regulation of biosynthetic process	2	0.3	0.072	0.9
	translation regulator activity	2	1	0.068	0.43		protein import	2	0.5	0.1	0.97								actin filament fragmentation	2	0.4	0.081	0.92		positive regulation of ubiquitin-protein ligase activity involved in regulation of mitotic cell cycle transition	6	1.2	0.07	0.86		long-chain fatty acid binding	2	0.6	0.055	0.57		regulation of actin filament depolymerization	2	0.3	0.072	0.9
	catalytic activity	6	2.9	0.07	0.44		cellular response to indole-3-methanol	2	0.5	0.1	0.97								chaperone-mediated autophagy	2	0.4	0.081	0.92		neuron projection development	7	1.4	0.071	0.87		threonine-type endopeptidase activity	3	0.9	0.057	0.58		glyceraldehyde-3-phosphate biosynthetic process	2	0.3	0.072	0.9
	endopeptidase inhibitor activity	3	1.4	0.079	0.49		regulation of chaperone-mediated autophagy	2	0.5	0.1	0.97								maltose metabolic process	2	0.4	0.081	0.92		defense response to Gram-negative bacterium	5	1	0.075	0.92		scavenger receptor activity	4	1.2	0.06	0.58		intermicrovillar adhesion	2	0.3	0.072	0.9
	heat shock protein binding	3	1.4	0.086	0.53		negative regulation of cholesterol biosynthetic process	2	0.5	0.1	0.97								cell envelope organization	2	0.4	0.081	0.92		regulation of phosphatidylinositol 3-kinase signaling	6	1.2	0.077	0.93		cytoskeletal protein binding	4	1.2	0.06	0.58		negative regulation of immunological synapse formation	2	0.3	0.072	0.9
[truncated: 303 more rows]

## Sheet: Sheet4
1_3	GOTERM_BP_DIRECT					1_4	Term	Genes	Count%	P-Value	Benjamini	UNIPROT_ACCESSION	GENE NAME			1_5	GOTERM_BP_DIRECT					1_6	GOTERM_BP_DIRECT								3_4	Term	Genes	Count%	P-Value	Benjamini	UNIPROT_ACCESSION	GENE NAME			4_5	GOTERM_BP_DIRECT					UNIPROT_ACCESSION	GENE NAME
[truncated: 145 more rows]
[truncated: 10 more columns]

[truncated: 10 more sheets: 4, Sheet5, 5, Sheet1, 6, Sheet6, 7, Sheet7, 8, Sheet8]
