# Supplementary material for: Changes in the urinary proteome before and after quadrivalent influenza vaccine and COVID-19 vaccination
Source: Front Immunol. 2022 Oct 7;13:946791. doi: 10.3389/fimmu.2022.946791 (PMC9585259; doi:10.3389/fimmu.2022.946791)
Supplement: Supplementary file 6 [file Table_6.xlsx]

## Sheet: S6
	volunteer1	1 - 2
		innate immune response in mucosa
		immune response
		1 - 3	2 - 3
		defense response to Gram-negative bacterium	establishment of skin barrier
		inflammatory response	immune response
		1 - 5	3 - 5
		receptor-mediated endocytosis	negative regulation of inflammatory response
		acute-phase response	acute-phase response
			receptor-mediated endocytosis
			innate immune response in mucosa
			regulation of macroautophagy
		1 - 6	5 - 6
		none	defense response to Gram-negative bacterium
			regulation of macroautophagy
	volunteer2	1 - 2
		leukocyte migration
		receptor-mediated endocytosis
		acute-phase response
		antibacterial humoral response
		viral entry into host cell
		innate immune response
		inflammatory response
		1 - 3	2 - 3
		innate immune response	inflammatory response
		receptor-mediated endocytosis	innate immune response
		acute-phase response	positive regulation of viral release from host cell
		viral transcription	viral budding via host ESCRT complex
		defense response to Gram-negative bacterium	leukocyte cell-cell adhesion
		viral entry into host cell	positive regulation of T cell proliferation
		inflammatory response	negative regulation of T cell receptor signaling pathway
		antibacterial humoral response	viral entry into host cell
		viral life cycle	defense response to Gram-positive bacterium
			regulation of immune response
			viral release from host cell
			acute-phase response
			viral life cycle
		1 - 4	3 - 4
		innate immune response	leukocyte migration
		acute-phase response	inflammatory response
		adaptive immune response	acute-phase response
		inflammatory response	viral release from host cell
			immune response
			viral entry into host cell
			leukocyte cell-cell adhesion
			innate immune response
			defense response to fungus
			regulation of immune response
		1 - 5	4 - 5
		viral transcription	innate immune response
		receptor-mediated endocytosis	acute-phase response
			inflammatory response
			viral entry into host cell
			leukocyte migration
		1 - 6	5 - 6
		viral transcription	acute-phase response
		defense response to fungus	inflammatory response
		innate immune response in mucosa
	volunteer3	1 - 3
		viral transcription
		1 - 4	3 - 4
		leukocyte migration	viral transcription
		viral entry into host cell	leukocyte migration
		innate immune response	viral entry into host cell
		regulation of immune system process	positive regulation of T cell proliferation
		acute-phase response	leukocyte cell-cell adhesion
		antibacterial humoral response
		1 - 5	4 - 5
		defense response to fungus	acute-phase response
		defense response to bacterium	leukocyte migration
			innate immune response
		1 - 6	5 - 6
		viral transcription	viral transcription
			receptor-mediated endocytosis
			acute-phase response
	volunteer4	1 - 2
		antifungal humoral response
		1 - 3	2 - 3
		response to drug	antibacterial humoral response
		antibacterial humoral response	innate immune response
			response to drug
			regulation of inflammatory response
		1 - 4	3 - 4
		immune response	inflammatory response
		antibacterial humoral response	response to drug
		inflammatory response	immune response
		neutrophil migration	antibacterial humoral response
			negative regulation of T cell apoptotic process
			innate immune response
		1 - 5	4 - 5
		acute-phase response	viral release from host cell
		immune response	inflammatory response
		regulation of immune system process
		inflammatory response
		1 - 6	5 - 6
		leukocyte migration	viral entry into host cell
		viral entry into host cell	leukocyte migration
		acute-phase response	inflammatory response
	volunteer5	1 - 2
		leukocyte migration
		acute-phase response
		regulation of immune system process
		innate immune response
		1 - 3	2 - 3
		leukocyte migration	regulation of immune response
		viral entry into host cell	viral release from host cell
		innate immune response	leukocyte migration
		acute-phase response	phagosome acidification
			viral life cycle
			viral entry into host cell
		1 - 4	3 - 4
		leukocyte migration	receptor-mediated endocytosis
		receptor-mediated endocytosis	virion assembly
		acute-phase response	response to drug
		chaperone-mediated autophagy
		innate immune response
		1 - 5	4 - 5
		leukocyte migration	leukocyte migration
		acute-phase response	receptor-mediated endocytosis
		positive regulation of T cell proliferation	acute-phase response
		leukocyte cell-cell adhesion	viral entry into host cell
		1 - 6	5 - 6
		leukocyte migration	negative regulation of viral process
		acute-phase response	antifungal humoral response
		receptor-mediated endocytosis
		positive regulation of T cell proliferation
	volunteer6	1 - 2
		leukocyte migration
		viral entry into host cell
		defense response
		acute-phase response
		defense response to Gram-negative bacterium
		regulation of immune system process
		inflammatory response
		response to drug
		antibacterial humoral response
		innate immune response
		1 - 3	2 - 3
		leukocyte migration	immune response
		defense response to Gram-positive bacterium	antibacterial humoral response
		innate immune response	inflammatory response
		antibacterial humoral response	receptor-mediated endocytosis
		viral entry into host cell	acute-phase response
		regulation of immune system process	leukocyte migration
		positive regulation of receptor-mediated endocytosis	defense response to Gram-positive bacterium
			positive regulation of receptor-mediated endocytosis
		1 - 4	3 - 4
		leukocyte migration	inflammatory response
		viral entry into host cell	response to drug
		innate immune response	defense response to Gram-negative bacterium
		inflammatory response	negative regulation of T cell apoptotic process
		defense response to Gram-positive bacterium
		regulation of immune system process
		regulation of immune response
		defense response to Gram-negative bacterium
		receptor-mediated endocytosis
		adaptive immune response
		1 - 5	4 - 5
		leukocyte migration	positive regulation of phagocytosis
		inflammatory response	cellular response to drug
		regulation of immune response	acute-phase response
		viral entry into host cell	innate immune response
		regulation of immune system process	viral entry into host cell
		defense response to Gram-positive bacterium	response to antibiotic
		innate immune response	receptor-mediated virion attachment to host cell
			defense response to Gram-negative bacterium
		1 - 6	5 - 6
		leukocyte migration	receptor-mediated endocytosis
		regulation of immune response	cellular response to drug
		innate immune response	response to drug
		response to drug	autophagy
		inflammatory response
		viral entry into host cell
		defense response to Gram-positive bacterium
		defense response
	volunteer7	1 - 2
		defense response to fungus
		innate immune response
		1 - 3	2 - 3
		leukocyte migration	defense response to Gram-negative bacterium
		innate immune response	response to drug
		defense response to fungus	leukocyte migration
		leukocyte migration involved in inflammatory response	positive regulation of phagocytosis
		positive regulation of phagocytosis	defense response to Gram-positive bacterium
			immune response
			innate immune response
			antibacterial humoral response
		1 - 4	3 - 4
		phagocytosis	viral life cycle
		viral entry into host cell	positive regulation of viral release from host cell
		negative regulation of inflammatory response	viral budding via host ESCRT complex
		virion assembly	autophagy
		innate immune response	response to drug
			innate immune response
			regulation of viral process
			viral release from host cell
		1 - 5	4 - 5
		leukocyte migration	leukocyte migration
		innate immune response	innate immune response
		viral budding via host ESCRT complex	viral release from host cell
		defense response to Gram-negative bacterium	defense response to Gram-positive bacterium
		inflammatory response
	volunteer8	1 - 2
		viral entry into host cell
		receptor-mediated endocytosis
		receptor-mediated virion attachment to host cell
		acute-phase response
		defense response to Gram-positive bacterium
		1 - 3	2 - 3
		innate immune response	innate immune response
		receptor-mediated endocytosis	antibacterial humoral response
		viral entry into host cell	acute-phase response
		response to drug	inflammatory response
		acute-phase response
		1 - 4	3 - 4
		viral entry into host cell	antibacterial humoral response
		innate immune response	negative regulation of T cell apoptotic process
		receptor-mediated endocytosis
		antibacterial humoral response
		1 - 5	4 - 5
		receptor-mediated virion attachment to host cell	antibacterial humoral response
		receptor-mediated endocytosis	leukocyte migration
		viral entry into host cell	negative regulation of natural killer cell differentiation involved in immune response
		acute-phase response
		1 - 6	5 - 6
		leukocyte migration	leukocyte migration
		receptor-mediated endocytosis	response to drug
		viral entry into host cell	immune response
		inflammatory response	defense response to fungus
		innate immune respon	viral entry into host cell
			defense response to Gram-positive bacterium
			defense response to bacterium
			negative regulation of T cell proliferation
