# Supplementary material for: Changes in the urinary proteome before and after quadrivalent influenza vaccine and COVID-19 vaccination
Source: Front Immunol. 2022 Oct 7;13:946791. doi: 10.3389/fimmu.2022.946791 (PMC9585259; doi:10.3389/fimmu.2022.946791)
Supplement: Supplementary file 7 [file Table_7.xlsx]

## Sheet: S7
Names	total	elements
v1 v2 v3 v5 v6 v7	2	P08238
		P01040
v1 v2 v3 v6 v7 v8	3	P02511
		O75083
		P68371
v2 v3 v5 v6 v7 v8	2	P23526
		P49189
v1 v2 v3 v4 v5	1	P68104
v1 v2 v4 v5 v7	1	P80188
v1 v2 v5 v6 v7	2	P06727
		P59665
v1 v2 v5 v6 v8	1	P0DJD8
v1 v2 v6 v7 v8	1	P21796
v2 v3 v4 v7 v8	1	P28799
v2 v3 v5 v6 v7	1	V9HWJ5
v2 v3 v6 v7 v8	1	B2R8I2
v2 v4 v5 v6 v8	2	P06280
		P09668
v2 v5 v6 v7 v8	2	O95336
		Q96IU4
v3 v4 v5 v6 v7	1	Q00796
v3 v4 v5 v6 v8	1	Q9UBC9
v3 v5 v6 v7 v8	2	P16152
		P34896-2
v1 v2 v3 v6	1	P08311
v1 v2 v3 v7	4	P01023
		Q9HCY8
		P30740
		P23396
v1 v2 v3 v8	4	P07237
		P15924
		P06576
		A0A024R1M3
v1 v2 v4 v6	1	Q9H299
v1 v2 v5 v6	1	P01591
v1 v3 v4 v6	1	P18065
v1 v3 v4 v8	1	Q8N2S1
v1 v3 v5 v6	3	P09211
		P30041
		P00338
v1 v3 v5 v8	1	P14618
v1 v3 v6 v8	1	P10643
v1 v4 v5 v8	1	A0A172Q3A8
v1 v4 v6 v8	3	P11684
		P05154
		Q86T13
v1 v4 v7 v8	1	P06702
v1 v5 v6 v7	1	P26842
v1 v5 v6 v8	3	P16112
		P16278
		P35555
v2 v3 v4 v6	2	P08758
		Q15828
v2 v3 v4 v7	1	O15145
v2 v3 v4 v8	1	O75594
v2 v3 v5 v6	4	P22314
		P16930
		P04083
		P12111
v2 v3 v5 v8	1	Q16819
v2 v3 v6 v8	1	P50395
v2 v3 v7 v8	1	P13639
v2 v4 v5 v6	6	O75787
		Q5PY49
		Q02818
		P51688
		P34059
		O75340
v2 v4 v5 v8	1	P41222
v2 v4 v6 v8	4	Q969P0
		P02765
		P50897
		P01034
v2 v5 v6 v7	4	P25325
		P14550
		Q9GZM5
		P21695
v2 v5 v6 v8	12	Q8NHJ6
		P31151
		P07686
		P07339
		A0A5C2GCT8
		Q92896
		P09210
		P21266
		Q9BVM4
		Q96PD5
		Q07507
		P35858
v2 v5 v7 v8	1	P26038
v3 v4 v6 v8	2	O75874
		P98095
v3 v5 v6 v7	1	P00491
v3 v5 v7 v8	1	P07911
v4 v5 v6 v7	1	Q86U78
v4 v5 v6 v8	2	P14174
		Q14767
v5 v6 v7 v8	6	P36955
		O43505
		Q9Y2S2
		P07195
		O75936
		Q2TU34
v1 v2 v3	14	P18054
		Q96HE7
		O43175
		Q15181
		P36952
		Q9NQ38
		P13797
		P63104
		P62701
		P60660
		Q6ZVX7
		P31947
		P52209
		B7Z8W3
v1 v2 v4	2	P12821
		P29400
v1 v2 v5	1	A0A024R8L8
v1 v2 v6	4	Q9UBG3
		Q9BY67-2
		Q8NI99
		P00738
v1 v2 v7	4	P32320
		P46940
		Q53Y41
		P05164
v1 v2 v8	1	P20933
v1 v3 v4	1	D9IWP9
v1 v3 v6	2	P25705
		Q9UGN4
v1 v3 v7	3	P60842
		P31146
		P08670
v1 v3 v8	5	P40926
		P30044
		P00734
		G9K7P3
		A0A384MTN6
v1 v5 v7	1	P80723
v1 v6 v8	3	P08174
		P08138-2
		O43291
v1 v7 v8	1	P25815
v2 v3 v5	1	O00299
v2 v3 v6	5	P09237
		P23528
		B2RDY9
		Q15904
		P14625
v2 v3 v7	1	P62328
v2 v3 v8	2	O15144
		P07900
v2 v4 v5	3	Q6UX06
		Q9Y653
		O15240
v2 v4 v6	2	Q99816
		P51884
v2 v4 v8	3	P08572
		P16035
		P78380
v2 v5 v6	31	P10619
		P22352
		Q9UIB8
		B4DJQ8
		P11279
		P32004
		Q9HCN6-2
		Q16651
		Q9HAT2
		Q12913
		P0DMQ5
		Q86UN3
		Q13510
		P61586
		Q13228
		O00592
		P01871
		P09417
		A0A384NYH9
		P36639
		P04066
		Q9BRK5
		O15393
		P16070
		P78417
		P23284
		O00115
		Q15113
		Q9UBX5
		P02763
		P09603
v2 v5 v7	3	O00187-2
		P17931
		Q02413
v2 v5 v8	10	Q5SZK8
		B7Z5V6
		P01024
		P07476
		Q96DG6
		O43633
		P15121
		P21810
		O75131
		Q08380
v2 v6 v7	3	O43895
		O95154
		Q96JQ0
v2 v6 v8	12	P02647
		M1EL80
		P02766
		P05937
		P55000
		P25311
		Q6GTX8
		P01042
		Q9NRX4
		P30626
		Q7Z4R8
		P08236
v2 v7 v8	4	Q96P63-2
		P61604
		P52758
		P06753-2
v3 v4 v8	1	P51654
v3 v5 v6	2	Q8N114
		P18669
v3 v5 v7	1	Q93088
v3 v6 v7	4	P02675
		O96009
		P21399
		P04406
v3 v6 v8	4	Q06830
		P02753
		Q07654
		P36896
v3 v7 v8	2	P40121
		P07737
v4 v5 v6	3	Q8N4S1
		Q16270
		P08519
v4 v5 v8	1	Q9Y6R7
v4 v6 v8	2	Q96GW7
		P62873
v5 v6 v7	4	Q03154
		Q9BRK3
		P00918
		P20073
v5 v6 v8	15	P61970
		P04746
		P29622
		B4DVA7
		L8E853
		P56537
		P04216
		P42785
		Q9UMR5-3
		P32119
		P27487
		Q99574
		P00352
		A0A384NPS2
		Q9UHL4
v5 v7 v8	1	Q7Z4W1
v6 v7 v8	4	A0A024R7D2
		Q9BUT1
		P00966
		Q9UBQ7
v1 v2	12	O60437
		P29373
		O95171
		O95274
		Q9NPF0
		Q96EY5
		P60903
		P22528
		P26641
		P07305
		O15231-6
		Q6FHJ7
v1 v3	10	P51991
		O75367
		P13693
		O95833
		P43490
		O00204
		Q15907
		P55786
		P26373
		P62241
v1 v4	4	Q92956
		Q96FQ6
		O76076
		P81605
v1 v5	3	P01011
		O95967
		O15197
v1 v6	11	B4DUV1
		G3XAP6
		Q9BTY2
		C7DJS2
		Q9HB40
		Q04756
		P04792
		O14773
		Q9HD89
		Q7Z3B1
		O15162
v1 v7	4	P18206
		P13796
		P20160
		P04040
v1 v8	4	O43866
		P48745
		Q9NQ36
		B4E1B2
v2 v3	18	P30101
		P47929
		O43707
		P62258
		P27348
		P35754
		P29401
		P47756-2
		P52907
		P55072
		Q8TE68
		P30085
		P63244
		P07384
		Q13835
		P27797
		P19957
		P05546
v2 v4	1	P01127
v2 v5	14	P13489
		P16870
		Q5KU26
		P13611
		P31949
		P0DP24
		A0A5C2FU73
		Q96AP7
		P61158
		P05413
		O75223
		P05451
		Q9UN37
		P17900
v2 v6	31	P19823
		P10645
		Q9UBI6
		P05060
		P31025
		Q7KYR7
		O75144
		P07998
		P13598
		P30530
		Q9H665
		P05362
		P04156
		Q15485-2
		P21926
		Q9GZM7
		Q9NU53
		Q8TB96
		P19022
		P10153
		Q16849
		Q14393
		Q92859
		O14745
		P11047
		Q9UNW1
		P30046
		Q9Y279
		P19652
		Q08334
		Q6UXB4
v2 v7	9	P61626
		P08195
		P26447
		O14950
		Q7Z406-6
		P48735
		P61978
		B2R8K9
		Q93079
v2 v8	16	P68431
		P61457
		Q5VW32
		P01036
		P01833
		Q8N271
		Q99969
		P61204
		P02760
		P54753
		O95865
		P53990-2
		P06396
		Q12805
		P27105
		Q9UN70
v3 v4	1	P61160
v3 v5	2	P11142
		P61769
v3 v6	6	Q969Z4
		P40925
		P00558
		P02652
		P06733
		P07355
v3 v7	8	P59998
		Q14764
		Q00610
		P16401
		P12429
		Q3LXA3
		P02679
		Q15084
v3 v8	2	Q04760
		P05109
v4 v5	1	Q13443
v4 v6	9	Q15223
		O95998
		Q8TDQ0
		P20827
		P02774
		Q9H0B8
		P05452
		P19320
		Q9Y624
v4 v7	1	P28074
v4 v8	6	Q92563
		O75612
		Q7Z5L0
		P02810
		P15309
		O75339
v5 v6	25	Q96J84-2
		P00441
		P17174
		P12955
		P05543
		Q86UD1
		Q06481
		P63000
		Q99715
		P02743
		O75503
		Q6UX71
		Q9H0W9
		Q8IWU5
		Q12794
		Q96DA0
		Q9GZX9
		P04180
		Q9NZZ3
		Q8N307
		Q9H444
		P05067
		P98172
		P10909
		O00468-6
v5 v7	4	O94760
		J3KSN0
		P11766
		P00915
v5 v8	13	P10253
		Q08345
		E7ER45
		P24855
		Q13621
		Q9Y287
		P0DOX2
		Q6UVK1
		Q6N093
		P15311
		P38606
		Q8IV08
		P08697
v6 v7	13	P05062
		Q9BQ51
		P32754
		O75891
		P35558
		Q96CZ9
		P55285
		Q93099
		Q96KP4
		Q96HD9
		P07148
		P45877
		P21333-2
v6 v8	11	Q96NY8
		Q8WZ42
		P33908
		Q1T7A3
		Q9Y5Y7
		Q9UGT4
		Q9BRT3
		P10586
		P22792
		A0A384MR25
		Q9NPG4
v7 v8	6	P15144
		P16444
		P05023
		Q8NF17
		Q7Z7D3
		Q9H6X2
v1	53	P05388
		P07741
		Q07954
		Q5T3T9
		Q6W4X9
		Q8WXL0
		P98088
		O00526
		P03973
		P51149
		P15907
		Q5M8T4
		P62826
		B2R7Z6
		P09758
		Q8NFT8
		A6NL88
		P49913
		Q14376
		O43511
		Q08188
		Q9Y6U3
		Q14766
		Q9ULB1
		A0A4P8YRP3
		P24534
		O00322
		P45880
		Q13145
		Q14116
		Q9UJ70
		Q2UY09
		P07910
		P19438
		Q13445
		Q8N4F0
		P80370
		Q9BQI0
		O95633
		Q6ZN66
		Q9UHG3
		A8K0D8
		P20333
		Q15375
		Q92954
		E9PKP4
		P48960
		P05387
		Q9NZD2
		Q5JZY3-2
		Q86VB7
		Q9NZV1
		Q13277
v2	92	Q14315
		A0A590UJ49
		Q9UEF7
		P01008
		P03950
		Q9UKZ9
		P04179
		P06703
		A0A5C2G193
		Q92752
		P99999
		Q9H4M9
		P02748
		Q6UWP8
		Q8N3J6
		Q9UIV8
		A0A5C2FYE4
		Q9BW04
		Q53H01
		P62879
		P16284
		Q969E1
		P27482
		P61981
		A0A384MDQ7
		Q99988
		Q16610
		A0A384NL10
		Q9H6S3
		P04155
		Q96C23
		P18510-2
		P22891
		Q9HC38-2
		P40189
		O43493
		P0CG48
		P05981
		A0A3B3IQ51
		Q9NNX6-10
		P20810-10
		Q9Y6W3
		Q92520
		P08571
		Q9UBV8
		Q7LBR1
		Q8TBP5
		P14923
		O60911
		P54289
		Q86Y38
		K7EKE8
		P31944
		P34096
		P13727
		P23468
		Q14247
		A0A109PW33
		P06731
		P60953
		H7C215
		P43652
		Q9H223
		P08603
		Q99536
		Q02790
		Q8N126
		Q9UBR2
		P23470
		A6NI73
		A0A5C2GHS0
		P62888
		A8K2M4
		P62834
		O43155
		Q96A22
		P19827
		P02545
		P07711
		P04062
		P22735
		P10412
		P08183
		P62805
		P30086
		P35579
		P08865
		Q6V0I7
		Q9BXP8
		P61916
		P07320
		P82980
v3	41	P09651
		O60218
		P50990
		P21128-2
		P28066
		Q14134
		P22626
		P02452
		P30153
		Q9H2G2
		P15428
		Q92597
		P05783
		P62269
		P30050
		Q9GZP4
		Q9Y2V2
		Q9BRA2
		B3EWG6
		P14209
		P0DMV8
		Q13885
		P02671
		Q09666
		P37837
		P62937
		P62249
		P61019
		Q9UBD6
		E9PAV3
		P60900
		B4E1Z4
		Q9Y5Z4
		Q96TA1
		P04632
		P18621
		O14818
		P29692
		P35221
		Q9UHG2
		O60664
v4	13	P02792
		O75326
		Q9HC56
		P49788
		P18428
		P21281
		Q9BZZ2
		Q9Y617
		P12277
		Q9UBX7
		O00264
		P28907
		Q9H756
v5	25	P35052
		Q99972
		P10599
		P11117
		Q9NP79
		P17936
		P07288
		P05026
		P04004
		P36871
		Q9HBR0
		Q12841
		A0A5C2FV72
		Q14894
		P00746
		Q8NBS9
		Q8WWA0
		P24592
		Q8NCC3
		Q99519
		Q6LAM1
		Q13332-2
		Q14019
		P04745
		O95497
v6	75	Q5ZPR3
		Q8WVQ1
		Q9UQN3
		P20138
		Q86TH1
		P12273
		F8WE86
		Q68CJ9
		P08118
		O43278
		P58499
		Q8NBJ4
		A0A0A0N0N2
		Q6PK18
		Q08174
		P15848
		Q02747
		P10768
		Q9NQ84
		Q13477
		P13591-3
		Q8NFZ8
		Q01973
		Q9Y646
		V9HWI6
		P52823
		P31997
		P08294
		B3KMD3
		B4DPP8
		Q53RD9
		O75369
		P55291
		A0A1U9X793
		Q9H804
		Q16769
		O60888-3
		P12830
		Q9NZH0
		P09619
		P36957
		Q8N474
		Q6UXB8
		P25940
		Q13822
		Q9NQR4
		Q8WZ75
		Q92820
		Q01469
		P50895
		Q8IZA0
		Q86V85
		P41217
		O00241
		P13798
		P55290
		P78324
		P08637
		Q92692
		A0A024RAB6
		Q6ISS4
		Q9ULI3
		Q96RW7
		P17050
		A0A5C2GRD1
		P43121
		M4NBK9
		H3BMA1
		Q8WW52
		O95954
		P09543
		P07108
		Q02487
		Q6UXG3
		Q68D85
v7	49	P09429
		B4DPF0
		Q99832
		P36222
		P51858
		P20700
		P67936
		P11215
		Q9NPH3
		O75368
		Q9Y2J8
		P26583
		P31943
		P14317
		P48595
		P26022
		P22732
		Q12907
		P12814
		P41218
		A0A1W2PPS5
		Q9ULZ3
		A0A146E5L3
		Q86TT1
		P30613
		Q32MZ4
		O95197
		P17987
		P04839
		P25788
		P17213
		Q6P4A8
		P52566
		P17858
		Q9Y490
		P11597
		P58546
		G9KTQ1
		P24158
		P30043
		Q6P9A2
		P42167
		P13716
		Q14118
		P20061
		P54793
		Q15942
		P46976
		W0UUR6
v8	39	P02656
		P01258
		Q5JWF2
		P29323
		O60494
		E9PMI0
		Q5NV65
		Q9NZP8
		O43490
		A0A5C2GJ51
		Q5T2W1
		A0A024R884
		P04075
		P39059
		P37802
		Q9NP85
		Q9UKR3
		P09564
		P55017-3
		D3DX01
		P55259-3
		P00450
		P50053
		P06454
		P30047
		P98164
		P01133
		A0A5C2GC49
		Q53GD3
		Q7Z7M0
		P43251
		O75351
		O94919
		P39060
		P02790
		P54802
		A8K2U0
		O94910
		O95460
