# Supplementary material for: Changes in the urinary proteome before and after quadrivalent influenza vaccine and COVID-19 vaccination
Source: Front Immunol. 2022 Oct 7;13:946791. doi: 10.3389/fimmu.2022.946791 (PMC9585259; doi:10.3389/fimmu.2022.946791)
Supplement: Supplementary file 8 [file Table_8.xlsx]

## Sheet: v1bp
maxLevel	levels	GO_Name	GO_ID	Pvalue	Pvalue_adjusted	PAS_Value	PAS_Zscore	max_zscore	min_zscore	Genes	Count	Pop_Hit	List_Total	Background_Genes	URL	PATHS
3	3	single-multicellular organism process	GO:0044707	1.22e-73	6.34e-70	86.55	8.35	13.3176	-3.22594	SPOCK2|2.47477373128;MXRA8|1.85436893204;CNTN1|1.96336762588;APOA1|0.412245175259;SORL1|1.84780731652;IDH1|4.69852961804;B4GAT1|2.39301988051;PRCP|9.12146098412;NPC2|1.87485009423;SERPINA5|3.54125173069;NUTF2|0.16701477438;AKR1B1|3.00971832805;SDCBP|0.5993624498;PTGDS|0.0781648657527;GAA|0.197845240137;P4HB|4.71136945836;TIMP2|0.206335877863;RIDA|0.0783975126573;CCN3|13.8490205849;HEXB|2.13052866…	166	11221	279	85180	http://www.ebi.ac.uk/QuickGO/GTerm?id=GO:0044707
2	2	multicellular organismal process	GO:0032501	2.49e-73	6.47e-70	90.4	8.73	13.3176	-3.22594	SPOCK2|2.47477373128;MXRA8|1.85436893204;CNTN1|1.96336762588;APOA1|0.412245175259;SORL1|1.84780731652;IDH1|4.69852961804;B4GAT1|2.39301988051;PRCP|9.12146098412;NPC2|1.87485009423;SERPINA5|3.54125173069;NUTF2|0.16701477438;AKR1B1|3.00971832805;SDCBP|0.5993624498;PTGDS|0.0781648657527;GAA|0.197845240137;P4HB|4.71136945836;TIMP2|0.206335877863;RIDA|0.0783975126573;CCN3|13.8490205849;HEXB|2.13052866…	176	13058	279	85180	http://www.ebi.ac.uk/QuickGO/GTerm?id=GO:0032501
9	6,8,9	regulated exocytosis	GO:0045055	3.76e-71	6.52e-68	35.39	3.28	13.3176	-3.22594	APOA1|0.412245175259;IDH1|4.69852961804;ARSA|2.04841034619;PRCP|9.12146098412;NPC2|1.87485009423;SERPINA4|4.5573050579;SDCBP|0.5993624498;STOM|2.86971201868;GAA|0.197845240137;CANT1|0.651436197878;TIMP2|0.206335877863;CPNE3|3.71492704826;HEXB|2.13052866905;OLR1|14.8161281232;ANPEP|19.4810516291;HSP90AB1|1.65940416119;CTSH|0.465462118128;RARRES2|2.82196621327;TTN|0.208008390345;LAIR1|3.64125032521…	69	944	279	85180	http://www.ebi.ac.uk/QuickGO/GTerm?id=GO:0045055
6	6	neutrophil mediated immunity	GO:0002446	1.2e-70	1.56e-67	29.9	2.74	13.3176	-3.22594	IDH1|4.69852961804;ARSA|2.04841034619;PRCP|9.12146098412;NPC2|1.87485009423;SDCBP|0.5993624498;STOM|2.86971201868;GAA|0.197845240137;CANT1|0.651436197878;TIMP2|0.206335877863;CPNE3|3.71492704826;HEXB|2.13052866905;OLR1|14.8161281232;ANPEP|19.4810516291;HSP90AB1|1.65940416119;CTSH|0.465462118128;LAIR1|3.64125032521;CST3|0.484606111762;PSMA5|0.516626854766;ATP6AP2|0.519170739165;CTSD|0.499838653569…	58	515	279	85180	http://www.ebi.ac.uk/QuickGO/GTerm?id=GO:0002446
6	6	neutrophil activation involved in immune response	GO:0002283	3.46e-68	3.6e-65	28.59	2.61	13.3176	-3.22594	IDH1|4.69852961804;ARSA|2.04841034619;PRCP|9.12146098412;NPC2|1.87485009423;SDCBP|0.5993624498;STOM|2.86971201868;GAA|0.197845240137;CANT1|0.651436197878;TIMP2|0.206335877863;CPNE3|3.71492704826;HEXB|2.13052866905;OLR1|14.8161281232;ANPEP|19.4810516291;HSP90AB1|1.65940416119;CTSH|0.465462118128;LAIR1|3.64125032521;CST3|0.484606111762;PSMA5|0.516626854766;ATP6AP2|0.519170739165;CTSD|0.499838653569…	56	497	279	85180	http://www.ebi.ac.uk/QuickGO/GTerm?id=GO:0002283
6	6	neutrophil activation	GO:0042119	2.17e-67	1.83e-64	28.59	2.61	13.3176	-3.22594	IDH1|4.69852961804;ARSA|2.04841034619;PRCP|9.12146098412;NPC2|1.87485009423;SDCBP|0.5993624498;STOM|2.86971201868;GAA|0.197845240137;CANT1|0.651436197878;TIMP2|0.206335877863;CPNE3|3.71492704826;HEXB|2.13052866905;OLR1|14.8161281232;ANPEP|19.4810516291;HSP90AB1|1.65940416119;CTSH|0.465462118128;LAIR1|3.64125032521;CST3|0.484606111762;PSMA5|0.516626854766;ATP6AP2|0.519170739165;CTSD|0.499838653569…	56	513	279	85180	http://www.ebi.ac.uk/QuickGO/GTerm?id=GO:0042119
5	5	myeloid leukocyte mediated immunity	GO:0002444	2.46e-67	1.83e-64	29.9	2.74	13.3176	-3.22594	IDH1|4.69852961804;ARSA|2.04841034619;PRCP|9.12146098412;NPC2|1.87485009423;SDCBP|0.5993624498;STOM|2.86971201868;GAA|0.197845240137;CANT1|0.651436197878;TIMP2|0.206335877863;CPNE3|3.71492704826;HEXB|2.13052866905;OLR1|14.8161281232;ANPEP|19.4810516291;HSP90AB1|1.65940416119;CTSH|0.465462118128;LAIR1|3.64125032521;CST3|0.484606111762;PSMA5|0.516626854766;ATP6AP2|0.519170739165;CTSD|0.499838653569…	58	585	279	85180	http://www.ebi.ac.uk/QuickGO/GTerm?id=GO:0002444
5	5	granulocyte activation	GO:0036230	4.26e-67	2.77e-64	28.59	2.61	13.3176	-3.22594	IDH1|4.69852961804;ARSA|2.04841034619;PRCP|9.12146098412;NPC2|1.87485009423;SDCBP|0.5993624498;STOM|2.86971201868;GAA|0.197845240137;CANT1|0.651436197878;TIMP2|0.206335877863;CPNE3|3.71492704826;HEXB|2.13052866905;OLR1|14.8161281232;ANPEP|19.4810516291;HSP90AB1|1.65940416119;CTSH|0.465462118128;LAIR1|3.64125032521;CST3|0.484606111762;PSMA5|0.516626854766;ATP6AP2|0.519170739165;CTSD|0.499838653569…	56	519	279	85180	http://www.ebi.ac.uk/QuickGO/GTerm?id=GO:0036230
4	4	cell activation	GO:0001775	5.91e-67	3.42e-64	42.74	4.01	13.3176	-3.22594	APOA1|0.412245175259;IDH1|4.69852961804;ARSA|2.04841034619;PRCP|9.12146098412;NPC2|1.87485009423;SDCBP|0.5993624498;STOM|2.86971201868;GAA|0.197845240137;CANT1|0.651436197878;TIMP2|0.206335877863;CPNE3|3.71492704826;HEXB|2.13052866905;OLR1|14.8161281232;ANPEP|19.4810516291;HSP90AB1|1.65940416119;CTSH|0.465462118128;LILRB4|0.236666191073;TTN|0.208008390345;LAIR1|3.64125032521;CST3|0.484606111762;S…	86	2174	279	85180	http://www.ebi.ac.uk/QuickGO/GTerm?id=GO:0001775
7	5,7	neutrophil degranulation	GO:0043312	1.04e-66	5.44e-64	27.82	2.53	13.3176	-3.22594	IDH1|4.69852961804;ARSA|2.04841034619;PRCP|9.12146098412;NPC2|1.87485009423;SDCBP|0.5993624498;STOM|2.86971201868;GAA|0.197845240137;CANT1|0.651436197878;TIMP2|0.206335877863;CPNE3|3.71492704826;HEXB|2.13052866905;OLR1|14.8161281232;ANPEP|19.4810516291;HSP90AB1|1.65940416119;CTSH|0.465462118128;LAIR1|3.64125032521;CST3|0.484606111762;PSMA5|0.516626854766;ATP6AP2|0.519170739165;CTSD|0.499838653569…	55	493	279	85180	http://www.ebi.ac.uk/QuickGO/GTerm?id=GO:0043312
5	5	myeloid cell activation involved in immune response	GO:0002275	1.41e-64	6.68e-62	28.59	2.61	13.3176	-3.22594	IDH1|4.69852961804;ARSA|2.04841034619;PRCP|9.12146098412;NPC2|1.87485009423;SDCBP|0.5993624498;STOM|2.86971201868;GAA|0.197845240137;CANT1|0.651436197878;TIMP2|0.206335877863;CPNE3|3.71492704826;HEXB|2.13052866905;OLR1|14.8161281232;ANPEP|19.4810516291;HSP90AB1|1.65940416119;CTSH|0.465462118128;LAIR1|3.64125032521;CST3|0.484606111762;PSMA5|0.516626854766;ATP6AP2|0.519170739165;CTSD|0.499838653569…	56	574	279	85180	http://www.ebi.ac.uk/QuickGO/GTerm?id=GO:0002275
7	4,6,7	secretion by cell	GO:0032940	2.55e-64	1.11e-61	46.26	4.36	13.3176	-3.22594	VPS4B|4.01494609077;APOA1|0.412245175259;SORL1|1.84780731652;IDH1|4.69852961804;CHMP2A|0.460353729817;ARSA|2.04841034619;PRCP|9.12146098412;NPC2|1.87485009423;SERPINA4|4.5573050579;SDCBP|0.5993624498;STOM|2.86971201868;GAA|0.197845240137;CANT1|0.651436197878;TIMP2|0.206335877863;CPNE3|3.71492704826;CCN3|13.8490205849;HEXB|2.13052866905;OLR1|14.8161281232;ANPEP|19.4810516291;HSP90AB1|1.65940416119…	89	2585	279	85180	http://www.ebi.ac.uk/QuickGO/GTerm?id=GO:0032940
10	4,7,9,10	leukocyte degranulation	GO:0043299	1.06e-63	4.23e-61	27.82	2.53	13.3176	-3.22594	IDH1|4.69852961804;ARSA|2.04841034619;PRCP|9.12146098412;NPC2|1.87485009423;SDCBP|0.5993624498;STOM|2.86971201868;GAA|0.197845240137;CANT1|0.651436197878;TIMP2|0.206335877863;CPNE3|3.71492704826;HEXB|2.13052866905;OLR1|14.8161281232;ANPEP|19.4810516291;HSP90AB1|1.65940416119;CTSH|0.465462118128;LAIR1|3.64125032521;CST3|0.484606111762;PSMA5|0.516626854766;ATP6AP2|0.519170739165;CTSD|0.499838653569…	55	557	279	85180	http://www.ebi.ac.uk/QuickGO/GTerm?id=GO:0043299
8	5,7,8	exocytosis	GO:0006887	1.46e-63	5.44e-61	36.99	3.44	13.3176	-3.22594	VPS4B|4.01494609077;APOA1|0.412245175259;IDH1|4.69852961804;CHMP2A|0.460353729817;ARSA|2.04841034619;PRCP|9.12146098412;NPC2|1.87485009423;SERPINA4|4.5573050579;SDCBP|0.5993624498;STOM|2.86971201868;GAA|0.197845240137;CANT1|0.651436197878;TIMP2|0.206335877863;CPNE3|3.71492704826;HEXB|2.13052866905;OLR1|14.8161281232;ANPEP|19.4810516291;HSP90AB1|1.65940416119;CTSH|0.465462118128;RARRES2|2.82196621…	73	1457	279	85180	http://www.ebi.ac.uk/QuickGO/GTerm?id=GO:0006887
4	4	leukocyte mediated immunity	GO:0002443	2.45e-63	8.51e-61	35.55	3.3	13.3176	-3.22594	IDH1|4.69852961804;ARSA|2.04841034619;PRCP|9.12146098412;NPC2|1.87485009423;SDCBP|0.5993624498;STOM|2.86971201868;GAA|0.197845240137;CANT1|0.651436197878;TIMP2|0.206335877863;CPNE3|3.71492704826;HEXB|2.13052866905;OLR1|14.8161281232;ANPEP|19.4810516291;HSP90AB1|1.65940416119;V1-5|0.311203142345;CTSH|0.465462118128;LAIR1|3.64125032521;CST3|0.484606111762;PSMA5|0.516626854766;AZGP1|2.01775080537;AT…	69	1227	279	85180	http://www.ebi.ac.uk/QuickGO/GTerm?id=GO:0002443
3	3	immune effector process	GO:0002252	3.92e-63	1.27e-60	40.31	3.77	13.3176	-3.22594	APOA1|0.412245175259;IDH1|4.69852961804;ARSA|2.04841034619;PRCP|9.12146098412;NPC2|1.87485009423;SDCBP|0.5993624498;STOM|2.86971201868;GAA|0.197845240137;CANT1|0.651436197878;TIMP2|0.206335877863;CPNE3|3.71492704826;HEXB|2.13052866905;OLR1|14.8161281232;ANPEP|19.4810516291;HSP90AB1|1.65940416119;V1-5|0.311203142345;CTSH|0.465462118128;LAIR1|3.64125032521;CST3|0.484606111762;PSMA5|0.516626854766;A…	80	1955	279	85180	http://www.ebi.ac.uk/QuickGO/GTerm?id=GO:0002252
6	5,6	secretion	GO:0046903	1.59e-62	4.88e-60	46.8	4.41	13.3176	-3.22594	VPS4B|4.01494609077;APOA1|0.412245175259;SORL1|1.84780731652;IDH1|4.69852961804;CHMP2A|0.460353729817;ARSA|2.04841034619;PRCP|9.12146098412;NPC2|1.87485009423;SERPINA4|4.5573050579;SDCBP|0.5993624498;STOM|2.86971201868;GAA|0.197845240137;CANT1|0.651436197878;TIMP2|0.206335877863;CPNE3|3.71492704826;CCN3|13.8490205849;HEXB|2.13052866905;OLR1|14.8161281232;ANPEP|19.4810516291;DDR1|3.50682318163;HSP…	90	2802	279	85180	http://www.ebi.ac.uk/QuickGO/GTerm?id=GO:0046903
2	2	developmental process	GO:0032502	2.22e-61	6.41e-59	73.65	7.07	13.3176	-3.22594	SPOCK2|2.47477373128;MXRA8|1.85436893204;CNTN1|1.96336762588;APOA1|0.412245175259;SORL1|1.84780731652;IDH1|4.69852961804;B4GAT1|2.39301988051;PRCP|9.12146098412;SERPINA5|3.54125173069;AKR1B1|3.00971832805;SDCBP|0.5993624498;GAA|0.197845240137;TIMP2|0.206335877863;RIDA|0.0783975126573;CCN3|13.8490205849;HEXB|2.13052866905;ANPEP|19.4810516291;RNH1|0.510705259149;DDR1|3.50682318163;HSP90AB1|1.659404…	153	11203	279	85180	http://www.ebi.ac.uk/QuickGO/GTerm?id=GO:0032502
4	4	leukocyte activation involved in immune response	GO:0002366	5.56e-60	1.52e-57	29.24	2.67	13.3176	-3.22594	IDH1|4.69852961804;ARSA|2.04841034619;PRCP|9.12146098412;NPC2|1.87485009423;SDCBP|0.5993624498;STOM|2.86971201868;GAA|0.197845240137;CANT1|0.651436197878;TIMP2|0.206335877863;CPNE3|3.71492704826;HEXB|2.13052866905;OLR1|14.8161281232;ANPEP|19.4810516291;HSP90AB1|1.65940416119;CTSH|0.465462118128;LAIR1|3.64125032521;CST3|0.484606111762;PSMA5|0.516626854766;ATP6AP2|0.519170739165;CTSD|0.499838653569…	58	780	279	85180	http://www.ebi.ac.uk/QuickGO/GTerm?id=GO:0002366
5	4,5	cell activation involved in immune response	GO:0002263	7.49e-60	1.95e-57	29.24	2.67	13.3176	-3.22594	IDH1|4.69852961804;ARSA|2.04841034619;PRCP|9.12146098412;NPC2|1.87485009423;SDCBP|0.5993624498;STOM|2.86971201868;GAA|0.197845240137;CANT1|0.651436197878;TIMP2|0.206335877863;CPNE3|3.71492704826;HEXB|2.13052866905;OLR1|14.8161281232;ANPEP|19.4810516291;HSP90AB1|1.65940416119;CTSH|0.465462118128;LAIR1|3.64125032521;CST3|0.484606111762;PSMA5|0.516626854766;ATP6AP2|0.519170739165;CTSD|0.499838653569…	58	784	279	85180	http://www.ebi.ac.uk/QuickGO/GTerm?id=GO:0002263
3	3	anatomical structure development	GO:0048856	4.53e-59	1.12e-56	70.79	6.79	13.3176	-3.22594	SPOCK2|2.47477373128;MXRA8|1.85436893204;CNTN1|1.96336762588;APOA1|0.412245175259;SORL1|1.84780731652;IDH1|4.69852961804;B4GAT1|2.39301988051;PRCP|9.12146098412;SERPINA5|3.54125173069;AKR1B1|3.00971832805;SDCBP|0.5993624498;GAA|0.197845240137;TIMP2|0.206335877863;RIDA|0.0783975126573;CCN3|13.8490205849;HEXB|2.13052866905;ANPEP|19.4810516291;RNH1|0.510705259149;DDR1|3.50682318163;HSP90AB1|1.659404…	145	10274	279	85180	http://www.ebi.ac.uk/QuickGO/GTerm?id=GO:0048856
4	4	myeloid leukocyte activation	GO:0002274	1.01e-58	2.39e-56	28.89	2.64	13.3176	-3.22594	IDH1|4.69852961804;ARSA|2.04841034619;PRCP|9.12146098412;NPC2|1.87485009423;SDCBP|0.5993624498;STOM|2.86971201868;GAA|0.197845240137;CANT1|0.651436197878;TIMP2|0.206335877863;CPNE3|3.71492704826;HEXB|2.13052866905;OLR1|14.8161281232;ANPEP|19.4810516291;HSP90AB1|1.65940416119;CTSH|0.465462118128;LAIR1|3.64125032521;CST3|0.484606111762;PSMA5|0.516626854766;ATP6AP2|0.519170739165;CTSD|0.499838653569…	57	773	279	85180	http://www.ebi.ac.uk/QuickGO/GTerm?id=GO:0002274
3	3	single-organism developmental process	GO:0044767	3.02e-58	6.84e-56	70.96	6.8	13.3176	-3.22594	SPOCK2|2.47477373128;MXRA8|1.85436893204;CNTN1|1.96336762588;APOA1|0.412245175259;SORL1|1.84780731652;IDH1|4.69852961804;B4GAT1|2.39301988051;PRCP|9.12146098412;SERPINA5|3.54125173069;AKR1B1|3.00971832805;SDCBP|0.5993624498;GAA|0.197845240137;TIMP2|0.206335877863;RIDA|0.0783975126573;CCN3|13.8490205849;HEXB|2.13052866905;ANPEP|19.4810516291;RNH1|0.510705259149;DDR1|3.50682318163;HSP90AB1|1.659404…	145	10428	279	85180	http://www.ebi.ac.uk/QuickGO/GTerm?id=GO:0044767
4	4	multicellular organism development	GO:0007275	7.09e-58	1.48e-55	66.24	6.34	13.3176	-3.22594	SPOCK2|2.47477373128;MXRA8|1.85436893204;CNTN1|1.96336762588;APOA1|0.412245175259;SORL1|1.84780731652;IDH1|4.69852961804;B4GAT1|2.39301988051;PRCP|9.12146098412;SERPINA5|3.54125173069;AKR1B1|3.00971832805;SDCBP|0.5993624498;GAA|0.197845240137;TIMP2|0.206335877863;RIDA|0.0783975126573;CCN3|13.8490205849;HEXB|2.13052866905;ANPEP|19.4810516291;RNH1|0.510705259149;DDR1|3.50682318163;HSP90AB1|1.659404…	135	8870	279	85180	http://www.ebi.ac.uk/QuickGO/GTerm?id=GO:0007275
4	4	system development	GO:0048731	7.12e-58	1.48e-55	62.86	6	13.3176	-3.22594	SPOCK2|2.47477373128;MXRA8|1.85436893204;CNTN1|1.96336762588;APOA1|0.412245175259;SORL1|1.84780731652;IDH1|4.69852961804;B4GAT1|2.39301988051;PRCP|9.12146098412;SERPINA5|3.54125173069;AKR1B1|3.00971832805;SDCBP|0.5993624498;GAA|0.197845240137;TIMP2|0.206335877863;RIDA|0.0783975126573;CCN3|13.8490205849;HEXB|2.13052866905;ANPEP|19.4810516291;RNH1|0.510705259149;DDR1|3.50682318163;HSP90AB1|1.659404…	128	7809	279	85180	http://www.ebi.ac.uk/QuickGO/GTerm?id=GO:0048731
3	3	leukocyte activation	GO:0045321	2.04e-53	4.08e-51	35.35	3.28	13.3176	-3.22594	IDH1|4.69852961804;ARSA|2.04841034619;PRCP|9.12146098412;NPC2|1.87485009423;SDCBP|0.5993624498;STOM|2.86971201868;GAA|0.197845240137;CANT1|0.651436197878;TIMP2|0.206335877863;CPNE3|3.71492704826;HEXB|2.13052866905;OLR1|14.8161281232;ANPEP|19.4810516291;HSP90AB1|1.65940416119;CTSH|0.465462118128;LILRB4|0.236666191073;LAIR1|3.64125032521;CST3|0.484606111762;SCGB1A1|2.17174817638;PSMA5|0.51662685476…	70	1799	279	85180	http://www.ebi.ac.uk/QuickGO/GTerm?id=GO:0045321
3	3	single-organism cellular process	GO:0044763	1.81e-52	3.48e-50	127.53	12.4	13.3176	-3.22594	SPOCK2|2.47477373128;MXRA8|1.85436893204;PLD3|7.05462128087;ARF3|2.25402676016;CNTN1|1.96336762588;MGC17330|5.53486979946;VPS4B|4.01494609077;APOA1|0.412245175259;SORL1|1.84780731652;IDH1|4.69852961804;MDH2|0.383164655846;CHMP2A|0.460353729817;ARSA|2.04841034619;B4GAT1|2.39301988051;PRCP|9.12146098412;NPC2|1.87485009423;SERPINA4|4.5573050579;SERPINA5|3.54125173069;NUTF2|0.16701477438;AKR1B1|3.009…	251	40034	279	85180	http://www.ebi.ac.uk/QuickGO/GTerm?id=GO:0044763
3	3	regulation of biological quality	GO:0065008	2.52e-52	4.69e-50	64.76	6.19	13.3176	-3.22594	APOA1|0.412245175259;SORL1|1.84780731652;PRCP|9.12146098412;NPC2|1.87485009423;SERPINA5|3.54125173069;AKR1B1|3.00971832805;STOM|2.86971201868;GAA|0.197845240137;P4HB|4.71136945836;RIDA|0.0783975126573;CCN3|13.8490205849;HEXB|2.13052866905;OLR1|14.8161281232;ANPEP|19.4810516291;DDR1|3.50682318163;HSP90AB1|1.65940416119;CTSH|0.465462118128;TTN|0.208008390345;PROM1|3.58442288302;TPT1|0.570933186664;…	121	7672	279	85180	http://www.ebi.ac.uk/QuickGO/GTerm?id=GO:0065008
5	5	vesicle-mediated transport	GO:0016192	1.01e-51	1.81e-49	49.4	4.67	13.3176	-3.22594	ARF3|2.25402676016;VPS4B|4.01494609077;APOA1|0.412245175259;SORL1|1.84780731652;IDH1|4.69852961804;CHMP2A|0.460353729817;ARSA|2.04841034619;PRCP|9.12146098412;NPC2|1.87485009423;SERPINA4|4.5573050579;SDCBP|0.5993624498;STOM|2.86971201868;GAA|0.197845240137;CANT1|0.651436197878;TIMP2|0.206335877863;CPNE3|3.71492704826;HEXB|2.13052866905;OLR1|14.8161281232;ANPEP|19.4810516291;HSP90AB1|1.65940416119…	97	4559	279	85180	http://www.ebi.ac.uk/QuickGO/GTerm?id=GO:0016192
2	2	single-organism process	GO:0044699	7.25e-50	1.26e-47	136.77	13.32	13.3176	-3.22594	SPOCK2|2.47477373128;MXRA8|1.85436893204;PLD3|7.05462128087;ARF3|2.25402676016;CNTN1|1.96336762588;MGC17330|5.53486979946;VPS4B|4.01494609077;APOA1|0.412245175259;SORL1|1.84780731652;IDH1|4.69852961804;MDH2|0.383164655846;CHMP2A|0.460353729817;ARSA|2.04841034619;B4GAT1|2.39301988051;A0A172Q3A8|5.08268728243;PRCP|9.12146098412;NPC2|1.87485009423;SERPINA4|4.5573050579;SERPINA5|3.54125173069;NUTF2|0…	265	47489	279	85180	http://www.ebi.ac.uk/QuickGO/GTerm?id=GO:0044699
2	2	positive regulation of biological process	GO:0048518	1.61e-45	2.7e-43	65.77	6.29	13.3176	-3.22594	SPOCK2|2.47477373128;CNTN1|1.96336762588;VPS4B|4.01494609077;APOA1|0.412245175259;SORL1|1.84780731652;CHMP2A|0.460353729817;NUTF2|0.16701477438;AKR1B1|3.00971832805;SDCBP|0.5993624498;STOM|2.86971201868;GPRC5C|1.95861328001;P4HB|4.71136945836;CANT1|0.651436197878;TIMP2|0.206335877863;CPNE3|3.71492704826;RIDA|0.0783975126573;CCN3|13.8490205849;HEXB|2.13052866905;DDR1|3.50682318163;HSP90AB1|1.65940…	132	10778	279	85180	http://www.ebi.ac.uk/QuickGO/GTerm?id=GO:0048518
3	3	response to chemical	GO:0042221	2.16e-45	3.52e-43	59.31	5.65	13.3176	-3.22594	SPOCK2|2.47477373128;CNTN1|1.96336762588;VPS4B|4.01494609077;APOA1|0.412245175259;SORL1|1.84780731652;IDH1|4.69852961804;B4GAT1|2.39301988051;PRCP|9.12146098412;AKR1B1|3.00971832805;SDCBP|0.5993624498;PTGDS|0.0781648657527;P4HB|4.71136945836;TIMP2|0.206335877863;CPNE3|3.71492704826;RIDA|0.0783975126573;CCN3|13.8490205849;HSP90AB1|1.65940416119;COL4A2|0.409560491619;SDK1|0.626526515006;CTSH|0.4654…	115	7975	279	85180	http://www.ebi.ac.uk/QuickGO/GTerm?id=GO:0042221
2	2	biological adhesion	GO:0022610	4.11e-44	6.49e-42	34.84	3.23	13.3176	-3.22594	SPOCK2|2.47477373128;MXRA8|1.85436893204;CNTN1|1.96336762588;APOA1|0.412245175259;TNC|0.199487025749;CCN3|13.8490205849;OLR1|14.8161281232;DDR1|3.50682318163;HSP90AB1|1.65940416119;SDK1|0.626526515006;COL15A1|3.37664135149;ACAN|2.42752207513;LILRB4|0.236666191073;BCAM|0.617571735477;LGALS3BP|8.28538477337;SERPINI1|2.38196785296;SCGB1A1|2.17174817638;AZGP1|2.01775080537;FBN1|3.47817607791;GSN|0.22…	76	3082	279	85180	http://www.ebi.ac.uk/QuickGO/GTerm?id=GO:0022610
2	2	localization	GO:0051179	4.97e-44	7.62e-42	85.58	8.25	13.3176	-3.22594	SPOCK2|2.47477373128;ARF3|2.25402676016;CNTN1|1.96336762588;VPS4B|4.01494609077;APOA1|0.412245175259;SORL1|1.84780731652;IDH1|4.69852961804;CHMP2A|0.460353729817;ARSA|2.04841034619;A0A172Q3A8|5.08268728243;PRCP|9.12146098412;NPC2|1.87485009423;SERPINA4|4.5573050579;SERPINA5|3.54125173069;NUTF2|0.16701477438;SDCBP|0.5993624498;STOM|2.86971201868;PTGDS|0.0781648657527;GAA|0.197845240137;CANT1|0.651…	165	17782	279	85180	http://www.ebi.ac.uk/QuickGO/GTerm?id=GO:0051179
4	4	tissue development	GO:0009888	6.37e-44	9.47e-42	34.19	3.16	13.3176	-3.22594	SORL1|1.84780731652;SDCBP|0.5993624498;GAA|0.197845240137;CCN3|13.8490205849;DDR1|3.50682318163;COL4A2|0.409560491619;SDK1|0.626526515006;CTSH|0.465462118128;ACAN|2.42752207513;TTN|0.208008390345;PROM1|3.58442288302;CST3|0.484606111762;EFEMP1|4.51989670613;PSMA5|0.516626854766;SLC44A4|2.88647996456;GNB1|3.49430485762;GSTA2|0.279860887878;SERPINF1|0.489975091485;ATP6AP2|0.519170739165;VDAC1|0.1696…	74	2897	279	85180	http://www.ebi.ac.uk/QuickGO/GTerm?id=GO:0009888
5	5	cell differentiation	GO:0030154	1.08e-43	1.56e-41	52.07	4.93	13.3176	-3.22594	SPOCK2|2.47477373128;MXRA8|1.85436893204;CNTN1|1.96336762588;APOA1|0.412245175259;SORL1|1.84780731652;B4GAT1|2.39301988051;SDCBP|0.5993624498;TIMP2|0.206335877863;CCN3|13.8490205849;HEXB|2.13052866905;ANPEP|19.4810516291;DDR1|3.50682318163;HSP90AB1|1.65940416119;COL4A2|0.409560491619;SDK1|0.626526515006;COL15A1|3.37664135149;ACAN|2.42752207513;RARRES2|2.82196621327;LILRB4|0.236666191073;TTN|0.208…	106	6917	279	85180	http://www.ebi.ac.uk/QuickGO/GTerm?id=GO:0030154
3	3	cell adhesion	GO:0007155	3.58e-43	5.04e-41	34.62	3.21	13.3176	-3.22594	SPOCK2|2.47477373128;MXRA8|1.85436893204;CNTN1|1.96336762588;APOA1|0.412245175259;TNC|0.199487025749;CCN3|13.8490205849;OLR1|14.8161281232;DDR1|3.50682318163;SDK1|0.626526515006;COL15A1|3.37664135149;ACAN|2.42752207513;LILRB4|0.236666191073;BCAM|0.617571735477;LGALS3BP|8.28538477337;SERPINI1|2.38196785296;SCGB1A1|2.17174817638;AZGP1|2.01775080537;FBN1|3.47817607791;GSN|0.222466189543;ICAM1|0.6124…	75	3075	279	85180	http://www.ebi.ac.uk/QuickGO/GTerm?id=GO:0007155
5	4,5	animal organ development	GO:0048513	8.15e-43	1.12e-40	43.99	4.13	13.3176	-3.22594	CNTN1|1.96336762588;APOA1|0.412245175259;SORL1|1.84780731652;IDH1|4.69852961804;SERPINA5|3.54125173069;AKR1B1|3.00971832805;SDCBP|0.5993624498;GAA|0.197845240137;RIDA|0.0783975126573;CCN3|13.8490205849;DDR1|3.50682318163;HSP90AB1|1.65940416119;SDK1|0.626526515006;CTSH|0.465462118128;ACAN|2.42752207513;RARRES2|2.82196621327;LILRB4|0.236666191073;TTN|0.208008390345;PROM1|3.58442288302;CST3|0.484606…	93	5244	279	85180	http://www.ebi.ac.uk/QuickGO/GTerm?id=GO:0048513
4	4	cellular developmental process	GO:0048869	1e-41	1.33e-39	52.98	5.02	13.3176	-3.22594	SPOCK2|2.47477373128;MXRA8|1.85436893204;CNTN1|1.96336762588;APOA1|0.412245175259;SORL1|1.84780731652;B4GAT1|2.39301988051;SDCBP|0.5993624498;TIMP2|0.206335877863;CCN3|13.8490205849;HEXB|2.13052866905;ANPEP|19.4810516291;DDR1|3.50682318163;HSP90AB1|1.65940416119;COL4A2|0.409560491619;SDK1|0.626526515006;COL15A1|3.37664135149;ACAN|2.42752207513;RARRES2|2.82196621327;LILRB4|0.236666191073;TTN|0.208…	109	7731	279	85180	http://www.ebi.ac.uk/QuickGO/GTerm?id=GO:0048869
3	3	positive regulation of cellular process	GO:0048522	2.39e-41	3.11e-39	56.04	5.33	13.3176	-3.22594	SPOCK2|2.47477373128;CNTN1|1.96336762588;VPS4B|4.01494609077;APOA1|0.412245175259;SORL1|1.84780731652;CHMP2A|0.460353729817;NUTF2|0.16701477438;AKR1B1|3.00971832805;SDCBP|0.5993624498;STOM|2.86971201868;GPRC5C|1.95861328001;P4HB|4.71136945836;CANT1|0.651436197878;TIMP2|0.206335877863;CPNE3|3.71492704826;RIDA|0.0783975126573;CCN3|13.8490205849;HEXB|2.13052866905;DDR1|3.50682318163;HSP90AB1|1.65940…	115	8769	279	85180	http://www.ebi.ac.uk/QuickGO/GTerm?id=GO:0048522
2	2	negative regulation of biological process	GO:0048519	5.34e-41	6.78e-39	59.55	5.67	13.3176	-3.22594	SPOCK2|2.47477373128;MGC17330|5.53486979946;VPS4B|4.01494609077;APOA1|0.412245175259;SORL1|1.84780731652;CHMP2A|0.460353729817;SERPINA4|4.5573050579;SERPINA5|3.54125173069;NUTF2|0.16701477438;AKR1B1|3.00971832805;SDCBP|0.5993624498;PTGDS|0.0781648657527;TIMP2|0.206335877863;RIDA|0.0783975126573;CCN3|13.8490205849;RNH1|0.510705259149;DDR1|3.50682318163;HSP90AB1|1.65940416119;COL4A2|0.409560491619;…	114	8677	279	85180	http://www.ebi.ac.uk/QuickGO/GTerm?id=GO:0048519
5	4,5	single-organism transport	GO:0044765	1.91e-40	2.37e-38	67.45	6.46	13.3176	-3.22594	CNTN1|1.96336762588;VPS4B|4.01494609077;APOA1|0.412245175259;SORL1|1.84780731652;IDH1|4.69852961804;CHMP2A|0.460353729817;ARSA|2.04841034619;A0A172Q3A8|5.08268728243;PRCP|9.12146098412;NPC2|1.87485009423;SERPINA4|4.5573050579;SERPINA5|3.54125173069;NUTF2|0.16701477438;SDCBP|0.5993624498;STOM|2.86971201868;GAA|0.197845240137;CANT1|0.651436197878;TIMP2|0.206335877863;CPNE3|3.71492704826;CCN3|13.849…	128	11238	279	85180	http://www.ebi.ac.uk/QuickGO/GTerm?id=GO:0044765
3	3	regulation of response to stimulus	GO:0048583	2.29e-40	2.77e-38	52.94	5.02	13.3176	-3.22594	MGC17330|5.53486979946;APOA1|0.412245175259;SORL1|1.84780731652;PRCP|9.12146098412;AKR1B1|3.00971832805;SDCBP|0.5993624498;STOM|2.86971201868;PTGDS|0.0781648657527;P4HB|4.71136945836;CANT1|0.651436197878;TIMP2|0.206335877863;CCN3|13.8490205849;DDR1|3.50682318163;HSP90AB1|1.65940416119;V1-5|0.311203142345;CTSH|0.465462118128;RARRES2|2.82196621327;LILRB4|0.236666191073;TPT1|0.570933186664;LTBP4|7.6…	108	7838	279	85180	http://www.ebi.ac.uk/QuickGO/GTerm?id=GO:0048583
2	2	locomotion	GO:0040011	2.45e-40	2.89e-38	37.27	3.47	13.3176	-3.22594	SPOCK2|2.47477373128;CNTN1|1.96336762588;VPS4B|4.01494609077;APOA1|0.412245175259;SORL1|1.84780731652;CHMP2A|0.460353729817;B4GAT1|2.39301988051;PRCP|9.12146098412;SDCBP|0.5993624498;P4HB|4.71136945836;CPNE3|3.71492704826;CCN3|13.8490205849;HEXB|2.13052866905;OLR1|14.8161281232;ANPEP|19.4810516291;DDR1|3.50682318163;HSP90AB1|1.65940416119;COL4A2|0.409560491619;V1-5|0.311203142345;CTSH|0.465462118…	75	3385	279	85180	http://www.ebi.ac.uk/QuickGO/GTerm?id=GO:0040011
3	3	regulation of multicellular organismal process	GO:0051239	2.64e-40	3.05e-38	41.31	3.87	13.3176	-3.22594	CNTN1|1.96336762588;APOA1|0.412245175259;SORL1|1.84780731652;PRCP|9.12146098412;NUTF2|0.16701477438;SDCBP|0.5993624498;PTGDS|0.0781648657527;GAA|0.197845240137;TIMP2|0.206335877863;CCN3|13.8490205849;RNH1|0.510705259149;HSP90AB1|1.65940416119;COL4A2|0.409560491619;SDK1|0.626526515006;CTSH|0.465462118128;LILRB4|0.236666191073;PROM1|3.58442288302;CST3|0.484606111762;SERPINI1|2.38196785296;EFEMP1|4.…	85	4575	279	85180	http://www.ebi.ac.uk/QuickGO/GTerm?id=GO:0051239
2	2	biological regulation	GO:0065007	3.63e-40	4.11e-38	112.06	10.87	13.3176	-3.22594	SPOCK2|2.47477373128;ARF3|2.25402676016;CNTN1|1.96336762588;MGC17330|5.53486979946;VPS4B|4.01494609077;APOA1|0.412245175259;SORL1|1.84780731652;IDH1|4.69852961804;CHMP2A|0.460353729817;PRCP|9.12146098412;NPC2|1.87485009423;SERPINA4|4.5573050579;SERPINA5|3.54125173069;NUTF2|0.16701477438;AKR1B1|3.00971832805;PRKCSH|0.616073641352;SDCBP|0.5993624498;STOM|2.86971201868;TNC|0.199487025749;PTGDS|0.078…	217	33094	279	85180	http://www.ebi.ac.uk/QuickGO/GTerm?id=GO:0065007
3	3	negative regulation of cellular process	GO:0048523	8.53e-40	9.45e-38	56.2	5.34	13.3176	-3.22594	SPOCK2|2.47477373128;MGC17330|5.53486979946;VPS4B|4.01494609077;APOA1|0.412245175259;SORL1|1.84780731652;CHMP2A|0.460353729817;SERPINA4|4.5573050579;SERPINA5|3.54125173069;AKR1B1|3.00971832805;SDCBP|0.5993624498;PTGDS|0.0781648657527;TIMP2|0.206335877863;RIDA|0.0783975126573;CCN3|13.8490205849;DDR1|3.50682318163;HSP90AB1|1.65940416119;PROM2|2.55195117611;CTSH|0.465462118128;LILRB4|0.236666191073;…	107	7793	279	85180	http://www.ebi.ac.uk/QuickGO/GTerm?id=GO:0048523
3	2,3	regulation of biological process	GO:0050789	8.95e-40	9.71e-38	107.75	10.44	13.3176	-3.22594	SPOCK2|2.47477373128;ARF3|2.25402676016;CNTN1|1.96336762588;MGC17330|5.53486979946;VPS4B|4.01494609077;APOA1|0.412245175259;SORL1|1.84780731652;IDH1|4.69852961804;CHMP2A|0.460353729817;PRCP|9.12146098412;NPC2|1.87485009423;SERPINA4|4.5573050579;SERPINA5|3.54125173069;NUTF2|0.16701477438;AKR1B1|3.00971832805;PRKCSH|0.616073641352;SDCBP|0.5993624498;STOM|2.86971201868;TNC|0.199487025749;PTGDS|0.078…	210	31090	279	85180	http://www.ebi.ac.uk/QuickGO/GTerm?id=GO:0050789
5	5	regulation of protein metabolic process	GO:0051246	3.68e-39	3.91e-37	44.24	4.16	13.3176	-3.22594	SPOCK2|2.47477373128;CNTN1|1.96336762588;APOA1|0.412245175259;SORL1|1.84780731652;SERPINA4|4.5573050579;SERPINA5|3.54125173069;SDCBP|0.5993624498;GPRC5C|1.95861328001;TIMP2|0.206335877863;RIDA|0.0783975126573;ANPEP|19.4810516291;DDR1|3.50682318163;HSP90AB1|1.65940416119;PROM2|2.55195117611;V1-5|0.311203142345;CTSH|0.465462118128;RARRES2|2.82196621327;TTN|0.208008390345;LTBP4|7.63282162523;CST3|0.…	88	5133	279	85180	http://www.ebi.ac.uk/QuickGO/GTerm?id=GO:0051246
3	3	single-organism localization	GO:1902578	1.11e-38	1.16e-36	67.45	6.46	13.3176	-3.22594	CNTN1|1.96336762588;VPS4B|4.01494609077;APOA1|0.412245175259;SORL1|1.84780731652;IDH1|4.69852961804;CHMP2A|0.460353729817;ARSA|2.04841034619;A0A172Q3A8|5.08268728243;PRCP|9.12146098412;NPC2|1.87485009423;SERPINA4|4.5573050579;SERPINA5|3.54125173069;NUTF2|0.16701477438;SDCBP|0.5993624498;STOM|2.86971201868;GAA|0.197845240137;CANT1|0.651436197878;TIMP2|0.206335877863;CPNE3|3.71492704826;CCN3|13.849…	128	11679	279	85180	http://www.ebi.ac.uk/QuickGO/GTerm?id=GO:1902578

## Sheet: v2bp
maxLevel	levels	GO_Name	GO_ID	Pvalue	Pvalue_adjusted	PAS_Value	PAS_Zscore	max_zscore	min_zscore	Genes	Count	Pop_Hit	List_Total	Background_Genes	URL	PATHS
3	3	single-multicellular organism process	GO:0044707	7.9e-92	4.58e-88	-182.25	-9.15	11.9401	-13.5914	SDF4|0.437952600395;CSF1|0.349111093427;CTSV|2.23597539265;MYH9|0.039563780911;PDGFB|0.16899025612;JUP|0.0236893807789;HNRNPK|0.469858368243;CTSL|3.19194025834;SERPINB5|0.021796457376;RHOA|5.14365066938;APOA1|0.191579350526;CAPN1|0.278510479692;CTTN|0.415615651195;LGALS3|2.12784140139;NPC2|2.09277859267;ADGRG1|2.74361490907;VPS4A|2.52304336289;AKR1B1|6.90642291831;ANGPTL6|49546750.0;DNASE2|4.4567…	204	11221	338	85180	http://www.ebi.ac.uk/QuickGO/GTerm?id=GO:0044707
2	2	multicellular organismal process	GO:0032501	2.63e-90	7.61e-87	-187.79	-9.44	11.9401	-13.5914	SDF4|0.437952600395;CSF1|0.349111093427;CTSV|2.23597539265;MYH9|0.039563780911;PDGFB|0.16899025612;JUP|0.0236893807789;HNRNPK|0.469858368243;CTSL|3.19194025834;SERPINB5|0.021796457376;RHOA|5.14365066938;APOA1|0.191579350526;CAPN1|0.278510479692;CTTN|0.415615651195;LGALS3|2.12784140139;NPC2|2.09277859267;ADGRG1|2.74361490907;VPS4A|2.52304336289;AKR1B1|6.90642291831;ANGPTL6|49546750.0;DNASE2|4.4567…	215	13058	338	85180	http://www.ebi.ac.uk/QuickGO/GTerm?id=GO:0032501
9	6,8,9	regulated exocytosis	GO:0045055	1.03e-86	1.99e-83	-54.04	-2.56	11.9401	-13.5914	OLFM4|0.221541228885;SDF4|0.437952600395;MYH9|0.039563780911;PDGFB|0.16899025612;JUP|0.0236893807789;VAT1|0.229635226382;RHOA|5.14365066938;APOA1|0.191579350526;CAPN1|0.278510479692;LGALS3|2.12784140139;NPC2|2.09277859267;STOM|0.269308499264;TIMP2|5.84625366734;PKP1|0.0354699874721;CPNE3|0.454034055687;HEXB|3.09075227564;OLR1|2.37740670126;IQGAP1|0.038134686262;HSP90AB1|0.0581144084444;LAMP1|0.44…	84	944	338	85180	http://www.ebi.ac.uk/QuickGO/GTerm?id=GO:0045055
6	6	neutrophil mediated immunity	GO:0002446	9.1e-82	1.32e-78	44.16	2.48	11.9401	-13.5914	OLFM4|0.221541228885;JUP|0.0236893807789;VAT1|0.229635226382;RHOA|5.14365066938;CAPN1|0.278510479692;LGALS3|2.12784140139;NPC2|2.09277859267;STOM|0.269308499264;TIMP2|5.84625366734;PKP1|0.0354699874721;CPNE3|0.454034055687;HEXB|3.09075227564;OLR1|2.37740670126;IQGAP1|0.038134686262;HSP90AB1|0.0581144084444;LAMP1|0.447489409257;PECAM1|0.489994889728;CTSH|5.71213706686;LAIR1|0.349890179649;CST3|7.2…	68	515	338	85180	http://www.ebi.ac.uk/QuickGO/GTerm?id=GO:0002446
5	5	myeloid leukocyte mediated immunity	GO:0002444	4.25e-81	4.93e-78	6.48	0.55	11.9401	-13.5914	OLFM4|0.221541228885;JUP|0.0236893807789;VAT1|0.229635226382;RHOA|5.14365066938;CAPN1|0.278510479692;LGALS3|2.12784140139;NPC2|2.09277859267;STOM|0.269308499264;TIMP2|5.84625366734;PKP1|0.0354699874721;CPNE3|0.454034055687;HEXB|3.09075227564;OLR1|2.37740670126;IQGAP1|0.038134686262;HSP90AB1|0.0581144084444;LAMP1|0.447489409257;PECAM1|0.489994889728;CTSH|5.71213706686;LAIR1|0.349890179649;CST3|7.2…	70	585	338	85180	http://www.ebi.ac.uk/QuickGO/GTerm?id=GO:0002444
7	5,7	neutrophil degranulation	GO:0043312	9.78e-80	9.44e-77	43.18	2.43	11.9401	-13.5914	OLFM4|0.221541228885;JUP|0.0236893807789;VAT1|0.229635226382;RHOA|5.14365066938;CAPN1|0.278510479692;LGALS3|2.12784140139;NPC2|2.09277859267;STOM|0.269308499264;TIMP2|5.84625366734;PKP1|0.0354699874721;CPNE3|0.454034055687;HEXB|3.09075227564;OLR1|2.37740670126;IQGAP1|0.038134686262;HSP90AB1|0.0581144084444;LAMP1|0.447489409257;PECAM1|0.489994889728;CTSH|5.71213706686;LAIR1|0.349890179649;CST3|7.2…	66	493	338	85180	http://www.ebi.ac.uk/QuickGO/GTerm?id=GO:0043312
6	6	neutrophil activation involved in immune response	GO:0002283	1.71e-79	1.41e-76	43.18	2.43	11.9401	-13.5914	OLFM4|0.221541228885;JUP|0.0236893807789;VAT1|0.229635226382;RHOA|5.14365066938;CAPN1|0.278510479692;LGALS3|2.12784140139;NPC2|2.09277859267;STOM|0.269308499264;TIMP2|5.84625366734;PKP1|0.0354699874721;CPNE3|0.454034055687;HEXB|3.09075227564;OLR1|2.37740670126;IQGAP1|0.038134686262;HSP90AB1|0.0581144084444;LAMP1|0.447489409257;PECAM1|0.489994889728;CTSH|5.71213706686;LAIR1|0.349890179649;CST3|7.2…	66	497	338	85180	http://www.ebi.ac.uk/QuickGO/GTerm?id=GO:0002283
10	4,7,9,10	leukocyte degranulation	GO:0043299	2.37e-79	1.72e-76	44.48	2.5	11.9401	-13.5914	OLFM4|0.221541228885;JUP|0.0236893807789;VAT1|0.229635226382;RHOA|5.14365066938;CAPN1|0.278510479692;LGALS3|2.12784140139;NPC2|2.09277859267;STOM|0.269308499264;TIMP2|5.84625366734;PKP1|0.0354699874721;CPNE3|0.454034055687;HEXB|3.09075227564;OLR1|2.37740670126;IQGAP1|0.038134686262;HSP90AB1|0.0581144084444;LAMP1|0.447489409257;PECAM1|0.489994889728;CTSH|5.71213706686;LAIR1|0.349890179649;CST3|7.2…	68	557	338	85180	http://www.ebi.ac.uk/QuickGO/GTerm?id=GO:0043299
8	5,7,8	exocytosis	GO:0006887	6.51e-79	4.19e-76	-56.74	-2.7	11.9401	-13.5914	OLFM4|0.221541228885;SDF4|0.437952600395;MYH9|0.039563780911;PDGFB|0.16899025612;JUP|0.0236893807789;VAT1|0.229635226382;RHOA|5.14365066938;APOA1|0.191579350526;CHMP2A|3.71936418803;CAPN1|0.278510479692;LGALS3|2.12784140139;NPC2|2.09277859267;VPS4A|2.52304336289;STOM|0.269308499264;TIMP2|5.84625366734;PKP1|0.0354699874721;CPNE3|0.454034055687;HEXB|3.09075227564;OLR1|2.37740670126;IQGAP1|0.0381346…	90	1457	338	85180	http://www.ebi.ac.uk/QuickGO/GTerm?id=GO:0006887
6	6	neutrophil activation	GO:0042119	1.52e-78	8.83e-76	43.18	2.43	11.9401	-13.5914	OLFM4|0.221541228885;JUP|0.0236893807789;VAT1|0.229635226382;RHOA|5.14365066938;CAPN1|0.278510479692;LGALS3|2.12784140139;NPC2|2.09277859267;STOM|0.269308499264;TIMP2|5.84625366734;PKP1|0.0354699874721;CPNE3|0.454034055687;HEXB|3.09075227564;OLR1|2.37740670126;IQGAP1|0.038134686262;HSP90AB1|0.0581144084444;LAMP1|0.447489409257;PECAM1|0.489994889728;CTSH|5.71213706686;LAIR1|0.349890179649;CST3|7.2…	66	513	338	85180	http://www.ebi.ac.uk/QuickGO/GTerm?id=GO:0042119
5	5	myeloid cell activation involved in immune response	GO:0002275	1.98e-78	1.04e-75	44.48	2.5	11.9401	-13.5914	OLFM4|0.221541228885;JUP|0.0236893807789;VAT1|0.229635226382;RHOA|5.14365066938;CAPN1|0.278510479692;LGALS3|2.12784140139;NPC2|2.09277859267;STOM|0.269308499264;TIMP2|5.84625366734;PKP1|0.0354699874721;CPNE3|0.454034055687;HEXB|3.09075227564;OLR1|2.37740670126;IQGAP1|0.038134686262;HSP90AB1|0.0581144084444;LAMP1|0.447489409257;PECAM1|0.489994889728;CTSH|5.71213706686;LAIR1|0.349890179649;CST3|7.2…	68	574	338	85180	http://www.ebi.ac.uk/QuickGO/GTerm?id=GO:0002275
5	5	granulocyte activation	GO:0036230	3.4e-78	1.57e-75	43.18	2.43	11.9401	-13.5914	OLFM4|0.221541228885;JUP|0.0236893807789;VAT1|0.229635226382;RHOA|5.14365066938;CAPN1|0.278510479692;LGALS3|2.12784140139;NPC2|2.09277859267;STOM|0.269308499264;TIMP2|5.84625366734;PKP1|0.0354699874721;CPNE3|0.454034055687;HEXB|3.09075227564;OLR1|2.37740670126;IQGAP1|0.038134686262;HSP90AB1|0.0581144084444;LAMP1|0.447489409257;PECAM1|0.489994889728;CTSH|5.71213706686;LAIR1|0.349890179649;CST3|7.2…	66	519	338	85180	http://www.ebi.ac.uk/QuickGO/GTerm?id=GO:0036230
4	4	cell activation	GO:0001775	3.51e-78	1.57e-75	-66.25	-3.19	11.9401	-13.5914	OLFM4|0.221541228885;CSF1|0.349111093427;MYH9|0.039563780911;PDGFB|0.16899025612;JUP|0.0236893807789;VAT1|0.229635226382;RHOA|5.14365066938;APOA1|0.191579350526;CAPN1|0.278510479692;LGALS3|2.12784140139;NPC2|2.09277859267;STOM|0.269308499264;TIMP2|5.84625366734;PKP1|0.0354699874721;CPNE3|0.454034055687;CDC42|3.05289713096;HEXB|3.09075227564;OLR1|2.37740670126;IQGAP1|0.038134686262;HSP90AB1|0.0581…	102	2174	338	85180	http://www.ebi.ac.uk/QuickGO/GTerm?id=GO:0001775
2	2	positive regulation of biological process	GO:0048518	9.9e-74	4.1e-71	-150.87	-7.54	11.9401	-13.5914	OLFM4|0.221541228885;C9|0.370884366366;CSF1|0.349111093427;GPD1|0.373209904528;MYH9|0.039563780911;PDGFB|0.16899025612;JUP|0.0236893807789;HNRNPK|0.469858368243;CTSL|3.19194025834;RHOA|5.14365066938;APOA1|0.191579350526;CHMP2A|3.71936418803;CAPN1|0.278510479692;CTTN|0.415615651195;LGALS3|2.12784140139;ADGRG1|2.74361490907;VPS4A|2.52304336289;AKR1B1|6.90642291831;MVB12A|6.79073979218;STOM|0.269308…	182	10778	338	85180	http://www.ebi.ac.uk/QuickGO/GTerm?id=GO:0048518
4	4	leukocyte activation involved in immune response	GO:0002366	1.24e-73	4.8e-71	25.89	1.55	11.9401	-13.5914	OLFM4|0.221541228885;JUP|0.0236893807789;VAT1|0.229635226382;RHOA|5.14365066938;CAPN1|0.278510479692;LGALS3|2.12784140139;NPC2|2.09277859267;STOM|0.269308499264;TIMP2|5.84625366734;PKP1|0.0354699874721;CPNE3|0.454034055687;HEXB|3.09075227564;OLR1|2.37740670126;IQGAP1|0.038134686262;HSP90AB1|0.0581144084444;LAMP1|0.447489409257;PECAM1|0.489994889728;CTSH|5.71213706686;LAIR1|0.349890179649;CST3|7.2…	71	780	338	85180	http://www.ebi.ac.uk/QuickGO/GTerm?id=GO:0002366
5	4,5	cell activation involved in immune response	GO:0002263	1.8e-73	6.5e-71	25.89	1.55	11.9401	-13.5914	OLFM4|0.221541228885;JUP|0.0236893807789;VAT1|0.229635226382;RHOA|5.14365066938;CAPN1|0.278510479692;LGALS3|2.12784140139;NPC2|2.09277859267;STOM|0.269308499264;TIMP2|5.84625366734;PKP1|0.0354699874721;CPNE3|0.454034055687;HEXB|3.09075227564;OLR1|2.37740670126;IQGAP1|0.038134686262;HSP90AB1|0.0581144084444;LAMP1|0.447489409257;PECAM1|0.489994889728;CTSH|5.71213706686;LAIR1|0.349890179649;CST3|7.2…	71	784	338	85180	http://www.ebi.ac.uk/QuickGO/GTerm?id=GO:0002263
6	5,6	secretion	GO:0046903	3.74e-73	1.28e-70	-65.59	-3.16	11.9401	-13.5914	OLFM4|0.221541228885;SDF4|0.437952600395;MYH9|0.039563780911;PDGFB|0.16899025612;JUP|0.0236893807789;VAT1|0.229635226382;RHOA|5.14365066938;APOA1|0.191579350526;CHMP2A|3.71936418803;CAPN1|0.278510479692;LGALS3|2.12784140139;NPC2|2.09277859267;FBLN5|3.00306283395;VPS4A|2.52304336289;STOM|0.269308499264;TIMP2|5.84625366734;SERPINC1|0.331011716336;PKP1|0.0354699874721;CPNE3|0.454034055687;HEXB|3.090…	107	2802	338	85180	http://www.ebi.ac.uk/QuickGO/GTerm?id=GO:0046903
4	4	myeloid leukocyte activation	GO:0002274	2.06e-72	6.63e-70	45.83	2.57	11.9401	-13.5914	OLFM4|0.221541228885;CSF1|0.349111093427;JUP|0.0236893807789;VAT1|0.229635226382;RHOA|5.14365066938;CAPN1|0.278510479692;LGALS3|2.12784140139;NPC2|2.09277859267;STOM|0.269308499264;TIMP2|5.84625366734;PKP1|0.0354699874721;CPNE3|0.454034055687;HEXB|3.09075227564;OLR1|2.37740670126;IQGAP1|0.038134686262;HSP90AB1|0.0581144084444;LAMP1|0.447489409257;PECAM1|0.489994889728;CTSH|5.71213706686;LAIR1|0.3…	70	773	338	85180	http://www.ebi.ac.uk/QuickGO/GTerm?id=GO:0002274
3	3	immune effector process	GO:0002252	2.11e-71	6.45e-69	-57.68	-2.75	11.9401	-13.5914	OLFM4|0.221541228885;C9|0.370884366366;JUP|0.0236893807789;VAT1|0.229635226382;RHOA|5.14365066938;APOA1|0.191579350526;CAPN1|0.278510479692;LGALS3|2.12784140139;NPC2|2.09277859267;STOM|0.269308499264;TIMP2|5.84625366734;PKP1|0.0354699874721;CFH|0.42147028854;CPNE3|0.454034055687;CDC42|3.05289713096;ACTR3|0.186445687087;HEXB|3.09075227564;OLR1|2.37740670126;IQGAP1|0.038134686262;HSP90AB1|0.0581144…	93	1955	338	85180	http://www.ebi.ac.uk/QuickGO/GTerm?id=GO:0002252
7	4,6,7	secretion by cell	GO:0032940	7.59e-71	2.2e-68	-63.13	-3.03	11.9401	-13.5914	OLFM4|0.221541228885;SDF4|0.437952600395;MYH9|0.039563780911;PDGFB|0.16899025612;JUP|0.0236893807789;VAT1|0.229635226382;RHOA|5.14365066938;APOA1|0.191579350526;CHMP2A|3.71936418803;CAPN1|0.278510479692;LGALS3|2.12784140139;NPC2|2.09277859267;VPS4A|2.52304336289;STOM|0.269308499264;TIMP2|5.84625366734;PKP1|0.0354699874721;CPNE3|0.454034055687;HEXB|3.09075227564;OLR1|2.37740670126;IQGAP1|0.0381346…	102	2585	338	85180	http://www.ebi.ac.uk/QuickGO/GTerm?id=GO:0032940
3	3	response to chemical	GO:0042221	2.39e-70	6.6e-68	-135.23	-6.74	11.9401	-13.5914	SDF4|0.437952600395;CSF1|0.349111093427;GPD1|0.373209904528;CTSV|2.23597539265;MYH9|0.039563780911;PDGFB|0.16899025612;JUP|0.0236893807789;CTSL|3.19194025834;RHOA|5.14365066938;APOA1|0.191579350526;LGALS3|2.12784140139;FBLN5|3.00306283395;AKR1B1|6.90642291831;NUDT1|5.40742929334;PTGDS|38.0626145547;P4HB|0.0501327578094;TIMP2|5.84625366734;SERPINC1|0.331011716336;LAMC1|0.486357251551;CPNE3|0.45403…	157	7975	338	85180	http://www.ebi.ac.uk/QuickGO/GTerm?id=GO:0042221
5	5	vesicle-mediated transport	GO:0016192	6.49e-70	1.71e-67	-88.1	-4.31	11.9401	-13.5914	OLFM4|0.221541228885;SDF4|0.437952600395;ARF3|0.413580895773;MYH9|0.039563780911;PDGFB|0.16899025612;JUP|0.0236893807789;VAT1|0.229635226382;HNRNPK|0.469858368243;RHOA|5.14365066938;APOA1|0.191579350526;CHMP2A|3.71936418803;CAPN1|0.278510479692;CTTN|0.415615651195;LGALS3|2.12784140139;NPC2|2.09277859267;VPS4A|2.52304336289;MVB12A|6.79073979218;STOM|0.269308499264;TIMP2|5.84625366734;PKP1|0.035469…	125	4559	338	85180	http://www.ebi.ac.uk/QuickGO/GTerm?id=GO:0016192
4	4	system development	GO:0048731	9.4e-70	2.37e-67	-146.06	-7.29	11.9401	-13.5914	SDF4|0.437952600395;CSF1|0.349111093427;CTSV|2.23597539265;MYH9|0.039563780911;PDGFB|0.16899025612;JUP|0.0236893807789;CTSL|3.19194025834;SERPINB5|0.021796457376;RHOA|5.14365066938;APOA1|0.191579350526;CAPN1|0.278510479692;CTTN|0.415615651195;LGALS3|2.12784140139;ADGRG1|2.74361490907;AKR1B1|6.90642291831;ANGPTL6|49546750.0;DNASE2|4.45676646223;NUDT1|5.40742929334;TIMP2|5.84625366734;SERPINC1|0.33…	155	7809	338	85180	http://www.ebi.ac.uk/QuickGO/GTerm?id=GO:0048731
2	2	developmental process	GO:0032502	2.94e-69	7.11e-67	-181.74	-9.13	11.9401	-13.5914	OLFM4|0.221541228885;SDF4|0.437952600395;CSF1|0.349111093427;CTSV|2.23597539265;MYH9|0.039563780911;PDGFB|0.16899025612;JUP|0.0236893807789;VAT1|0.229635226382;CTSL|3.19194025834;SERPINB5|0.021796457376;RHOA|5.14365066938;APOA1|0.191579350526;CAPN1|0.278510479692;CTTN|0.415615651195;LGALS3|2.12784140139;ADGRG1|2.74361490907;VPS4A|2.52304336289;AKR1B1|6.90642291831;ANGPTL6|49546750.0;DNASE2|4.4567…	180	11203	338	85180	http://www.ebi.ac.uk/QuickGO/GTerm?id=GO:0032502
3	3	anatomical structure development	GO:0048856	7.17e-69	1.66e-66	-170.56	-8.55	11.9401	-13.5914	OLFM4|0.221541228885;SDF4|0.437952600395;CSF1|0.349111093427;CTSV|2.23597539265;MYH9|0.039563780911;PDGFB|0.16899025612;JUP|0.0236893807789;VAT1|0.229635226382;CTSL|3.19194025834;SERPINB5|0.021796457376;RHOA|5.14365066938;APOA1|0.191579350526;CAPN1|0.278510479692;CTTN|0.415615651195;LGALS3|2.12784140139;ADGRG1|2.74361490907;VPS4A|2.52304336289;AKR1B1|6.90642291831;ANGPTL6|49546750.0;DNASE2|4.4567…	173	10274	338	85180	http://www.ebi.ac.uk/QuickGO/GTerm?id=GO:0048856
3	3	leukocyte activation	GO:0045321	2.18e-68	4.86e-66	-56.69	-2.7	11.9401	-13.5914	OLFM4|0.221541228885;CSF1|0.349111093427;MYH9|0.039563780911;JUP|0.0236893807789;VAT1|0.229635226382;RHOA|5.14365066938;CAPN1|0.278510479692;LGALS3|2.12784140139;NPC2|2.09277859267;STOM|0.269308499264;TIMP2|5.84625366734;PKP1|0.0354699874721;CPNE3|0.454034055687;CDC42|3.05289713096;HEXB|3.09075227564;OLR1|2.37740670126;IQGAP1|0.038134686262;HSP90AB1|0.0581144084444;LAMP1|0.447489409257;PECAM1|0.4…	88	1799	338	85180	http://www.ebi.ac.uk/QuickGO/GTerm?id=GO:0045321
4	4	leukocyte mediated immunity	GO:0002443	1.32e-67	2.84e-65	27.11	1.61	11.9401	-13.5914	OLFM4|0.221541228885;C9|0.370884366366;JUP|0.0236893807789;VAT1|0.229635226382;RHOA|5.14365066938;CAPN1|0.278510479692;LGALS3|2.12784140139;NPC2|2.09277859267;STOM|0.269308499264;TIMP2|5.84625366734;PKP1|0.0354699874721;CPNE3|0.454034055687;HEXB|3.09075227564;OLR1|2.37740670126;IQGAP1|0.038134686262;HSP90AB1|0.0581144084444;LAMP1|0.447489409257;PECAM1|0.489994889728;CTSH|5.71213706686;LAIR1|0.349…	77	1227	338	85180	http://www.ebi.ac.uk/QuickGO/GTerm?id=GO:0002443
4	4	multicellular organism development	GO:0007275	1.33e-66	2.75e-64	-148.06	-7.4	11.9401	-13.5914	SDF4|0.437952600395;CSF1|0.349111093427;CTSV|2.23597539265;MYH9|0.039563780911;PDGFB|0.16899025612;JUP|0.0236893807789;CTSL|3.19194025834;SERPINB5|0.021796457376;RHOA|5.14365066938;APOA1|0.191579350526;CAPN1|0.278510479692;CTTN|0.415615651195;LGALS3|2.12784140139;ADGRG1|2.74361490907;VPS4A|2.52304336289;AKR1B1|6.90642291831;ANGPTL6|49546750.0;DNASE2|4.45676646223;NUDT1|5.40742929334;TIMP2|5.84625…	160	8870	338	85180	http://www.ebi.ac.uk/QuickGO/GTerm?id=GO:0007275
3	3	single-organism developmental process	GO:0044767	3.91e-66	7.81e-64	-176.21	-8.84	11.9401	-13.5914	OLFM4|0.221541228885;SDF4|0.437952600395;CSF1|0.349111093427;CTSV|2.23597539265;MYH9|0.039563780911;PDGFB|0.16899025612;JUP|0.0236893807789;CTSL|3.19194025834;SERPINB5|0.021796457376;RHOA|5.14365066938;APOA1|0.191579350526;CAPN1|0.278510479692;CTTN|0.415615651195;LGALS3|2.12784140139;ADGRG1|2.74361490907;VPS4A|2.52304336289;AKR1B1|6.90642291831;ANGPTL6|49546750.0;DNASE2|4.45676646223;NUDT1|5.4074…	171	10428	338	85180	http://www.ebi.ac.uk/QuickGO/GTerm?id=GO:0044767
3	3	positive regulation of cellular process	GO:0048522	1.64e-65	3.17e-63	-136.63	-6.81	11.9401	-13.5914	OLFM4|0.221541228885;CSF1|0.349111093427;GPD1|0.373209904528;MYH9|0.039563780911;PDGFB|0.16899025612;JUP|0.0236893807789;HNRNPK|0.469858368243;RHOA|5.14365066938;APOA1|0.191579350526;CHMP2A|3.71936418803;CAPN1|0.278510479692;CTTN|0.415615651195;LGALS3|2.12784140139;ADGRG1|2.74361490907;VPS4A|2.52304336289;AKR1B1|6.90642291831;MVB12A|6.79073979218;STOM|0.269308499264;P4HB|0.0501327578094;TIMP2|5.8…	158	8769	338	85180	http://www.ebi.ac.uk/QuickGO/GTerm?id=GO:0048522
5	5	cell differentiation	GO:0030154	6.48e-62	1.21e-59	-156.33	-7.82	11.9401	-13.5914	OLFM4|0.221541228885;SDF4|0.437952600395;CSF1|0.349111093427;CTSV|2.23597539265;MYH9|0.039563780911;PDGFB|0.16899025612;JUP|0.0236893807789;CTSL|3.19194025834;RHOA|5.14365066938;APOA1|0.191579350526;CAPN1|0.278510479692;CTTN|0.415615651195;LGALS3|2.12784140139;ADGRG1|2.74361490907;ANGPTL6|49546750.0;DNASE2|4.45676646223;TIMP2|5.84625366734;PKP1|0.0354699874721;LAMC1|0.486357251551;CDC42|3.0528971…	139	6917	338	85180	http://www.ebi.ac.uk/QuickGO/GTerm?id=GO:0030154
2	2	negative regulation of biological process	GO:0048519	9.92e-62	1.8e-59	-122.32	-6.07	11.9401	-13.5914	OLFM4|0.221541228885;CSF1|0.349111093427;CTSV|2.23597539265;MGC17330|0.459760940625;MYH9|0.039563780911;PDGFB|0.16899025612;JUP|0.0236893807789;VAT1|0.229635226382;HNRNPK|0.469858368243;SERPINB5|0.021796457376;RPSA|0.431508515815;RHOA|5.14365066938;APOA1|0.191579350526;CHMP2A|3.71936418803;CTTN|0.415615651195;LGALS3|2.12784140139;ADGRG1|2.74361490907;VPS4A|2.52304336289;AKR1B1|6.90642291831;LCN1|…	153	8677	338	85180	http://www.ebi.ac.uk/QuickGO/GTerm?id=GO:0048519
5	4,5	animal organ development	GO:0048513	4.36e-61	7.66e-59	-114.52	-5.67	11.9401	-13.5914	SDF4|0.437952600395;CSF1|0.349111093427;CTSV|2.23597539265;MYH9|0.039563780911;PDGFB|0.16899025612;JUP|0.0236893807789;CTSL|3.19194025834;SERPINB5|0.021796457376;RHOA|5.14365066938;APOA1|0.191579350526;CAPN1|0.278510479692;LGALS3|2.12784140139;ADGRG1|2.74361490907;AKR1B1|6.90642291831;DNASE2|4.45676646223;NUDT1|5.40742929334;SERPINC1|0.331011716336;PKP1|0.0354699874721;LAMC1|0.486357251551;RPL30|…	123	5244	338	85180	http://www.ebi.ac.uk/QuickGO/GTerm?id=GO:0048513
3	3	regulation of response to stimulus	GO:0048583	1.74e-60	2.96e-58	-107.99	-5.34	11.9401	-13.5914	OLFM4|0.221541228885;C9|0.370884366366;CSF1|0.349111093427;MGC17330|0.459760940625;MYH9|0.039563780911;PDGFB|0.16899025612;JUP|0.0236893807789;HNRNPK|0.469858368243;CTSL|3.19194025834;RHOA|5.14365066938;APOA1|0.191579350526;CAPN1|0.278510479692;CTTN|0.415615651195;LGALS3|2.12784140139;FBLN5|3.00306283395;ADGRG1|2.74361490907;AKR1B1|6.90642291831;DNASE2|4.45676646223;MVB12A|6.79073979218;STOM|0.26…	145	7838	338	85180	http://www.ebi.ac.uk/QuickGO/GTerm?id=GO:0048583
3	3	negative regulation of cellular process	GO:0048523	4.72e-59	7.81e-57	-116.7	-5.78	11.9401	-13.5914	OLFM4|0.221541228885;CSF1|0.349111093427;CTSV|2.23597539265;MGC17330|0.459760940625;MYH9|0.039563780911;PDGFB|0.16899025612;JUP|0.0236893807789;VAT1|0.229635226382;HNRNPK|0.469858368243;SERPINB5|0.021796457376;RHOA|5.14365066938;APOA1|0.191579350526;CHMP2A|3.71936418803;CTTN|0.415615651195;LGALS3|2.12784140139;ADGRG1|2.74361490907;VPS4A|2.52304336289;AKR1B1|6.90642291831;LCN1|3.09403507392;PTGDS|…	143	7793	338	85180	http://www.ebi.ac.uk/QuickGO/GTerm?id=GO:0048523
4	4	cellular developmental process	GO:0048869	9.52e-58	1.53e-55	-157.4	-7.88	11.9401	-13.5914	OLFM4|0.221541228885;SDF4|0.437952600395;CSF1|0.349111093427;CTSV|2.23597539265;MYH9|0.039563780911;PDGFB|0.16899025612;JUP|0.0236893807789;CTSL|3.19194025834;RHOA|5.14365066938;APOA1|0.191579350526;CAPN1|0.278510479692;CTTN|0.415615651195;LGALS3|2.12784140139;ADGRG1|2.74361490907;ANGPTL6|49546750.0;DNASE2|4.45676646223;TIMP2|5.84625366734;PKP1|0.0354699874721;LAMC1|0.486357251551;CDC42|3.0528971…	141	7731	338	85180	http://www.ebi.ac.uk/QuickGO/GTerm?id=GO:0048869
3	3	regulation of biological quality	GO:0065008	2.72e-57	4.26e-55	-105.41	-5.2	11.9401	-13.5914	C9|0.370884366366;CSF1|0.349111093427;MYH9|0.039563780911;PDGFB|0.16899025612;JUP|0.0236893807789;RHOA|5.14365066938;APOA1|0.191579350526;CTTN|0.415615651195;NPC2|2.09277859267;AKR1B1|6.90642291831;DNASE2|4.45676646223;STOM|0.269308499264;LCN1|3.09403507392;P4HB|0.0501327578094;SERPINC1|0.331011716336;RIDA|4.39656451835;CDC42|3.05289713096;ACTR3|0.186445687087;HEXB|3.09075227564;GLRX|3.3975314392…	140	7672	338	85180	http://www.ebi.ac.uk/QuickGO/GTerm?id=GO:0065008
2	2	localization	GO:0051179	6.96e-57	1.06e-54	-147.4	-7.36	11.9401	-13.5914	OLFM4|0.221541228885;SDF4|0.437952600395;CSF1|0.349111093427;ARF3|0.413580895773;GPD1|0.373209904528;MYH9|0.039563780911;PDGFB|0.16899025612;JUP|0.0236893807789;VAT1|0.229635226382;HNRNPK|0.469858368243;RPSA|0.431508515815;RHOA|5.14365066938;APOA1|0.191579350526;CHMP2A|3.71936418803;CAPN1|0.278510479692;CTTN|0.415615651195;LGALS3|2.12784140139;NPC2|2.09277859267;FBLN5|3.00306283395;ADGRG1|2.74361…	205	17782	338	85180	http://www.ebi.ac.uk/QuickGO/GTerm?id=GO:0051179
3	2,3	regulation of biological process	GO:0050789	9.28e-57	1.38e-54	-206.44	-10.4	11.9401	-13.5914	OLFM4|0.221541228885;C9|0.370884366366;CSF1|0.349111093427;ARF3|0.413580895773;GPD1|0.373209904528;CTSV|2.23597539265;MGC17330|0.459760940625;MYH9|0.039563780911;PDGFB|0.16899025612;JUP|0.0236893807789;VAT1|0.229635226382;HNRNPK|0.469858368243;CTSL|3.19194025834;SERPINB5|0.021796457376;RPSA|0.431508515815;RHOA|5.14365066938;APOA1|0.191579350526;CHMP2A|3.71936418803;CAPN1|0.278510479692;CTTN|0.415…	266	31090	338	85180	http://www.ebi.ac.uk/QuickGO/GTerm?id=GO:0050789
4	4	response to organic substance	GO:0010033	2.15e-56	3.11e-54	-101.64	-5.01	11.9401	-13.5914	SDF4|0.437952600395;CSF1|0.349111093427;GPD1|0.373209904528;CTSV|2.23597539265;PDGFB|0.16899025612;JUP|0.0236893807789;CTSL|3.19194025834;RHOA|5.14365066938;APOA1|0.191579350526;AKR1B1|6.90642291831;PTGDS|38.0626145547;P4HB|0.0501327578094;TIMP2|5.84625366734;CPNE3|0.454034055687;RIDA|4.39656451835;EHD4|0.4453923577;CDC42|3.05289713096;ACTR3|0.186445687087;IQGAP1|0.038134686262;HSP90AB1|0.0581144…	120	5459	338	85180	http://www.ebi.ac.uk/QuickGO/GTerm?id=GO:0010033
2	2	biological regulation	GO:0065007	1.99e-55	2.82e-53	-210.21	-10.59	11.9401	-13.5914	OLFM4|0.221541228885;C9|0.370884366366;CSF1|0.349111093427;ARF3|0.413580895773;GPD1|0.373209904528;CTSV|2.23597539265;MGC17330|0.459760940625;MYH9|0.039563780911;PDGFB|0.16899025612;JUP|0.0236893807789;VAT1|0.229635226382;HNRNPK|0.469858368243;CTSL|3.19194025834;SERPINB5|0.021796457376;RPSA|0.431508515815;RHOA|5.14365066938;APOA1|0.191579350526;CHMP2A|3.71936418803;CAPN1|0.278510479692;CTTN|0.415…	272	33094	338	85180	http://www.ebi.ac.uk/QuickGO/GTerm?id=GO:0065007
3	3	response to stress	GO:0006950	2.48e-54	3.41e-52	-121.06	-6.01	11.9401	-13.5914	C9|0.370884366366;CSF1|0.349111093427;CTSV|2.23597539265;UBA1|0.329539192502;MYH9|0.039563780911;PDGFB|0.16899025612;HNRNPK|0.469858368243;CTSL|3.19194025834;RHOA|5.14365066938;APOA1|0.191579350526;CTTN|0.415615651195;LGALS3|2.12784140139;FBLN5|3.00306283395;AKR1B1|6.90642291831;NUDT1|5.40742929334;STOM|0.269308499264;P4HB|0.0501327578094;SERPINC1|0.331011716336;CFH|0.42147028854;RPL30|2.42785826…	145	8774	338	85180	http://www.ebi.ac.uk/QuickGO/GTerm?id=GO:0006950
3	3	single-organism localization	GO:1902578	4.52e-54	6.09e-52	-111.82	-5.53	11.9401	-13.5914	OLFM4|0.221541228885;SDF4|0.437952600395;GPD1|0.373209904528;MYH9|0.039563780911;PDGFB|0.16899025612;JUP|0.0236893807789;VAT1|0.229635226382;HNRNPK|0.469858368243;RPSA|0.431508515815;RHOA|5.14365066938;APOA1|0.191579350526;CHMP2A|3.71936418803;CAPN1|0.278510479692;LGALS3|2.12784140139;NPC2|2.09277859267;FBLN5|3.00306283395;VPS4A|2.52304336289;STOM|0.269308499264;LCN1|3.09403507392;TIMP2|5.8462536…	165	11679	338	85180	http://www.ebi.ac.uk/QuickGO/GTerm?id=GO:1902578
3	3	regulation of multicellular organismal process	GO:0051239	4.83e-54	6.36e-52	-87.42	-4.28	11.9401	-13.5914	CSF1|0.349111093427;CTSV|2.23597539265;PDGFB|0.16899025612;JUP|0.0236893807789;HNRNPK|0.469858368243;CTSL|3.19194025834;RHOA|5.14365066938;APOA1|0.191579350526;CTTN|0.415615651195;LGALS3|2.12784140139;ADGRG1|2.74361490907;PTGDS|38.0626145547;TIMP2|5.84625366734;SERPINC1|0.331011716336;CDC42|3.05289713096;CDH2|0.405696625459;IQGAP1|0.038134686262;RNH1|0.161945551692;HSP90AB1|0.0581144084444;COL4A2…	109	4575	338	85180	http://www.ebi.ac.uk/QuickGO/GTerm?id=GO:0051239
5	4,5	single-organism transport	GO:0044765	3.15e-53	4.06e-51	-110.36	-5.46	11.9401	-13.5914	OLFM4|0.221541228885;SDF4|0.437952600395;GPD1|0.373209904528;MYH9|0.039563780911;PDGFB|0.16899025612;JUP|0.0236893807789;VAT1|0.229635226382;HNRNPK|0.469858368243;RPSA|0.431508515815;RHOA|5.14365066938;APOA1|0.191579350526;CHMP2A|3.71936418803;CAPN1|0.278510479692;LGALS3|2.12784140139;NPC2|2.09277859267;FBLN5|3.00306283395;VPS4A|2.52304336289;STOM|0.269308499264;LCN1|3.09403507392;TIMP2|5.8462536…	161	11238	338	85180	http://www.ebi.ac.uk/QuickGO/GTerm?id=GO:0044765
2	2	locomotion	GO:0040011	1.28e-51	1.61e-49	-67.66	-3.26	11.9401	-13.5914	OLFM4|0.221541228885;CSF1|0.349111093427;MYH9|0.039563780911;PDGFB|0.16899025612;JUP|0.0236893807789;RHOA|5.14365066938;APOA1|0.191579350526;CHMP2A|3.71936418803;CTTN|0.415615651195;LGALS3|2.12784140139;ADGRG1|2.74361490907;VPS4A|2.52304336289;P4HB|0.0501327578094;LAMC1|0.486357251551;CPNE3|0.454034055687;CDC42|3.05289713096;ACTR3|0.186445687087;HEXB|3.09075227564;VCAN|0.439677245469;OLR1|2.37740…	94	3385	338	85180	http://www.ebi.ac.uk/QuickGO/GTerm?id=GO:0040011
3	3	regulation of molecular function	GO:0065009	7.08e-51	8.73e-49	-101.22	-4.99	11.9401	-13.5914	CSF1|0.349111093427;MGC17330|0.459760940625;PDGFB|0.16899025612;JUP|0.0236893807789;SERPINB5|0.021796457376;RHOA|5.14365066938;APOA1|0.191579350526;CAPN1|0.278510479692;LGALS3|2.12784140139;STOM|0.269308499264;LCN1|3.09403507392;TIMP2|5.84625366734;SERPINC1|0.331011716336;CDC42|3.05289713096;GLRX|3.39753143922;IQGAP1|0.038134686262;RNH1|0.161945551692;HSP90AB1|0.0581144084444;PROM2|0.32468651682;…	121	6275	338	85180	http://www.ebi.ac.uk/QuickGO/GTerm?id=GO:0065009
4	4	transport	GO:0006810	2.09e-50	2.53e-48	-121.32	-6.02	11.9401	-13.5914	OLFM4|0.221541228885;SDF4|0.437952600395;ARF3|0.413580895773;GPD1|0.373209904528;MYH9|0.039563780911;PDGFB|0.16899025612;JUP|0.0236893807789;VAT1|0.229635226382;HNRNPK|0.469858368243;RPSA|0.431508515815;RHOA|5.14365066938;APOA1|0.191579350526;CHMP2A|3.71936418803;CAPN1|0.278510479692;CTTN|0.415615651195;LGALS3|2.12784140139;NPC2|2.09277859267;FBLN5|3.00306283395;VPS4A|2.52304336289;MVB12A|6.79073…	182	15219	338	85180	http://www.ebi.ac.uk/QuickGO/GTerm?id=GO:0006810
3	3	cellular component organization	GO:0016043	2.91e-50	3.44e-48	-148.75	-7.43	11.9401	-13.5914	OLFM4|0.221541228885;HIST1H2BH|3.35129434095;C9|0.370884366366;CTSV|2.23597539265;MYH9|0.039563780911;PDGFB|0.16899025612;JUP|0.0236893807789;VAT1|0.229635226382;HNRNPK|0.469858368243;CTSL|3.19194025834;SERPINB5|0.021796457376;RPSA|0.431508515815;RHOA|5.14365066938;APOA1|0.191579350526;CHMP2A|3.71936418803;CAPN1|0.278510479692;CTTN|0.415615651195;LGALS3|2.12784140139;FBLN5|3.00306283395;VPS4A|2.5…	179	14739	338	85180	http://www.ebi.ac.uk/QuickGO/GTerm?id=GO:0016043
5	5	regulation of protein metabolic process	GO:0051246	4.22e-50	4.89e-48	-86.78	-4.25	11.9401	-13.5914	C9|0.370884366366;CSF1|0.349111093427;MYH9|0.039563780911;PDGFB|0.16899025612;HNRNPK|0.469858368243;SERPINB5|0.021796457376;RHOA|5.14365066938;APOA1|0.191579350526;LGALS3|2.12784140139;LCN1|3.09403507392;TIMP2|5.84625366734;SERPINC1|0.331011716336;CFH|0.42147028854;RPL30|2.4278582627;RIDA|4.39656451835;EHD4|0.4453923577;CDC42|3.05289713096;CDH2|0.405696625459;IQGAP1|0.038134686262;HSP90AB1|0.0581…	110	5133	338	85180	http://www.ebi.ac.uk/QuickGO/GTerm?id=GO:0051246

## Sheet: v3bp
maxLevel	levels	GO_Name	GO_ID	Pvalue	Pvalue_adjusted	PAS_Value	PAS_Zscore	max_zscore	min_zscore	Genes	Count	Pop_Hit	List_Total	Background_Genes	URL	PATHS
3	3	response to chemical	GO:0042221	1.8e-49	8.03e-46	54.56	5.77	10.6001	-1.67654	IDH1|2.72558670579;ENO1|2.73191865628;RELT|0.291974982221;ANXA2|2.0199123689;CORO1A|0.231770050814;NAMPT|5.90477917738;NIBAN2|4.23085820713;P4HB|4.30192343128;KRT18|2.86172270643;HNRNPA1|6.08290076156;HSP90AB1|7.01155541003;LTBP4|0.270052213576;HSPA1A|3.04021037345;PSMA7|2.48591048369;ACTN4|3.57670027653;PSMA5|3.49726797223;FGG|0.43408428393;TXNDC17|2.79876142643;PSMA6|2.81023819173;TALDO1|4.4753…	94	7975	176	85180	http://www.ebi.ac.uk/QuickGO/GTerm?id=GO:0042221
2	2	multicellular organismal process	GO:0032501	8.74e-47	1.95e-43	64.15	6.85	10.6001	-1.67654	SERPINB5|22.0598221603;IDH1|2.72558670579;ENO1|2.73191865628;TKFC|3.05893325356;CAPN1|5.62319937616;RELT|0.291974982221;ANXA2|2.0199123689;CORO1A|0.231770050814;NAMPT|5.90477917738;NIBAN2|4.23085820713;P4HB|4.30192343128;PKP1|4.35673391494;KRT18|2.86172270643;HSP90AB1|7.01155541003;CAPNS1|2.2086660633;CLTC|6.18872706964;LTBP4|0.270052213576;HSPA1A|3.04021037345;PSMA7|2.48591048369;ACTN4|3.5767002…	111	13058	176	85180	http://www.ebi.ac.uk/QuickGO/GTerm?id=GO:0032501
3	3	single-multicellular organism process	GO:0044707	2.7e-46	4.02e-43	60.42	6.43	10.6001	-1.67654	SERPINB5|22.0598221603;IDH1|2.72558670579;ENO1|2.73191865628;TKFC|3.05893325356;CAPN1|5.62319937616;RELT|0.291974982221;ANXA2|2.0199123689;CORO1A|0.231770050814;NAMPT|5.90477917738;NIBAN2|4.23085820713;P4HB|4.30192343128;PKP1|4.35673391494;KRT18|2.86172270643;HSP90AB1|7.01155541003;CAPNS1|2.2086660633;CLTC|6.18872706964;LTBP4|0.270052213576;HSPA1A|3.04021037345;PSMA7|2.48591048369;ACTN4|3.5767002…	104	11221	176	85180	http://www.ebi.ac.uk/QuickGO/GTerm?id=GO:0044707
3	3	response to stress	GO:0006950	6.43e-46	7.19e-43	52.75	5.57	10.6001	-1.67654	UBA1|5.52674437348;SHISA5|0.255472263868;TRIM29|6.87239606418;IDH1|2.72558670579;ENO1|2.73191865628;TKFC|3.05893325356;RELT|0.291974982221;ANXA2|2.0199123689;CORO1A|0.231770050814;NAMPT|5.90477917738;P4HB|4.30192343128;HNRNPA1|6.08290076156;HSP90AB1|7.01155541003;TPT1|4.01215200593;HSPA1A|3.04021037345;PSMA7|2.48591048369;ACTN4|3.57670027653;PSMA5|3.49726797223;FGG|0.43408428393;PSMA6|2.810238191…	94	8774	176	85180	http://www.ebi.ac.uk/QuickGO/GTerm?id=GO:0006950
2	2	negative regulation of biological process	GO:0048519	2.52e-45	2.25e-42	52.07	5.49	10.6001	-1.67654	MGC17330|0.432312381832;RPL17|2.03829059829;SERPINB5|22.0598221603;TRIM29|6.87239606418;ENO1|2.73191865628;TKFC|3.05893325356;ANXA2|2.0199123689;CORO1A|0.231770050814;NAMPT|5.90477917738;NIBAN2|4.23085820713;PKP1|4.35673391494;KRT18|2.86172270643;HNRNPA1|6.08290076156;HSP90AB1|7.01155541003;CLTC|6.18872706964;TPT1|4.01215200593;HSPA1A|3.04021037345;PSMA7|2.48591048369;ACTN4|3.57670027653;PSMA5|3.…	93	8677	176	85180	http://www.ebi.ac.uk/QuickGO/GTerm?id=GO:0048519
9	6,8,9	regulated exocytosis	GO:0045055	1.75e-44	1.31e-41	23.77	2.31	10.6001	-1.67654	IDH1|2.72558670579;CAPN1|5.62319937616;ANXA2|2.0199123689;CORO1A|0.231770050814;PKP1|4.35673391494;HSP90AB1|7.01155541003;HSPA1A|3.04021037345;ACTN4|3.57670027653;PSMA5|3.49726797223;FGG|0.43408428393;EEF2|35.0426695113;EEF1A1|4.69196703963;TMSB4X|0.169897751269;PPIA|2.73699984226;GDI2|5.98846607757;HSP90AA1|5.1477766898;WDR1|3.51860431962;PGLYRP1|0.321601996823;PNP|2.92727836646;A2M|0.2162227293…	43	944	176	85180	http://www.ebi.ac.uk/QuickGO/GTerm?id=GO:0045055
3	3	regulation of biological quality	GO:0065008	1.11e-43	6.61e-41	47.35	4.96	10.6001	-1.67654	ANXA2|2.0199123689;CORO1A|0.231770050814;NAMPT|5.90477917738;NIBAN2|4.23085820713;P4HB|4.30192343128;GLRX|0.261424134607;HNRNPA1|6.08290076156;HSP90AB1|7.01155541003;TPT1|4.01215200593;LTBP4|0.270052213576;HSPA1A|3.04021037345;PSMA7|2.48591048369;ACTN4|3.57670027653;PSMA5|3.49726797223;FGG|0.43408428393;PSMA6|2.81023819173;PHGDH|4.362384188;ATP6AP1|0.430680036679;HNRNPA2B1|2.82955612822;PRDX1|3.0…	87	7672	176	85180	http://www.ebi.ac.uk/QuickGO/GTerm?id=GO:0065008
4	4	cell activation	GO:0001775	1.18e-43	6.61e-41	31.15	3.14	10.6001	-1.67654	IDH1|2.72558670579;CAPN1|5.62319937616;ANXA2|2.0199123689;CORO1A|0.231770050814;NAMPT|5.90477917738;PKP1|4.35673391494;HSP90AB1|7.01155541003;HSPA1A|3.04021037345;ACTN4|3.57670027653;PSMA5|3.49726797223;FGG|0.43408428393;EEF2|35.0426695113;PRDX1|3.02204615082;EEF1A1|4.69196703963;TMSB4X|0.169897751269;PPIA|2.73699984226;NDRG1|2.35438892008;GDI2|5.98846607757;YWHAZ|4.99106015541;HSP90AA1|5.1477766…	55	2174	176	85180	http://www.ebi.ac.uk/QuickGO/GTerm?id=GO:0001775
3	2,3	regulation of biological process	GO:0050789	1.19e-42	5.9e-40	87.2	9.44	10.6001	-1.67654	MGC17330|0.432312381832;RPL17|2.03829059829;SERPINB5|22.0598221603;SHISA5|0.255472263868;TRIM29|6.87239606418;IDH1|2.72558670579;ENO1|2.73191865628;TKFC|3.05893325356;CAPN1|5.62319937616;RELT|0.291974982221;ANXA2|2.0199123689;CORO1A|0.231770050814;NAMPT|5.90477917738;RAB2A|2.04304375197;NIBAN2|4.23085820713;P4HB|4.30192343128;PKP1|4.35673391494;GLRX|0.261424134607;KRT18|2.86172270643;HNRNPA1|6.08…	152	31090	176	85180	http://www.ebi.ac.uk/QuickGO/GTerm?id=GO:0050789
4	4	cellular response to chemical stimulus	GO:0070887	1.32e-42	5.9e-40	44.31	4.62	10.6001	-1.67654	ENO1|2.73191865628;RELT|0.291974982221;ANXA2|2.0199123689;CORO1A|0.231770050814;NAMPT|5.90477917738;NIBAN2|4.23085820713;P4HB|4.30192343128;KRT18|2.86172270643;HNRNPA1|6.08290076156;HSP90AB1|7.01155541003;LTBP4|0.270052213576;HSPA1A|3.04021037345;PSMA7|2.48591048369;ACTN4|3.57670027653;PSMA5|3.49726797223;FGG|0.43408428393;TXNDC17|2.79876142643;PSMA6|2.81023819173;TALDO1|4.47537298022;PHGDH|4.362…	75	5408	176	85180	http://www.ebi.ac.uk/QuickGO/GTerm?id=GO:0070887
4	4	response to organic substance	GO:0010033	2.51e-42	1.02e-39	44.09	4.6	10.6001	-1.67654	IDH1|2.72558670579;RELT|0.291974982221;ANXA2|2.0199123689;CORO1A|0.231770050814;NAMPT|5.90477917738;NIBAN2|4.23085820713;P4HB|4.30192343128;KRT18|2.86172270643;HNRNPA1|6.08290076156;HSP90AB1|7.01155541003;LTBP4|0.270052213576;HSPA1A|3.04021037345;PSMA7|2.48591048369;ACTN4|3.57670027653;PSMA5|3.49726797223;FGG|0.43408428393;TXNDC17|2.79876142643;PSMA6|2.81023819173;TALDO1|4.47537298022;CTNNA1|2.19…	75	5459	176	85180	http://www.ebi.ac.uk/QuickGO/GTerm?id=GO:0010033
6	6	neutrophil mediated immunity	GO:0002446	3.22e-42	1.2e-39	19.11	1.79	10.6001	-1.67654	IDH1|2.72558670579;CAPN1|5.62319937616;ANXA2|2.0199123689;PKP1|4.35673391494;HSP90AB1|7.01155541003;HSPA1A|3.04021037345;PSMA5|3.49726797223;EEF2|35.0426695113;EEF1A1|4.69196703963;PPIA|2.73699984226;GDI2|5.98846607757;HSP90AA1|5.1477766898;WDR1|3.51860431962;PGLYRP1|0.321601996823;PNP|2.92727836646;F2|0.48881163773;S100A8|2.34282233429;CTSG|0.4503244814;GSTP1|2.38759179418;HSPA8|2.63344538009;AN…	35	515	176	85180	http://www.ebi.ac.uk/QuickGO/GTerm?id=GO:0002446
2	2	positive regulation of biological process	GO:0048518	4.19e-42	1.44e-39	55.5	5.88	10.6001	-1.67654	SHISA5|0.255472263868;ENO1|2.73191865628;TKFC|3.05893325356;CAPN1|5.62319937616;ANXA2|2.0199123689;CORO1A|0.231770050814;NAMPT|5.90477917738;NIBAN2|4.23085820713;P4HB|4.30192343128;PKP1|4.35673391494;GLRX|0.261424134607;HNRNPA1|6.08290076156;HSP90AB1|7.01155541003;CAPNS1|2.2086660633;EEF1D|2.01897471834;CD99|0.388263863963;HSPA1A|3.04021037345;PSMA7|2.48591048369;ACTN4|3.57670027653;PSMA5|3.49726…	98	10778	176	85180	http://www.ebi.ac.uk/QuickGO/GTerm?id=GO:0048518
2	2	biological regulation	GO:0065007	5.48e-42	1.75e-39	88.56	9.59	10.6001	-1.67654	MGC17330|0.432312381832;RPL17|2.03829059829;SERPINB5|22.0598221603;SHISA5|0.255472263868;TRIM29|6.87239606418;IDH1|2.72558670579;ENO1|2.73191865628;TKFC|3.05893325356;CAPN1|5.62319937616;RELT|0.291974982221;ANXA2|2.0199123689;CORO1A|0.231770050814;NAMPT|5.90477917738;RAB2A|2.04304375197;NIBAN2|4.23085820713;P4HB|4.30192343128;PKP1|4.35673391494;GLRX|0.261424134607;KRT18|2.86172270643;HNRNPA1|6.08…	155	33094	176	85180	http://www.ebi.ac.uk/QuickGO/GTerm?id=GO:0065007
8	5,7,8	exocytosis	GO:0006887	8.08e-42	2.41e-39	25.35	2.49	10.6001	-1.67654	IDH1|2.72558670579;CAPN1|5.62319937616;ANXA2|2.0199123689;CORO1A|0.231770050814;PKP1|4.35673391494;HSP90AB1|7.01155541003;HSPA1A|3.04021037345;ACTN4|3.57670027653;PSMA5|3.49726797223;FGG|0.43408428393;ATP6AP1|0.430680036679;EEF2|35.0426695113;EEF1A1|4.69196703963;TMSB4X|0.169897751269;PPIA|2.73699984226;GDI2|5.98846607757;HSP90AA1|5.1477766898;WDR1|3.51860431962;PGLYRP1|0.321601996823;PNP|2.92727…	47	1457	176	85180	http://www.ebi.ac.uk/QuickGO/GTerm?id=GO:0006887
3	3	positive regulation of cellular process	GO:0048522	4.85e-41	1.36e-38	50.63	5.33	10.6001	-1.67654	SHISA5|0.255472263868;ENO1|2.73191865628;CAPN1|5.62319937616;ANXA2|2.0199123689;CORO1A|0.231770050814;NAMPT|5.90477917738;NIBAN2|4.23085820713;P4HB|4.30192343128;GLRX|0.261424134607;HNRNPA1|6.08290076156;HSP90AB1|7.01155541003;CAPNS1|2.2086660633;EEF1D|2.01897471834;CD99|0.388263863963;HSPA1A|3.04021037345;PSMA7|2.48591048369;ACTN4|3.57670027653;PSMA5|3.49726797223;FGG|0.43408428393;PSMA6|2.81023…	89	8769	176	85180	http://www.ebi.ac.uk/QuickGO/GTerm?id=GO:0048522
5	5	myeloid leukocyte mediated immunity	GO:0002444	2.88e-40	7.57e-38	19.11	1.79	10.6001	-1.67654	IDH1|2.72558670579;CAPN1|5.62319937616;ANXA2|2.0199123689;PKP1|4.35673391494;HSP90AB1|7.01155541003;HSPA1A|3.04021037345;PSMA5|3.49726797223;EEF2|35.0426695113;EEF1A1|4.69196703963;PPIA|2.73699984226;GDI2|5.98846607757;HSP90AA1|5.1477766898;WDR1|3.51860431962;PGLYRP1|0.321601996823;PNP|2.92727836646;F2|0.48881163773;S100A8|2.34282233429;CTSG|0.4503244814;GSTP1|2.38759179418;HSPA8|2.63344538009;AN…	35	585	176	85180	http://www.ebi.ac.uk/QuickGO/GTerm?id=GO:0002444
3	3	immune effector process	GO:0002252	9.92e-40	2.36e-37	26.97	2.67	10.6001	-1.67654	IDH1|2.72558670579;TKFC|3.05893325356;CAPN1|5.62319937616;ANXA2|2.0199123689;CORO1A|0.231770050814;PKP1|4.35673391494;HSP90AB1|7.01155541003;HSPA1A|3.04021037345;PSMA5|3.49726797223;EEF2|35.0426695113;PRDX1|3.02204615082;EEF1A1|4.69196703963;PPIA|2.73699984226;ARPC3|2.74636518728;GDI2|5.98846607757;HSP90AA1|5.1477766898;ARPC2|7.30495210321;WDR1|3.51860431962;PGLYRP1|0.321601996823;PNP|2.927278366…	50	1955	176	85180	http://www.ebi.ac.uk/QuickGO/GTerm?id=GO:0002252
2	2	developmental process	GO:0032502	1e-39	2.36e-37	54.75	5.8	10.6001	-1.67654	SERPINB5|22.0598221603;IDH1|2.72558670579;CAPN1|5.62319937616;RELT|0.291974982221;ANXA2|2.0199123689;CORO1A|0.231770050814;NAMPT|5.90477917738;NIBAN2|4.23085820713;PKP1|4.35673391494;KRT18|2.86172270643;HSP90AB1|7.01155541003;CAPNS1|2.2086660633;CLTC|6.18872706964;TPT1|4.01215200593;LTBP4|0.270052213576;HSPA1A|3.04021037345;PSMA7|2.48591048369;ACTN4|3.57670027653;PSMA5|3.49726797223;FGG|0.4340842…	97	11203	176	85180	http://www.ebi.ac.uk/QuickGO/GTerm?id=GO:0032502
7	5,7	neutrophil degranulation	GO:0043312	1.36e-39	3.05e-37	18.25	1.69	10.6001	-1.67654	IDH1|2.72558670579;CAPN1|5.62319937616;ANXA2|2.0199123689;PKP1|4.35673391494;HSP90AB1|7.01155541003;HSPA1A|3.04021037345;PSMA5|3.49726797223;EEF2|35.0426695113;EEF1A1|4.69196703963;PPIA|2.73699984226;GDI2|5.98846607757;HSP90AA1|5.1477766898;PGLYRP1|0.321601996823;PNP|2.92727836646;S100A8|2.34282233429;CTSG|0.4503244814;GSTP1|2.38759179418;HSPA8|2.63344538009;ANXA3|2.69692791897;PKM|3.8813064511;D…	33	493	176	85180	http://www.ebi.ac.uk/QuickGO/GTerm?id=GO:0043312
6	6	neutrophil activation involved in immune response	GO:0002283	1.79e-39	3.8e-37	18.25	1.69	10.6001	-1.67654	IDH1|2.72558670579;CAPN1|5.62319937616;ANXA2|2.0199123689;PKP1|4.35673391494;HSP90AB1|7.01155541003;HSPA1A|3.04021037345;PSMA5|3.49726797223;EEF2|35.0426695113;EEF1A1|4.69196703963;PPIA|2.73699984226;GDI2|5.98846607757;HSP90AA1|5.1477766898;PGLYRP1|0.321601996823;PNP|2.92727836646;S100A8|2.34282233429;CTSG|0.4503244814;GSTP1|2.38759179418;HSPA8|2.63344538009;ANXA3|2.69692791897;PKM|3.8813064511;D…	33	497	176	85180	http://www.ebi.ac.uk/QuickGO/GTerm?id=GO:0002283
10	4,7,9,10	leukocyte degranulation	GO:0043299	2.04e-39	4.16e-37	18.89	1.77	10.6001	-1.67654	IDH1|2.72558670579;CAPN1|5.62319937616;ANXA2|2.0199123689;CORO1A|0.231770050814;PKP1|4.35673391494;HSP90AB1|7.01155541003;HSPA1A|3.04021037345;PSMA5|3.49726797223;EEF2|35.0426695113;EEF1A1|4.69196703963;PPIA|2.73699984226;GDI2|5.98846607757;HSP90AA1|5.1477766898;PGLYRP1|0.321601996823;PNP|2.92727836646;S100A8|2.34282233429;CTSG|0.4503244814;GSTP1|2.38759179418;HSPA8|2.63344538009;ANXA3|2.69692791…	34	557	176	85180	http://www.ebi.ac.uk/QuickGO/GTerm?id=GO:0043299
6	6	neutrophil activation	GO:0042119	5.12e-39	9.96e-37	18.25	1.69	10.6001	-1.67654	IDH1|2.72558670579;CAPN1|5.62319937616;ANXA2|2.0199123689;PKP1|4.35673391494;HSP90AB1|7.01155541003;HSPA1A|3.04021037345;PSMA5|3.49726797223;EEF2|35.0426695113;EEF1A1|4.69196703963;PPIA|2.73699984226;GDI2|5.98846607757;HSP90AA1|5.1477766898;PGLYRP1|0.321601996823;PNP|2.92727836646;S100A8|2.34282233429;CTSG|0.4503244814;GSTP1|2.38759179418;HSPA8|2.63344538009;ANXA3|2.69692791897;PKM|3.8813064511;D…	33	513	176	85180	http://www.ebi.ac.uk/QuickGO/GTerm?id=GO:0042119
5	5	granulocyte activation	GO:0036230	7.54e-39	1.41e-36	18.25	1.69	10.6001	-1.67654	IDH1|2.72558670579;CAPN1|5.62319937616;ANXA2|2.0199123689;PKP1|4.35673391494;HSP90AB1|7.01155541003;HSPA1A|3.04021037345;PSMA5|3.49726797223;EEF2|35.0426695113;EEF1A1|4.69196703963;PPIA|2.73699984226;GDI2|5.98846607757;HSP90AA1|5.1477766898;PGLYRP1|0.321601996823;PNP|2.92727836646;S100A8|2.34282233429;CTSG|0.4503244814;GSTP1|2.38759179418;HSPA8|2.63344538009;ANXA3|2.69692791897;PKM|3.8813064511;D…	33	519	176	85180	http://www.ebi.ac.uk/QuickGO/GTerm?id=GO:0036230
3	3	single-organism developmental process	GO:0044767	1.09e-38	1.95e-36	52.85	5.58	10.6001	-1.67654	SERPINB5|22.0598221603;IDH1|2.72558670579;CAPN1|5.62319937616;RELT|0.291974982221;ANXA2|2.0199123689;CORO1A|0.231770050814;NAMPT|5.90477917738;NIBAN2|4.23085820713;PKP1|4.35673391494;KRT18|2.86172270643;HSP90AB1|7.01155541003;CAPNS1|2.2086660633;CLTC|6.18872706964;TPT1|4.01215200593;LTBP4|0.270052213576;HSPA1A|3.04021037345;PSMA7|2.48591048369;ACTN4|3.57670027653;PSMA5|3.49726797223;FGG|0.4340842…	93	10428	176	85180	http://www.ebi.ac.uk/QuickGO/GTerm?id=GO:0044767
3	3	anatomical structure development	GO:0048856	2.62e-38	4.51e-36	52.36	5.53	10.6001	-1.67654	SERPINB5|22.0598221603;IDH1|2.72558670579;CAPN1|5.62319937616;RELT|0.291974982221;ANXA2|2.0199123689;CORO1A|0.231770050814;NAMPT|5.90477917738;NIBAN2|4.23085820713;PKP1|4.35673391494;KRT18|2.86172270643;HSP90AB1|7.01155541003;CAPNS1|2.2086660633;CLTC|6.18872706964;LTBP4|0.270052213576;HSPA1A|3.04021037345;PSMA7|2.48591048369;ACTN4|3.57670027653;PSMA5|3.49726797223;FGG|0.43408428393;PSMA6|2.810238…	92	10274	176	85180	http://www.ebi.ac.uk/QuickGO/GTerm?id=GO:0048856
5	5	myeloid cell activation involved in immune response	GO:0002275	2.12e-37	3.51e-35	18.25	1.69	10.6001	-1.67654	IDH1|2.72558670579;CAPN1|5.62319937616;ANXA2|2.0199123689;PKP1|4.35673391494;HSP90AB1|7.01155541003;HSPA1A|3.04021037345;PSMA5|3.49726797223;EEF2|35.0426695113;EEF1A1|4.69196703963;PPIA|2.73699984226;GDI2|5.98846607757;HSP90AA1|5.1477766898;PGLYRP1|0.321601996823;PNP|2.92727836646;S100A8|2.34282233429;CTSG|0.4503244814;GSTP1|2.38759179418;HSPA8|2.63344538009;ANXA3|2.69692791897;PKM|3.8813064511;D…	33	574	176	85180	http://www.ebi.ac.uk/QuickGO/GTerm?id=GO:0002275
4	4	cell death	GO:0008219	5.41e-37	8.64e-35	32.92	3.34	10.6001	-1.67654	SHISA5|0.255472263868;ENO1|2.73191865628;CAPN1|5.62319937616;RELT|0.291974982221;CORO1A|0.231770050814;NAMPT|5.90477917738;NIBAN2|4.23085820713;P4HB|4.30192343128;PKP1|4.35673391494;KRT18|2.86172270643;HSP90AB1|7.01155541003;CAPNS1|2.2086660633;EEF1D|2.01897471834;TPT1|4.01215200593;HSPA1A|3.04021037345;PSMA7|2.48591048369;ACTN4|3.57670027653;PSMA5|3.49726797223;FGG|0.43408428393;PSMA6|2.81023819…	62	4032	176	85180	http://www.ebi.ac.uk/QuickGO/GTerm?id=GO:0008219
3	3	negative regulation of cellular process	GO:0048523	1.93e-36	2.97e-34	44.24	4.62	10.6001	-1.67654	MGC17330|0.432312381832;SERPINB5|22.0598221603;TRIM29|6.87239606418;ENO1|2.73191865628;TKFC|3.05893325356;ANXA2|2.0199123689;CORO1A|0.231770050814;NAMPT|5.90477917738;NIBAN2|4.23085820713;PKP1|4.35673391494;KRT18|2.86172270643;HNRNPA1|6.08290076156;HSP90AB1|7.01155541003;CLTC|6.18872706964;TPT1|4.01215200593;HSPA1A|3.04021037345;PSMA7|2.48591048369;ACTN4|3.57670027653;PSMA5|3.49726797223;FGG|0.43…	80	7793	176	85180	http://www.ebi.ac.uk/QuickGO/GTerm?id=GO:0048523
7	4,6,7	secretion by cell	GO:0032940	2.95e-36	4.39e-34	28.12	2.8	10.6001	-1.67654	IDH1|2.72558670579;CAPN1|5.62319937616;ANXA2|2.0199123689;CORO1A|0.231770050814;NIBAN2|4.23085820713;PKP1|4.35673391494;HSP90AB1|7.01155541003;LTBP4|0.270052213576;HSPA1A|3.04021037345;ACTN4|3.57670027653;PSMA5|3.49726797223;FGG|0.43408428393;ATP6AP1|0.430680036679;EEF2|35.0426695113;EEF1A1|4.69196703963;TMSB4X|0.169897751269;PPIA|2.73699984226;GDI2|5.98846607757;HSP90AA1|5.1477766898;WDR1|3.5186…	52	2585	176	85180	http://www.ebi.ac.uk/QuickGO/GTerm?id=GO:0032940
4	4	myeloid leukocyte activation	GO:0002274	4.72e-36	6.76e-34	19.4	1.82	10.6001	-1.67654	IDH1|2.72558670579;CAPN1|5.62319937616;ANXA2|2.0199123689;NAMPT|5.90477917738;PKP1|4.35673391494;HSP90AB1|7.01155541003;HSPA1A|3.04021037345;PSMA5|3.49726797223;EEF2|35.0426695113;EEF1A1|4.69196703963;PPIA|2.73699984226;NDRG1|2.35438892008;GDI2|5.98846607757;HSP90AA1|5.1477766898;PGLYRP1|0.321601996823;PNP|2.92727836646;S100A8|2.34282233429;CTSG|0.4503244814;GSTP1|2.38759179418;HSPA8|2.6334453800…	35	773	176	85180	http://www.ebi.ac.uk/QuickGO/GTerm?id=GO:0002274
5	4,5	single-organism transport	GO:0044765	4.83e-36	6.76e-34	52.63	5.56	10.6001	-1.67654	RPL17|2.03829059829;IDH1|2.72558670579;CAPN1|5.62319937616;ANXA2|2.0199123689;CORO1A|0.231770050814;RAB2A|2.04304375197;NIBAN2|4.23085820713;PKP1|4.35673391494;GLRX|0.261424134607;KRT18|2.86172270643;HSP90AB1|7.01155541003;CLTC|6.18872706964;TPT1|4.01215200593;LTBP4|0.270052213576;HSPA1A|3.04021037345;PSMA7|2.48591048369;ACTN4|3.57670027653;PSMA5|3.49726797223;FGG|0.43408428393;PSMA6|2.8102381917…	93	11238	176	85180	http://www.ebi.ac.uk/QuickGO/GTerm?id=GO:0044765
4	4	leukocyte activation involved in immune response	GO:0002366	6.44e-36	8.73e-34	19.31	1.81	10.6001	-1.67654	IDH1|2.72558670579;CAPN1|5.62319937616;ANXA2|2.0199123689;CORO1A|0.231770050814;PKP1|4.35673391494;HSP90AB1|7.01155541003;HSPA1A|3.04021037345;PSMA5|3.49726797223;EEF2|35.0426695113;EEF1A1|4.69196703963;PPIA|2.73699984226;GDI2|5.98846607757;HSP90AA1|5.1477766898;PGLYRP1|0.321601996823;PNP|2.92727836646;ANXA1|2.62542589839;S100A8|2.34282233429;CTSG|0.4503244814;GSTP1|2.38759179418;HSPA8|2.63344538…	35	780	176	85180	http://www.ebi.ac.uk/QuickGO/GTerm?id=GO:0002366
5	4,5	cell activation involved in immune response	GO:0002263	7.68e-36	1.01e-33	19.31	1.81	10.6001	-1.67654	IDH1|2.72558670579;CAPN1|5.62319937616;ANXA2|2.0199123689;CORO1A|0.231770050814;PKP1|4.35673391494;HSP90AB1|7.01155541003;HSPA1A|3.04021037345;PSMA5|3.49726797223;EEF2|35.0426695113;EEF1A1|4.69196703963;PPIA|2.73699984226;GDI2|5.98846607757;HSP90AA1|5.1477766898;PGLYRP1|0.321601996823;PNP|2.92727836646;ANXA1|2.62542589839;S100A8|2.34282233429;CTSG|0.4503244814;GSTP1|2.38759179418;HSPA8|2.63344538…	35	784	176	85180	http://www.ebi.ac.uk/QuickGO/GTerm?id=GO:0002263
6	5,6	secretion	GO:0046903	1.15e-35	1.47e-33	28.46	2.84	10.6001	-1.67654	IDH1|2.72558670579;CAPN1|5.62319937616;ANXA2|2.0199123689;CORO1A|0.231770050814;NIBAN2|4.23085820713;PKP1|4.35673391494;HSP90AB1|7.01155541003;LTBP4|0.270052213576;HSPA1A|3.04021037345;ACTN4|3.57670027653;PSMA5|3.49726797223;FGG|0.43408428393;ATP6AP1|0.430680036679;EEF2|35.0426695113;EEF1A1|4.69196703963;TMSB4X|0.169897751269;PPIA|2.73699984226;GDI2|5.98846607757;HSP90AA1|5.1477766898;WDR1|3.5186…	53	2802	176	85180	http://www.ebi.ac.uk/QuickGO/GTerm?id=GO:0046903
5	5	programmed cell death	GO:0012501	3.61e-35	4.49e-33	31.55	3.19	10.6001	-1.67654	SHISA5|0.255472263868;ENO1|2.73191865628;CAPN1|5.62319937616;RELT|0.291974982221;CORO1A|0.231770050814;NIBAN2|4.23085820713;P4HB|4.30192343128;PKP1|4.35673391494;KRT18|2.86172270643;HSP90AB1|7.01155541003;CAPNS1|2.2086660633;TPT1|4.01215200593;HSPA1A|3.04021037345;PSMA7|2.48591048369;ACTN4|3.57670027653;PSMA5|3.49726797223;FGG|0.43408428393;PSMA6|2.81023819173;CTNNA1|2.19494277761;PPP2R1A|3.37180…	59	3819	176	85180	http://www.ebi.ac.uk/QuickGO/GTerm?id=GO:0012501
4	4	multicellular organism development	GO:0007275	4e-35	4.83e-33	48.09	5.05	10.6001	-1.67654	SERPINB5|22.0598221603;IDH1|2.72558670579;CAPN1|5.62319937616;RELT|0.291974982221;ANXA2|2.0199123689;NAMPT|5.90477917738;NIBAN2|4.23085820713;PKP1|4.35673391494;KRT18|2.86172270643;HSP90AB1|7.01155541003;CAPNS1|2.2086660633;CLTC|6.18872706964;LTBP4|0.270052213576;HSPA1A|3.04021037345;PSMA7|2.48591048369;PSMA5|3.49726797223;PSMA6|2.81023819173;PHGDH|4.362384188;CTNNA1|2.19494277761;ATP6AP1|0.43068…	83	8870	176	85180	http://www.ebi.ac.uk/QuickGO/GTerm?id=GO:0007275
3	3	regulation of cellular process	GO:0050794	5.42e-35	6.38e-33	80.71	8.71	10.6001	-1.67654	MGC17330|0.432312381832;SERPINB5|22.0598221603;SHISA5|0.255472263868;TRIM29|6.87239606418;IDH1|2.72558670579;ENO1|2.73191865628;TKFC|3.05893325356;CAPN1|5.62319937616;RELT|0.291974982221;ANXA2|2.0199123689;CORO1A|0.231770050814;NAMPT|5.90477917738;RAB2A|2.04304375197;NIBAN2|4.23085820713;P4HB|4.30192343128;PKP1|4.35673391494;GLRX|0.261424134607;KRT18|2.86172270643;HNRNPA1|6.08290076156;NACA|3.013…	140	29092	176	85180	http://www.ebi.ac.uk/QuickGO/GTerm?id=GO:0050794
5	5	vesicle-mediated transport	GO:0016192	5.64e-35	6.47e-33	35.02	3.58	10.6001	-1.67654	IDH1|2.72558670579;CAPN1|5.62319937616;ANXA2|2.0199123689;CORO1A|0.231770050814;RAB2A|2.04304375197;PKP1|4.35673391494;KRT18|2.86172270643;HSP90AB1|7.01155541003;CLTC|6.18872706964;HSPA1A|3.04021037345;ACTN4|3.57670027653;PSMA5|3.49726797223;FGG|0.43408428393;ATP6AP1|0.430680036679;EEF2|35.0426695113;PDIA6|3.34632173274;EEF1A1|4.69196703963;TMSB4X|0.169897751269;PPIA|2.73699984226;ARPC3|2.7463651…	63	4559	176	85180	http://www.ebi.ac.uk/QuickGO/GTerm?id=GO:0016192
5	5	cellular response to organic substance	GO:0071310	7.51e-35	8.4e-33	36.23	3.71	10.6001	-1.67654	RELT|0.291974982221;ANXA2|2.0199123689;CORO1A|0.231770050814;NAMPT|5.90477917738;NIBAN2|4.23085820713;P4HB|4.30192343128;KRT18|2.86172270643;HNRNPA1|6.08290076156;HSP90AB1|7.01155541003;LTBP4|0.270052213576;HSPA1A|3.04021037345;PSMA7|2.48591048369;ACTN4|3.57670027653;PSMA5|3.49726797223;FGG|0.43408428393;TXNDC17|2.79876142643;PSMA6|2.81023819173;TALDO1|4.47537298022;CTNNA1|2.19494277761;ATP6AP1|0…	62	4399	176	85180	http://www.ebi.ac.uk/QuickGO/GTerm?id=GO:0071310
3	3	single-organism localization	GO:1902578	1.08e-34	1.18e-32	52.63	5.56	10.6001	-1.67654	RPL17|2.03829059829;IDH1|2.72558670579;CAPN1|5.62319937616;ANXA2|2.0199123689;CORO1A|0.231770050814;RAB2A|2.04304375197;NIBAN2|4.23085820713;PKP1|4.35673391494;GLRX|0.261424134607;KRT18|2.86172270643;HSP90AB1|7.01155541003;CLTC|6.18872706964;TPT1|4.01215200593;LTBP4|0.270052213576;HSPA1A|3.04021037345;PSMA7|2.48591048369;ACTN4|3.57670027653;PSMA5|3.49726797223;FGG|0.43408428393;PSMA6|2.8102381917…	93	11679	176	85180	http://www.ebi.ac.uk/QuickGO/GTerm?id=GO:1902578
2	2	localization	GO:0051179	1.49e-34	1.58e-32	63.22	6.75	10.6001	-1.67654	RPL17|2.03829059829;TRIM29|6.87239606418;IDH1|2.72558670579;CAPN1|5.62319937616;ANXA2|2.0199123689;CORO1A|0.231770050814;RAB2A|2.04304375197;NIBAN2|4.23085820713;PKP1|4.35673391494;GLRX|0.261424134607;KRT18|2.86172270643;HNRNPA1|6.08290076156;HSP90AB1|7.01155541003;CLTC|6.18872706964;CD99|0.388263863963;TPT1|4.01215200593;LTBP4|0.270052213576;HSPA1A|3.04021037345;PSMA7|2.48591048369;ACTN4|3.57670…	112	17782	176	85180	http://www.ebi.ac.uk/QuickGO/GTerm?id=GO:0051179
4	4	system development	GO:0048731	1.18e-33	1.23e-31	44.42	4.63	10.6001	-1.67654	SERPINB5|22.0598221603;IDH1|2.72558670579;CAPN1|5.62319937616;RELT|0.291974982221;ANXA2|2.0199123689;NAMPT|5.90477917738;NIBAN2|4.23085820713;PKP1|4.35673391494;KRT18|2.86172270643;HSP90AB1|7.01155541003;CAPNS1|2.2086660633;CLTC|6.18872706964;HSPA1A|3.04021037345;PSMA7|2.48591048369;PSMA5|3.49726797223;PSMA6|2.81023819173;PHGDH|4.362384188;CTNNA1|2.19494277761;ATP6AP1|0.430680036679;EEF2|35.04266…	77	7809	176	85180	http://www.ebi.ac.uk/QuickGO/GTerm?id=GO:0048731
FALSE	obselete	obsolete death	GO:0016265	2.24e-33	2.27e-31	26.13	2.58	10.6001	-1.67654	SHISA5|0.255472263868;CORO1A|0.231770050814;NIBAN2|4.23085820713;P4HB|4.30192343128;PKP1|4.35673391494;KRT18|2.86172270643;HSP90AB1|7.01155541003;EEF1D|2.01897471834;TPT1|4.01215200593;HSPA1A|3.04021037345;PSMA7|2.48591048369;ACTN4|3.57670027653;PSMA5|3.49726797223;FGG|0.43408428393;PSMA6|2.81023819173;CTNNA1|2.19494277761;PPP2R1A|3.37180144049;PDIA3|3.07995683926;YWHAZ|4.99106015541;RACK1|2.9137…	49	2523	176	85180	http://www.ebi.ac.uk/QuickGO/GTerm?id=GO:0016265
3	3	single-organism cellular process	GO:0044763	2.74e-33	2.72e-31	88	9.53	10.6001	-1.67654	MGC17330|0.432312381832;RPL17|2.03829059829;SERPINB5|22.0598221603;SHISA5|0.255472263868;IDH1|2.72558670579;ENO1|2.73191865628;MDH2|3.44741375215;TKFC|3.05893325356;CAPN1|5.62319937616;RELT|0.291974982221;ANXA2|2.0199123689;CORO1A|0.231770050814;NAMPT|5.90477917738;RAB2A|2.04304375197;NIBAN2|4.23085820713;P4HB|4.30192343128;PKP1|4.35673391494;GLRX|0.261424134607;KRT18|2.86172270643;HSP90AB1|7.011…	158	40034	176	85180	http://www.ebi.ac.uk/QuickGO/GTerm?id=GO:0044763
3	3	cellular response to stimulus	GO:0051716	3.79e-33	3.69e-31	65.93	7.05	10.6001	-1.67654	UBA1|5.52674437348;MGC17330|0.432312381832;SHISA5|0.255472263868;ENO1|2.73191865628;TKFC|3.05893325356;CAPN1|5.62319937616;RELT|0.291974982221;ANXA2|2.0199123689;CORO1A|0.231770050814;NAMPT|5.90477917738;RAB2A|2.04304375197;NIBAN2|4.23085820713;P4HB|4.30192343128;PKP1|4.35673391494;KRT18|2.86172270643;HNRNPA1|6.08290076156;HSP90AB1|7.01155541003;CLTC|6.18872706964;EEF1D|2.01897471834;TPT1|4.01215…	113	18758	176	85180	http://www.ebi.ac.uk/QuickGO/GTerm?id=GO:0051716
4	4	leukocyte mediated immunity	GO:0002443	4.92e-33	4.68e-31	20.54	1.95	10.6001	-1.67654	IDH1|2.72558670579;CAPN1|5.62319937616;ANXA2|2.0199123689;CORO1A|0.231770050814;PKP1|4.35673391494;HSP90AB1|7.01155541003;HSPA1A|3.04021037345;PSMA5|3.49726797223;EEF2|35.0426695113;PRDX1|3.02204615082;EEF1A1|4.69196703963;PPIA|2.73699984226;GDI2|5.98846607757;HSP90AA1|5.1477766898;WDR1|3.51860431962;PGLYRP1|0.321601996823;PNP|2.92727836646;F2|0.48881163773;S100A8|2.34282233429;CTSG|0.4503244814;…	38	1227	176	85180	http://www.ebi.ac.uk/QuickGO/GTerm?id=GO:0002443
3	3	regulation of localization	GO:0032879	1.05e-32	9.75e-31	34.15	3.48	10.6001	-1.67654	TRIM29|6.87239606418;CAPN1|5.62319937616;ANXA2|2.0199123689;CORO1A|0.231770050814;GLRX|0.261424134607;HSP90AB1|7.01155541003;CLTC|6.18872706964;CD99|0.388263863963;HSPA1A|3.04021037345;ACTN4|3.57670027653;FGG|0.43408428393;CTNNA1|2.19494277761;ATP6AP1|0.430680036679;PRDX1|3.02204615082;TMSB4X|0.169897751269;PPIA|2.73699984226;PDIA3|3.07995683926;YWHAZ|4.99106015541;RACK1|2.91377522885;NPEPPS|34.4…	61	4614	176	85180	http://www.ebi.ac.uk/QuickGO/GTerm?id=GO:0032879
3	3	negative regulation of metabolic process	GO:0009892	3.43e-32	3.14e-30	35.51	3.63	10.6001	-1.67654	MGC17330|0.432312381832;RPL17|2.03829059829;SERPINB5|22.0598221603;TRIM29|6.87239606418;ENO1|2.73191865628;ANXA2|2.0199123689;NAMPT|5.90477917738;NIBAN2|4.23085820713;PKP1|4.35673391494;HNRNPA1|6.08290076156;HSP90AB1|7.01155541003;CLTC|6.18872706964;HSPA1A|3.04021037345;PSMA7|2.48591048369;PSMA5|3.49726797223;PSMA6|2.81023819173;WFDC2|0.318294623656;HNRNPA2B1|2.82955612822;PPP2R1A|3.37180144049;R…	62	4908	176	85180	http://www.ebi.ac.uk/QuickGO/GTerm?id=GO:0009892
3	3	cellular component organization	GO:0016043	3.82e-32	3.41e-30	57.53	6.11	10.6001	-1.67654	RPL17|2.03829059829;SERPINB5|22.0598221603;IDH1|2.72558670579;ENO1|2.73191865628;CAPN1|5.62319937616;ANXA2|2.0199123689;CORO1A|0.231770050814;RAB2A|2.04304375197;NIBAN2|4.23085820713;P4HB|4.30192343128;PKP1|4.35673391494;KRT18|2.86172270643;HNRNPA1|6.08290076156;HSP90AB1|7.01155541003;CAPNS1|2.2086660633;CLTC|6.18872706964;LTBP4|0.270052213576;HSPA1A|3.04021037345;ACTN4|3.57670027653;FGG|0.434084…	100	14739	176	85180	http://www.ebi.ac.uk/QuickGO/GTerm?id=GO:0016043

## Sheet: v4bp
maxLevel	levels	GO_Name	GO_ID	Pvalue	Pvalue_adjusted	PAS_Value	PAS_Zscore	max_zscore	min_zscore	Genes	Count	Pop_Hit	List_Total	Background_Genes	URL	PATHS
2	2	multicellular organismal process	GO:0032501	3.33e-31	1.01e-27	-83.42	-6.83	6.42303	-8.34326	SPOCK2|2.15350126836;TNFRSF14|3.28112695774e-08;PDGFB|9.35374945047e-09;IDH1|2.28149784522;SERPINA5|1.56691359357;ADGRG1|0.518167148898;PTGDS|35.7858903225;TIMP2|0.360290706665;OLR1|0.661953040276;COL4A2|0.531266742916;CTSH|0.614436290012;COL4A5|0.598761100976;LTBP4|0.495360603019;CST3|0.488010067431;SCGB1A1|3.04649323999;GNB1|1.62473190412;CRISPLD2|1.71245076738;ATP6AP2|1.80216193358;PPT1|0.6196…	61	13058	85	85180	http://www.ebi.ac.uk/QuickGO/GTerm?id=GO:0032501
5	5	myeloid cell activation involved in immune response	GO:0002275	1.72e-30	2.62e-27	9.66	0.76	6.42303	-8.34326	OLFM4|4.1795543513;IDH1|2.28149784522;TIMP2|0.360290706665;OLR1|0.661953040276;CTSH|0.614436290012;CST3|0.488010067431;CRISPLD2|1.71245076738;GALNS|0.521857969454;ATP6AP2|1.80216193358;FTL|1.92155423901;EEF1A1|1.51736025229;LCN2|3.37433045578;AHSG|0.659529717021;HAVCR2|0.65251383209;MIF|2.22549351035;PGRMC1|1.01569244833e-07;PGLYRP1|0.586409942259;GLA|0.491223762648;S100A9|2.19741408054;ACPP|1.96…	23	574	85	85180	http://www.ebi.ac.uk/QuickGO/GTerm?id=GO:0002275
3	3	single-multicellular organism process	GO:0044707	2.82e-30	2.85e-27	-74.94	-6.14	6.42303	-8.34326	SPOCK2|2.15350126836;TNFRSF14|3.28112695774e-08;PDGFB|9.35374945047e-09;IDH1|2.28149784522;SERPINA5|1.56691359357;ADGRG1|0.518167148898;PTGDS|35.7858903225;TIMP2|0.360290706665;OLR1|0.661953040276;COL4A2|0.531266742916;CTSH|0.614436290012;COL4A5|0.598761100976;LTBP4|0.495360603019;CST3|0.488010067431;SCGB1A1|3.04649323999;GNB1|1.62473190412;CRISPLD2|1.71245076738;ATP6AP2|1.80216193358;PPT1|0.6196…	57	11221	85	85180	http://www.ebi.ac.uk/QuickGO/GTerm?id=GO:0044707
6	6	neutrophil mediated immunity	GO:0002446	8.83e-30	6.7e-27	20.08	1.61	6.42303	-8.34326	OLFM4|4.1795543513;IDH1|2.28149784522;TIMP2|0.360290706665;OLR1|0.661953040276;CTSH|0.614436290012;CST3|0.488010067431;CRISPLD2|1.71245076738;GALNS|0.521857969454;ATP6AP2|1.80216193358;FTL|1.92155423901;EEF1A1|1.51736025229;LCN2|3.37433045578;AHSG|0.659529717021;MIF|2.22549351035;PGRMC1|1.01569244833e-07;PGLYRP1|0.586409942259;GLA|0.491223762648;S100A9|2.19741408054;ACE|1.94166233935;ACPP|1.96388…	22	515	85	85180	http://www.ebi.ac.uk/QuickGO/GTerm?id=GO:0002446
6	5,6	secretion	GO:0046903	1.84e-29	1.12e-26	-38.66	-3.18	6.42303	-8.34326	OLFM4|4.1795543513;TNFRSF14|3.28112695774e-08;PDGFB|9.35374945047e-09;IDH1|2.28149784522;TIMP2|0.360290706665;OLR1|0.661953040276;CTSH|0.614436290012;LTBP4|0.495360603019;CST3|0.488010067431;CRISPLD2|1.71245076738;GALNS|0.521857969454;ATP6AP2|1.80216193358;PPT1|0.619670217883;FTL|1.92155423901;EEF1A1|1.51736025229;ADAM9|0.4998358652;CD38|1.6818144998;LCN2|3.37433045578;AHSG|0.659529717021;GC|0.65…	35	2802	85	85180	http://www.ebi.ac.uk/QuickGO/GTerm?id=GO:0046903
4	4	myeloid leukocyte activation	GO:0002274	3.63e-29	1.84e-26	-7.59	-0.65	6.42303	-8.34326	OLFM4|4.1795543513;IDH1|2.28149784522;TIMP2|0.360290706665;OLR1|0.661953040276;CTSH|0.614436290012;CST3|0.488010067431;CRISPLD2|1.71245076738;GALNS|0.521857969454;ATP6AP2|1.80216193358;FTL|1.92155423901;EEF1A1|1.51736025229;ADAM9|0.4998358652;LCN2|3.37433045578;AHSG|0.659529717021;HAVCR2|0.65251383209;MIF|2.22549351035;PGRMC1|1.01569244833e-07;PGLYRP1|0.586409942259;GLA|0.491223762648;S100A9|2.19…	24	773	85	85180	http://www.ebi.ac.uk/QuickGO/GTerm?id=GO:0002274
4	4	cell activation	GO:0001775	5.69e-29	2.47e-26	7.42	0.58	6.42303	-8.34326	OLFM4|4.1795543513;TNFRSF14|3.28112695774e-08;PDGFB|9.35374945047e-09;IDH1|2.28149784522;TIMP2|0.360290706665;OLR1|0.661953040276;CTSH|0.614436290012;CST3|0.488010067431;SCGB1A1|3.04649323999;GNB1|1.62473190412;CRISPLD2|1.71245076738;GALNS|0.521857969454;ATP6AP2|1.80216193358;FTL|1.92155423901;EEF1A1|1.51736025229;ADAM9|0.4998358652;CD38|1.6818144998;LCN2|3.37433045578;F11R|1.62203462477;AHSG|0.6…	32	2174	85	85180	http://www.ebi.ac.uk/QuickGO/GTerm?id=GO:0001775
3	3	response to chemical	GO:0042221	1.38e-28	4.45e-26	-84.61	-6.93	6.42303	-8.34326	SPOCK2|2.15350126836;TNFRSF14|3.28112695774e-08;PDGFB|9.35374945047e-09;IDH1|2.28149784522;IL18BP|2.4492120023;PTGDS|35.7858903225;TIMP2|0.360290706665;COL4A2|0.531266742916;CTSH|0.614436290012;COL4A5|0.598761100976;LTBP4|0.495360603019;CST3|0.488010067431;SCGB1A1|3.04649323999;GNB1|1.62473190412;ATP6V1B2|12102000.0;EFNA1|0.619643814802;LUM|0.637545061997;EEF1A1|1.51736025229;ADAM9|0.4998358652;N…	49	7975	85	85180	http://www.ebi.ac.uk/QuickGO/GTerm?id=GO:0042221
3	3	single-organism developmental process	GO:0044767	1.41e-28	4.45e-26	-73.07	-5.99	6.42303	-8.34326	OLFM4|4.1795543513;SPOCK2|2.15350126836;TNFRSF14|3.28112695774e-08;PDGFB|9.35374945047e-09;IDH1|2.28149784522;SERPINA5|1.56691359357;ADGRG1|0.518167148898;TIMP2|0.360290706665;COL4A2|0.531266742916;CTSH|0.614436290012;COL4A5|0.598761100976;LTBP4|0.495360603019;CST3|0.488010067431;SCGB1A1|3.04649323999;GNB1|1.62473190412;CRISPLD2|1.71245076738;ATP6AP2|1.80216193358;PPT1|0.619670217883;EFNA1|0.6196…	54	10428	85	85180	http://www.ebi.ac.uk/QuickGO/GTerm?id=GO:0044767
5	5	myeloid leukocyte mediated immunity	GO:0002444	1.46e-28	4.45e-26	20.08	1.61	6.42303	-8.34326	OLFM4|4.1795543513;IDH1|2.28149784522;TIMP2|0.360290706665;OLR1|0.661953040276;CTSH|0.614436290012;CST3|0.488010067431;CRISPLD2|1.71245076738;GALNS|0.521857969454;ATP6AP2|1.80216193358;FTL|1.92155423901;EEF1A1|1.51736025229;LCN2|3.37433045578;AHSG|0.659529717021;MIF|2.22549351035;PGRMC1|1.01569244833e-07;PGLYRP1|0.586409942259;GLA|0.491223762648;S100A9|2.19741408054;ACE|1.94166233935;ACPP|1.96388…	22	585	85	85180	http://www.ebi.ac.uk/QuickGO/GTerm?id=GO:0002444
7	5,7	neutrophil degranulation	GO:0043312	2.07e-28	5.73e-26	9.47	0.75	6.42303	-8.34326	OLFM4|4.1795543513;IDH1|2.28149784522;TIMP2|0.360290706665;OLR1|0.661953040276;CTSH|0.614436290012;CST3|0.488010067431;CRISPLD2|1.71245076738;GALNS|0.521857969454;ATP6AP2|1.80216193358;FTL|1.92155423901;EEF1A1|1.51736025229;LCN2|3.37433045578;AHSG|0.659529717021;MIF|2.22549351035;PGRMC1|1.01569244833e-07;PGLYRP1|0.586409942259;GLA|0.491223762648;S100A9|2.19741408054;ACPP|1.96388893286;GRN|0.46843…	21	493	85	85180	http://www.ebi.ac.uk/QuickGO/GTerm?id=GO:0043312
6	6	neutrophil activation involved in immune response	GO:0002283	2.46e-28	6.22e-26	9.47	0.75	6.42303	-8.34326	OLFM4|4.1795543513;IDH1|2.28149784522;TIMP2|0.360290706665;OLR1|0.661953040276;CTSH|0.614436290012;CST3|0.488010067431;CRISPLD2|1.71245076738;GALNS|0.521857969454;ATP6AP2|1.80216193358;FTL|1.92155423901;EEF1A1|1.51736025229;LCN2|3.37433045578;AHSG|0.659529717021;MIF|2.22549351035;PGRMC1|1.01569244833e-07;PGLYRP1|0.586409942259;GLA|0.491223762648;S100A9|2.19741408054;ACPP|1.96388893286;GRN|0.46843…	21	497	85	85180	http://www.ebi.ac.uk/QuickGO/GTerm?id=GO:0002283
2	2	developmental process	GO:0032502	4.21e-28	9.84e-26	-73.28	-6	6.42303	-8.34326	OLFM4|4.1795543513;SPOCK2|2.15350126836;TNFRSF14|3.28112695774e-08;PDGFB|9.35374945047e-09;IDH1|2.28149784522;SERPINA5|1.56691359357;ADGRG1|0.518167148898;TIMP2|0.360290706665;COL4A2|0.531266742916;CTSH|0.614436290012;COL4A5|0.598761100976;LTBP4|0.495360603019;CST3|0.488010067431;SCGB1A1|3.04649323999;GNB1|1.62473190412;CRISPLD2|1.71245076738;ATP6AP2|1.80216193358;PPT1|0.619670217883;EFNA1|0.6196…	55	11203	85	85180	http://www.ebi.ac.uk/QuickGO/GTerm?id=GO:0032502
6	6	neutrophil activation	GO:0042119	4.79e-28	1.04e-25	9.47	0.75	6.42303	-8.34326	OLFM4|4.1795543513;IDH1|2.28149784522;TIMP2|0.360290706665;OLR1|0.661953040276;CTSH|0.614436290012;CST3|0.488010067431;CRISPLD2|1.71245076738;GALNS|0.521857969454;ATP6AP2|1.80216193358;FTL|1.92155423901;EEF1A1|1.51736025229;LCN2|3.37433045578;AHSG|0.659529717021;MIF|2.22549351035;PGRMC1|1.01569244833e-07;PGLYRP1|0.586409942259;GLA|0.491223762648;S100A9|2.19741408054;ACPP|1.96388893286;GRN|0.46843…	21	513	85	85180	http://www.ebi.ac.uk/QuickGO/GTerm?id=GO:0042119
7	4,6,7	secretion by cell	GO:0032940	5.78e-28	1.16e-25	-38.19	-3.14	6.42303	-8.34326	OLFM4|4.1795543513;TNFRSF14|3.28112695774e-08;PDGFB|9.35374945047e-09;IDH1|2.28149784522;TIMP2|0.360290706665;OLR1|0.661953040276;CTSH|0.614436290012;LTBP4|0.495360603019;CST3|0.488010067431;CRISPLD2|1.71245076738;GALNS|0.521857969454;ATP6AP2|1.80216193358;PPT1|0.619670217883;FTL|1.92155423901;EEF1A1|1.51736025229;ADAM9|0.4998358652;CD38|1.6818144998;LCN2|3.37433045578;AHSG|0.659529717021;HAVCR2|…	33	2585	85	85180	http://www.ebi.ac.uk/QuickGO/GTerm?id=GO:0032940
5	5	granulocyte activation	GO:0036230	6.12e-28	1.16e-25	9.47	0.75	6.42303	-8.34326	OLFM4|4.1795543513;IDH1|2.28149784522;TIMP2|0.360290706665;OLR1|0.661953040276;CTSH|0.614436290012;CST3|0.488010067431;CRISPLD2|1.71245076738;GALNS|0.521857969454;ATP6AP2|1.80216193358;FTL|1.92155423901;EEF1A1|1.51736025229;LCN2|3.37433045578;AHSG|0.659529717021;MIF|2.22549351035;PGRMC1|1.01569244833e-07;PGLYRP1|0.586409942259;GLA|0.491223762648;S100A9|2.19741408054;ACPP|1.96388893286;GRN|0.46843…	21	519	85	85180	http://www.ebi.ac.uk/QuickGO/GTerm?id=GO:0036230
4	4	response to organic substance	GO:0010033	1.39e-27	2.39e-25	69.43	5.64	6.42303	-8.34326	SPOCK2|2.15350126836;TNFRSF14|3.28112695774e-08;PDGFB|9.35374945047e-09;IDH1|2.28149784522;IL18BP|2.4492120023;PTGDS|35.7858903225;TIMP2|0.360290706665;COL4A2|0.531266742916;CTSH|0.614436290012;LTBP4|0.495360603019;CST3|0.488010067431;SCGB1A1|3.04649323999;GNB1|1.62473190412;ATP6V1B2|12102000.0;LUM|0.637545061997;EEF1A1|1.51736025229;ADAM9|0.4998358652;ARPC3|11281466.6667;CD38|1.6818144998;LCN2|3…	42	5459	85	85180	http://www.ebi.ac.uk/QuickGO/GTerm?id=GO:0010033
4	4	multicellular organism development	GO:0007275	1.42e-27	2.39e-25	-71.41	-5.85	6.42303	-8.34326	SPOCK2|2.15350126836;TNFRSF14|3.28112695774e-08;PDGFB|9.35374945047e-09;IDH1|2.28149784522;SERPINA5|1.56691359357;ADGRG1|0.518167148898;TIMP2|0.360290706665;COL4A2|0.531266742916;CTSH|0.614436290012;COL4A5|0.598761100976;LTBP4|0.495360603019;CST3|0.488010067431;SCGB1A1|3.04649323999;GNB1|1.62473190412;CRISPLD2|1.71245076738;ATP6AP2|1.80216193358;PPT1|0.619670217883;EFNA1|0.619643814802;LUM|0.6375…	50	8870	85	85180	http://www.ebi.ac.uk/QuickGO/GTerm?id=GO:0007275
4	4	leukocyte activation involved in immune response	GO:0002366	1.94e-27	3.11e-25	9.66	0.76	6.42303	-8.34326	OLFM4|4.1795543513;IDH1|2.28149784522;TIMP2|0.360290706665;OLR1|0.661953040276;CTSH|0.614436290012;CST3|0.488010067431;CRISPLD2|1.71245076738;GALNS|0.521857969454;ATP6AP2|1.80216193358;FTL|1.92155423901;EEF1A1|1.51736025229;LCN2|3.37433045578;AHSG|0.659529717021;HAVCR2|0.65251383209;MIF|2.22549351035;PGRMC1|1.01569244833e-07;PGLYRP1|0.586409942259;GLA|0.491223762648;S100A9|2.19741408054;ACPP|1.96…	23	780	85	85180	http://www.ebi.ac.uk/QuickGO/GTerm?id=GO:0002366
5	4,5	cell activation involved in immune response	GO:0002263	2.18e-27	3.32e-25	9.66	0.76	6.42303	-8.34326	OLFM4|4.1795543513;IDH1|2.28149784522;TIMP2|0.360290706665;OLR1|0.661953040276;CTSH|0.614436290012;CST3|0.488010067431;CRISPLD2|1.71245076738;GALNS|0.521857969454;ATP6AP2|1.80216193358;FTL|1.92155423901;EEF1A1|1.51736025229;LCN2|3.37433045578;AHSG|0.659529717021;HAVCR2|0.65251383209;MIF|2.22549351035;PGRMC1|1.01569244833e-07;PGLYRP1|0.586409942259;GLA|0.491223762648;S100A9|2.19741408054;ACPP|1.96…	23	784	85	85180	http://www.ebi.ac.uk/QuickGO/GTerm?id=GO:0002263
10	4,7,9,10	leukocyte degranulation	GO:0043299	2.7e-27	3.91e-25	9.47	0.75	6.42303	-8.34326	OLFM4|4.1795543513;IDH1|2.28149784522;TIMP2|0.360290706665;OLR1|0.661953040276;CTSH|0.614436290012;CST3|0.488010067431;CRISPLD2|1.71245076738;GALNS|0.521857969454;ATP6AP2|1.80216193358;FTL|1.92155423901;EEF1A1|1.51736025229;LCN2|3.37433045578;AHSG|0.659529717021;MIF|2.22549351035;PGRMC1|1.01569244833e-07;PGLYRP1|0.586409942259;GLA|0.491223762648;S100A9|2.19741408054;ACPP|1.96388893286;GRN|0.46843…	21	557	85	85180	http://www.ebi.ac.uk/QuickGO/GTerm?id=GO:0043299
3	3	leukocyte activation	GO:0045321	3e-27	4.15e-25	-18.25	-1.52	6.42303	-8.34326	OLFM4|4.1795543513;TNFRSF14|3.28112695774e-08;IDH1|2.28149784522;TIMP2|0.360290706665;OLR1|0.661953040276;CTSH|0.614436290012;CST3|0.488010067431;SCGB1A1|3.04649323999;CRISPLD2|1.71245076738;GALNS|0.521857969454;ATP6AP2|1.80216193358;FTL|1.92155423901;EEF1A1|1.51736025229;ADAM9|0.4998358652;CD38|1.6818144998;LCN2|3.37433045578;AHSG|0.659529717021;HAVCR2|0.65251383209;MIF|2.22549351035;PGRMC1|1.01…	29	1799	85	85180	http://www.ebi.ac.uk/QuickGO/GTerm?id=GO:0045321
9	6,8,9	regulated exocytosis	GO:0045055	4.17e-27	5.51e-25	7.09	0.55	6.42303	-8.34326	OLFM4|4.1795543513;PDGFB|9.35374945047e-09;IDH1|2.28149784522;TIMP2|0.360290706665;OLR1|0.661953040276;CTSH|0.614436290012;CST3|0.488010067431;CRISPLD2|1.71245076738;GALNS|0.521857969454;ATP6AP2|1.80216193358;FTL|1.92155423901;EEF1A1|1.51736025229;LCN2|3.37433045578;AHSG|0.659529717021;MIF|2.22549351035;PGRMC1|1.01569244833e-07;PGLYRP1|0.586409942259;CLEC3B|0.420289276011;GLA|0.491223762648;S100A…	24	944	85	85180	http://www.ebi.ac.uk/QuickGO/GTerm?id=GO:0045055
3	3	anatomical structure development	GO:0048856	9.83e-27	1.24e-24	-72.25	-5.92	6.42303	-8.34326	OLFM4|4.1795543513;SPOCK2|2.15350126836;TNFRSF14|3.28112695774e-08;PDGFB|9.35374945047e-09;IDH1|2.28149784522;SERPINA5|1.56691359357;ADGRG1|0.518167148898;TIMP2|0.360290706665;COL4A2|0.531266742916;CTSH|0.614436290012;COL4A5|0.598761100976;LTBP4|0.495360603019;CST3|0.488010067431;SCGB1A1|3.04649323999;GNB1|1.62473190412;CRISPLD2|1.71245076738;ATP6AP2|1.80216193358;PPT1|0.619670217883;EFNA1|0.6196…	52	10274	85	85180	http://www.ebi.ac.uk/QuickGO/GTerm?id=GO:0048856
3	3	immune effector process	GO:0002252	6.78e-25	8.24e-23	42.78	3.46	6.42303	-8.34326	OLFM4|4.1795543513;TNFRSF14|3.28112695774e-08;IDH1|2.28149784522;TIMP2|0.360290706665;OLR1|0.661953040276;CTSH|0.614436290012;CST3|0.488010067431;CRISPLD2|1.71245076738;GALNS|0.521857969454;ATP6AP2|1.80216193358;FTL|1.92155423901;EEF1A1|1.51736025229;ARPC3|11281466.6667;LCN2|3.37433045578;AHSG|0.659529717021;HAVCR2|0.65251383209;MIF|2.22549351035;PGRMC1|1.01569244833e-07;SEMA7A|0.513104389061;PGL…	28	1955	85	85180	http://www.ebi.ac.uk/QuickGO/GTerm?id=GO:0002252
4	4	system development	GO:0048731	1.23e-24	1.44e-22	-62.74	-5.14	6.42303	-8.34326	SPOCK2|2.15350126836;PDGFB|9.35374945047e-09;IDH1|2.28149784522;SERPINA5|1.56691359357;ADGRG1|0.518167148898;TIMP2|0.360290706665;COL4A2|0.531266742916;CTSH|0.614436290012;COL4A5|0.598761100976;CST3|0.488010067431;GNB1|1.62473190412;CRISPLD2|1.71245076738;ATP6AP2|1.80216193358;PPT1|0.619670217883;EFNA1|0.619643814802;LUM|0.637545061997;ADAM9|0.4998358652;PCDH9|8.82067566376e-08;BCAN|340.420193323…	45	7809	85	85180	http://www.ebi.ac.uk/QuickGO/GTerm?id=GO:0048731
8	5,7,8	exocytosis	GO:0006887	4.51e-24	5.07e-22	17.88	1.43	6.42303	-8.34326	OLFM4|4.1795543513;PDGFB|9.35374945047e-09;IDH1|2.28149784522;TIMP2|0.360290706665;OLR1|0.661953040276;CTSH|0.614436290012;CST3|0.488010067431;CRISPLD2|1.71245076738;GALNS|0.521857969454;ATP6AP2|1.80216193358;FTL|1.92155423901;EEF1A1|1.51736025229;LCN2|3.37433045578;AHSG|0.659529717021;TSG101|1.65918588678;MIF|2.22549351035;PGRMC1|1.01569244833e-07;PGLYRP1|0.586409942259;CLEC3B|0.420289276011;GLA…	25	1457	85	85180	http://www.ebi.ac.uk/QuickGO/GTerm?id=GO:0006887
2	2	localization	GO:0051179	1.06e-23	1.16e-21	-73.94	-6.06	6.42303	-8.34326	OLFM4|4.1795543513;SPOCK2|2.15350126836;TNFRSF14|3.28112695774e-08;PDGFB|9.35374945047e-09;IDH1|2.28149784522;A0A172Q3A8|0.581261259522;SERPINA5|1.56691359357;ADGRG1|0.518167148898;PTGDS|35.7858903225;TIMP2|0.360290706665;OLR1|0.661953040276;COL4A2|0.531266742916;CTSH|0.614436290012;LTBP4|0.495360603019;CST3|0.488010067431;ATP6V1B2|12102000.0;CRISPLD2|1.71245076738;GALNS|0.521857969454;ATP6AP2|1.…	61	17782	85	85180	http://www.ebi.ac.uk/QuickGO/GTerm?id=GO:0051179
2	2	locomotion	GO:0040011	4.14e-23	4.34e-21	-0.23	-0.05	6.42303	-8.34326	OLFM4|4.1795543513;SPOCK2|2.15350126836;TNFRSF14|3.28112695774e-08;PDGFB|9.35374945047e-09;ADGRG1|0.518167148898;OLR1|0.661953040276;COL4A2|0.531266742916;CTSH|0.614436290012;COL4A5|0.598761100976;EFNA1|0.619643814802;ADAM9|0.4998358652;ARPC3|11281466.6667;F11R|1.62203462477;IGSF8|0.605893289763;TSG101|1.65918588678;MIF|2.22549351035;GPC3|2.6454837558;PGRMC1|1.01569244833e-07;SEMA7A|0.51310438906…	32	3385	85	85180	http://www.ebi.ac.uk/QuickGO/GTerm?id=GO:0040011
4	4	leukocyte mediated immunity	GO:0002443	5.36e-23	5.43e-21	9.66	0.76	6.42303	-8.34326	OLFM4|4.1795543513;IDH1|2.28149784522;TIMP2|0.360290706665;OLR1|0.661953040276;CTSH|0.614436290012;CST3|0.488010067431;CRISPLD2|1.71245076738;GALNS|0.521857969454;ATP6AP2|1.80216193358;FTL|1.92155423901;EEF1A1|1.51736025229;LCN2|3.37433045578;AHSG|0.659529717021;HAVCR2|0.65251383209;MIF|2.22549351035;PGRMC1|1.01569244833e-07;PGLYRP1|0.586409942259;GLA|0.491223762648;S100A9|2.19741408054;ACE|1.941…	23	1227	85	85180	http://www.ebi.ac.uk/QuickGO/GTerm?id=GO:0002443
3	3	response to endogenous stimulus	GO:0009719	6.81e-23	6.67e-21	-37.9	-3.12	6.42303	-8.34326	PDGFB|9.35374945047e-09;IDH1|2.28149784522;PTGDS|35.7858903225;TIMP2|0.360290706665;COL4A2|0.531266742916;CTSH|0.614436290012;LTBP4|0.495360603019;CST3|0.488010067431;SCGB1A1|3.04649323999;GNB1|1.62473190412;ATP6V1B2|12102000.0;EEF1A1|1.51736025229;ADAM9|0.4998358652;ARPC3|11281466.6667;CD38|1.6818144998;F11R|1.62203462477;AHSG|0.659529717021;GC|0.650984694199;LTBP2|0.611734693878;GPC3|2.64548375…	30	2854	85	85180	http://www.ebi.ac.uk/QuickGO/GTerm?id=GO:0009719
5	4,5	single-organism transport	GO:0044765	6.3e-22	5.98e-20	-41.17	-3.39	6.42303	-8.34326	OLFM4|4.1795543513;TNFRSF14|3.28112695774e-08;PDGFB|9.35374945047e-09;IDH1|2.28149784522;A0A172Q3A8|0.581261259522;SERPINA5|1.56691359357;TIMP2|0.360290706665;OLR1|0.661953040276;CTSH|0.614436290012;LTBP4|0.495360603019;CST3|0.488010067431;ATP6V1B2|12102000.0;CRISPLD2|1.71245076738;GALNS|0.521857969454;ATP6AP2|1.80216193358;PPT1|0.619670217883;FTL|1.92155423901;EEF1A1|1.51736025229;ADAM9|0.499835…	49	11238	85	85180	http://www.ebi.ac.uk/QuickGO/GTerm?id=GO:0044765
3	3	single-organism localization	GO:1902578	3.38e-21	3.11e-19	-41.17	-3.39	6.42303	-8.34326	OLFM4|4.1795543513;TNFRSF14|3.28112695774e-08;PDGFB|9.35374945047e-09;IDH1|2.28149784522;A0A172Q3A8|0.581261259522;SERPINA5|1.56691359357;TIMP2|0.360290706665;OLR1|0.661953040276;CTSH|0.614436290012;LTBP4|0.495360603019;CST3|0.488010067431;ATP6V1B2|12102000.0;CRISPLD2|1.71245076738;GALNS|0.521857969454;ATP6AP2|1.80216193358;PPT1|0.619670217883;FTL|1.92155423901;EEF1A1|1.51736025229;ADAM9|0.499835…	49	11679	85	85180	http://www.ebi.ac.uk/QuickGO/GTerm?id=GO:1902578
5	5	vesicle-mediated transport	GO:0016192	2.53e-20	2.26e-18	45.13	3.65	6.42303	-8.34326	OLFM4|4.1795543513;PDGFB|9.35374945047e-09;IDH1|2.28149784522;TIMP2|0.360290706665;OLR1|0.661953040276;COL4A2|0.531266742916;CTSH|0.614436290012;CST3|0.488010067431;CRISPLD2|1.71245076738;GALNS|0.521857969454;ATP6AP2|1.80216193358;PPT1|0.619670217883;FTL|1.92155423901;EEF1A1|1.51736025229;SIGLEC1|0.541259547989;ARPC3|11281466.6667;LCN2|3.37433045578;AHSG|0.659529717021;TSG101|1.65918588678;MIF|2.…	33	4559	85	85180	http://www.ebi.ac.uk/QuickGO/GTerm?id=GO:0016192
3	3	regulation of multicellular organismal process	GO:0051239	2.81e-20	2.44e-18	19.15	1.54	6.42303	-8.34326	TNFRSF14|3.28112695774e-08;PDGFB|9.35374945047e-09;ADGRG1|0.518167148898;PTGDS|35.7858903225;TIMP2|0.360290706665;COL4A2|0.531266742916;CTSH|0.614436290012;CST3|0.488010067431;SCGB1A1|3.04649323999;ATP6AP2|1.80216193358;EFNA1|0.619643814802;LUM|0.637545061997;ADAM9|0.4998358652;CD38|1.6818144998;LCN2|3.37433045578;F11R|1.62203462477;AHSG|0.659529717021;HAVCR2|0.65251383209;MIF|2.22549351035;GPC3|…	33	4575	85	85180	http://www.ebi.ac.uk/QuickGO/GTerm?id=GO:0051239
4	4	movement of cell or subcellular component	GO:0006928	1.09e-19	9.24e-18	-25.66	-2.12	6.42303	-8.34326	OLFM4|4.1795543513;SPOCK2|2.15350126836;TNFRSF14|3.28112695774e-08;PDGFB|9.35374945047e-09;ADGRG1|0.518167148898;OLR1|0.661953040276;COL4A2|0.531266742916;CTSH|0.614436290012;COL4A5|0.598761100976;EFNA1|0.619643814802;ADAM9|0.4998358652;ARPC3|11281466.6667;F11R|1.62203462477;IGSF8|0.605893289763;MIF|2.22549351035;GPC3|2.6454837558;PGRMC1|1.01569244833e-07;SEMA7A|0.513104389061;PDCD6|3.26067420027…	31	4057	85	85180	http://www.ebi.ac.uk/QuickGO/GTerm?id=GO:0006928
3	3	cell motility	GO:0048870	4.82e-19	3.85e-17	36.76	2.97	6.42303	-8.34326	OLFM4|4.1795543513;SPOCK2|2.15350126836;TNFRSF14|3.28112695774e-08;PDGFB|9.35374945047e-09;ADGRG1|0.518167148898;OLR1|0.661953040276;CTSH|0.614436290012;EFNA1|0.619643814802;ADAM9|0.4998358652;ARPC3|11281466.6667;F11R|1.62203462477;IGSF8|0.605893289763;MIF|2.22549351035;GPC3|2.6454837558;SEMA7A|0.513104389061;PDCD6|3.26067420027;S100A9|2.19741408054;LPA|1.93375801643;ANXA5|2.93693289144;ACE|1.941…	26	2647	85	85180	http://www.ebi.ac.uk/QuickGO/GTerm?id=GO:0048870
3	3	localization of cell	GO:0051674	4.82e-19	3.85e-17	36.76	2.97	6.42303	-8.34326	OLFM4|4.1795543513;SPOCK2|2.15350126836;TNFRSF14|3.28112695774e-08;PDGFB|9.35374945047e-09;ADGRG1|0.518167148898;OLR1|0.661953040276;CTSH|0.614436290012;EFNA1|0.619643814802;ADAM9|0.4998358652;ARPC3|11281466.6667;F11R|1.62203462477;IGSF8|0.605893289763;MIF|2.22549351035;GPC3|2.6454837558;SEMA7A|0.513104389061;PDCD6|3.26067420027;S100A9|2.19741408054;LPA|1.93375801643;ANXA5|2.93693289144;ACE|1.941…	26	2647	85	85180	http://www.ebi.ac.uk/QuickGO/GTerm?id=GO:0051674
3	3	response to external stimulus	GO:0009605	5.18e-19	4.03e-17	-51.77	-4.25	6.42303	-8.34326	TNFRSF14|3.28112695774e-08;PDGFB|9.35374945047e-09;IL18BP|2.4492120023;COL4A2|0.531266742916;COL4A5|0.598761100976;CST3|0.488010067431;SCGB1A1|3.04649323999;GNB1|1.62473190412;EFNA1|0.619643814802;ADAM9|0.4998358652;ARPC3|11281466.6667;LCN2|3.37433045578;F11R|1.62203462477;AHSG|0.659529717021;GC|0.650984694199;HAVCR2|0.65251383209;MIF|2.22549351035;GPC3|2.6454837558;PGRMC1|1.01569244833e-07;VGF|0…	32	4655	85	85180	http://www.ebi.ac.uk/QuickGO/GTerm?id=GO:0009605
4	4	transport	GO:0006810	8.5e-19	6.46e-17	-71.49	-5.86	6.42303	-8.34326	OLFM4|4.1795543513;TNFRSF14|3.28112695774e-08;PDGFB|9.35374945047e-09;IDH1|2.28149784522;A0A172Q3A8|0.581261259522;SERPINA5|1.56691359357;PTGDS|35.7858903225;TIMP2|0.360290706665;OLR1|0.661953040276;COL4A2|0.531266742916;CTSH|0.614436290012;LTBP4|0.495360603019;CST3|0.488010067431;ATP6V1B2|12102000.0;CRISPLD2|1.71245076738;GALNS|0.521857969454;ATP6AP2|1.80216193358;PPT1|0.619670217883;FTL|1.92155…	52	15219	85	85180	http://www.ebi.ac.uk/QuickGO/GTerm?id=GO:0006810

## Sheet: v5bp
maxLevel	levels	GO_Name	GO_ID	Pvalue	Pvalue_adjusted	PAS_Value	PAS_Zscore	max_zscore	min_zscore	Genes	Count	Pop_Hit	List_Total	Background_Genes	URL	PATHS
6	6	neutrophil activation involved in immune response	GO:0002283	9.74e-61	4.59e-57	-32.58	-3.01	5.53125	-12.3116	OLFM4|2.3264334753;RHOA|0.186400518882;ARSA|0.188294202182;PRCP|0.321259863369;LGALS3|0.272929459794;SERPINA3|0.442522220437;GAA|0.163027674536;CPNE3|5.57132498481;HEXB|0.0901332986728;HSP90AB1|4.33438827588;LAMP1|2.48139348926;CTSH|0.125630417821;GALNS|0.219351122019;ASAH1|0.154182220157;ATP6AP2|0.463323027494;CTSD|0.214158342155;COTL1|0.469578648658;PGM1|0.100730986193;EEF1A1|2.28119334906;RAC1…	48	497	217	85180	http://www.ebi.ac.uk/QuickGO/GTerm?id=GO:0002283
6	6	neutrophil activation	GO:0042119	4.66e-60	8.86e-57	-32.58	-3.01	5.53125	-12.3116	OLFM4|2.3264334753;RHOA|0.186400518882;ARSA|0.188294202182;PRCP|0.321259863369;LGALS3|0.272929459794;SERPINA3|0.442522220437;GAA|0.163027674536;CPNE3|5.57132498481;HEXB|0.0901332986728;HSP90AB1|4.33438827588;LAMP1|2.48139348926;CTSH|0.125630417821;GALNS|0.219351122019;ASAH1|0.154182220157;ATP6AP2|0.463323027494;CTSD|0.214158342155;COTL1|0.469578648658;PGM1|0.100730986193;EEF1A1|2.28119334906;RAC1…	48	513	217	85180	http://www.ebi.ac.uk/QuickGO/GTerm?id=GO:0042119
6	6	neutrophil mediated immunity	GO:0002446	5.65e-60	8.86e-57	-32.58	-3.01	5.53125	-12.3116	OLFM4|2.3264334753;RHOA|0.186400518882;ARSA|0.188294202182;PRCP|0.321259863369;LGALS3|0.272929459794;SERPINA3|0.442522220437;GAA|0.163027674536;CPNE3|5.57132498481;HEXB|0.0901332986728;HSP90AB1|4.33438827588;LAMP1|2.48139348926;CTSH|0.125630417821;GALNS|0.219351122019;ASAH1|0.154182220157;ATP6AP2|0.463323027494;CTSD|0.214158342155;COTL1|0.469578648658;PGM1|0.100730986193;EEF1A1|2.28119334906;RAC1…	48	515	217	85180	http://www.ebi.ac.uk/QuickGO/GTerm?id=GO:0002446
5	5	granulocyte activation	GO:0036230	8.27e-60	9.73e-57	-32.58	-3.01	5.53125	-12.3116	OLFM4|2.3264334753;RHOA|0.186400518882;ARSA|0.188294202182;PRCP|0.321259863369;LGALS3|0.272929459794;SERPINA3|0.442522220437;GAA|0.163027674536;CPNE3|5.57132498481;HEXB|0.0901332986728;HSP90AB1|4.33438827588;LAMP1|2.48139348926;CTSH|0.125630417821;GALNS|0.219351122019;ASAH1|0.154182220157;ATP6AP2|0.463323027494;CTSD|0.214158342155;COTL1|0.469578648658;PGM1|0.100730986193;EEF1A1|2.28119334906;RAC1…	48	519	217	85180	http://www.ebi.ac.uk/QuickGO/GTerm?id=GO:0036230
5	5	myeloid cell activation involved in immune response	GO:0002275	2.5e-59	2.36e-56	-32.89	-3.04	5.53125	-12.3116	OLFM4|2.3264334753;RHOA|0.186400518882;ARSA|0.188294202182;PRCP|0.321259863369;LGALS3|0.272929459794;SERPINA3|0.442522220437;GAA|0.163027674536;CPNE3|5.57132498481;HEXB|0.0901332986728;HSP90AB1|4.33438827588;LAMP1|2.48139348926;CTSH|0.125630417821;GALNS|0.219351122019;ASAH1|0.154182220157;ATP6AP2|0.463323027494;CTSD|0.214158342155;COTL1|0.469578648658;PGM1|0.100730986193;EEF1A1|2.28119334906;RAC1…	49	574	217	85180	http://www.ebi.ac.uk/QuickGO/GTerm?id=GO:0002275
7	5,7	neutrophil degranulation	GO:0043312	3.5e-59	2.53e-56	-31.73	-2.93	5.53125	-12.3116	OLFM4|2.3264334753;RHOA|0.186400518882;ARSA|0.188294202182;PRCP|0.321259863369;LGALS3|0.272929459794;SERPINA3|0.442522220437;GAA|0.163027674536;CPNE3|5.57132498481;HEXB|0.0901332986728;HSP90AB1|4.33438827588;LAMP1|2.48139348926;CTSH|0.125630417821;GALNS|0.219351122019;ASAH1|0.154182220157;ATP6AP2|0.463323027494;CTSD|0.214158342155;COTL1|0.469578648658;PGM1|0.100730986193;EEF1A1|2.28119334906;RAC1…	47	493	217	85180	http://www.ebi.ac.uk/QuickGO/GTerm?id=GO:0043312
4	4	myeloid leukocyte activation	GO:0002274	3.76e-59	2.53e-56	-35.01	-3.24	5.53125	-12.3116	OLFM4|2.3264334753;CSF1|2.92795976212;RHOA|0.186400518882;ARSA|0.188294202182;PRCP|0.321259863369;LGALS3|0.272929459794;SERPINA3|0.442522220437;GAA|0.163027674536;CPNE3|5.57132498481;HEXB|0.0901332986728;HSP90AB1|4.33438827588;LAMP1|2.48139348926;CTSH|0.125630417821;APP|8.50074048262;GALNS|0.219351122019;ASAH1|0.154182220157;ATP6AP2|0.463323027494;CTSD|0.214158342155;COTL1|0.469578648658;CLU|2.42…	53	773	217	85180	http://www.ebi.ac.uk/QuickGO/GTerm?id=GO:0002274
9	6,8,9	regulated exocytosis	GO:0045055	4.67e-59	2.75e-56	-35.8	-3.32	5.53125	-12.3116	OLFM4|2.3264334753;SDF4|3.11453620632;RHOA|0.186400518882;APLP2|2.40149602618;ARSA|0.188294202182;PRCP|0.321259863369;LGALS3|0.272929459794;SERPINA4|0.367669242019;SERPINA3|0.442522220437;GAA|0.163027674536;CPNE3|5.57132498481;HEXB|0.0901332986728;HSP90AB1|4.33438827588;LAMP1|2.48139348926;CTSH|0.125630417821;LGALS3BP|2.36298658777;APP|8.50074048262;GALNS|0.219351122019;ASAH1|0.154182220157;ATP6A…	56	944	217	85180	http://www.ebi.ac.uk/QuickGO/GTerm?id=GO:0045055
5	5	myeloid leukocyte mediated immunity	GO:0002444	6.47e-59	3.38e-56	-32.89	-3.04	5.53125	-12.3116	OLFM4|2.3264334753;RHOA|0.186400518882;ARSA|0.188294202182;PRCP|0.321259863369;LGALS3|0.272929459794;SERPINA3|0.442522220437;GAA|0.163027674536;CPNE3|5.57132498481;HEXB|0.0901332986728;HSP90AB1|4.33438827588;LAMP1|2.48139348926;CTSH|0.125630417821;GALNS|0.219351122019;ASAH1|0.154182220157;ATP6AP2|0.463323027494;CTSD|0.214158342155;COTL1|0.469578648658;PGM1|0.100730986193;EEF1A1|2.28119334906;RAC1…	49	585	217	85180	http://www.ebi.ac.uk/QuickGO/GTerm?id=GO:0002444
10	4,7,9,10	leukocyte degranulation	GO:0043299	2.67e-58	1.26e-55	-32.03	-2.96	5.53125	-12.3116	OLFM4|2.3264334753;RHOA|0.186400518882;ARSA|0.188294202182;PRCP|0.321259863369;LGALS3|0.272929459794;SERPINA3|0.442522220437;GAA|0.163027674536;CPNE3|5.57132498481;HEXB|0.0901332986728;HSP90AB1|4.33438827588;LAMP1|2.48139348926;CTSH|0.125630417821;GALNS|0.219351122019;ASAH1|0.154182220157;ATP6AP2|0.463323027494;CTSD|0.214158342155;COTL1|0.469578648658;PGM1|0.100730986193;EEF1A1|2.28119334906;RAC1…	48	557	217	85180	http://www.ebi.ac.uk/QuickGO/GTerm?id=GO:0043299
5	4,5	cell activation involved in immune response	GO:0002263	2.96e-57	1.27e-54	-35.52	-3.29	5.53125	-12.3116	OLFM4|2.3264334753;RHOA|0.186400518882;ARSA|0.188294202182;PRCP|0.321259863369;LGALS3|0.272929459794;SERPINA3|0.442522220437;GAA|0.163027674536;CPNE3|5.57132498481;HEXB|0.0901332986728;HSP90AB1|4.33438827588;LAMP1|2.48139348926;CTSH|0.125630417821;APP|8.50074048262;GALNS|0.219351122019;ASAH1|0.154182220157;ATP6AP2|0.463323027494;CTSD|0.214158342155;COTL1|0.469578648658;PGM1|0.100730986193;EEF1A1|…	52	784	217	85180	http://www.ebi.ac.uk/QuickGO/GTerm?id=GO:0002263
4	4	leukocyte activation involved in immune response	GO:0002366	8.21e-56	3.22e-53	-34.59	-3.2	5.53125	-12.3116	OLFM4|2.3264334753;RHOA|0.186400518882;ARSA|0.188294202182;PRCP|0.321259863369;LGALS3|0.272929459794;SERPINA3|0.442522220437;GAA|0.163027674536;CPNE3|5.57132498481;HEXB|0.0901332986728;HSP90AB1|4.33438827588;LAMP1|2.48139348926;CTSH|0.125630417821;GALNS|0.219351122019;ASAH1|0.154182220157;ATP6AP2|0.463323027494;CTSD|0.214158342155;COTL1|0.469578648658;PGM1|0.100730986193;EEF1A1|2.28119334906;RAC1…	51	780	217	85180	http://www.ebi.ac.uk/QuickGO/GTerm?id=GO:0002366
3	3	leukocyte activation	GO:0045321	3.73e-55	1.35e-52	-42.03	-3.91	5.53125	-12.3116	OLFM4|2.3264334753;CSF1|2.92795976212;RHOA|0.186400518882;ARSA|0.188294202182;PRCP|0.321259863369;LGALS3|0.272929459794;SERPINA3|0.442522220437;GAA|0.163027674536;CPNE3|5.57132498481;HEXB|0.0901332986728;HSP90AB1|4.33438827588;LAMP1|2.48139348926;CTSH|0.125630417821;LILRB4|0.309168031202;APP|8.50074048262;GALNS|0.219351122019;ASAH1|0.154182220157;ATP6AP2|0.463323027494;CTSD|0.214158342155;COTL1|0…	65	1799	217	85180	http://www.ebi.ac.uk/QuickGO/GTerm?id=GO:0045321
3	3	single-multicellular organism process	GO:0044707	1.48e-54	4.96e-52	-80.59	-7.57	5.53125	-12.3116	SDF4|3.11453620632;MXRA8|2.60816677002;CSF1|2.92795976212;HYAL1|0.017335359116;RHOA|0.186400518882;APLP2|2.40149602618;B4GAT1|0.382991779553;PRCP|0.321259863369;CLN5|0.41698283251;LGALS3|0.272929459794;SERPINA3|0.442522220437;ADGRG1|2.40126506182;NUTF2|0.294810089491;VPS4A|2.39913678837;AKR1B1|0.417609361403;DNASE2|0.339676119127;NUDT1|0.205311372926;PTGDS|0.0372064809853;GAA|0.163027674536;ACTR3…	126	11221	217	85180	http://www.ebi.ac.uk/QuickGO/GTerm?id=GO:0044707
2	2	multicellular organismal process	GO:0032501	1.28e-53	4.02e-51	-85.31	-8.02	5.53125	-12.3116	SDF4|3.11453620632;MXRA8|2.60816677002;CSF1|2.92795976212;HYAL1|0.017335359116;RHOA|0.186400518882;APLP2|2.40149602618;B4GAT1|0.382991779553;PRCP|0.321259863369;CLN5|0.41698283251;LGALS3|0.272929459794;SERPINA3|0.442522220437;ADGRG1|2.40126506182;NUTF2|0.294810089491;VPS4A|2.39913678837;AKR1B1|0.417609361403;DNASE2|0.339676119127;NUDT1|0.205311372926;PTGDS|0.0372064809853;GAA|0.163027674536;ACTR3…	133	13058	217	85180	http://www.ebi.ac.uk/QuickGO/GTerm?id=GO:0032501
4	4	leukocyte mediated immunity	GO:0002443	9.64e-53	2.84e-50	-37.73	-3.5	5.53125	-12.3116	OLFM4|2.3264334753;RHOA|0.186400518882;ARSA|0.188294202182;PRCP|0.321259863369;LGALS3|0.272929459794;SERPINA3|0.442522220437;GAA|0.163027674536;CPNE3|5.57132498481;HEXB|0.0901332986728;HSP90AB1|4.33438827588;LAMP1|2.48139348926;CTSH|0.125630417821;GALNS|0.219351122019;ASAH1|0.154182220157;ATP6AP2|0.463323027494;CTSD|0.214158342155;COTL1|0.469578648658;CLU|2.4275305443;PGM1|0.100730986193;EEF1A1|2…	56	1227	217	85180	http://www.ebi.ac.uk/QuickGO/GTerm?id=GO:0002443
8	5,7,8	exocytosis	GO:0006887	1.14e-52	3.15e-50	-37.94	-3.52	5.53125	-12.3116	OLFM4|2.3264334753;SDF4|3.11453620632;RHOA|0.186400518882;APLP2|2.40149602618;CHMP2A|5.70752224319;ARSA|0.188294202182;PRCP|0.321259863369;LGALS3|0.272929459794;SERPINA4|0.367669242019;SERPINA3|0.442522220437;VPS4A|2.39913678837;GAA|0.163027674536;CPNE3|5.57132498481;HEXB|0.0901332986728;HSP90AB1|4.33438827588;LAMP1|2.48139348926;CTSH|0.125630417821;LGALS3BP|2.36298658777;APP|8.50074048262;GALNS|…	59	1457	217	85180	http://www.ebi.ac.uk/QuickGO/GTerm?id=GO:0006887
4	4	cell activation	GO:0001775	1.73e-52	4.52e-50	-42.94	-4	5.53125	-12.3116	OLFM4|2.3264334753;CSF1|2.92795976212;RHOA|0.186400518882;ARSA|0.188294202182;PRCP|0.321259863369;LGALS3|0.272929459794;SERPINA3|0.442522220437;GAA|0.163027674536;CPNE3|5.57132498481;HEXB|0.0901332986728;HSP90AB1|4.33438827588;LAMP1|2.48139348926;CTSH|0.125630417821;LILRB4|0.309168031202;APP|8.50074048262;GALNS|0.219351122019;ASAH1|0.154182220157;ATP6AP2|0.463323027494;CTSD|0.214158342155;COTL1|0…	67	2174	217	85180	http://www.ebi.ac.uk/QuickGO/GTerm?id=GO:0001775
3	3	immune effector process	GO:0002252	2.36e-50	5.84e-48	-42.94	-3.99	5.53125	-12.3116	OLFM4|2.3264334753;RHOA|0.186400518882;ARSA|0.188294202182;PRCP|0.321259863369;LGALS3|0.272929459794;SERPINA3|0.442522220437;GAA|0.163027674536;CPNE3|5.57132498481;ACTR3|2.8951203116;HEXB|0.0901332986728;HSP90AB1|4.33438827588;LAMP1|2.48139348926;CTSH|0.125630417821;APP|8.50074048262;GALNS|0.219351122019;ASAH1|0.154182220157;ATP6AP2|0.463323027494;CTSD|0.214158342155;COTL1|0.469578648658;CLU|2.42…	63	1955	217	85180	http://www.ebi.ac.uk/QuickGO/GTerm?id=GO:0002252
6	5,6	secretion	GO:0046903	1.26e-46	2.97e-44	-43.42	-4.04	5.53125	-12.3116	OLFM4|2.3264334753;SDF4|3.11453620632;RHOA|0.186400518882;APLP2|2.40149602618;CHMP2A|5.70752224319;ARSA|0.188294202182;PRCP|0.321259863369;LGALS3|0.272929459794;FBLN5|0.207608695652;SERPINA4|0.367669242019;SERPINA3|0.442522220437;VPS4A|2.39913678837;GAA|0.163027674536;CPNE3|5.57132498481;HEXB|0.0901332986728;DDR1|0.265752124763;HSP90AB1|4.33438827588;LAMP1|2.48139348926;CTSH|0.125630417821;LGALS3…	68	2802	217	85180	http://www.ebi.ac.uk/QuickGO/GTerm?id=GO:0046903
7	4,6,7	secretion by cell	GO:0032940	2.22e-45	4.97e-43	-41.83	-3.89	5.53125	-12.3116	OLFM4|2.3264334753;SDF4|3.11453620632;RHOA|0.186400518882;APLP2|2.40149602618;CHMP2A|5.70752224319;ARSA|0.188294202182;PRCP|0.321259863369;LGALS3|0.272929459794;SERPINA4|0.367669242019;SERPINA3|0.442522220437;VPS4A|2.39913678837;GAA|0.163027674536;CPNE3|5.57132498481;HEXB|0.0901332986728;HSP90AB1|4.33438827588;LAMP1|2.48139348926;CTSH|0.125630417821;LGALS3BP|2.36298658777;APP|8.50074048262;GALNS|…	65	2585	217	85180	http://www.ebi.ac.uk/QuickGO/GTerm?id=GO:0032940
4	4	system development	GO:0048731	5.4e-43	1.16e-40	-60.96	-5.71	5.53125	-12.3116	SDF4|3.11453620632;MXRA8|2.60816677002;CSF1|2.92795976212;HYAL1|0.017335359116;RHOA|0.186400518882;APLP2|2.40149602618;B4GAT1|0.382991779553;PRCP|0.321259863369;CLN5|0.41698283251;LGALS3|0.272929459794;ADGRG1|2.40126506182;AKR1B1|0.417609361403;DNASE2|0.339676119127;NUDT1|0.205311372926;GAA|0.163027674536;ACTR3|2.8951203116;HEXB|0.0901332986728;VCAN|3.71993270301;RNH1|0.186862354204;DDR1|0.265752…	97	7809	217	85180	http://www.ebi.ac.uk/QuickGO/GTerm?id=GO:0048731
4	4	multicellular organism development	GO:0007275	1.2e-42	2.45e-40	-63.3	-5.93	5.53125	-12.3116	SDF4|3.11453620632;MXRA8|2.60816677002;CSF1|2.92795976212;HYAL1|0.017335359116;RHOA|0.186400518882;APLP2|2.40149602618;B4GAT1|0.382991779553;PRCP|0.321259863369;CLN5|0.41698283251;LGALS3|0.272929459794;ADGRG1|2.40126506182;VPS4A|2.39913678837;AKR1B1|0.417609361403;DNASE2|0.339676119127;NUDT1|0.205311372926;GAA|0.163027674536;ACTR3|2.8951203116;HEXB|0.0901332986728;VCAN|3.71993270301;RNH1|0.186862…	102	8870	217	85180	http://www.ebi.ac.uk/QuickGO/GTerm?id=GO:0007275
3	3	response to chemical	GO:0042221	3.26e-42	6.4e-40	-60.55	-5.67	5.53125	-12.3116	SDF4|3.11453620632;CSF1|2.92795976212;GPD1|0.303092092209;HYAL1|0.017335359116;RHOA|0.186400518882;B4GAT1|0.382991779553;PRCP|0.321259863369;LGALS3|0.272929459794;FBLN5|0.207608695652;AKR1B1|0.417609361403;NUDT1|0.205311372926;PTGDS|0.0372064809853;CPNE3|5.57132498481;ACTR3|2.8951203116;HSP90AB1|4.33438827588;CTSH|0.125630417821;GPX3|0.316630914255;GGCT|0.476234387302;APP|8.50074048262;MPST|0.292…	97	7975	217	85180	http://www.ebi.ac.uk/QuickGO/GTerm?id=GO:0042221
2	2	developmental process	GO:0032502	6.55e-42	1.23e-39	-69.99	-6.57	5.53125	-12.3116	OLFM4|2.3264334753;SDF4|3.11453620632;MXRA8|2.60816677002;CSF1|2.92795976212;HYAL1|0.017335359116;RHOA|0.186400518882;APLP2|2.40149602618;B4GAT1|0.382991779553;PRCP|0.321259863369;CLN5|0.41698283251;LGALS3|0.272929459794;ADGRG1|2.40126506182;VPS4A|2.39913678837;AKR1B1|0.417609361403;DNASE2|0.339676119127;NUDT1|0.205311372926;EVPL|0.34932972267;GAA|0.163027674536;ACTR3|2.8951203116;HEXB|0.09013329…	112	11203	217	85180	http://www.ebi.ac.uk/QuickGO/GTerm?id=GO:0032502
3	3	anatomical structure development	GO:0048856	3.36e-41	6.08e-39	-66.23	-6.21	5.53125	-12.3116	OLFM4|2.3264334753;SDF4|3.11453620632;MXRA8|2.60816677002;CSF1|2.92795976212;HYAL1|0.017335359116;RHOA|0.186400518882;APLP2|2.40149602618;B4GAT1|0.382991779553;PRCP|0.321259863369;CLN5|0.41698283251;LGALS3|0.272929459794;ADGRG1|2.40126506182;VPS4A|2.39913678837;AKR1B1|0.417609361403;DNASE2|0.339676119127;NUDT1|0.205311372926;EVPL|0.34932972267;GAA|0.163027674536;ACTR3|2.8951203116;HEXB|0.09013329…	107	10274	217	85180	http://www.ebi.ac.uk/QuickGO/GTerm?id=GO:0048856
5	5	vesicle-mediated transport	GO:0016192	4.2e-41	7.33e-39	-49.23	-4.59	5.53125	-12.3116	OLFM4|2.3264334753;SDF4|3.11453620632;RHOA|0.186400518882;APLP2|2.40149602618;CHMP2A|5.70752224319;ARSA|0.188294202182;PRCP|0.321259863369;CLN5|0.41698283251;LGALS3|0.272929459794;SERPINA4|0.367669242019;SERPINA3|0.442522220437;VPS4A|2.39913678837;GAA|0.163027674536;CPNE3|5.57132498481;ACTR3|2.8951203116;HEXB|0.0901332986728;HSP90AB1|4.33438827588;LAMP1|2.48139348926;VTA1|2.9058042302;CTSH|0.1256…	76	4559	217	85180	http://www.ebi.ac.uk/QuickGO/GTerm?id=GO:0016192
3	3	catabolic process	GO:0009056	5.33e-40	8.97e-38	-56.83	-5.31	5.53125	-12.3116	PLD3|0.302611076323;GPD1|0.303092092209;UBA1|0.206850816288;HYAL1|0.017335359116;CHMP2A|5.70752224319;CLN5|0.41698283251;VPS4A|2.39913678837;DNASE2|0.339676119127;NUDT1|0.205311372926;GAA|0.163027674536;HEXB|0.0901332986728;VCAN|3.71993270301;RNH1|0.186862354204;HSP90AB1|4.33438827588;CRYL1|0.235481020581;LAMP1|2.48139348926;VTA1|2.9058042302;CTSH|0.125630417821;GPX3|0.316630914255;ACAN|5.9741884…	82	5699	217	85180	http://www.ebi.ac.uk/QuickGO/GTerm?id=GO:0009056
3	3	single-organism developmental process	GO:0044767	9.3e-40	1.51e-37	-67.18	-6.3	5.53125	-12.3116	OLFM4|2.3264334753;SDF4|3.11453620632;MXRA8|2.60816677002;CSF1|2.92795976212;HYAL1|0.017335359116;RHOA|0.186400518882;APLP2|2.40149602618;B4GAT1|0.382991779553;PRCP|0.321259863369;CLN5|0.41698283251;LGALS3|0.272929459794;ADGRG1|2.40126506182;VPS4A|2.39913678837;AKR1B1|0.417609361403;DNASE2|0.339676119127;NUDT1|0.205311372926;GAA|0.163027674536;ACTR3|2.8951203116;HEXB|0.0901332986728;VCAN|3.719932…	106	10428	217	85180	http://www.ebi.ac.uk/QuickGO/GTerm?id=GO:0044767
5	4,5	animal organ development	GO:0048513	4.82e-36	7.56e-34	-48.79	-4.55	5.53125	-12.3116	SDF4|3.11453620632;CSF1|2.92795976212;HYAL1|0.017335359116;RHOA|0.186400518882;APLP2|2.40149602618;CLN5|0.41698283251;LGALS3|0.272929459794;ADGRG1|2.40126506182;AKR1B1|0.417609361403;DNASE2|0.339676119127;NUDT1|0.205311372926;GAA|0.163027674536;VCAN|3.71993270301;DDR1|0.265752124763;HSP90AB1|4.33438827588;CTSH|0.125630417821;ACAN|5.97418844517;LILRB4|0.309168031202;MYOC|0.0787817903849;APP|8.5007…	75	5244	217	85180	http://www.ebi.ac.uk/QuickGO/GTerm?id=GO:0048513
4	4	cellular catabolic process	GO:0044248	2.79e-35	4.24e-33	-49.47	-4.62	5.53125	-12.3116	GPD1|0.303092092209;UBA1|0.206850816288;HYAL1|0.017335359116;CHMP2A|5.70752224319;VPS4A|2.39913678837;DNASE2|0.339676119127;NUDT1|0.205311372926;GAA|0.163027674536;HEXB|0.0901332986728;VCAN|3.71993270301;RNH1|0.186862354204;HSP90AB1|4.33438827588;CRYL1|0.235481020581;LAMP1|2.48139348926;VTA1|2.9058042302;CTSH|0.125630417821;GPX3|0.316630914255;ACAN|5.97418844517;APP|8.50074048262;MPST|0.292304054…	72	4888	217	85180	http://www.ebi.ac.uk/QuickGO/GTerm?id=GO:0044248
4	4	response to organic substance	GO:0010033	6.88e-35	1.01e-32	-47.34	-4.41	5.53125	-12.3116	SDF4|3.11453620632;CSF1|2.92795976212;GPD1|0.303092092209;HYAL1|0.017335359116;RHOA|0.186400518882;PRCP|0.321259863369;AKR1B1|0.417609361403;PTGDS|0.0372064809853;CPNE3|5.57132498481;ACTR3|2.8951203116;HSP90AB1|4.33438827588;CTSH|0.125630417821;GPX3|0.316630914255;APP|8.50074048262;LCAT|0.473537671233;GOT1|0.107848889087;QDPR|0.415985214956;GSTA2|0.263012782341;SERPINF1|0.492115147022;ASAH1|0.154…	75	5459	217	85180	http://www.ebi.ac.uk/QuickGO/GTerm?id=GO:0010033
5	4,5	single-organism transport	GO:0044765	1.92e-34	2.74e-32	-64.57	-6.05	5.53125	-12.3116	OLFM4|2.3264334753;SDF4|3.11453620632;GPD1|0.303092092209;RHOA|0.186400518882;APLP2|2.40149602618;CHMP2A|5.70752224319;ARSA|0.188294202182;A0A172Q3A8|2.33803914776;PRCP|0.321259863369;LGALS3|0.272929459794;FBLN5|0.207608695652;SERPINA4|0.367669242019;SERPINA3|0.442522220437;NUTF2|0.294810089491;VPS4A|2.39913678837;GAA|0.163027674536;CPNE3|5.57132498481;ACTR3|2.8951203116;HEXB|0.0901332986728;DDR1…	103	11238	217	85180	http://www.ebi.ac.uk/QuickGO/GTerm?id=GO:0044765
2	2	localization	GO:0051179	2.39e-34	3.31e-32	-81.56	-7.67	5.53125	-12.3116	OLFM4|2.3264334753;SDF4|3.11453620632;CSF1|2.92795976212;GPD1|0.303092092209;HYAL1|0.017335359116;RHOA|0.186400518882;APLP2|2.40149602618;CHMP2A|5.70752224319;ARSA|0.188294202182;A0A172Q3A8|2.33803914776;PRCP|0.321259863369;CLN5|0.41698283251;LGALS3|0.272929459794;FBLN5|0.207608695652;SERPINA4|0.367669242019;SERPINA3|0.442522220437;ADGRG1|2.40126506182;NUTF2|0.294810089491;VPS4A|2.39913678837;PTG…	128	17782	217	85180	http://www.ebi.ac.uk/QuickGO/GTerm?id=GO:0051179
3	3	regulation of biological quality	GO:0065008	4.8e-34	6.46e-32	-55.31	-5.17	5.53125	-12.3116	CSF1|2.92795976212;RHOA|0.186400518882;APLP2|2.40149602618;PRCP|0.321259863369;CLN5|0.41698283251;SERPINA3|0.442522220437;AKR1B1|0.417609361403;DNASE2|0.339676119127;GAA|0.163027674536;ACTR3|2.8951203116;HEXB|0.0901332986728;DDR1|0.265752124763;HSP90AB1|4.33438827588;LAMP1|2.48139348926;CTSH|0.125630417821;ZG16B|0.18161584729;MYOC|0.0787817903849;APP|8.50074048262;LCAT|0.473537671233;GOT1|0.10784…	86	7672	217	85180	http://www.ebi.ac.uk/QuickGO/GTerm?id=GO:0065008
3	3	single-organism localization	GO:1902578	9.06e-34	1.18e-31	-65.01	-6.09	5.53125	-12.3116	OLFM4|2.3264334753;SDF4|3.11453620632;GPD1|0.303092092209;RHOA|0.186400518882;APLP2|2.40149602618;CHMP2A|5.70752224319;ARSA|0.188294202182;A0A172Q3A8|2.33803914776;PRCP|0.321259863369;LGALS3|0.272929459794;FBLN5|0.207608695652;SERPINA4|0.367669242019;SERPINA3|0.442522220437;NUTF2|0.294810089491;VPS4A|2.39913678837;GAA|0.163027674536;CPNE3|5.57132498481;ACTR3|2.8951203116;HEXB|0.0901332986728;DDR1…	104	11679	217	85180	http://www.ebi.ac.uk/QuickGO/GTerm?id=GO:1902578
4	4	single-organism catabolic process	GO:0044712	9.27e-34	1.18e-31	-37.47	-3.48	5.53125	-12.3116	PLD3|0.302611076323;GPD1|0.303092092209;HYAL1|0.017335359116;NUDT1|0.205311372926;GAA|0.163027674536;HEXB|0.0901332986728;VCAN|3.71993270301;CRYL1|0.235481020581;GPX3|0.316630914255;ACAN|5.97418844517;PEPD|0.391511382477;MPST|0.292304054232;GOT1|0.107848889087;QDPR|0.415985214956;GALNS|0.219351122019;CTSD|0.214158342155;FABP3|0.471517054132;AHCY|0.312061571941;GPC1|2.28153671821;DCXR|0.1092388541…	53	2415	217	85180	http://www.ebi.ac.uk/QuickGO/GTerm?id=GO:0044712
4	4	organonitrogen compound metabolic process	GO:1901564	1.04e-33	1.29e-31	-98.87	-9.31	5.53125	-12.3116	MXRA8|2.60816677002;CSF1|2.92795976212;GPD1|0.303092092209;UBA1|0.206850816288;SHISA5|3.94411547679;HYAL1|0.017335359116;RHOA|0.186400518882;APLP2|2.40149602618;ARSA|0.188294202182;B4GAT1|0.382991779553;PRCP|0.321259863369;CLN5|0.41698283251;LGALS3|0.272929459794;SERPINA4|0.367669242019;SERPINA3|0.442522220437;VPS4A|2.39913678837;AKR1B1|0.417609361403;NUDT1|0.205311372926;CPNE3|5.57132498481;HEXB…	147	23968	217	85180	http://www.ebi.ac.uk/QuickGO/GTerm?id=GO:1901564
2	2	positive regulation of biological process	GO:0048518	1.18e-33	1.43e-31	-63.01	-5.9	5.53125	-12.3116	OLFM4|2.3264334753;CSF1|2.92795976212;GPD1|0.303092092209;SHISA5|3.94411547679;HYAL1|0.017335359116;RHOA|0.186400518882;CHMP2A|5.70752224319;LGALS3|0.272929459794;ADGRG1|2.40126506182;NUTF2|0.294810089491;VPS4A|2.39913678837;AKR1B1|0.417609361403;CPNE3|5.57132498481;ACTR3|2.8951203116;HEXB|0.0901332986728;DDR1|0.265752124763;HSP90AB1|4.33438827588;LAMP1|2.48139348926;CTSH|0.125630417821;LILRB4|0.…	100	10778	217	85180	http://www.ebi.ac.uk/QuickGO/GTerm?id=GO:0048518
2	2	single-organism process	GO:0044699	1.34e-33	1.58e-31	-130.43	-12.31	5.53125	-12.3116	OLFM4|2.3264334753;SDF4|3.11453620632;MXRA8|2.60816677002;CSF1|2.92795976212;PLD3|0.302611076323;GPD1|0.303092092209;SHISA5|3.94411547679;HYAL1|0.017335359116;RHOA|0.186400518882;APLP2|2.40149602618;CHMP2A|5.70752224319;ARSA|0.188294202182;B4GAT1|0.382991779553;EFEMP2|0.237204352352;A0A172Q3A8|2.33803914776;PRCP|0.321259863369;CLN5|0.41698283251;LGALS3|0.272929459794;FBLN5|0.207608695652;SERPINA4…	201	47489	217	85180	http://www.ebi.ac.uk/QuickGO/GTerm?id=GO:0044699

## Sheet: v6bp
maxLevel	levels	GO_Name	GO_ID	Pvalue	Pvalue_adjusted	PAS_Value	PAS_Zscore	max_zscore	min_zscore	Genes	Count	Pop_Hit	List_Total	Background_Genes	URL	PATHS
4	4	cell activation	GO:0001775	2.42e-82	1.35e-78	-71.42	-4.64	10.9727	-13.5546	CSF1|7.54677714627;RHOA|0.112225683815;APOA1|2.58341213022;IDH1|0.163955235713;ARSA|0.450188744735;PRCP|0.348911060992;ANXA2|0.411047558564;CANT1|0.326937031265;HEXB|0.148589502898;ARSB|0.216433997356;HSP90AB1|0.275905941156;LAMP1|4.04403574838;CTSH|0.212131870884;LILRB4|0.310949118747;TTN|0.39889135255;CD276|10.0716571274;LAIR1|21.0156425469;CST3|2.37923278043;SCGB1A1|17.3342876472;APP|6.9636105…	104	2174	327	85180	http://www.ebi.ac.uk/QuickGO/GTerm?id=GO:0001775
3	3	single-multicellular organism process	GO:0044707	1.21e-80	3.38e-77	131.34	8.3	10.9727	-13.5546	GPRC5B|4.52880173897;SDF4|14.3952555482;MXRA8|3.7951339623;CSF1|7.54677714627;ALDOB|0.326937210417;CNP|0.38779866367;HYAL1|0.186078219617;RHOA|0.112225683815;APOA1|2.58341213022;MCAM|5.02533382789;APLP2|3.79186043214;IDH1|0.163955235713;ENO1|0.467450412026;B4GAT1|0.195286428427;PRCP|0.348911060992;RELT|3.20684832159;ANXA2|0.411047558564;CLN5|0.414492029252;SERPINA5|0.201282045003;NUTF2|0.22153500…	189	11221	327	85180	http://www.ebi.ac.uk/QuickGO/GTerm?id=GO:0044707
2	2	multicellular organismal process	GO:0032501	1.01e-78	1.89e-75	137.62	8.71	10.9727	-13.5546	GPRC5B|4.52880173897;SDF4|14.3952555482;MXRA8|3.7951339623;CSF1|7.54677714627;ALDOB|0.326937210417;CNP|0.38779866367;HYAL1|0.186078219617;RHOA|0.112225683815;APOA1|2.58341213022;MCAM|5.02533382789;APLP2|3.79186043214;IDH1|0.163955235713;ENO1|0.467450412026;B4GAT1|0.195286428427;PRCP|0.348911060992;RELT|3.20684832159;ANXA2|0.411047558564;CLN5|0.414492029252;SERPINA5|0.201282045003;NUTF2|0.22153500…	199	13058	327	85180	http://www.ebi.ac.uk/QuickGO/GTerm?id=GO:0032501
3	3	leukocyte activation	GO:0045321	7.85e-75	1.1e-71	-63.84	-4.16	10.9727	-13.5546	CSF1|7.54677714627;RHOA|0.112225683815;IDH1|0.163955235713;ARSA|0.450188744735;PRCP|0.348911060992;ANXA2|0.411047558564;CANT1|0.326937031265;HEXB|0.148589502898;ARSB|0.216433997356;HSP90AB1|0.275905941156;LAMP1|4.04403574838;CTSH|0.212131870884;LILRB4|0.310949118747;CD276|10.0716571274;LAIR1|21.0156425469;CST3|2.37923278043;SCGB1A1|17.3342876472;APP|6.96361055178;CRISPLD2|0.21643971832;GALNS|0.18…	92	1799	327	85180	http://www.ebi.ac.uk/QuickGO/GTerm?id=GO:0045321
9	6,8,9	regulated exocytosis	GO:0045055	1.1e-71	1.22e-68	-49.85	-3.26	10.9727	-13.5546	SDF4|14.3952555482;RHOA|0.112225683815;APOA1|2.58341213022;APLP2|3.79186043214;IDH1|0.163955235713;ARSA|0.450188744735;PRCP|0.348911060992;ANXA2|0.411047558564;SERPINA4|0.291777384591;CANT1|0.326937031265;HEXB|0.148589502898;ARSB|0.216433997356;HSP90AB1|0.275905941156;LAMP1|4.04403574838;CTSH|0.212131870884;TTN|0.39889135255;LAIR1|21.0156425469;CST3|2.37923278043;APP|6.96361055178;CRISPLD2|0.2164…	73	944	327	85180	http://www.ebi.ac.uk/QuickGO/GTerm?id=GO:0045055
3	3	immune effector process	GO:0002252	3.84e-69	3.58e-66	-60.72	-3.96	10.9727	-13.5546	GPRC5B|4.52880173897;RHOA|0.112225683815;APOA1|2.58341213022;IDH1|0.163955235713;ARSA|0.450188744735;PRCP|0.348911060992;ANXA2|0.411047558564;CANT1|0.326937031265;HEXB|0.148589502898;ARSB|0.216433997356;HSP90AB1|0.275905941156;LAMP1|4.04403574838;CTSH|0.212131870884;LAIR1|21.0156425469;CST3|2.37923278043;APP|6.96361055178;AZGP1|2.27964778568;CRISPLD2|0.21643971832;GALNS|0.188922390006;ASAH1|0.270…	90	1955	327	85180	http://www.ebi.ac.uk/QuickGO/GTerm?id=GO:0002252
3	3	response to chemical	GO:0042221	3.33e-68	2.65e-65	-1.61	-0.18	10.9727	-13.5546	SDF4|14.3952555482;CSF1|7.54677714627;GPD1|0.306079446024;ALDOB|0.326937210417;CNP|0.38779866367;HYAL1|0.186078219617;RHOA|0.112225683815;APOA1|2.58341213022;IDH1|0.163955235713;ENO1|0.467450412026;B4GAT1|0.195286428427;IL18BP|7.88571278994;PRCP|0.348911060992;ACY3|0.319447424613;RELT|3.20684832159;ANXA2|0.411047558564;FBLN5|0.476104442519;NUDT1|0.252289049307;ADAMTSL2|2.37579240816;LAMC1|4.35423…	152	7975	327	85180	http://www.ebi.ac.uk/QuickGO/GTerm?id=GO:0042221
4	4	myeloid leukocyte activation	GO:0002274	1.66e-67	1.16e-64	-45.47	-2.98	10.9727	-13.5546	CSF1|7.54677714627;RHOA|0.112225683815;IDH1|0.163955235713;ARSA|0.450188744735;PRCP|0.348911060992;ANXA2|0.411047558564;CANT1|0.326937031265;HEXB|0.148589502898;ARSB|0.216433997356;HSP90AB1|0.275905941156;LAMP1|4.04403574838;CTSH|0.212131870884;LAIR1|21.0156425469;CST3|2.37923278043;APP|6.96361055178;CRISPLD2|0.21643971832;GALNS|0.188922390006;ASAH1|0.270155645876;ATP6AP2|0.174787473661;CTSD|0.20…	66	773	327	85180	http://www.ebi.ac.uk/QuickGO/GTerm?id=GO:0002274
6	5,6	secretion	GO:0046903	8.48e-67	5.26e-64	-67.49	-4.39	10.9727	-13.5546	SDF4|14.3952555482;RHOA|0.112225683815;APOA1|2.58341213022;APLP2|3.79186043214;IDH1|0.163955235713;ARSA|0.450188744735;PRCP|0.348911060992;ANXA2|0.411047558564;FBLN5|0.476104442519;SERPINA4|0.291777384591;CANT1|0.326937031265;HEXB|0.148589502898;ARSB|0.216433997356;HSP90AB1|0.275905941156;LAMP1|4.04403574838;CTSH|0.212131870884;TTN|0.39889135255;CD276|10.0716571274;LAIR1|21.0156425469;CST3|2.3792…	100	2802	327	85180	http://www.ebi.ac.uk/QuickGO/GTerm?id=GO:0046903
5	5	myeloid cell activation involved in immune response	GO:0002275	4.5e-65	2.51e-62	-41.77	-2.75	10.9727	-13.5546	RHOA|0.112225683815;IDH1|0.163955235713;ARSA|0.450188744735;PRCP|0.348911060992;ANXA2|0.411047558564;CANT1|0.326937031265;HEXB|0.148589502898;ARSB|0.216433997356;HSP90AB1|0.275905941156;LAMP1|4.04403574838;CTSH|0.212131870884;LAIR1|21.0156425469;CST3|2.37923278043;CRISPLD2|0.21643971832;GALNS|0.188922390006;ASAH1|0.270155645876;ATP6AP2|0.174787473661;CTSD|0.207597516882;RAC1|0.0601013719994;TTR|2…	59	574	327	85180	http://www.ebi.ac.uk/QuickGO/GTerm?id=GO:0002275
6	6	neutrophil mediated immunity	GO:0002446	9.98e-65	5.07e-62	-39.45	-2.6	10.9727	-13.5546	RHOA|0.112225683815;IDH1|0.163955235713;ARSA|0.450188744735;PRCP|0.348911060992;ANXA2|0.411047558564;CANT1|0.326937031265;HEXB|0.148589502898;ARSB|0.216433997356;HSP90AB1|0.275905941156;LAMP1|4.04403574838;CTSH|0.212131870884;LAIR1|21.0156425469;CST3|2.37923278043;CRISPLD2|0.21643971832;GALNS|0.188922390006;ASAH1|0.270155645876;ATP6AP2|0.174787473661;CTSD|0.207597516882;RAC1|0.0601013719994;TTR|2…	57	515	327	85180	http://www.ebi.ac.uk/QuickGO/GTerm?id=GO:0002446
5	5	myeloid leukocyte mediated immunity	GO:0002444	1.41e-64	6.58e-62	-41.09	-2.71	10.9727	-13.5546	RHOA|0.112225683815;IDH1|0.163955235713;ARSA|0.450188744735;PRCP|0.348911060992;ANXA2|0.411047558564;CANT1|0.326937031265;HEXB|0.148589502898;ARSB|0.216433997356;HSP90AB1|0.275905941156;LAMP1|4.04403574838;CTSH|0.212131870884;LAIR1|21.0156425469;CST3|2.37923278043;CRISPLD2|0.21643971832;GALNS|0.188922390006;ASAH1|0.270155645876;ATP6AP2|0.174787473661;CTSD|0.207597516882;RAC1|0.0601013719994;TTR|2…	59	585	327	85180	http://www.ebi.ac.uk/QuickGO/GTerm?id=GO:0002444
10	4,7,9,10	leukocyte degranulation	GO:0043299	2.71e-64	1.16e-61	-40.58	-2.67	10.9727	-13.5546	RHOA|0.112225683815;IDH1|0.163955235713;ARSA|0.450188744735;PRCP|0.348911060992;ANXA2|0.411047558564;CANT1|0.326937031265;HEXB|0.148589502898;ARSB|0.216433997356;HSP90AB1|0.275905941156;LAMP1|4.04403574838;CTSH|0.212131870884;LAIR1|21.0156425469;CST3|2.37923278043;CRISPLD2|0.21643971832;GALNS|0.188922390006;ASAH1|0.270155645876;ATP6AP2|0.174787473661;CTSD|0.207597516882;RAC1|0.0601013719994;TTR|2…	58	557	327	85180	http://www.ebi.ac.uk/QuickGO/GTerm?id=GO:0043299
7	5,7	neutrophil degranulation	GO:0043312	3.11e-64	1.24e-61	-38.95	-2.57	10.9727	-13.5546	RHOA|0.112225683815;IDH1|0.163955235713;ARSA|0.450188744735;PRCP|0.348911060992;ANXA2|0.411047558564;CANT1|0.326937031265;HEXB|0.148589502898;ARSB|0.216433997356;HSP90AB1|0.275905941156;LAMP1|4.04403574838;CTSH|0.212131870884;LAIR1|21.0156425469;CST3|2.37923278043;CRISPLD2|0.21643971832;GALNS|0.188922390006;ASAH1|0.270155645876;ATP6AP2|0.174787473661;CTSD|0.207597516882;RAC1|0.0601013719994;TTR|2…	56	493	327	85180	http://www.ebi.ac.uk/QuickGO/GTerm?id=GO:0043312
6	6	neutrophil activation involved in immune response	GO:0002283	4.96e-64	1.81e-61	-38.95	-2.57	10.9727	-13.5546	RHOA|0.112225683815;IDH1|0.163955235713;ARSA|0.450188744735;PRCP|0.348911060992;ANXA2|0.411047558564;CANT1|0.326937031265;HEXB|0.148589502898;ARSB|0.216433997356;HSP90AB1|0.275905941156;LAMP1|4.04403574838;CTSH|0.212131870884;LAIR1|21.0156425469;CST3|2.37923278043;CRISPLD2|0.21643971832;GALNS|0.188922390006;ASAH1|0.270155645876;ATP6AP2|0.174787473661;CTSD|0.207597516882;RAC1|0.0601013719994;TTR|2…	56	497	327	85180	http://www.ebi.ac.uk/QuickGO/GTerm?id=GO:0002283
2	2	biological adhesion	GO:0022610	5.2e-64	1.81e-61	70.69	4.43	10.9727	-13.5546	MXRA8|3.7951339623;CSF1|7.54677714627;HYAL1|0.186078219617;RHOA|0.112225683815;APOA1|2.58341213022;MCAM|5.02533382789;ANXA2|0.411047558564;FBLN5|0.476104442519;LAMC1|4.35423816524;CDH2|4.35574331707;HSP90AB1|0.275905941156;MADCAM1|6.90472105459;ACAN|5.45432916589;LILRB4|0.310949118747;BCAM|2.49915035183;CD276|10.0716571274;SERPINI1|0.318765340507;SCGB1A1|17.3342876472;CDH1|4.53063518831;APP|6.963…	101	3082	327	85180	http://www.ebi.ac.uk/QuickGO/GTerm?id=GO:0022610
6	6	neutrophil activation	GO:0042119	3.09e-63	9.75e-61	-38.95	-2.57	10.9727	-13.5546	RHOA|0.112225683815;IDH1|0.163955235713;ARSA|0.450188744735;PRCP|0.348911060992;ANXA2|0.411047558564;CANT1|0.326937031265;HEXB|0.148589502898;ARSB|0.216433997356;HSP90AB1|0.275905941156;LAMP1|4.04403574838;CTSH|0.212131870884;LAIR1|21.0156425469;CST3|2.37923278043;CRISPLD2|0.21643971832;GALNS|0.188922390006;ASAH1|0.270155645876;ATP6AP2|0.174787473661;CTSD|0.207597516882;RAC1|0.0601013719994;TTR|2…	56	513	327	85180	http://www.ebi.ac.uk/QuickGO/GTerm?id=GO:0042119
7	4,6,7	secretion by cell	GO:0032940	3.15e-63	9.75e-61	-64.04	-4.17	10.9727	-13.5546	SDF4|14.3952555482;RHOA|0.112225683815;APOA1|2.58341213022;APLP2|3.79186043214;IDH1|0.163955235713;ARSA|0.450188744735;PRCP|0.348911060992;ANXA2|0.411047558564;SERPINA4|0.291777384591;CANT1|0.326937031265;HEXB|0.148589502898;ARSB|0.216433997356;HSP90AB1|0.275905941156;LAMP1|4.04403574838;CTSH|0.212131870884;TTN|0.39889135255;CD276|10.0716571274;LAIR1|21.0156425469;CST3|2.37923278043;APP|6.9636105…	94	2585	327	85180	http://www.ebi.ac.uk/QuickGO/GTerm?id=GO:0032940
8	5,7,8	exocytosis	GO:0006887	3.56e-63	1.05e-60	-52.31	-3.42	10.9727	-13.5546	SDF4|14.3952555482;RHOA|0.112225683815;APOA1|2.58341213022;APLP2|3.79186043214;IDH1|0.163955235713;ARSA|0.450188744735;PRCP|0.348911060992;ANXA2|0.411047558564;SERPINA4|0.291777384591;CANT1|0.326937031265;HEXB|0.148589502898;ARSB|0.216433997356;HSP90AB1|0.275905941156;LAMP1|4.04403574838;CTSH|0.212131870884;TTN|0.39889135255;LAIR1|21.0156425469;CST3|2.37923278043;APP|6.96361055178;CRISPLD2|0.2164…	77	1457	327	85180	http://www.ebi.ac.uk/QuickGO/GTerm?id=GO:0006887
3	3	cell adhesion	GO:0007155	5.15e-63	1.44e-60	70.13	4.4	10.9727	-13.5546	MXRA8|3.7951339623;CSF1|7.54677714627;HYAL1|0.186078219617;RHOA|0.112225683815;APOA1|2.58341213022;MCAM|5.02533382789;ANXA2|0.411047558564;FBLN5|0.476104442519;LAMC1|4.35423816524;CDH2|4.35574331707;MADCAM1|6.90472105459;ACAN|5.45432916589;LILRB4|0.310949118747;BCAM|2.49915035183;CD276|10.0716571274;SERPINI1|0.318765340507;SCGB1A1|17.3342876472;CDH1|4.53063518831;APP|6.96361055178;AZGP1|2.2796477…	100	3075	327	85180	http://www.ebi.ac.uk/QuickGO/GTerm?id=GO:0007155
5	5	granulocyte activation	GO:0036230	6.03e-63	1.6e-60	-38.95	-2.57	10.9727	-13.5546	RHOA|0.112225683815;IDH1|0.163955235713;ARSA|0.450188744735;PRCP|0.348911060992;ANXA2|0.411047558564;CANT1|0.326937031265;HEXB|0.148589502898;ARSB|0.216433997356;HSP90AB1|0.275905941156;LAMP1|4.04403574838;CTSH|0.212131870884;LAIR1|21.0156425469;CST3|2.37923278043;CRISPLD2|0.21643971832;GALNS|0.188922390006;ASAH1|0.270155645876;ATP6AP2|0.174787473661;CTSD|0.207597516882;RAC1|0.0601013719994;TTR|2…	56	519	327	85180	http://www.ebi.ac.uk/QuickGO/GTerm?id=GO:0036230
5	4,5	cell activation involved in immune response	GO:0002263	1.02e-62	2.6e-60	-44.98	-2.95	10.9727	-13.5546	RHOA|0.112225683815;IDH1|0.163955235713;ARSA|0.450188744735;PRCP|0.348911060992;ANXA2|0.411047558564;CANT1|0.326937031265;HEXB|0.148589502898;ARSB|0.216433997356;HSP90AB1|0.275905941156;LAMP1|4.04403574838;CTSH|0.212131870884;LAIR1|21.0156425469;CST3|2.37923278043;APP|6.96361055178;CRISPLD2|0.21643971832;GALNS|0.188922390006;ASAH1|0.270155645876;ATP6AP2|0.174787473661;CTSD|0.207597516882;ICAM1|6.…	63	784	327	85180	http://www.ebi.ac.uk/QuickGO/GTerm?id=GO:0002263
4	4	leukocyte mediated immunity	GO:0002443	3.94e-62	9.57e-60	-50.03	-3.28	10.9727	-13.5546	RHOA|0.112225683815;IDH1|0.163955235713;ARSA|0.450188744735;PRCP|0.348911060992;ANXA2|0.411047558564;CANT1|0.326937031265;HEXB|0.148589502898;ARSB|0.216433997356;HSP90AB1|0.275905941156;LAMP1|4.04403574838;CTSH|0.212131870884;LAIR1|21.0156425469;CST3|2.37923278043;AZGP1|2.27964778568;CRISPLD2|0.21643971832;GALNS|0.188922390006;ASAH1|0.270155645876;ATP6AP2|0.174787473661;CTSD|0.207597516882;ICAM1|…	72	1227	327	85180	http://www.ebi.ac.uk/QuickGO/GTerm?id=GO:0002443
4	4	leukocyte activation involved in immune response	GO:0002366	2.06e-61	4.8e-59	-44.14	-2.9	10.9727	-13.5546	RHOA|0.112225683815;IDH1|0.163955235713;ARSA|0.450188744735;PRCP|0.348911060992;ANXA2|0.411047558564;CANT1|0.326937031265;HEXB|0.148589502898;ARSB|0.216433997356;HSP90AB1|0.275905941156;LAMP1|4.04403574838;CTSH|0.212131870884;LAIR1|21.0156425469;CST3|2.37923278043;CRISPLD2|0.21643971832;GALNS|0.188922390006;ASAH1|0.270155645876;ATP6AP2|0.174787473661;CTSD|0.207597516882;ICAM1|6.48379351741;RAC1|0…	62	780	327	85180	http://www.ebi.ac.uk/QuickGO/GTerm?id=GO:0002366
3	3	anatomical structure development	GO:0048856	2.07e-59	4.62e-57	109.63	6.92	10.9727	-13.5546	GPRC5B|4.52880173897;SDF4|14.3952555482;MXRA8|3.7951339623;CSF1|7.54677714627;ALDOB|0.326937210417;CNP|0.38779866367;HYAL1|0.186078219617;RHOA|0.112225683815;APOA1|2.58341213022;MCAM|5.02533382789;APLP2|3.79186043214;IDH1|0.163955235713;B4GAT1|0.195286428427;PRCP|0.348911060992;RELT|3.20684832159;ANXA2|0.411047558564;CLN5|0.414492029252;SERPINA5|0.201282045003;ANGPTL6|0.266668238957;DNASE2|0.2070…	159	10274	327	85180	http://www.ebi.ac.uk/QuickGO/GTerm?id=GO:0048856
2	2	developmental process	GO:0032502	3.35e-59	7.2e-57	114.74	7.24	10.9727	-13.5546	GPRC5B|4.52880173897;SDF4|14.3952555482;MXRA8|3.7951339623;CSF1|7.54677714627;ALDOB|0.326937210417;CNP|0.38779866367;HYAL1|0.186078219617;RHOA|0.112225683815;APOA1|2.58341213022;MCAM|5.02533382789;APLP2|3.79186043214;IDH1|0.163955235713;B4GAT1|0.195286428427;PRCP|0.348911060992;RELT|3.20684832159;ANXA2|0.411047558564;CLN5|0.414492029252;SERPINA5|0.201282045003;ANGPTL6|0.266668238957;DNASE2|0.2070…	165	11203	327	85180	http://www.ebi.ac.uk/QuickGO/GTerm?id=GO:0032502
2	2	positive regulation of biological process	GO:0048518	4.68e-59	9.67e-57	113.61	7.17	10.9727	-13.5546	GPRC5B|4.52880173897;CSF1|7.54677714627;GPD1|0.306079446024;ALDOB|0.326937210417;SHISA5|57.9577979005;HYAL1|0.186078219617;RHOA|0.112225683815;APOA1|2.58341213022;MCAM|5.02533382789;ENO1|0.467450412026;ANXA2|0.411047558564;NUTF2|0.221535008933;GPRC5C|2.39364811768;CANT1|0.326937031265;LAMC1|4.35423816524;HEXB|0.148589502898;ARSB|0.216433997356;CDH2|4.35574331707;HSP90AB1|0.275905941156;LAMP1|4.04…	162	10778	327	85180	http://www.ebi.ac.uk/QuickGO/GTerm?id=GO:0048518
3	3	single-organism developmental process	GO:0044767	1.59e-58	3.17e-56	110.63	6.98	10.9727	-13.5546	GPRC5B|4.52880173897;SDF4|14.3952555482;MXRA8|3.7951339623;CSF1|7.54677714627;ALDOB|0.326937210417;CNP|0.38779866367;HYAL1|0.186078219617;RHOA|0.112225683815;APOA1|2.58341213022;MCAM|5.02533382789;APLP2|3.79186043214;IDH1|0.163955235713;B4GAT1|0.195286428427;PRCP|0.348911060992;RELT|3.20684832159;ANXA2|0.411047558564;CLN5|0.414492029252;SERPINA5|0.201282045003;ANGPTL6|0.266668238957;DNASE2|0.2070…	159	10428	327	85180	http://www.ebi.ac.uk/QuickGO/GTerm?id=GO:0044767
4	4	system development	GO:0048731	1.22e-57	2.35e-55	97.99	6.17	10.9727	-13.5546	GPRC5B|4.52880173897;SDF4|14.3952555482;MXRA8|3.7951339623;CSF1|7.54677714627;ALDOB|0.326937210417;CNP|0.38779866367;HYAL1|0.186078219617;RHOA|0.112225683815;APOA1|2.58341213022;MCAM|5.02533382789;APLP2|3.79186043214;IDH1|0.163955235713;B4GAT1|0.195286428427;PRCP|0.348911060992;RELT|3.20684832159;ANXA2|0.411047558564;CLN5|0.414492029252;SERPINA5|0.201282045003;ANGPTL6|0.266668238957;DNASE2|0.2070…	139	7809	327	85180	http://www.ebi.ac.uk/QuickGO/GTerm?id=GO:0048731
4	4	multicellular organism development	GO:0007275	8.25e-57	1.53e-54	101.84	6.42	10.9727	-13.5546	GPRC5B|4.52880173897;SDF4|14.3952555482;MXRA8|3.7951339623;CSF1|7.54677714627;ALDOB|0.326937210417;CNP|0.38779866367;HYAL1|0.186078219617;RHOA|0.112225683815;APOA1|2.58341213022;MCAM|5.02533382789;APLP2|3.79186043214;IDH1|0.163955235713;B4GAT1|0.195286428427;PRCP|0.348911060992;RELT|3.20684832159;ANXA2|0.411047558564;CLN5|0.414492029252;SERPINA5|0.201282045003;ANGPTL6|0.266668238957;DNASE2|0.2070…	146	8870	327	85180	http://www.ebi.ac.uk/QuickGO/GTerm?id=GO:0007275
3	3	response to external stimulus	GO:0009605	6.06e-55	1.09e-52	72.38	4.54	10.9727	-13.5546	GPRC5B|4.52880173897;CSF1|7.54677714627;ALDOB|0.326937210417;CNP|0.38779866367;HYAL1|0.186078219617;RHOA|0.112225683815;APOA1|2.58341213022;ENO1|0.467450412026;B4GAT1|0.195286428427;IL18BP|7.88571278994;RELT|3.20684832159;ANXA2|0.411047558564;NUDT1|0.252289049307;LAMC1|4.35423816524;ARSB|0.216433997356;HSP90AB1|0.275905941156;TTN|0.39889135255;CD276|10.0716571274;CST3|2.37923278043;SCGB1A1|17.334…	109	4655	327	85180	http://www.ebi.ac.uk/QuickGO/GTerm?id=GO:0009605
2	2	single-organism process	GO:0044699	4.08e-53	7.12e-51	-208.96	-13.42	10.9727	-13.5546	GPRC5B|4.52880173897;SDF4|14.3952555482;MXRA8|3.7951339623;CSF1|7.54677714627;GPD1|0.306079446024;ALDOB|0.326937210417;NAGA|0.197066009096;CNP|0.38779866367;SHISA5|57.9577979005;HYAL1|0.186078219617;RHOA|0.112225683815;APOA1|2.58341213022;MCAM|5.02533382789;APLP2|3.79186043214;IDH1|0.163955235713;ENO1|0.467450412026;ARSA|0.450188744735;B4GAT1|0.195286428427;IL18BP|7.88571278994;PRCP|0.34891106099…	306	47489	327	85180	http://www.ebi.ac.uk/QuickGO/GTerm?id=GO:0044699
3	3	regulation of immune system process	GO:0002682	8.31e-53	1.41e-50	62.03	3.88	10.9727	-13.5546	GPRC5B|4.52880173897;CSF1|7.54677714627;RHOA|0.112225683815;APOA1|2.58341213022;DNASE2|0.207002472661;HSP90AB1|0.275905941156;LAMP1|4.04403574838;MADCAM1|6.90472105459;CTSH|0.212131870884;LILRB4|0.310949118747;CD276|10.0716571274;LAIR2|11.9923818827;LAIR1|21.0156425469;SCGB1A1|17.3342876472;CDH1|4.53063518831;APP|6.96361055178;AZGP1|2.27964778568;FCGR3A|5.13910929189;CD9|6.97897753374;FBN1|8.1406…	88	2876	327	85180	http://www.ebi.ac.uk/QuickGO/GTerm?id=GO:0002682
4	4	response to organic substance	GO:0010033	1.06e-52	1.74e-50	78.45	4.93	10.9727	-13.5546	SDF4|14.3952555482;CSF1|7.54677714627;GPD1|0.306079446024;ALDOB|0.326937210417;CNP|0.38779866367;HYAL1|0.186078219617;RHOA|0.112225683815;APOA1|2.58341213022;IDH1|0.163955235713;IL18BP|7.88571278994;PRCP|0.348911060992;RELT|3.20684832159;ANXA2|0.411047558564;ADAMTSL2|2.37579240816;ARSB|0.216433997356;HSP90AB1|0.275905941156;CTSH|0.212131870884;GPX3|0.300710741637;CST3|2.37923278043;SCGB1A1|17.334…	114	5459	327	85180	http://www.ebi.ac.uk/QuickGO/GTerm?id=GO:0010033
3	3	single-organism cellular process	GO:0044763	1.31e-52	2.09e-50	-196.29	-12.62	10.9727	-13.5546	GPRC5B|4.52880173897;SDF4|14.3952555482;MXRA8|3.7951339623;CSF1|7.54677714627;GPD1|0.306079446024;ALDOB|0.326937210417;NAGA|0.197066009096;CNP|0.38779866367;SHISA5|57.9577979005;HYAL1|0.186078219617;RHOA|0.112225683815;APOA1|2.58341213022;MCAM|5.02533382789;APLP2|3.79186043214;IDH1|0.163955235713;ENO1|0.467450412026;ARSA|0.450188744735;B4GAT1|0.195286428427;IL18BP|7.88571278994;PRCP|0.34891106099…	285	40034	327	85180	http://www.ebi.ac.uk/QuickGO/GTerm?id=GO:0044763
3	3	positive regulation of cellular process	GO:0048522	2.07e-52	3.21e-50	98.57	6.21	10.9727	-13.5546	GPRC5B|4.52880173897;CSF1|7.54677714627;GPD1|0.306079446024;SHISA5|57.9577979005;HYAL1|0.186078219617;RHOA|0.112225683815;APOA1|2.58341213022;MCAM|5.02533382789;ENO1|0.467450412026;ANXA2|0.411047558564;NUTF2|0.221535008933;GPRC5C|2.39364811768;CANT1|0.326937031265;LAMC1|4.35423816524;HEXB|0.148589502898;ARSB|0.216433997356;CDH2|4.35574331707;HSP90AB1|0.275905941156;LAMP1|4.04403574838;MADCAM1|6.9…	140	8769	327	85180	http://www.ebi.ac.uk/QuickGO/GTerm?id=GO:0048522
5	4,5	animal organ development	GO:0048513	1e-51	1.51e-49	79.46	4.99	10.9727	-13.5546	SDF4|14.3952555482;CSF1|7.54677714627;ALDOB|0.326937210417;CNP|0.38779866367;HYAL1|0.186078219617;RHOA|0.112225683815;APOA1|2.58341213022;APLP2|3.79186043214;IDH1|0.163955235713;RELT|3.20684832159;ANXA2|0.411047558564;CLN5|0.414492029252;SERPINA5|0.201282045003;DNASE2|0.207002472661;NUDT1|0.252289049307;ADAMTSL2|2.37579240816;LAMC1|4.35423816524;CDH2|4.35574331707;HSP90AB1|0.275905941156;MADCAM1|…	111	5244	327	85180	http://www.ebi.ac.uk/QuickGO/GTerm?id=GO:0048513
3	3	response to stress	GO:0006950	3.87e-49	5.68e-47	95.17	5.99	10.9727	-13.5546	GPRC5B|4.52880173897;CSF1|7.54677714627;ALDOB|0.326937210417;UBA1|0.165422005777;SHISA5|57.9577979005;HYAL1|0.186078219617;RHOA|0.112225683815;APOA1|2.58341213022;MCAM|5.02533382789;IDH1|0.163955235713;ENO1|0.467450412026;IL18BP|7.88571278994;PRCP|0.348911060992;RELT|3.20684832159;ANXA2|0.411047558564;FBLN5|0.476104442519;SERPINA5|0.201282045003;NUDT1|0.252289049307;CPQ|0.32267512053;HSP90AB1|0.2…	136	8774	327	85180	http://www.ebi.ac.uk/QuickGO/GTerm?id=GO:0006950
2	2	locomotion	GO:0040011	4.6e-49	6.58e-47	62.71	3.92	10.9727	-13.5546	CSF1|7.54677714627;HYAL1|0.186078219617;RHOA|0.112225683815;APOA1|2.58341213022;MCAM|5.02533382789;B4GAT1|0.195286428427;PRCP|0.348911060992;LAMC1|4.35423816524;HEXB|0.148589502898;ARSB|0.216433997356;CDH2|4.35574331707;HSP90AB1|0.275905941156;MADCAM1|6.90472105459;CTSH|0.212131870884;CDH1|4.53063518831;APP|6.96361055178;SERPINF1|0.454869879559;CD9|6.97897753374;EFNA1|8.74129008829;ICAM1|6.483793…	90	3385	327	85180	http://www.ebi.ac.uk/QuickGO/GTerm?id=GO:0040011
3	3	regulation of response to stimulus	GO:0048583	5.22e-49	7.29e-47	91.95	5.79	10.9727	-13.5546	GPRC5B|4.52880173897;CSF1|7.54677714627;SHISA5|57.9577979005;RHOA|0.112225683815;APOA1|2.58341213022;APLP2|3.79186043214;ENO1|0.467450412026;IL18BP|7.88571278994;PRCP|0.348911060992;ANXA2|0.411047558564;FBLN5|0.476104442519;DNASE2|0.207002472661;ADAMTSL2|2.37579240816;CANT1|0.326937031265;CDH2|4.35574331707;HSP90AB1|0.275905941156;LAMP1|4.04403574838;MADCAM1|6.90472105459;CTSH|0.212131870884;LILR…	129	7838	327	85180	http://www.ebi.ac.uk/QuickGO/GTerm?id=GO:0048583
4	4	cellular response to chemical stimulus	GO:0070887	8.93e-48	1.22e-45	-1.93	-0.21	10.9727	-13.5546	CSF1|7.54677714627;GPD1|0.306079446024;ALDOB|0.326937210417;HYAL1|0.186078219617;RHOA|0.112225683815;APOA1|2.58341213022;ENO1|0.467450412026;IL18BP|7.88571278994;PRCP|0.348911060992;ACY3|0.319447424613;RELT|3.20684832159;ANXA2|0.411047558564;FBLN5|0.476104442519;ADAMTSL2|2.37579240816;HSP90AB1|0.275905941156;CTSH|0.212131870884;GPX3|0.300710741637;CST3|2.37923278043;CDH1|4.53063518831;APP|6.96361…	108	5408	327	85180	http://www.ebi.ac.uk/QuickGO/GTerm?id=GO:0070887
3	3	regulation of multicellular organismal process	GO:0051239	2.51e-47	3.34e-45	71.6	4.49	10.9727	-13.5546	GPRC5B|4.52880173897;CSF1|7.54677714627;HYAL1|0.186078219617;RHOA|0.112225683815;APOA1|2.58341213022;ENO1|0.467450412026;PRCP|0.348911060992;ANXA2|0.411047558564;NUTF2|0.221535008933;ARSB|0.216433997356;CDH2|4.35574331707;HSP90AB1|0.275905941156;CTSH|0.212131870884;LILRB4|0.310949118747;ROR1|3.22703757225;CD276|10.0716571274;CST3|2.37923278043;SERPINI1|0.318765340507;SCGB1A1|17.3342876472;APP|6.9…	100	4575	327	85180	http://www.ebi.ac.uk/QuickGO/GTerm?id=GO:0051239
3	3	regulation of biological quality	GO:0065008	8.94e-47	1.16e-44	39.51	2.44	10.9727	-13.5546	GPRC5B|4.52880173897;CSF1|7.54677714627;CNP|0.38779866367;RHOA|0.112225683815;APOA1|2.58341213022;APLP2|3.79186043214;PRCP|0.348911060992;ANXA2|0.411047558564;CLN5|0.414492029252;SERPINA5|0.201282045003;DNASE2|0.207002472661;LCN1|2.54692476903;CPQ|0.32267512053;HEXB|0.148589502898;CDH2|4.35574331707;HSP90AB1|0.275905941156;LAMP1|4.04403574838;CTSH|0.212131870884;TTN|0.39889135255;ZG16B|0.40608921…	125	7672	327	85180	http://www.ebi.ac.uk/QuickGO/GTerm?id=GO:0065008
4	4	response to oxygen-containing compound	GO:1901700	1.27e-46	1.61e-44	53.21	3.32	10.9727	-13.5546	SDF4|14.3952555482;GPD1|0.306079446024;ALDOB|0.326937210417;CNP|0.38779866367;HYAL1|0.186078219617;RHOA|0.112225683815;IL18BP|7.88571278994;RELT|3.20684832159;FBLN5|0.476104442519;HSP90AB1|0.275905941156;CTSH|0.212131870884;GPX3|0.300710741637;CST3|2.37923278043;SCGB1A1|17.3342876472;CDH1|4.53063518831;APP|6.96361055178;ESD|0.138233274127;GNB1|0.389879796017;SOD3|3.13549130612;GOT1|0.087839161790…	78	2540	327	85180	http://www.ebi.ac.uk/QuickGO/GTerm?id=GO:1901700
4	4	cell-cell adhesion	GO:0098609	8.65e-46	1.07e-43	48.5	3.02	10.9727	-13.5546	RHOA|0.112225683815;APOA1|2.58341213022;ANXA2|0.411047558564;CDH2|4.35574331707;MADCAM1|6.90472105459;LILRB4|0.310949118747;CD276|10.0716571274;SCGB1A1|17.3342876472;CDH1|4.53063518831;CD9|6.97897753374;ICAM1|6.48379351741;VSIG4|2.22662130243;ICOSLG|4.27223994204;PRNP|9.87561549315;RAC1|0.0601013719994;PDCD1LG2|2.4205945956;PCDH1|5.5252916143;L1CAM|4.66419046459;DSC2|6.10600775562;CRNN|0.13926612…	67	1750	327	85180	http://www.ebi.ac.uk/QuickGO/GTerm?id=GO:0098609
5	5	vesicle-mediated transport	GO:0016192	1.14e-45	1.38e-43	-66.44	-4.32	10.9727	-13.5546	SDF4|14.3952555482;RHOA|0.112225683815;APOA1|2.58341213022;APLP2|3.79186043214;IDH1|0.163955235713;ARSA|0.450188744735;PRCP|0.348911060992;ANXA2|0.411047558564;CLN5|0.414492029252;SERPINA4|0.291777384591;CANT1|0.326937031265;HEXB|0.148589502898;ARSB|0.216433997356;HSP90AB1|0.275905941156;LAMP1|4.04403574838;CTSH|0.212131870884;TTN|0.39889135255;LAIR1|21.0156425469;CST3|2.37923278043;APP|6.9636105…	98	4559	327	85180	http://www.ebi.ac.uk/QuickGO/GTerm?id=GO:0016192
2	2	localization	GO:0051179	2.72e-45	3.23e-43	125.63	7.94	10.9727	-13.5546	SDF4|14.3952555482;CSF1|7.54677714627;GPD1|0.306079446024;CNP|0.38779866367;HYAL1|0.186078219617;RHOA|0.112225683815;APOA1|2.58341213022;MCAM|5.02533382789;APLP2|3.79186043214;IDH1|0.163955235713;ARSA|0.450188744735;PRCP|0.348911060992;ANXA2|0.411047558564;CLN5|0.414492029252;FBLN5|0.476104442519;SERPINA4|0.291777384591;SERPINA5|0.201282045003;NUTF2|0.221535008933;LCN1|2.54692476903;CANT1|0.32693…	185	17782	327	85180	http://www.ebi.ac.uk/QuickGO/GTerm?id=GO:0051179
4	4	tissue development	GO:0009888	1.67e-44	1.94e-42	56.44	3.52	10.9727	-13.5546	CSF1|7.54677714627;HYAL1|0.186078219617;RHOA|0.112225683815;ANXA2|0.411047558564;ADAMTSL2|2.37579240816;LAMC1|4.35423816524;CPQ|0.32267512053;CDH2|4.35574331707;MADCAM1|6.90472105459;CTSH|0.212131870884;ACAN|5.45432916589;ROR1|3.22703757225;TTN|0.39889135255;CD276|10.0716571274;CST3|2.37923278043;GNB1|0.389879796017;GSTA2|0.155278770309;SERPINF1|0.454869879559;ASAH1|0.270155645876;ATP6AP2|0.17478…	80	2897	327	85180	http://www.ebi.ac.uk/QuickGO/GTerm?id=GO:0009888
2	2	response to stimulus	GO:0050896	2.23e-43	2.54e-41	173.13	10.97	10.9727	-13.5546	GPRC5B|4.52880173897;SDF4|14.3952555482;CSF1|7.54677714627;GPD1|0.306079446024;ALDOB|0.326937210417;UBA1|0.165422005777;CNP|0.38779866367;SHISA5|57.9577979005;HYAL1|0.186078219617;RHOA|0.112225683815;APOA1|2.58341213022;MCAM|5.02533382789;APLP2|3.79186043214;IDH1|0.163955235713;ENO1|0.467450412026;ARSA|0.450188744735;B4GAT1|0.195286428427;IL18BP|7.88571278994;PRCP|0.348911060992;ACY3|0.3194474246…	253	34012	327	85180	http://www.ebi.ac.uk/QuickGO/GTerm?id=GO:0050896
4	4	organonitrogen compound metabolic process	GO:1901564	5.86e-42	6.55e-40	-147.26	-9.48	10.9727	-13.5546	GPRC5B|4.52880173897;MXRA8|3.7951339623;CSF1|7.54677714627;GPD1|0.306079446024;ALDOB|0.326937210417;UBA1|0.165422005777;NAGA|0.197066009096;SHISA5|57.9577979005;HYAL1|0.186078219617;RHOA|0.112225683815;APOA1|2.58341213022;APLP2|3.79186043214;IDH1|0.163955235713;ENO1|0.467450412026;ARSA|0.450188744735;B4GAT1|0.195286428427;PRCP|0.348911060992;ANXA2|0.411047558564;CLN5|0.414492029252;DLST|4.0748105…	210	23968	327	85180	http://www.ebi.ac.uk/QuickGO/GTerm?id=GO:1901564

## Sheet: v7bp
maxLevel	levels	GO_Name	GO_ID	Pvalue	Pvalue_adjusted	PAS_Value	PAS_Zscore	max_zscore	min_zscore	Genes	Count	Pop_Hit	List_Total	Background_Genes	URL	PATHS
9	6,8,9	regulated exocytosis	GO:0045055	2e-51	8.17e-48	-22.74	-3.49	11.6773	-6.64017	VCL|0.253330455162;CORO1A|0.439813801988;LGALS3|2.25821384851;ACTN1|0.151746610248;CHI3L1|0.318020676889;ANPEP|2.00808449072;IQGAP1|0.432983776283;HSP90AB1|2.27028478085;HMGB1|0.284444037965;CYBB|0.496041621792;FGG|0.410864650195;ALAD|2.54185240218;TLN1|0.174937432964;EEF2|5.49801191054;CAT|0.258792301162;TMSB4X|0.3651095427;LYZ|0.327317915767;GYG1|0.282926873641;SERPINB10|0.459448858748;LCN2|0.3…	46	944	158	85180	http://www.ebi.ac.uk/QuickGO/GTerm?id=GO:0045055
6	6	neutrophil mediated immunity	GO:0002446	5.88e-51	1.2e-47	-18.98	-2.91	11.6773	-6.64017	VCL|0.253330455162;LGALS3|2.25821384851;CHI3L1|0.318020676889;ANPEP|2.00808449072;IQGAP1|0.432983776283;HSP90AB1|2.27028478085;HMGB1|0.284444037965;CYBB|0.496041621792;ALAD|2.54185240218;EEF2|5.49801191054;CAT|0.258792301162;LYZ|0.327317915767;GYG1|0.282926873641;SERPINB10|0.459448858748;LCN2|0.330801232519;SLC2A5|3.27091367127;WDR1|2.62723995881;PNP|2.44436746386;MPO|0.355378519321;S100A9|0.3065…	39	515	158	85180	http://www.ebi.ac.uk/QuickGO/GTerm?id=GO:0002446
7	5,7	neutrophil degranulation	GO:0043312	6.24e-50	8.48e-47	-18.56	-2.85	11.6773	-6.64017	VCL|0.253330455162;LGALS3|2.25821384851;CHI3L1|0.318020676889;ANPEP|2.00808449072;IQGAP1|0.432983776283;HSP90AB1|2.27028478085;HMGB1|0.284444037965;CYBB|0.496041621792;ALAD|2.54185240218;EEF2|5.49801191054;CAT|0.258792301162;LYZ|0.327317915767;GYG1|0.282926873641;SERPINB10|0.459448858748;LCN2|0.330801232519;SLC2A5|3.27091367127;PNP|2.44436746386;MPO|0.355378519321;S100A9|0.306553713922;ITGAM|0.29…	38	493	158	85180	http://www.ebi.ac.uk/QuickGO/GTerm?id=GO:0043312
6	6	neutrophil activation involved in immune response	GO:0002283	8.54e-50	8.71e-47	-18.56	-2.85	11.6773	-6.64017	VCL|0.253330455162;LGALS3|2.25821384851;CHI3L1|0.318020676889;ANPEP|2.00808449072;IQGAP1|0.432983776283;HSP90AB1|2.27028478085;HMGB1|0.284444037965;CYBB|0.496041621792;ALAD|2.54185240218;EEF2|5.49801191054;CAT|0.258792301162;LYZ|0.327317915767;GYG1|0.282926873641;SERPINB10|0.459448858748;LCN2|0.330801232519;SLC2A5|3.27091367127;PNP|2.44436746386;MPO|0.355378519321;S100A9|0.306553713922;ITGAM|0.29…	38	497	158	85180	http://www.ebi.ac.uk/QuickGO/GTerm?id=GO:0002283
10	4,7,9,10	leukocyte degranulation	GO:0043299	1.32e-49	1.08e-46	-18.92	-2.9	11.6773	-6.64017	VCL|0.253330455162;CORO1A|0.439813801988;LGALS3|2.25821384851;CHI3L1|0.318020676889;ANPEP|2.00808449072;IQGAP1|0.432983776283;HSP90AB1|2.27028478085;HMGB1|0.284444037965;CYBB|0.496041621792;ALAD|2.54185240218;EEF2|5.49801191054;CAT|0.258792301162;LYZ|0.327317915767;GYG1|0.282926873641;SERPINB10|0.459448858748;LCN2|0.330801232519;SLC2A5|3.27091367127;PNP|2.44436746386;MPO|0.355378519321;S100A9|0.3…	39	557	158	85180	http://www.ebi.ac.uk/QuickGO/GTerm?id=GO:0043299
6	6	neutrophil activation	GO:0042119	2.92e-49	1.98e-46	-18.56	-2.85	11.6773	-6.64017	VCL|0.253330455162;LGALS3|2.25821384851;CHI3L1|0.318020676889;ANPEP|2.00808449072;IQGAP1|0.432983776283;HSP90AB1|2.27028478085;HMGB1|0.284444037965;CYBB|0.496041621792;ALAD|2.54185240218;EEF2|5.49801191054;CAT|0.258792301162;LYZ|0.327317915767;GYG1|0.282926873641;SERPINB10|0.459448858748;LCN2|0.330801232519;SLC2A5|3.27091367127;PNP|2.44436746386;MPO|0.355378519321;S100A9|0.306553713922;ITGAM|0.29…	38	513	158	85180	http://www.ebi.ac.uk/QuickGO/GTerm?id=GO:0042119
5	5	granulocyte activation	GO:0036230	4.57e-49	2.67e-46	-18.56	-2.85	11.6773	-6.64017	VCL|0.253330455162;LGALS3|2.25821384851;CHI3L1|0.318020676889;ANPEP|2.00808449072;IQGAP1|0.432983776283;HSP90AB1|2.27028478085;HMGB1|0.284444037965;CYBB|0.496041621792;ALAD|2.54185240218;EEF2|5.49801191054;CAT|0.258792301162;LYZ|0.327317915767;GYG1|0.282926873641;SERPINB10|0.459448858748;LCN2|0.330801232519;SLC2A5|3.27091367127;PNP|2.44436746386;MPO|0.355378519321;S100A9|0.306553713922;ITGAM|0.29…	38	519	158	85180	http://www.ebi.ac.uk/QuickGO/GTerm?id=GO:0036230
5	5	myeloid leukocyte mediated immunity	GO:0002444	9.22e-49	4.7e-46	-18.98	-2.91	11.6773	-6.64017	VCL|0.253330455162;LGALS3|2.25821384851;CHI3L1|0.318020676889;ANPEP|2.00808449072;IQGAP1|0.432983776283;HSP90AB1|2.27028478085;HMGB1|0.284444037965;CYBB|0.496041621792;ALAD|2.54185240218;EEF2|5.49801191054;CAT|0.258792301162;LYZ|0.327317915767;GYG1|0.282926873641;SERPINB10|0.459448858748;LCN2|0.330801232519;SLC2A5|3.27091367127;WDR1|2.62723995881;PNP|2.44436746386;MPO|0.355378519321;S100A9|0.3065…	39	585	158	85180	http://www.ebi.ac.uk/QuickGO/GTerm?id=GO:0002444
5	5	myeloid cell activation involved in immune response	GO:0002275	2.23e-47	1.01e-44	-18.56	-2.85	11.6773	-6.64017	VCL|0.253330455162;LGALS3|2.25821384851;CHI3L1|0.318020676889;ANPEP|2.00808449072;IQGAP1|0.432983776283;HSP90AB1|2.27028478085;HMGB1|0.284444037965;CYBB|0.496041621792;ALAD|2.54185240218;EEF2|5.49801191054;CAT|0.258792301162;LYZ|0.327317915767;GYG1|0.282926873641;SERPINB10|0.459448858748;LCN2|0.330801232519;SLC2A5|3.27091367127;PNP|2.44436746386;MPO|0.355378519321;S100A9|0.306553713922;ITGAM|0.29…	38	574	158	85180	http://www.ebi.ac.uk/QuickGO/GTerm?id=GO:0002275
3	3	response to chemical	GO:0042221	2.82e-46	1.15e-43	41.86	6.4	11.6773	-6.64017	GPD1|4.9083465746;ALDOB|5.45187376165;DAG1|4.54043790423;B4GAT1|2.18370335809;ACY3|3.7415748315;CORO1A|0.439813801988;LGALS3|2.25821384851;CHI3L1|0.318020676889;RIDA|2.79780813215;IQGAP1|0.432983776283;HSP90AB1|2.27028478085;HMGB1|0.284444037965;LCP1|0.249492467409;CYBB|0.496041621792;DPEP1|2.13606256319;FGG|0.410864650195;ALAD|2.54185240218;MPST|3.83197199533;PSMA3|2.05026409532;SERPINF1|3.01941…	86	7975	158	85180	http://www.ebi.ac.uk/QuickGO/GTerm?id=GO:0042221
4	4	leukocyte activation involved in immune response	GO:0002366	1.91e-45	7.09e-43	-19.52	-3	11.6773	-6.64017	VCL|0.253330455162;CORO1A|0.439813801988;LGALS3|2.25821384851;CHI3L1|0.318020676889;ANPEP|2.00808449072;IQGAP1|0.432983776283;HSP90AB1|2.27028478085;HMGB1|0.284444037965;LCP1|0.249492467409;CYBB|0.496041621792;ALAD|2.54185240218;EEF2|5.49801191054;CAT|0.258792301162;LYZ|0.327317915767;GYG1|0.282926873641;SERPINB10|0.459448858748;LCN2|0.330801232519;SLC2A5|3.27091367127;PNP|2.44436746386;MPO|0.355…	40	780	158	85180	http://www.ebi.ac.uk/QuickGO/GTerm?id=GO:0002366
5	4,5	cell activation involved in immune response	GO:0002263	2.35e-45	7.97e-43	-19.52	-3	11.6773	-6.64017	VCL|0.253330455162;CORO1A|0.439813801988;LGALS3|2.25821384851;CHI3L1|0.318020676889;ANPEP|2.00808449072;IQGAP1|0.432983776283;HSP90AB1|2.27028478085;HMGB1|0.284444037965;LCP1|0.249492467409;CYBB|0.496041621792;ALAD|2.54185240218;EEF2|5.49801191054;CAT|0.258792301162;LYZ|0.327317915767;GYG1|0.282926873641;SERPINB10|0.459448858748;LCN2|0.330801232519;SLC2A5|3.27091367127;PNP|2.44436746386;MPO|0.355…	40	784	158	85180	http://www.ebi.ac.uk/QuickGO/GTerm?id=GO:0002263
8	5,7,8	exocytosis	GO:0006887	2.87e-44	8.99e-42	-23.17	-3.55	11.6773	-6.64017	VCL|0.253330455162;CORO1A|0.439813801988;LGALS3|2.25821384851;ACTN1|0.151746610248;CHI3L1|0.318020676889;ANPEP|2.00808449072;IQGAP1|0.432983776283;HSP90AB1|2.27028478085;HMGB1|0.284444037965;CYBB|0.496041621792;FGG|0.410864650195;ALAD|2.54185240218;TLN1|0.174937432964;EEF2|5.49801191054;CAT|0.258792301162;TMSB4X|0.3651095427;LYZ|0.327317915767;GYG1|0.282926873641;SERPINB10|0.459448858748;LCN2|0.3…	47	1457	158	85180	http://www.ebi.ac.uk/QuickGO/GTerm?id=GO:0006887
4	4	cell activation	GO:0001775	5.89e-44	1.72e-41	-25.72	-3.95	11.6773	-6.64017	VCL|0.253330455162;CORO1A|0.439813801988;LGALS3|2.25821384851;ACTN1|0.151746610248;CHI3L1|0.318020676889;ANPEP|2.00808449072;IQGAP1|0.432983776283;HSP90AB1|2.27028478085;HMGB1|0.284444037965;LCP1|0.249492467409;CYBB|0.496041621792;FGG|0.410864650195;ALAD|2.54185240218;TLN1|0.174937432964;EEF2|5.49801191054;CAT|0.258792301162;TMSB4X|0.3651095427;PDCD1LG2|2.71836408104;LYZ|0.327317915767;GYG1|0.282…	53	2174	158	85180	http://www.ebi.ac.uk/QuickGO/GTerm?id=GO:0001775
4	4	myeloid leukocyte activation	GO:0002274	1.92e-42	5.23e-40	-18.56	-2.85	11.6773	-6.64017	VCL|0.253330455162;LGALS3|2.25821384851;CHI3L1|0.318020676889;ANPEP|2.00808449072;IQGAP1|0.432983776283;HSP90AB1|2.27028478085;HMGB1|0.284444037965;CYBB|0.496041621792;ALAD|2.54185240218;EEF2|5.49801191054;CAT|0.258792301162;LYZ|0.327317915767;GYG1|0.282926873641;SERPINB10|0.459448858748;LCN2|0.330801232519;SLC2A5|3.27091367127;PNP|2.44436746386;MPO|0.355378519321;S100A9|0.306553713922;ITGAM|0.29…	38	773	158	85180	http://www.ebi.ac.uk/QuickGO/GTerm?id=GO:0002274
4	4	response to organic substance	GO:0010033	6.57e-40	1.68e-37	17.26	2.64	11.6773	-6.64017	GPD1|4.9083465746;ALDOB|5.45187376165;DAG1|4.54043790423;CORO1A|0.439813801988;CHI3L1|0.318020676889;RIDA|2.79780813215;IQGAP1|0.432983776283;HSP90AB1|2.27028478085;HMGB1|0.284444037965;LCP1|0.249492467409;CYBB|0.496041621792;FGG|0.410864650195;ALAD|2.54185240218;PSMA3|2.05026409532;SERPINF1|3.01941813033;TLN1|0.174937432964;HNRNPH1|0.441421864832;HSPE1|2.19050986088;EEF2|5.49801191054;PDIA6|0.46…	69	5459	158	85180	http://www.ebi.ac.uk/QuickGO/GTerm?id=GO:0010033
2	2	multicellular organismal process	GO:0032501	1.31e-39	3.14e-37	46.42	7.1	11.6773	-6.64017	VCL|0.253330455162;MXRA8|2.35503328287;ALDOB|5.45187376165;HNRNPK|0.442291496741;DAG1|4.54043790423;TKFC|2.88030391383;B4GAT1|2.18370335809;CORO1A|0.439813801988;LGALS3|2.25821384851;ACTN1|0.151746610248;CHI3L1|0.318020676889;RIDA|2.79780813215;ARHGDIB|0.213589102641;ANPEP|2.00808449072;IQGAP1|0.432983776283;HSP90AB1|2.27028478085;HMGB1|0.284444037965;LCP1|0.249492467409;CLTC|2.68821619402;LRRFIP…	97	13058	158	85180	http://www.ebi.ac.uk/QuickGO/GTerm?id=GO:0032501
4	4	cellular response to chemical stimulus	GO:0070887	4.16e-39	9.42e-37	33.21	5.08	11.6773	-6.64017	GPD1|4.9083465746;ALDOB|5.45187376165;DAG1|4.54043790423;ACY3|3.7415748315;CORO1A|0.439813801988;LGALS3|2.25821384851;CHI3L1|0.318020676889;IQGAP1|0.432983776283;HSP90AB1|2.27028478085;HMGB1|0.284444037965;LCP1|0.249492467409;CYBB|0.496041621792;DPEP1|2.13606256319;FGG|0.410864650195;ALAD|2.54185240218;PSMA3|2.05026409532;SERPINF1|3.01941813033;TLN1|0.174937432964;AKR7A3|3.24558788622;HNRNPH1|0.4…	68	5408	158	85180	http://www.ebi.ac.uk/QuickGO/GTerm?id=GO:0070887
4	4	leukocyte mediated immunity	GO:0002443	4.55e-39	9.78e-37	-19.65	-3.02	11.6773	-6.64017	VCL|0.253330455162;CORO1A|0.439813801988;LGALS3|2.25821384851;CHI3L1|0.318020676889;ANPEP|2.00808449072;IQGAP1|0.432983776283;HSP90AB1|2.27028478085;HMGB1|0.284444037965;CYBB|0.496041621792;ALAD|2.54185240218;EEF2|5.49801191054;CAT|0.258792301162;LYZ|0.327317915767;GYG1|0.282926873641;SERPINB10|0.459448858748;LCN2|0.330801232519;SLC2A5|3.27091367127;WDR1|2.62723995881;PNP|2.44436746386;MPO|0.3553…	41	1227	158	85180	http://www.ebi.ac.uk/QuickGO/GTerm?id=GO:0002443
3	3	immune effector process	GO:0002252	1.82e-38	3.72e-36	-22.54	-3.46	11.6773	-6.64017	VCL|0.253330455162;TKFC|2.88030391383;CORO1A|0.439813801988;LGALS3|2.25821384851;CHI3L1|0.318020676889;ANPEP|2.00808449072;IQGAP1|0.432983776283;HSP90AB1|2.27028478085;HMGB1|0.284444037965;LCP1|0.249492467409;CYBB|0.496041621792;ALAD|2.54185240218;EEF2|5.49801191054;CAT|0.258792301162;FABP1|2.08452226166;LYZ|0.327317915767;ARPC3|0.201257737965;GYG1|0.282926873641;SERPINB10|0.459448858748;LCN2|0.3…	47	1955	158	85180	http://www.ebi.ac.uk/QuickGO/GTerm?id=GO:0002252
7	4,6,7	secretion by cell	GO:0032940	9.79e-38	1.9e-35	-25.03	-3.84	11.6773	-6.64017	VCL|0.253330455162;CORO1A|0.439813801988;LGALS3|2.25821384851;ACTN1|0.151746610248;CHI3L1|0.318020676889;ANPEP|2.00808449072;IQGAP1|0.432983776283;HSP90AB1|2.27028478085;HMGB1|0.284444037965;CYBB|0.496041621792;FGG|0.410864650195;ALAD|2.54185240218;TLN1|0.174937432964;EEF2|5.49801191054;CAT|0.258792301162;TMSB4X|0.3651095427;IL1RAP|0.472515022021;LYZ|0.327317915767;GYG1|0.282926873641;SERPINB10|0…	51	2585	158	85180	http://www.ebi.ac.uk/QuickGO/GTerm?id=GO:0032940
3	3	leukocyte activation	GO:0045321	1.65e-37	3.06e-35	-21.47	-3.29	11.6773	-6.64017	VCL|0.253330455162;CORO1A|0.439813801988;LGALS3|2.25821384851;CHI3L1|0.318020676889;ANPEP|2.00808449072;IQGAP1|0.432983776283;HSP90AB1|2.27028478085;HMGB1|0.284444037965;LCP1|0.249492467409;CYBB|0.496041621792;ALAD|2.54185240218;EEF2|5.49801191054;CAT|0.258792301162;PDCD1LG2|2.71836408104;LYZ|0.327317915767;GYG1|0.282926873641;SERPINB10|0.459448858748;LCN2|0.330801232519;SLC2A5|3.27091367127;PNP|…	45	1799	158	85180	http://www.ebi.ac.uk/QuickGO/GTerm?id=GO:0045321
6	5,6	secretion	GO:0046903	3.24e-37	5.74e-35	-25.5	-3.91	11.6773	-6.64017	VCL|0.253330455162;CORO1A|0.439813801988;LGALS3|2.25821384851;ACTN1|0.151746610248;CHI3L1|0.318020676889;ANPEP|2.00808449072;IQGAP1|0.432983776283;HSP90AB1|2.27028478085;HMGB1|0.284444037965;CYBB|0.496041621792;FGG|0.410864650195;ALAD|2.54185240218;TLN1|0.174937432964;EEF2|5.49801191054;CAT|0.258792301162;TMSB4X|0.3651095427;IL1RAP|0.472515022021;LYZ|0.327317915767;GYG1|0.282926873641;SERPINB10|0…	52	2802	158	85180	http://www.ebi.ac.uk/QuickGO/GTerm?id=GO:0046903
3	3	single-multicellular organism process	GO:0044707	1.3e-36	2.22e-34	41.34	6.32	11.6773	-6.64017	VCL|0.253330455162;MXRA8|2.35503328287;ALDOB|5.45187376165;HNRNPK|0.442291496741;DAG1|4.54043790423;TKFC|2.88030391383;B4GAT1|2.18370335809;CORO1A|0.439813801988;LGALS3|2.25821384851;ACTN1|0.151746610248;CHI3L1|0.318020676889;RIDA|2.79780813215;ARHGDIB|0.213589102641;ANPEP|2.00808449072;IQGAP1|0.432983776283;HSP90AB1|2.27028478085;HMGB1|0.284444037965;LCP1|0.249492467409;CLTC|2.68821619402;LRRFIP…	88	11221	158	85180	http://www.ebi.ac.uk/QuickGO/GTerm?id=GO:0044707
3	3	single-organism cellular process	GO:0044763	2.64e-33	4.3e-31	71.84	10.99	11.6773	-6.64017	VCL|0.253330455162;MXRA8|2.35503328287;GPD1|4.9083465746;ALDOB|5.45187376165;HNRNPK|0.442291496741;DAG1|4.54043790423;TKFC|2.88030391383;B4GAT1|2.18370335809;CORO1A|0.439813801988;LGALS3|2.25821384851;ACTN1|0.151746610248;CHI3L1|0.318020676889;RIDA|2.79780813215;ARHGDIB|0.213589102641;ANPEP|2.00808449072;IQGAP1|0.432983776283;HSP90AB1|2.27028478085;CRYL1|3.15787545788;HMGB1|0.284444037965;LCP1|0.…	145	40034	158	85180	http://www.ebi.ac.uk/QuickGO/GTerm?id=GO:0044763
5	5	vesicle-mediated transport	GO:0016192	5.33e-32	8.37e-30	-27.38	-4.2	11.6773	-6.64017	VCL|0.253330455162;HNRNPK|0.442291496741;CORO1A|0.439813801988;LGALS3|2.25821384851;ACTN1|0.151746610248;CHI3L1|0.318020676889;ANPEP|2.00808449072;IQGAP1|0.432983776283;HSP90AB1|2.27028478085;HMGB1|0.284444037965;CLTC|2.68821619402;CETP|2.39223117006;CYBB|0.496041621792;FGG|0.410864650195;ALAD|2.54185240218;TLN1|0.174937432964;EEF2|5.49801191054;PDIA6|0.468956789706;LMAN2|2.02827485909;CAT|0.2587…	57	4559	158	85180	http://www.ebi.ac.uk/QuickGO/GTerm?id=GO:0016192
3	3	regulation of biological quality	GO:0065008	1.24e-31	1.88e-29	32.66	4.99	11.6773	-6.64017	VCL|0.253330455162;DAG1|4.54043790423;CORO1A|0.439813801988;ACTN1|0.151746610248;RIDA|2.79780813215;ANPEP|2.00808449072;IQGAP1|0.432983776283;HSP90AB1|2.27028478085;HMGB1|0.284444037965;CETP|2.39223117006;CYBB|0.496041621792;FGG|0.410864650195;PSMA3|2.05026409532;SERPINF1|3.01941813033;TLN1|0.174937432964;PDIA6|0.468956789706;TMSB4X|0.3651095427;IL1RAP|0.472515022021;LYZ|0.327317915767;ARPC3|0.20…	70	7672	158	85180	http://www.ebi.ac.uk/QuickGO/GTerm?id=GO:0065008
3	3	response to stress	GO:0006950	1.17e-30	1.7e-28	-35.61	-5.46	11.6773	-6.64017	VCL|0.253330455162;ALDOB|5.45187376165;HNRNPK|0.442291496741;DAG1|4.54043790423;TKFC|2.88030391383;CORO1A|0.439813801988;LGALS3|2.25821384851;ACTN1|0.151746610248;CHI3L1|0.318020676889;HSP90AB1|2.27028478085;HMGB1|0.284444037965;LCP1|0.249492467409;LRRFIP1|0.364147088866;CYBB|0.496041621792;DPEP1|2.13606256319;FGG|0.410864650195;ALAD|2.54185240218;PSMA3|2.05026409532;SERPINF1|3.01941813033;VDAC1|…	73	8774	158	85180	http://www.ebi.ac.uk/QuickGO/GTerm?id=GO:0006950
3	3	response to external stimulus	GO:0009605	1.54e-30	2.16e-28	-28.13	-4.31	11.6773	-6.64017	ALDOB|5.45187376165;DAG1|4.54043790423;TKFC|2.88030391383;B4GAT1|2.18370335809;CORO1A|0.439813801988;LGALS3|2.25821384851;CHI3L1|0.318020676889;HSP90AB1|2.27028478085;HMGB1|0.284444037965;CYBB|0.496041621792;FGG|0.410864650195;ALAD|2.54185240218;SERPINF1|3.01941813033;VDAC1|5.88308756424;TLN1|0.174937432964;AHCY|4.37156123518;EEF2|5.49801191054;CAT|0.258792301162;TMSB4X|0.3651095427;PDCD1LG2|2.71…	56	4655	158	85180	http://www.ebi.ac.uk/QuickGO/GTerm?id=GO:0009605
2	2	multi-organism process	GO:0051704	2.22e-29	3.02e-27	24.39	3.73	11.6773	-6.64017	MXRA8|2.35503328287;HNRNPK|0.442291496741;DAG1|4.54043790423;TKFC|2.88030391383;ACY3|3.7415748315;LGALS3|2.25821384851;ARHGDIB|0.213589102641;ANPEP|2.00808449072;IQGAP1|0.432983776283;HSP90AB1|2.27028478085;HMGB1|0.284444037965;CYBB|0.496041621792;ALAD|2.54185240218;PSMA3|2.05026409532;VDAC1|5.88308756424;TLN1|0.174937432964;PDCD1LG2|2.71836408104;EIF4A1|2.05394959622;FABP1|2.08452226166;LYZ|0.32…	52	4078	158	85180	http://www.ebi.ac.uk/QuickGO/GTerm?id=GO:0051704
2	2	single-organism process	GO:0044699	1e-28	1.32e-26	73.83	11.3	11.6773	-6.64017	VCL|0.253330455162;MXRA8|2.35503328287;GPD1|4.9083465746;ALDOB|5.45187376165;HNRNPK|0.442291496741;DAG1|4.54043790423;TKFC|2.88030391383;B4GAT1|2.18370335809;ACY3|3.7415748315;CORO1A|0.439813801988;LGALS3|2.25821384851;ACTN1|0.151746610248;CHI3L1|0.318020676889;RIDA|2.79780813215;ARHGDIB|0.213589102641;ANPEP|2.00808449072;IQGAP1|0.432983776283;HSP90AB1|2.27028478085;CRYL1|3.15787545788;HMGB1|0.28…	150	47489	158	85180	http://www.ebi.ac.uk/QuickGO/GTerm?id=GO:0044699
5	5	cellular response to organic substance	GO:0071310	7.75e-28	9.87e-26	-26.15	-4.01	11.6773	-6.64017	GPD1|4.9083465746;ALDOB|5.45187376165;DAG1|4.54043790423;CORO1A|0.439813801988;CHI3L1|0.318020676889;IQGAP1|0.432983776283;HSP90AB1|2.27028478085;HMGB1|0.284444037965;LCP1|0.249492467409;CYBB|0.496041621792;FGG|0.410864650195;ALAD|2.54185240218;PSMA3|2.05026409532;SERPINF1|3.01941813033;TLN1|0.174937432964;HNRNPH1|0.441421864832;EEF2|5.49801191054;PDIA6|0.468956789706;HDGF|0.398622194049;CAT|0.25…	52	4399	158	85180	http://www.ebi.ac.uk/QuickGO/GTerm?id=GO:0071310
3	3	positive regulation of cellular process	GO:0048522	3.02e-27	3.73e-25	-32.57	-4.99	11.6773	-6.64017	GPD1|4.9083465746;HNRNPK|0.442291496741;DAG1|4.54043790423;CORO1A|0.439813801988;LGALS3|2.25821384851;ACTN1|0.151746610248;CHI3L1|0.318020676889;RIDA|2.79780813215;IQGAP1|0.432983776283;HSP90AB1|2.27028478085;HMGB1|0.284444037965;LCP1|0.249492467409;LRRFIP1|0.364147088866;CYBB|0.496041621792;FGG|0.410864650195;PSMA3|2.05026409532;SERPINF1|3.01941813033;HSPE1|2.19050986088;EEF2|5.49801191054;LMAN2…	69	8769	158	85180	http://www.ebi.ac.uk/QuickGO/GTerm?id=GO:0048522
2	2	developmental process	GO:0032502	3.54e-27	4.25e-25	38.22	5.85	11.6773	-6.64017	VCL|0.253330455162;MXRA8|2.35503328287;ALDOB|5.45187376165;DAG1|4.54043790423;B4GAT1|2.18370335809;CORO1A|0.439813801988;LGALS3|2.25821384851;ACTN1|0.151746610248;CHI3L1|0.318020676889;RIDA|2.79780813215;ARHGDIB|0.213589102641;ANPEP|2.00808449072;IQGAP1|0.432983776283;HSP90AB1|2.27028478085;HMGB1|0.284444037965;LCP1|0.249492467409;CLTC|2.68821619402;CETP|2.39223117006;CYBB|0.496041621792;FGG|0.41…	77	11203	158	85180	http://www.ebi.ac.uk/QuickGO/GTerm?id=GO:0032502
3	3	negative regulation of cellular process	GO:0048523	7.77e-27	9.06e-25	-30.91	-4.74	11.6773	-6.64017	VCL|0.253330455162;HNRNPK|0.442291496741;DAG1|4.54043790423;TKFC|2.88030391383;CORO1A|0.439813801988;LGALS3|2.25821384851;ACTN1|0.151746610248;RIDA|2.79780813215;ARHGDIB|0.213589102641;IQGAP1|0.432983776283;HSP90AB1|2.27028478085;HMGB1|0.284444037965;CLTC|2.68821619402;LRRFIP1|0.364147088866;CETP|2.39223117006;DPEP1|2.13606256319;FGG|0.410864650195;ALAD|2.54185240218;PSMA3|2.05026409532;SERPINF1|…	65	7793	158	85180	http://www.ebi.ac.uk/QuickGO/GTerm?id=GO:0048523
3	3	single-organism developmental process	GO:0044767	9.31e-27	1.06e-24	36.93	5.65	11.6773	-6.64017	VCL|0.253330455162;MXRA8|2.35503328287;ALDOB|5.45187376165;DAG1|4.54043790423;B4GAT1|2.18370335809;CORO1A|0.439813801988;LGALS3|2.25821384851;ACTN1|0.151746610248;CHI3L1|0.318020676889;RIDA|2.79780813215;ARHGDIB|0.213589102641;ANPEP|2.00808449072;IQGAP1|0.432983776283;HSP90AB1|2.27028478085;HMGB1|0.284444037965;LCP1|0.249492467409;CLTC|2.68821619402;CETP|2.39223117006;CYBB|0.496041621792;FGG|0.41…	74	10428	158	85180	http://www.ebi.ac.uk/QuickGO/GTerm?id=GO:0044767
2	2	negative regulation of biological process	GO:0048519	1.1e-26	1.22e-24	-32.43	-4.97	11.6773	-6.64017	VCL|0.253330455162;HNRNPK|0.442291496741;DAG1|4.54043790423;TKFC|2.88030391383;CORO1A|0.439813801988;LGALS3|2.25821384851;ACTN1|0.151746610248;RIDA|2.79780813215;ARHGDIB|0.213589102641;IQGAP1|0.432983776283;HSP90AB1|2.27028478085;HMGB1|0.284444037965;CLTC|2.68821619402;LRRFIP1|0.364147088866;CETP|2.39223117006;DPEP1|2.13606256319;FGG|0.410864650195;ALAD|2.54185240218;PSMA3|2.05026409532;SERPINF1|…	68	8677	158	85180	http://www.ebi.ac.uk/QuickGO/GTerm?id=GO:0048519
2	2	positive regulation of biological process	GO:0048518	1.18e-26	1.26e-24	-35.91	-5.51	11.6773	-6.64017	GPD1|4.9083465746;ALDOB|5.45187376165;HNRNPK|0.442291496741;DAG1|4.54043790423;TKFC|2.88030391383;CORO1A|0.439813801988;LGALS3|2.25821384851;ACTN1|0.151746610248;CHI3L1|0.318020676889;RIDA|2.79780813215;ARHGDIB|0.213589102641;IQGAP1|0.432983776283;HSP90AB1|2.27028478085;HMGB1|0.284444037965;LCP1|0.249492467409;LRRFIP1|0.364147088866;CYBB|0.496041621792;FGG|0.410864650195;PSMA3|2.05026409532;SERPI…	75	10778	158	85180	http://www.ebi.ac.uk/QuickGO/GTerm?id=GO:0048518
4	4	drug metabolic process	GO:0017144	3.82e-26	4e-24	15.7	2.4	11.6773	-6.64017	GPD1|4.9083465746;ALDOB|5.45187376165;RIDA|2.79780813215;HSP90AB1|2.27028478085;HPD|3.61735945242;CYBB|0.496041621792;DPEP1|2.13606256319;MPST|3.83197199533;AHCY|4.37156123518;CBR1|2.09923421899;CAT|0.258792301162;TMSB4X|0.3651095427;DDAH1|3.06434192937;ALDH1L1|4.48530175058;ASS1|5.74949914399;GAPDH|2.65126267056;MPO|0.355378519321;APOA4|2.17051274867;ITGAM|0.293576531005;ADH5|2.48470869239;AKR1A…	31	1200	158	85180	http://www.ebi.ac.uk/QuickGO/GTerm?id=GO:0017144
4	4	defense response	GO:0006952	6.1e-26	6.22e-24	-21.25	-3.26	11.6773	-6.64017	TKFC|2.88030391383;CORO1A|0.439813801988;LGALS3|2.25821384851;CHI3L1|0.318020676889;HSP90AB1|2.27028478085;HMGB1|0.284444037965;LRRFIP1|0.364147088866;CYBB|0.496041621792;FGG|0.410864650195;PSMA3|2.05026409532;SERPINF1|3.01941813033;VDAC1|5.88308756424;AHCY|4.37156123518;TMSB4X|0.3651095427;IL1RAP|0.472515022021;FABP1|2.08452226166;LYZ|0.327317915767;ARPC3|0.201257737965;SERPINB10|0.459448858748;…	45	3389	158	85180	http://www.ebi.ac.uk/QuickGO/GTerm?id=GO:0006952
5	4,5	single-organism transport	GO:0044765	1.65e-25	1.64e-23	-36.39	-5.58	11.6773	-6.64017	VCL|0.253330455162;GPD1|4.9083465746;HNRNPK|0.442291496741;DAG1|4.54043790423;CORO1A|0.439813801988;LGALS3|2.25821384851;ACTN1|0.151746610248;CHI3L1|0.318020676889;ANPEP|2.00808449072;IQGAP1|0.432983776283;HSP90AB1|2.27028478085;HMGB1|0.284444037965;CLTC|2.68821619402;CETP|2.39223117006;CYBB|0.496041621792;FGG|0.410864650195;ALAD|2.54185240218;PSMA3|2.05026409532;VDAC1|5.88308756424;TLN1|0.174937…	75	11238	158	85180	http://www.ebi.ac.uk/QuickGO/GTerm?id=GO:0044765
3	3	single-organism localization	GO:1902578	3.15e-25	3.06e-23	-36.73	-5.63	11.6773	-6.64017	VCL|0.253330455162;GPD1|4.9083465746;HNRNPK|0.442291496741;DAG1|4.54043790423;CORO1A|0.439813801988;LGALS3|2.25821384851;ACTN1|0.151746610248;CHI3L1|0.318020676889;ANPEP|2.00808449072;IQGAP1|0.432983776283;HSP90AB1|2.27028478085;HMGB1|0.284444037965;CLTC|2.68821619402;CETP|2.39223117006;CYBB|0.496041621792;FGG|0.410864650195;ALAD|2.54185240218;PSMA3|2.05026409532;VDAC1|5.88308756424;TLN1|0.174937…	76	11679	158	85180	http://www.ebi.ac.uk/QuickGO/GTerm?id=GO:1902578
4	4	organic acid metabolic process	GO:0006082	3.82e-25	3.62e-23	22.88	3.5	11.6773	-6.64017	GPD1|4.9083465746;ALDOB|5.45187376165;B4GAT1|2.18370335809;RIDA|2.79780813215;CRYL1|3.15787545788;CLTC|2.68821619402;HPD|3.61735945242;DPEP1|2.13606256319;MPST|3.83197199533;PSMA3|2.05026409532;VDAC1|5.88308756424;AHCY|4.37156123518;GRHPR|2.05549355159;CBR1|2.09923421899;DCXR|2.93579906155;BBOX1|4.54599273799;FABP1|2.08452226166;DDAH1|3.06434192937;ABHD14B|4.49651225183;B4DPF0|3.64964611872;DDC|5…	44	3352	158	85180	http://www.ebi.ac.uk/QuickGO/GTerm?id=GO:0006082
3	3	anatomical structure development	GO:0048856	8.95e-25	8.29e-23	35.04	5.36	11.6773	-6.64017	VCL|0.253330455162;MXRA8|2.35503328287;ALDOB|5.45187376165;DAG1|4.54043790423;B4GAT1|2.18370335809;CORO1A|0.439813801988;LGALS3|2.25821384851;ACTN1|0.151746610248;CHI3L1|0.318020676889;RIDA|2.79780813215;ARHGDIB|0.213589102641;ANPEP|2.00808449072;IQGAP1|0.432983776283;HSP90AB1|2.27028478085;HMGB1|0.284444037965;LCP1|0.249492467409;CLTC|2.68821619402;CYBB|0.496041621792;FGG|0.410864650195;MPST|3.8…	71	10274	158	85180	http://www.ebi.ac.uk/QuickGO/GTerm?id=GO:0048856
4	4	response to oxygen-containing compound	GO:1901700	1.24e-24	1.12e-22	18.77	2.87	11.6773	-6.64017	GPD1|4.9083465746;ALDOB|5.45187376165;DAG1|4.54043790423;IQGAP1|0.432983776283;HSP90AB1|2.27028478085;HMGB1|0.284444037965;CYBB|0.496041621792;DPEP1|2.13606256319;ALAD|2.54185240218;SERPINF1|3.01941813033;EEF2|5.49801191054;CAT|0.258792301162;PDCD1LG2|2.71836408104;FABP1|2.08452226166;LCN2|0.330801232519;SLC2A5|3.27091367127;CA2|2.9933077552;ASS1|5.74949914399;CRYAB|2.45924416734;ATP1A1|2.2120675…	39	2540	158	85180	http://www.ebi.ac.uk/QuickGO/GTerm?id=GO:1901700
5	5	oxoacid metabolic process	GO:0043436	2.65e-24	2.3e-22	22.49	3.44	11.6773	-6.64017	GPD1|4.9083465746;ALDOB|5.45187376165;B4GAT1|2.18370335809;RIDA|2.79780813215;CRYL1|3.15787545788;CLTC|2.68821619402;HPD|3.61735945242;DPEP1|2.13606256319;MPST|3.83197199533;PSMA3|2.05026409532;VDAC1|5.88308756424;AHCY|4.37156123518;GRHPR|2.05549355159;CBR1|2.09923421899;DCXR|2.93579906155;BBOX1|4.54599273799;FABP1|2.08452226166;DDAH1|3.06434192937;ABHD14B|4.49651225183;B4DPF0|3.64964611872;DDC|5…	43	3325	158	85180	http://www.ebi.ac.uk/QuickGO/GTerm?id=GO:0043436
5	5	response to cytokine	GO:0034097	2.65e-24	2.3e-22	-17.14	-2.63	11.6773	-6.64017	GPD1|4.9083465746;ALDOB|5.45187376165;CORO1A|0.439813801988;CHI3L1|0.318020676889;HSP90AB1|2.27028478085;HMGB1|0.284444037965;LCP1|0.249492467409;FGG|0.410864650195;ALAD|2.54185240218;PSMA3|2.05026409532;HDGF|0.398622194049;TMSB4X|0.3651095427;IL1RAP|0.472515022021;EIF4A1|2.05394959622;LCN2|0.330801232519;HCLS1|0.302124796831;ZYX|0.208148453308;CA1|7.20664182939;ASS1|5.74949914399;FGB|0.312869926…	34	1798	158	85180	http://www.ebi.ac.uk/QuickGO/GTerm?id=GO:0034097
6	6	cellular response to cytokine stimulus	GO:0071345	2.92e-24	2.48e-22	-16.4	-2.52	11.6773	-6.64017	GPD1|4.9083465746;CORO1A|0.439813801988;CHI3L1|0.318020676889;HSP90AB1|2.27028478085;HMGB1|0.284444037965;LCP1|0.249492467409;FGG|0.410864650195;ALAD|2.54185240218;PSMA3|2.05026409532;HDGF|0.398622194049;TMSB4X|0.3651095427;IL1RAP|0.472515022021;EIF4A1|2.05394959622;LCN2|0.330801232519;HCLS1|0.302124796831;ZYX|0.208148453308;CA1|7.20664182939;ASS1|5.74949914399;FGB|0.312869926586;GAPDH|2.65126267…	33	1660	158	85180	http://www.ebi.ac.uk/QuickGO/GTerm?id=GO:0071345
4	4	cellular catabolic process	GO:0044248	6.49e-24	5.41e-22	24.16	3.69	11.6773	-6.64017	GPD1|4.9083465746;ALDOB|5.45187376165;TKFC|2.88030391383;RIDA|2.79780813215;ANPEP|2.00808449072;HSP90AB1|2.27028478085;CRYL1|3.15787545788;HMGB1|0.284444037965;CLTC|2.68821619402;HPD|3.61735945242;DPEP1|2.13606256319;ALAD|2.54185240218;MPST|3.83197199533;PSMA3|2.05026409532;VDAC1|5.88308756424;AKR7A3|3.24558788622;AHCY|4.37156123518;DCXR|2.93579906155;CAT|0.258792301162;EIF4A1|2.05394959622;FABP1…	50	4888	158	85180	http://www.ebi.ac.uk/QuickGO/GTerm?id=GO:0044248
4	4	regulation of cellular component organization	GO:0051128	1.33e-23	1.08e-21	-21.61	-3.32	11.6773	-6.64017	HNRNPK|0.442291496741;DAG1|4.54043790423;CORO1A|0.439813801988;LGALS3|2.25821384851;RIDA|2.79780813215;ARHGDIB|0.213589102641;IQGAP1|0.432983776283;HMGB1|0.284444037965;LCP1|0.249492467409;CLTC|2.68821619402;FGG|0.410864650195;SERPINF1|3.01941813033;VDAC1|5.88308756424;LMAN2|2.02827485909;TMSB4X|0.3651095427;IL1RAP|0.472515022021;FABP1|2.08452226166;ARPC3|0.201257737965;CAPG|0.462264861342;SERPIN…	48	4516	158	85180	http://www.ebi.ac.uk/QuickGO/GTerm?id=GO:0051128

## Sheet: v8bp
maxLevel	levels	GO_Name	GO_ID	Pvalue	Pvalue_adjusted	PAS_Value	PAS_Zscore	max_zscore	min_zscore	Genes	Count	Pop_Hit	List_Total	Background_Genes	URL	PATHS
3	3	single-multicellular organism process	GO:0044707	7.17e-61	3.18e-57	77.69	7.91	12.507	-2.34198	SPOCK2|2.47477373128;APOA1|0.412245175259;IDH1|4.69852961804;B4GAT1|2.39301988051;PRCP|9.12146098412;SERPINA5|3.54125173069;NUTF2|0.16701477438;AKR1B1|3.00971832805;PTGDS|0.0781648657527;GAA|0.197845240137;P4HB|4.71136945836;TIMP2|0.206335877863;RIDA|0.0783975126573;CCN3|13.8490205849;HEXB|2.13052866905;OLR1|14.8161281232;ANPEP|19.4810516291;DDR1|3.50682318163;COL4A2|0.409560491619;CTSH|0.4654621…	131	11221	213	85180	http://www.ebi.ac.uk/QuickGO/GTerm?id=GO:0044707
2	2	multicellular organismal process	GO:0032501	6.08e-58	1.35e-54	80.17	8.17	12.507	-2.34198	SPOCK2|2.47477373128;APOA1|0.412245175259;IDH1|4.69852961804;B4GAT1|2.39301988051;PRCP|9.12146098412;SERPINA5|3.54125173069;NUTF2|0.16701477438;AKR1B1|3.00971832805;PTGDS|0.0781648657527;GAA|0.197845240137;P4HB|4.71136945836;TIMP2|0.206335877863;RIDA|0.0783975126573;CCN3|13.8490205849;HEXB|2.13052866905;OLR1|14.8161281232;ANPEP|19.4810516291;DDR1|3.50682318163;COL4A2|0.409560491619;CTSH|0.4654621…	136	13058	213	85180	http://www.ebi.ac.uk/QuickGO/GTerm?id=GO:0032501
6	6	neutrophil mediated immunity	GO:0002446	1.31e-53	1.76e-50	26.5	2.51	12.507	-2.34198	IDH1|4.69852961804;ARSA|2.04841034619;PRCP|9.12146098412;STOM|2.86971201868;GAA|0.197845240137;TIMP2|0.206335877863;CPNE3|3.71492704826;HEXB|2.13052866905;OLR1|14.8161281232;ANPEP|19.4810516291;CTSH|0.465462118128;LAIR1|3.64125032521;CST3|0.484606111762;CTSD|0.499838653569;GSN|0.222466189543;EEF2|4.35068132123;TTR|0.333757181544;CD55|2.1248276496;GDI2|3.07718001882;GLB1|7.09108409807;AHSG|2.93962…	44	515	213	85180	http://www.ebi.ac.uk/QuickGO/GTerm?id=GO:0002446
9	6,8,9	regulated exocytosis	GO:0045055	1.58e-53	1.76e-50	31.24	3.01	12.507	-2.34198	APOA1|0.412245175259;IDH1|4.69852961804;ARSA|2.04841034619;PRCP|9.12146098412;SERPINA4|4.5573050579;STOM|2.86971201868;GAA|0.197845240137;TIMP2|0.206335877863;CPNE3|3.71492704826;HEXB|2.13052866905;OLR1|14.8161281232;ANPEP|19.4810516291;CTSH|0.465462118128;RARRES2|2.82196621327;TTN|0.208008390345;LAIR1|3.64125032521;CST3|0.484606111762;LGALS3BP|8.28538477337;CTSD|0.499838653569;GSN|0.222466189543…	52	944	213	85180	http://www.ebi.ac.uk/QuickGO/GTerm?id=GO:0045055
5	5	myeloid leukocyte mediated immunity	GO:0002444	3.94e-51	3.5e-48	26.5	2.51	12.507	-2.34198	IDH1|4.69852961804;ARSA|2.04841034619;PRCP|9.12146098412;STOM|2.86971201868;GAA|0.197845240137;TIMP2|0.206335877863;CPNE3|3.71492704826;HEXB|2.13052866905;OLR1|14.8161281232;ANPEP|19.4810516291;CTSH|0.465462118128;LAIR1|3.64125032521;CST3|0.484606111762;CTSD|0.499838653569;GSN|0.222466189543;EEF2|4.35068132123;TTR|0.333757181544;CD55|2.1248276496;GDI2|3.07718001882;GLB1|7.09108409807;AHSG|2.93962…	44	585	213	85180	http://www.ebi.ac.uk/QuickGO/GTerm?id=GO:0002444
6	6	neutrophil activation involved in immune response	GO:0002283	5.97e-51	4.42e-48	25.19	2.37	12.507	-2.34198	IDH1|4.69852961804;ARSA|2.04841034619;PRCP|9.12146098412;STOM|2.86971201868;GAA|0.197845240137;TIMP2|0.206335877863;CPNE3|3.71492704826;HEXB|2.13052866905;OLR1|14.8161281232;ANPEP|19.4810516291;CTSH|0.465462118128;LAIR1|3.64125032521;CST3|0.484606111762;CTSD|0.499838653569;GSN|0.222466189543;EEF2|4.35068132123;TTR|0.333757181544;CD55|2.1248276496;GDI2|3.07718001882;GLB1|7.09108409807;AHSG|2.93962…	42	497	213	85180	http://www.ebi.ac.uk/QuickGO/GTerm?id=GO:0002283
6	6	neutrophil activation	GO:0042119	2.32e-50	1.47e-47	25.19	2.37	12.507	-2.34198	IDH1|4.69852961804;ARSA|2.04841034619;PRCP|9.12146098412;STOM|2.86971201868;GAA|0.197845240137;TIMP2|0.206335877863;CPNE3|3.71492704826;HEXB|2.13052866905;OLR1|14.8161281232;ANPEP|19.4810516291;CTSH|0.465462118128;LAIR1|3.64125032521;CST3|0.484606111762;CTSD|0.499838653569;GSN|0.222466189543;EEF2|4.35068132123;TTR|0.333757181544;CD55|2.1248276496;GDI2|3.07718001882;GLB1|7.09108409807;AHSG|2.93962…	42	513	213	85180	http://www.ebi.ac.uk/QuickGO/GTerm?id=GO:0042119
5	5	granulocyte activation	GO:0036230	3.81e-50	2.11e-47	25.19	2.37	12.507	-2.34198	IDH1|4.69852961804;ARSA|2.04841034619;PRCP|9.12146098412;STOM|2.86971201868;GAA|0.197845240137;TIMP2|0.206335877863;CPNE3|3.71492704826;HEXB|2.13052866905;OLR1|14.8161281232;ANPEP|19.4810516291;CTSH|0.465462118128;LAIR1|3.64125032521;CST3|0.484606111762;CTSD|0.499838653569;GSN|0.222466189543;EEF2|4.35068132123;TTR|0.333757181544;CD55|2.1248276496;GDI2|3.07718001882;GLB1|7.09108409807;AHSG|2.93962…	42	519	213	85180	http://www.ebi.ac.uk/QuickGO/GTerm?id=GO:0036230
7	4,6,7	secretion by cell	GO:0032940	1.78e-49	8.57e-47	41.03	4.04	12.507	-2.34198	VPS4B|4.01494609077;APOA1|0.412245175259;IDH1|4.69852961804;CHMP2A|0.460353729817;ARSA|2.04841034619;PRCP|9.12146098412;SERPINA4|4.5573050579;STOM|2.86971201868;GAA|0.197845240137;TIMP2|0.206335877863;CPNE3|3.71492704826;CCN3|13.8490205849;HEXB|2.13052866905;OLR1|14.8161281232;ANPEP|19.4810516291;CTSH|0.465462118128;RARRES2|2.82196621327;TTN|0.208008390345;LTBP4|7.63282162523;LAIR1|3.64125032521;…	68	2585	213	85180	http://www.ebi.ac.uk/QuickGO/GTerm?id=GO:0032940
7	5,7	neutrophil degranulation	GO:0043312	1.93e-49	8.57e-47	24.42	2.29	12.507	-2.34198	IDH1|4.69852961804;ARSA|2.04841034619;PRCP|9.12146098412;STOM|2.86971201868;GAA|0.197845240137;TIMP2|0.206335877863;CPNE3|3.71492704826;HEXB|2.13052866905;OLR1|14.8161281232;ANPEP|19.4810516291;CTSH|0.465462118128;LAIR1|3.64125032521;CST3|0.484606111762;CTSD|0.499838653569;GSN|0.222466189543;EEF2|4.35068132123;TTR|0.333757181544;CD55|2.1248276496;GDI2|3.07718001882;GLB1|7.09108409807;AHSG|2.93962…	41	493	213	85180	http://www.ebi.ac.uk/QuickGO/GTerm?id=GO:0043312
4	4	cell activation	GO:0001775	2.32e-49	9.38e-47	37.31	3.65	12.507	-2.34198	APOA1|0.412245175259;IDH1|4.69852961804;ARSA|2.04841034619;PRCP|9.12146098412;STOM|2.86971201868;GAA|0.197845240137;TIMP2|0.206335877863;CPNE3|3.71492704826;HEXB|2.13052866905;OLR1|14.8161281232;ANPEP|19.4810516291;CTSH|0.465462118128;LILRB4|0.236666191073;TTN|0.208008390345;LAIR1|3.64125032521;CST3|0.484606111762;SCGB1A1|2.17174817638;GNB1|3.49430485762;CTSD|0.499838653569;GSN|0.222466189543;EEF…	64	2174	213	85180	http://www.ebi.ac.uk/QuickGO/GTerm?id=GO:0001775
4	4	leukocyte mediated immunity	GO:0002443	4.62e-49	1.71e-46	31.64	3.05	12.507	-2.34198	IDH1|4.69852961804;ARSA|2.04841034619;PRCP|9.12146098412;STOM|2.86971201868;GAA|0.197845240137;TIMP2|0.206335877863;CPNE3|3.71492704826;HEXB|2.13052866905;OLR1|14.8161281232;ANPEP|19.4810516291;V1-5|0.311203142345;CTSH|0.465462118128;LAIR1|3.64125032521;CST3|0.484606111762;AZGP1|2.01775080537;CTSD|0.499838653569;GSN|0.222466189543;EEF2|4.35068132123;PRDX1|0.448783491305;P18136|0.299034022481;IGKV…	53	1227	213	85180	http://www.ebi.ac.uk/QuickGO/GTerm?id=GO:0002443
3	3	immune effector process	GO:0002252	2.12e-48	6.96e-46	35.66	3.48	12.507	-2.34198	APOA1|0.412245175259;IDH1|4.69852961804;ARSA|2.04841034619;PRCP|9.12146098412;STOM|2.86971201868;GAA|0.197845240137;TIMP2|0.206335877863;CPNE3|3.71492704826;HEXB|2.13052866905;OLR1|14.8161281232;ANPEP|19.4810516291;V1-5|0.311203142345;CTSH|0.465462118128;LAIR1|3.64125032521;CST3|0.484606111762;AZGP1|2.01775080537;CTSD|0.499838653569;GSN|0.222466189543;EEF2|4.35068132123;PRDX1|0.448783491305;P1813…	61	1955	213	85180	http://www.ebi.ac.uk/QuickGO/GTerm?id=GO:0002252
6	5,6	secretion	GO:0046903	2.19e-48	6.96e-46	41.57	4.1	12.507	-2.34198	VPS4B|4.01494609077;APOA1|0.412245175259;IDH1|4.69852961804;CHMP2A|0.460353729817;ARSA|2.04841034619;PRCP|9.12146098412;SERPINA4|4.5573050579;STOM|2.86971201868;GAA|0.197845240137;TIMP2|0.206335877863;CPNE3|3.71492704826;CCN3|13.8490205849;HEXB|2.13052866905;OLR1|14.8161281232;ANPEP|19.4810516291;DDR1|3.50682318163;CTSH|0.465462118128;RARRES2|2.82196621327;TTN|0.208008390345;LTBP4|7.63282162523;L…	69	2802	213	85180	http://www.ebi.ac.uk/QuickGO/GTerm?id=GO:0046903
5	5	myeloid cell activation involved in immune response	GO:0002275	2.78e-48	8.22e-46	25.19	2.37	12.507	-2.34198	IDH1|4.69852961804;ARSA|2.04841034619;PRCP|9.12146098412;STOM|2.86971201868;GAA|0.197845240137;TIMP2|0.206335877863;CPNE3|3.71492704826;HEXB|2.13052866905;OLR1|14.8161281232;ANPEP|19.4810516291;CTSH|0.465462118128;LAIR1|3.64125032521;CST3|0.484606111762;CTSD|0.499838653569;GSN|0.222466189543;EEF2|4.35068132123;TTR|0.333757181544;CD55|2.1248276496;GDI2|3.07718001882;GLB1|7.09108409807;AHSG|2.93962…	42	574	213	85180	http://www.ebi.ac.uk/QuickGO/GTerm?id=GO:0002275
8	5,7,8	exocytosis	GO:0006887	7.82e-48	2.17e-45	32.58	3.15	12.507	-2.34198	VPS4B|4.01494609077;APOA1|0.412245175259;IDH1|4.69852961804;CHMP2A|0.460353729817;ARSA|2.04841034619;PRCP|9.12146098412;SERPINA4|4.5573050579;STOM|2.86971201868;GAA|0.197845240137;TIMP2|0.206335877863;CPNE3|3.71492704826;HEXB|2.13052866905;OLR1|14.8161281232;ANPEP|19.4810516291;CTSH|0.465462118128;RARRES2|2.82196621327;TTN|0.208008390345;LAIR1|3.64125032521;CST3|0.484606111762;LGALS3BP|8.28538477…	55	1457	213	85180	http://www.ebi.ac.uk/QuickGO/GTerm?id=GO:0006887
10	4,7,9,10	leukocyte degranulation	GO:0043299	3.1e-47	8.09e-45	24.42	2.29	12.507	-2.34198	IDH1|4.69852961804;ARSA|2.04841034619;PRCP|9.12146098412;STOM|2.86971201868;GAA|0.197845240137;TIMP2|0.206335877863;CPNE3|3.71492704826;HEXB|2.13052866905;OLR1|14.8161281232;ANPEP|19.4810516291;CTSH|0.465462118128;LAIR1|3.64125032521;CST3|0.484606111762;CTSD|0.499838653569;GSN|0.222466189543;EEF2|4.35068132123;TTR|0.333757181544;CD55|2.1248276496;GDI2|3.07718001882;GLB1|7.09108409807;AHSG|2.93962…	41	557	213	85180	http://www.ebi.ac.uk/QuickGO/GTerm?id=GO:0043299
3	3	anatomical structure development	GO:0048856	7.95e-45	1.96e-42	61.81	6.23	12.507	-2.34198	SPOCK2|2.47477373128;APOA1|0.412245175259;IDH1|4.69852961804;B4GAT1|2.39301988051;PRCP|9.12146098412;SERPINA5|3.54125173069;AKR1B1|3.00971832805;GAA|0.197845240137;TIMP2|0.206335877863;RIDA|0.0783975126573;CCN3|13.8490205849;HEXB|2.13052866905;ANPEP|19.4810516291;DDR1|3.50682318163;COL4A2|0.409560491619;CTSH|0.465462118128;COL15A1|3.37664135149;ACAN|2.42752207513;RARRES2|2.82196621327;LILRB4|0.23…	110	10274	213	85180	http://www.ebi.ac.uk/QuickGO/GTerm?id=GO:0048856
4	4	system development	GO:0048731	8.48e-45	1.98e-42	55.26	5.54	12.507	-2.34198	SPOCK2|2.47477373128;APOA1|0.412245175259;IDH1|4.69852961804;B4GAT1|2.39301988051;PRCP|9.12146098412;SERPINA5|3.54125173069;AKR1B1|3.00971832805;GAA|0.197845240137;TIMP2|0.206335877863;RIDA|0.0783975126573;CCN3|13.8490205849;HEXB|2.13052866905;ANPEP|19.4810516291;DDR1|3.50682318163;COL4A2|0.409560491619;CTSH|0.465462118128;COL15A1|3.37664135149;ACAN|2.42752207513;RARRES2|2.82196621327;LILRB4|0.23…	98	7809	213	85180	http://www.ebi.ac.uk/QuickGO/GTerm?id=GO:0048731
4	4	multicellular organism development	GO:0007275	1.75e-44	3.89e-42	58.2	5.85	12.507	-2.34198	SPOCK2|2.47477373128;APOA1|0.412245175259;IDH1|4.69852961804;B4GAT1|2.39301988051;PRCP|9.12146098412;SERPINA5|3.54125173069;AKR1B1|3.00971832805;GAA|0.197845240137;TIMP2|0.206335877863;RIDA|0.0783975126573;CCN3|13.8490205849;HEXB|2.13052866905;ANPEP|19.4810516291;DDR1|3.50682318163;COL4A2|0.409560491619;CTSH|0.465462118128;COL15A1|3.37664135149;ACAN|2.42752207513;RARRES2|2.82196621327;LILRB4|0.23…	103	8870	213	85180	http://www.ebi.ac.uk/QuickGO/GTerm?id=GO:0007275
4	4	leukocyte activation involved in immune response	GO:0002366	3.82e-44	8.07e-42	25.62	2.42	12.507	-2.34198	IDH1|4.69852961804;ARSA|2.04841034619;PRCP|9.12146098412;STOM|2.86971201868;GAA|0.197845240137;TIMP2|0.206335877863;CPNE3|3.71492704826;HEXB|2.13052866905;OLR1|14.8161281232;ANPEP|19.4810516291;CTSH|0.465462118128;LAIR1|3.64125032521;CST3|0.484606111762;CTSD|0.499838653569;GSN|0.222466189543;EEF2|4.35068132123;TTR|0.333757181544;CD55|2.1248276496;GDI2|3.07718001882;GLB1|7.09108409807;AHSG|2.93962…	43	780	213	85180	http://www.ebi.ac.uk/QuickGO/GTerm?id=GO:0002366
5	4,5	cell activation involved in immune response	GO:0002263	4.75e-44	9.59e-42	25.62	2.42	12.507	-2.34198	IDH1|4.69852961804;ARSA|2.04841034619;PRCP|9.12146098412;STOM|2.86971201868;GAA|0.197845240137;TIMP2|0.206335877863;CPNE3|3.71492704826;HEXB|2.13052866905;OLR1|14.8161281232;ANPEP|19.4810516291;CTSH|0.465462118128;LAIR1|3.64125032521;CST3|0.484606111762;CTSD|0.499838653569;GSN|0.222466189543;EEF2|4.35068132123;TTR|0.333757181544;CD55|2.1248276496;GDI2|3.07718001882;GLB1|7.09108409807;AHSG|2.93962…	43	784	213	85180	http://www.ebi.ac.uk/QuickGO/GTerm?id=GO:0002263
2	2	developmental process	GO:0032502	8.1e-44	1.56e-41	63.41	6.4	12.507	-2.34198	SPOCK2|2.47477373128;APOA1|0.412245175259;IDH1|4.69852961804;B4GAT1|2.39301988051;PRCP|9.12146098412;SERPINA5|3.54125173069;AKR1B1|3.00971832805;GAA|0.197845240137;TIMP2|0.206335877863;RIDA|0.0783975126573;CCN3|13.8490205849;HEXB|2.13052866905;ANPEP|19.4810516291;DDR1|3.50682318163;COL4A2|0.409560491619;CTSH|0.465462118128;COL15A1|3.37664135149;ACAN|2.42752207513;RARRES2|2.82196621327;LILRB4|0.23…	113	11203	213	85180	http://www.ebi.ac.uk/QuickGO/GTerm?id=GO:0032502
4	4	myeloid leukocyte activation	GO:0002274	7.54e-43	1.39e-40	25.19	2.37	12.507	-2.34198	IDH1|4.69852961804;ARSA|2.04841034619;PRCP|9.12146098412;STOM|2.86971201868;GAA|0.197845240137;TIMP2|0.206335877863;CPNE3|3.71492704826;HEXB|2.13052866905;OLR1|14.8161281232;ANPEP|19.4810516291;CTSH|0.465462118128;LAIR1|3.64125032521;CST3|0.484606111762;CTSD|0.499838653569;GSN|0.222466189543;EEF2|4.35068132123;TTR|0.333757181544;CD55|2.1248276496;GDI2|3.07718001882;GLB1|7.09108409807;AHSG|2.93962…	42	773	213	85180	http://www.ebi.ac.uk/QuickGO/GTerm?id=GO:0002274
3	3	single-organism developmental process	GO:0044767	1.93e-42	3.43e-40	61.51	6.2	12.507	-2.34198	SPOCK2|2.47477373128;APOA1|0.412245175259;IDH1|4.69852961804;B4GAT1|2.39301988051;PRCP|9.12146098412;SERPINA5|3.54125173069;AKR1B1|3.00971832805;GAA|0.197845240137;TIMP2|0.206335877863;RIDA|0.0783975126573;CCN3|13.8490205849;HEXB|2.13052866905;ANPEP|19.4810516291;DDR1|3.50682318163;COL4A2|0.409560491619;CTSH|0.465462118128;COL15A1|3.37664135149;ACAN|2.42752207513;RARRES2|2.82196621327;LILRB4|0.23…	108	10428	213	85180	http://www.ebi.ac.uk/QuickGO/GTerm?id=GO:0044767
3	3	single-organism cellular process	GO:0044763	9e-41	1.49e-38	112.85	11.62	12.507	-2.34198	SPOCK2|2.47477373128;PLD3|7.05462128087;ARF3|2.25402676016;MGC17330|5.53486979946;VPS4B|4.01494609077;APOA1|0.412245175259;IDH1|4.69852961804;MDH2|0.383164655846;CHMP2A|0.460353729817;ARSA|2.04841034619;B4GAT1|2.39301988051;PRCP|9.12146098412;SERPINA4|4.5573050579;SERPINA5|3.54125173069;NUTF2|0.16701477438;AKR1B1|3.00971832805;STOM|2.86971201868;PTGDS|0.0781648657527;GAA|0.197845240137;P4HB|4.711…	192	40034	213	85180	http://www.ebi.ac.uk/QuickGO/GTerm?id=GO:0044763
5	5	vesicle-mediated transport	GO:0016192	9.05e-41	1.49e-38	44.02	4.36	12.507	-2.34198	ARF3|2.25402676016;VPS4B|4.01494609077;APOA1|0.412245175259;IDH1|4.69852961804;CHMP2A|0.460353729817;ARSA|2.04841034619;PRCP|9.12146098412;SERPINA4|4.5573050579;STOM|2.86971201868;GAA|0.197845240137;TIMP2|0.206335877863;CPNE3|3.71492704826;HEXB|2.13052866905;OLR1|14.8161281232;ANPEP|19.4810516291;COL4A2|0.409560491619;PROM2|2.55195117611;V1-5|0.311203142345;CTSH|0.465462118128;RARRES2|2.821966213…	75	4559	213	85180	http://www.ebi.ac.uk/QuickGO/GTerm?id=GO:0016192
3	3	leukocyte activation	GO:0045321	1.46e-40	2.32e-38	31.15	3	12.507	-2.34198	IDH1|4.69852961804;ARSA|2.04841034619;PRCP|9.12146098412;STOM|2.86971201868;GAA|0.197845240137;TIMP2|0.206335877863;CPNE3|3.71492704826;HEXB|2.13052866905;OLR1|14.8161281232;ANPEP|19.4810516291;CTSH|0.465462118128;LILRB4|0.236666191073;LAIR1|3.64125032521;CST3|0.484606111762;SCGB1A1|2.17174817638;CTSD|0.499838653569;GSN|0.222466189543;EEF2|4.35068132123;PRDX1|0.448783491305;TTR|0.333757181544;THY…	53	1799	213	85180	http://www.ebi.ac.uk/QuickGO/GTerm?id=GO:0045321
3	3	regulation of biological quality	GO:0065008	5.71e-40	8.75e-38	57.45	5.77	12.507	-2.34198	APOA1|0.412245175259;PRCP|9.12146098412;SERPINA5|3.54125173069;AKR1B1|3.00971832805;STOM|2.86971201868;GAA|0.197845240137;P4HB|4.71136945836;RIDA|0.0783975126573;CCN3|13.8490205849;HEXB|2.13052866905;OLR1|14.8161281232;ANPEP|19.4810516291;DDR1|3.50682318163;CTSH|0.465462118128;TTN|0.208008390345;PROM1|3.58442288302;LTBP4|7.63282162523;SCGB1A1|2.17174817638;SLC44A4|2.88647996456;GNB1|3.49430485762…	92	7672	213	85180	http://www.ebi.ac.uk/QuickGO/GTerm?id=GO:0065008
2	2	single-organism process	GO:0044699	3.42e-39	5.06e-37	121.3	12.51	12.507	-2.34198	SPOCK2|2.47477373128;PLD3|7.05462128087;ARF3|2.25402676016;MGC17330|5.53486979946;VPS4B|4.01494609077;APOA1|0.412245175259;IDH1|4.69852961804;MDH2|0.383164655846;CHMP2A|0.460353729817;ARSA|2.04841034619;B4GAT1|2.39301988051;A0A172Q3A8|5.08268728243;PRCP|9.12146098412;SERPINA4|4.5573050579;SERPINA5|3.54125173069;NUTF2|0.16701477438;AKR1B1|3.00971832805;STOM|2.86971201868;TNC|0.199487025749;PTGDS|0…	203	47489	213	85180	http://www.ebi.ac.uk/QuickGO/GTerm?id=GO:0044699
2	2	localization	GO:0051179	9.31e-35	1.33e-32	76.12	7.74	12.507	-2.34198	SPOCK2|2.47477373128;ARF3|2.25402676016;VPS4B|4.01494609077;APOA1|0.412245175259;IDH1|4.69852961804;CHMP2A|0.460353729817;ARSA|2.04841034619;A0A172Q3A8|5.08268728243;PRCP|9.12146098412;SERPINA4|4.5573050579;SERPINA5|3.54125173069;NUTF2|0.16701477438;STOM|2.86971201868;PTGDS|0.0781648657527;GAA|0.197845240137;TIMP2|0.206335877863;CPNE3|3.71492704826;CCN3|13.8490205849;HEXB|2.13052866905;OLR1|14.81…	127	17782	213	85180	http://www.ebi.ac.uk/QuickGO/GTerm?id=GO:0051179
2	2	positive regulation of biological process	GO:0048518	1.66e-34	2.3e-32	57.66	5.8	12.507	-2.34198	SPOCK2|2.47477373128;VPS4B|4.01494609077;APOA1|0.412245175259;CHMP2A|0.460353729817;NUTF2|0.16701477438;AKR1B1|3.00971832805;STOM|2.86971201868;P4HB|4.71136945836;TIMP2|0.206335877863;CPNE3|3.71492704826;RIDA|0.0783975126573;CCN3|13.8490205849;HEXB|2.13052866905;DDR1|3.50682318163;PROM2|2.55195117611;V1-5|0.311203142345;CTSH|0.465462118128;RARRES2|2.82196621327;LILRB4|0.236666191073;TTN|0.2080083…	100	10778	213	85180	http://www.ebi.ac.uk/QuickGO/GTerm?id=GO:0048518
3	3	response to chemical	GO:0042221	2.35e-34	3.16e-32	52.39	5.24	12.507	-2.34198	SPOCK2|2.47477373128;VPS4B|4.01494609077;APOA1|0.412245175259;IDH1|4.69852961804;B4GAT1|2.39301988051;PRCP|9.12146098412;AKR1B1|3.00971832805;PTGDS|0.0781648657527;P4HB|4.71136945836;TIMP2|0.206335877863;CPNE3|3.71492704826;RIDA|0.0783975126573;CCN3|13.8490205849;COL4A2|0.409560491619;CTSH|0.465462118128;RARRES2|2.82196621327;TTN|0.208008390345;LTBP4|7.63282162523;CST3|0.484606111762;SCGB1A1|2.17…	87	7975	213	85180	http://www.ebi.ac.uk/QuickGO/GTerm?id=GO:0042221
3	3	negative regulation of cellular process	GO:0048523	1.29e-32	1.69e-30	50.5	5.04	12.507	-2.34198	SPOCK2|2.47477373128;MGC17330|5.53486979946;VPS4B|4.01494609077;APOA1|0.412245175259;CHMP2A|0.460353729817;SERPINA4|4.5573050579;SERPINA5|3.54125173069;AKR1B1|3.00971832805;PTGDS|0.0781648657527;TIMP2|0.206335877863;RIDA|0.0783975126573;CCN3|13.8490205849;DDR1|3.50682318163;PROM2|2.55195117611;CTSH|0.465462118128;LILRB4|0.236666191073;CST3|0.484606111762;SERPINI1|2.38196785296;EFEMP1|4.5198967061…	84	7793	213	85180	http://www.ebi.ac.uk/QuickGO/GTerm?id=GO:0048523
2	2	negative regulation of biological process	GO:0048519	1.94e-32	2.46e-30	53	5.3	12.507	-2.34198	SPOCK2|2.47477373128;MGC17330|5.53486979946;VPS4B|4.01494609077;APOA1|0.412245175259;CHMP2A|0.460353729817;SERPINA4|4.5573050579;SERPINA5|3.54125173069;NUTF2|0.16701477438;AKR1B1|3.00971832805;PTGDS|0.0781648657527;TIMP2|0.206335877863;RIDA|0.0783975126573;CCN3|13.8490205849;DDR1|3.50682318163;COL4A2|0.409560491619;PROM2|2.55195117611;CTSH|0.465462118128;LILRB4|0.236666191073;CST3|0.484606111762;…	88	8677	213	85180	http://www.ebi.ac.uk/QuickGO/GTerm?id=GO:0048519
5	5	cell differentiation	GO:0030154	4.18e-32	5.15e-30	45.24	4.49	12.507	-2.34198	SPOCK2|2.47477373128;APOA1|0.412245175259;B4GAT1|2.39301988051;TIMP2|0.206335877863;CCN3|13.8490205849;HEXB|2.13052866905;ANPEP|19.4810516291;DDR1|3.50682318163;COL4A2|0.409560491619;COL15A1|3.37664135149;ACAN|2.42752207513;RARRES2|2.82196621327;LILRB4|0.236666191073;TTN|0.208008390345;PROM1|3.58442288302;LTBP4|7.63282162523;CST3|0.484606111762;SERPINI1|2.38196785296;EFEMP1|4.51989670613;NAGLU|4.…	79	6917	213	85180	http://www.ebi.ac.uk/QuickGO/GTerm?id=GO:0030154
2	2	locomotion	GO:0040011	7.33e-32	8.79e-30	33.05	3.2	12.507	-2.34198	SPOCK2|2.47477373128;VPS4B|4.01494609077;APOA1|0.412245175259;CHMP2A|0.460353729817;B4GAT1|2.39301988051;PRCP|9.12146098412;P4HB|4.71136945836;CPNE3|3.71492704826;CCN3|13.8490205849;HEXB|2.13052866905;OLR1|14.8161281232;ANPEP|19.4810516291;DDR1|3.50682318163;COL4A2|0.409560491619;V1-5|0.311203142345;CTSH|0.465462118128;RARRES2|2.82196621327;DPEP1|6.67309164092;SERPINF1|0.489975091485;GSN|0.222466…	58	3385	213	85180	http://www.ebi.ac.uk/QuickGO/GTerm?id=GO:0040011
5	4,5	single-organism transport	GO:0044765	1.85e-31	2.16e-29	60.01	6.04	12.507	-2.34198	VPS4B|4.01494609077;APOA1|0.412245175259;IDH1|4.69852961804;CHMP2A|0.460353729817;ARSA|2.04841034619;A0A172Q3A8|5.08268728243;PRCP|9.12146098412;SERPINA4|4.5573050579;SERPINA5|3.54125173069;NUTF2|0.16701477438;STOM|2.86971201868;GAA|0.197845240137;TIMP2|0.206335877863;CPNE3|3.71492704826;CCN3|13.8490205849;HEXB|2.13052866905;OLR1|14.8161281232;ANPEP|19.4810516291;DDR1|3.50682318163;V1-5|0.3112031…	98	11238	213	85180	http://www.ebi.ac.uk/QuickGO/GTerm?id=GO:0044765
5	4,5	animal organ development	GO:0048513	2.77e-31	3.15e-29	38.01	3.72	12.507	-2.34198	APOA1|0.412245175259;IDH1|4.69852961804;SERPINA5|3.54125173069;AKR1B1|3.00971832805;GAA|0.197845240137;RIDA|0.0783975126573;CCN3|13.8490205849;DDR1|3.50682318163;CTSH|0.465462118128;ACAN|2.42752207513;RARRES2|2.82196621327;LILRB4|0.236666191073;TTN|0.208008390345;PROM1|3.58442288302;CST3|0.484606111762;EFEMP1|4.51989670613;NAGLU|4.47362548873;SLC44A4|2.88647996456;GNB1|3.49430485762;SERPINF1|0.48…	69	5244	213	85180	http://www.ebi.ac.uk/QuickGO/GTerm?id=GO:0048513
4	4	cellular developmental process	GO:0048869	1.93e-30	2.14e-28	45.92	4.56	12.507	-2.34198	SPOCK2|2.47477373128;APOA1|0.412245175259;B4GAT1|2.39301988051;TIMP2|0.206335877863;CCN3|13.8490205849;HEXB|2.13052866905;ANPEP|19.4810516291;DDR1|3.50682318163;COL4A2|0.409560491619;COL15A1|3.37664135149;ACAN|2.42752207513;RARRES2|2.82196621327;LILRB4|0.236666191073;TTN|0.208008390345;PROM1|3.58442288302;LTBP4|7.63282162523;CST3|0.484606111762;SERPINI1|2.38196785296;EFEMP1|4.51989670613;NAGLU|4.…	81	7731	213	85180	http://www.ebi.ac.uk/QuickGO/GTerm?id=GO:0048869
3	3	single-organism localization	GO:1902578	4.14e-30	4.49e-28	60.01	6.04	12.507	-2.34198	VPS4B|4.01494609077;APOA1|0.412245175259;IDH1|4.69852961804;CHMP2A|0.460353729817;ARSA|2.04841034619;A0A172Q3A8|5.08268728243;PRCP|9.12146098412;SERPINA4|4.5573050579;SERPINA5|3.54125173069;NUTF2|0.16701477438;STOM|2.86971201868;GAA|0.197845240137;TIMP2|0.206335877863;CPNE3|3.71492704826;CCN3|13.8490205849;HEXB|2.13052866905;OLR1|14.8161281232;ANPEP|19.4810516291;DDR1|3.50682318163;V1-5|0.3112031…	98	11679	213	85180	http://www.ebi.ac.uk/QuickGO/GTerm?id=GO:1902578
3	3	positive regulation of cellular process	GO:0048522	9.38e-30	9.92e-28	48.44	4.82	12.507	-2.34198	SPOCK2|2.47477373128;VPS4B|4.01494609077;APOA1|0.412245175259;CHMP2A|0.460353729817;NUTF2|0.16701477438;AKR1B1|3.00971832805;STOM|2.86971201868;P4HB|4.71136945836;TIMP2|0.206335877863;CPNE3|3.71492704826;RIDA|0.0783975126573;CCN3|13.8490205849;HEXB|2.13052866905;DDR1|3.50682318163;PROM2|2.55195117611;CTSH|0.465462118128;RARRES2|2.82196621327;LILRB4|0.236666191073;TTN|0.208008390345;PROM1|3.584422…	85	8769	213	85180	http://www.ebi.ac.uk/QuickGO/GTerm?id=GO:0048522
4	4	tissue development	GO:0009888	2.17e-29	2.24e-27	28.63	2.73	12.507	-2.34198	GAA|0.197845240137;CCN3|13.8490205849;DDR1|3.50682318163;COL4A2|0.409560491619;CTSH|0.465462118128;ACAN|2.42752207513;TTN|0.208008390345;PROM1|3.58442288302;CST3|0.484606111762;EFEMP1|4.51989670613;SLC44A4|2.88647996456;GNB1|3.49430485762;GSTA2|0.279860887878;SERPINF1|0.489975091485;VDAC1|0.169698195647;KLK13|0.302141064133;GSN|0.222466189543;TAGLN2|0.157807349906;EEF2|4.35068132123;CBR1|0.385332…	52	2897	213	85180	http://www.ebi.ac.uk/QuickGO/GTerm?id=GO:0009888
2	2	biological regulation	GO:0065007	4.32e-29	4.36e-27	98.58	10.11	12.507	-2.34198	SPOCK2|2.47477373128;ARF3|2.25402676016;MGC17330|5.53486979946;VPS4B|4.01494609077;APOA1|0.412245175259;IDH1|4.69852961804;CHMP2A|0.460353729817;PRCP|9.12146098412;SERPINA4|4.5573050579;SERPINA5|3.54125173069;NUTF2|0.16701477438;AKR1B1|3.00971832805;STOM|2.86971201868;TNC|0.199487025749;PTGDS|0.0781648657527;GAA|0.197845240137;P4HB|4.71136945836;TIMP2|0.206335877863;CPNE3|3.71492704826;RIDA|0.078…	163	33094	213	85180	http://www.ebi.ac.uk/QuickGO/GTerm?id=GO:0065007
4	4	response to wounding	GO:0009611	8.5e-29	8.38e-27	26.38	2.5	12.507	-2.34198	APOA1|0.412245175259;PRCP|9.12146098412;SERPINA5|3.54125173069;CCN3|13.8490205849;OLR1|14.8161281232;DDR1|3.50682318163;V1-5|0.311203142345;TTN|0.208008390345;CST3|0.484606111762;SCGB1A1|2.17174817638;GNB1|3.49430485762;SERPINF1|0.489975091485;GSN|0.222466189543;IGKV1D-12|0.392495534575;MATN4|2.10026367053;CD55|2.1248276496;HIST1H3E|2.21042519643;LYVE1|0.423540980617;KNG1|7.09651348557;AHSG|2.939…	43	1833	213	85180	http://www.ebi.ac.uk/QuickGO/GTerm?id=GO:0009611
5	5	regulation of protein metabolic process	GO:0051246	2.15e-28	2.08e-26	38.54	3.78	12.507	-2.34198	SPOCK2|2.47477373128;APOA1|0.412245175259;SERPINA4|4.5573050579;SERPINA5|3.54125173069;TIMP2|0.206335877863;RIDA|0.0783975126573;ANPEP|19.4810516291;DDR1|3.50682318163;PROM2|2.55195117611;V1-5|0.311203142345;CTSH|0.465462118128;RARRES2|2.82196621327;TTN|0.208008390345;LTBP4|7.63282162523;CST3|0.484606111762;SERPINI1|2.38196785296;DPEP1|6.67309164092;SERPINF1|0.489975091485;CTSD|0.499838653569;FBN…	65	5133	213	85180	http://www.ebi.ac.uk/QuickGO/GTerm?id=GO:0051246
3	2,3	regulation of biological process	GO:0050789	2.22e-28	2.09e-26	94.5	9.68	12.507	-2.34198	SPOCK2|2.47477373128;ARF3|2.25402676016;MGC17330|5.53486979946;VPS4B|4.01494609077;APOA1|0.412245175259;IDH1|4.69852961804;CHMP2A|0.460353729817;PRCP|9.12146098412;SERPINA4|4.5573050579;SERPINA5|3.54125173069;NUTF2|0.16701477438;AKR1B1|3.00971832805;STOM|2.86971201868;TNC|0.199487025749;PTGDS|0.0781648657527;GAA|0.197845240137;P4HB|4.71136945836;TIMP2|0.206335877863;CPNE3|3.71492704826;RIDA|0.078…	157	31090	213	85180	http://www.ebi.ac.uk/QuickGO/GTerm?id=GO:0050789
3	3	cell adhesion	GO:0007155	3.52e-28	3.25e-26	28.87	2.76	12.507	-2.34198	SPOCK2|2.47477373128;APOA1|0.412245175259;TNC|0.199487025749;CCN3|13.8490205849;OLR1|14.8161281232;DDR1|3.50682318163;COL15A1|3.37664135149;ACAN|2.42752207513;LILRB4|0.236666191073;LGALS3BP|8.28538477337;SERPINI1|2.38196785296;SCGB1A1|2.17174817638;AZGP1|2.01775080537;FBN1|3.47817607791;GSN|0.222466189543;NID1|0.397712166759;ADGRL1|3.75764576795;BCAN|2.2940225388;THY1|2.14199618752;CD55|2.1248276…	52	3075	213	85180	http://www.ebi.ac.uk/QuickGO/GTerm?id=GO:0007155
2	2	biological adhesion	GO:0022610	3.91e-28	3.54e-26	28.87	2.76	12.507	-2.34198	SPOCK2|2.47477373128;APOA1|0.412245175259;TNC|0.199487025749;CCN3|13.8490205849;OLR1|14.8161281232;DDR1|3.50682318163;COL15A1|3.37664135149;ACAN|2.42752207513;LILRB4|0.236666191073;LGALS3BP|8.28538477337;SERPINI1|2.38196785296;SCGB1A1|2.17174817638;AZGP1|2.01775080537;FBN1|3.47817607791;GSN|0.222466189543;NID1|0.397712166759;ADGRL1|3.75764576795;BCAN|2.2940225388;THY1|2.14199618752;CD55|2.1248276…	52	3082	213	85180	http://www.ebi.ac.uk/QuickGO/GTerm?id=GO:0022610
4	4	homeostatic process	GO:0042592	4.48e-28	3.98e-26	32.26	3.12	12.507	-2.34198	APOA1|0.412245175259;PRCP|9.12146098412;AKR1B1|3.00971832805;GAA|0.197845240137;P4HB|4.71136945836;CCN3|13.8490205849;HEXB|2.13052866905;CTSH|0.465462118128;PROM1|3.58442288302;GNB1|3.49430485762;AZGP1|2.01775080537;SERPINF1|0.489975091485;PPT1|0.361840088656;FBN1|3.47817607791;PRDX1|0.448783491305;APOC3|0.281900916621;CP|3.32202310361;THY1|2.14199618752;CD55|2.1248276496;CD7|0.302742265929;B4E1B…	53	3237	213	85180	http://www.ebi.ac.uk/QuickGO/GTerm?id=GO:0042592

## Sheet: allKEGG
Pathway Name	Pathway ID	Pvalue	Pvalue_adjusted	Genes	Count	Pop Hit	List_Total	Background Genes	URL	First class	Secondary class
Lysosome	hsa04142	9.21e-16	2.67e-13	CTSL|1,3.19194025834,1,1,1,1,1,1;CTSZ|1,2.8462130747,1,1,1,1,1,1;CTSV|1,2.23597539265,1,1,1,1,1,1;GBA|1,36094500.0,1,1,1,1,1,1;ACP2|1,1,1,1,0.35539408867,1,1,1;PLA2G15|1,1,1,1,0.476827752818,1,1,1;NEU1|1,1,1,1,0.437321795637,1,1,1;NAGA|1,1,1,1,1,0.197066009096,1,1;ARSB|1,1,1,1,1,0.216433997356,1,1;NPC2|1.87485009423,2.09277859267,1,1,1,1,1,1;TPP1|1.86811897847,1,1,1,1,0.35446458107,1,1;NAGLU|4.47…	36	128	476	8041	http://www.kegg.jp/kegg-bin/show_pathway?hsa04142/hsa:1514%09pink/hsa:1522%09pink/hsa:1515%09pink/hsa:2629%09pink/hsa:53%09pink/hsa:23659%09pink/hsa:4758%09pink/hsa:4668%09pink/hsa:411%09pink/hsa:10577%09pink/hsa:1200%09pink/hsa:4669%09pink/hsa:2760%09pink/hsa:1213%09pink/hsa:1203%09pink/hsa:3373%09pink/hsa:175%09pink/hsa:2548%09pink/hsa:537%09pink/hsa:1511%09pink/hsa:427%09pink/hsa:1777%09pink/h…	Cellular Processes	Transport and catabolism
Complement and coagulation cascades	hsa04610	5.9e-11	8.55e-09	PLG|1.6839133007,1,1,1,1,1,1,1;SERPINC1|1,0.331011716336,1,1,1,1,1,1;C9|1,0.370884366366,1,1,1,1,1,1;CFH|1,0.42147028854,1,1,1,1,1,1;FGA|1,1,0.425613788803,1,1,1,1,1;KLKB1|1,1,1,1,0.175862072798,1,1,1;CFD|1,1,1,1,5.87295897029,1,1,1;ITGAM|1,1,1,1,1,1,0.293576531005,1;VTN|1.68646858943,1,1,1,4.10897278488,1,1,1;SERPIND1|1,0.476683623634,0.345089996441,1,1,1,1,1;VSIG4|1,7.87021818445,1,1,1,2.226621…	24	85	476	8041	http://www.kegg.jp/kegg-bin/show_pathway?hsa04610/hsa:5340%09pink/hsa:462%09pink/hsa:735%09pink/hsa:3075%09pink/hsa:2243%09pink/hsa:3818%09pink/hsa:1675%09pink/hsa:3684%09pink/hsa:7448%09pink/hsa:3053%09pink/hsa:11326%09pink/hsa:2266%09pink/hsa:1191%09pink/hsa:2147%09pink/hsa:5345%09pink/hsa:1604%09pink/hsa:2%09pink/hsa:10747%09pink/hsa:2244%09pink/hsa:718%09pink/hsa:3827%09pink/hsa:730%09pink/hs…	Organismal Systems	Immune system
Carbon metabolism	hsa01200	5.75e-10	5.56e-08	TALDO1|1,1,4.47537298022,1,1,1,1,1;PSAT1|1,1,1,7602933.33333,1,1,1,1;ESD|1,1,1,1,1,0.138233274127,1,1;DLST|1,1,1,1,1,4.07481055128,1,1;PKLR|1,1,1,1,1,1,2.09995547057,1;PFKL|1,1,1,1,1,1,3.44072228771,1;ALDOA|2.12407722885,1,1,1,1,1,1,2.12407722885;PGD|1,0.184828790377,9.4268587783,1,1,1,1,1;TKT|1,0.292299572198,3.61298556707,1,1,1,1,1;PHGDH|1,0.0573169766522,4.362384188,1,1,1,1,1;IDH2|1,0.47867124…	27	117	476	8041	http://www.kegg.jp/kegg-bin/show_pathway?hsa01200/hsa:6888%09pink/hsa:29968%09pink/hsa:2098%09pink/hsa:1743%09pink/hsa:5313%09pink/hsa:5211%09pink/hsa:226%09pink/hsa:5226%09pink/hsa:7086%09pink/hsa:26227%09pink/hsa:3418%09pink/hsa:2023%09pink/hsa:4190%09pink/hsa:5230%09pink/hsa:26007%09pink/hsa:2805%09pink/hsa:128%09pink/hsa:229%09pink/hsa:4191%09pink/hsa:5223%09pink/hsa:48%09pink/hsa:2597%09pink…	Metabolism	Global and overview maps
Biosynthesis of amino acids	hsa01230	7.19e-09	3.68e-07	TALDO1|1,1,4.47537298022,1,1,1,1,1;PSAT1|1,1,1,7602933.33333,1,1,1,1;PKLR|1,1,1,1,1,1,2.09995547057,1;PFKL|1,1,1,1,1,1,3.44072228771,1;ALDOA|2.12407722885,1,1,1,1,1,1,2.12407722885;TKT|1,0.292299572198,3.61298556707,1,1,1,1,1;PHGDH|1,0.0573169766522,4.362384188,1,1,1,1,1;IDH2|1,0.478671241845,1,1,1,1,5.62199333909,1;ENO1|1,1,2.73191865628,1,1,0.467450412026,1,1;PGK1|1,1,3.51816881784,1,1,0.393096…	20	75	476	8041	http://www.kegg.jp/kegg-bin/show_pathway?hsa01230/hsa:6888%09pink/hsa:29968%09pink/hsa:5313%09pink/hsa:5211%09pink/hsa:226%09pink/hsa:7086%09pink/hsa:26227%09pink/hsa:3418%09pink/hsa:2023%09pink/hsa:5230%09pink/hsa:2805%09pink/hsa:229%09pink/hsa:5223%09pink/hsa:48%09pink/hsa:2597%09pink/hsa:95%09pink/hsa:5315%09pink/hsa:445%09pink/hsa:3417%09pink/hsa:6470%09pink	Metabolism	Global and overview maps
Glycolysis / Gluconeogenesis	hsa00010	7.36e-09	3.68e-07	GALM|1,3.03923588627,1,1,1,1,1,1;PGM1|1,1,1,1,0.100730986193,1,1,1;PKLR|1,1,1,1,1,1,2.09995547057,1;PFKL|1,1,1,1,1,1,3.44072228771,1;ALDOA|2.12407722885,1,1,1,1,1,1,2.12407722885;MINPP1|1,2.22464300959,1,1,1,0.315425999028,1,1;ENO1|1,1,2.73191865628,1,1,0.467450412026,1,1;PGK1|1,1,3.51816881784,1,1,0.393096191664,1,1;ADH5|1,1,1,1,0.283563577848,1,2.48470869239,1;PCK1|1,1,1,1,1,0.121720353718,5.84…	19	68	476	8041	http://www.kegg.jp/kegg-bin/show_pathway?hsa00010/hsa:130589%09pink/hsa:5236%09pink/hsa:5313%09pink/hsa:5211%09pink/hsa:226%09pink/hsa:9562%09pink/hsa:2023%09pink/hsa:5230%09pink/hsa:128%09pink/hsa:5105%09pink/hsa:229%09pink/hsa:5223%09pink/hsa:3939%09pink/hsa:2597%09pink/hsa:5315%09pink/hsa:10327%09pink/hsa:2203%09pink/hsa:3945%09pink/hsa:223%09pink	Metabolism	Carbohydrate metabolism
Cell adhesion molecules	hsa04514	7.62e-09	3.68e-07	CNTN1|1.96336762588,1,1,1,1,1,1,1;PECAM1|1,0.489994889728,1,1,1,1,1,1;CADM3|1,3.77344505522,1,1,1,1,1,1;CD99|1,1,0.388263863963,1,1,1,1,1;SIGLEC1|1,1,1,0.541259547989,1,1,1,1;CDH15|1,1,1,1,1,7.57758321511,1,1;NCAM1|1,1,1,1,1,6.21254535406,1,1;CDH1|1,1,1,1,1,4.53063518831,1,1;MADCAM1|1,1,1,1,1,6.90472105459,1,1;NEGR1|1,1,1,1,1,2.61138436773,1,1;CD276|1,1,1,1,1,10.0716571274,1,1;ITGAM|1,1,1,1,1,1,0…	29	148	476	8041	http://www.kegg.jp/kegg-bin/show_pathway?hsa04514/hsa:1272%09pink/hsa:5175%09pink/hsa:57863%09pink/hsa:4267%09pink/hsa:6614%09pink/hsa:1013%09pink/hsa:4684%09pink/hsa:999%09pink/hsa:8174%09pink/hsa:257194%09pink/hsa:80381%09pink/hsa:3684%09pink/hsa:1462%09pink/hsa:90952%09pink/hsa:102723996%09pink/hsa:4756%09pink/hsa:3384%09pink/hsa:1000%09pink/hsa:5818%09pink/hsa:50848%09pink/hsa:7412%09pink/hsa…	Environmental Information Processing	Signaling molecules and interaction
Other glycan degradation	hsa00511	3.67e-06	0.000152	GBA|1,36094500.0,1,1,1,1,1,1;NEU1|1,1,1,1,0.437321795637,1,1,1;FUCA2|1,1,1,1,1,0.29370040984,1,1;AGA|2.07529322739,7.97649289918,1,1,1,1,1,2.07529322739;MAN2B2|1,2.3722359389,1,1,0.0292431604788,0.320057138801,1,1;FUCA1|1,9.80561420941,1,1,0.0228701068851,0.0948717778014,1,1;GLB1|7.09108409807,1,1,1,0.0854449757963,0.261665611466,1,7.09108409807;HEXB|2.13052866905,3.09075227564,1,1,0.090133298672…	8	18	476	8041	http://www.kegg.jp/kegg-bin/show_pathway?hsa00511/hsa:2629%09pink/hsa:4758%09pink/hsa:2519%09pink/hsa:175%09pink/hsa:23324%09pink/hsa:2517%09pink/hsa:2720%09pink/hsa:3074%09pink	Metabolism	Glycan biosynthesis and metabolism
Glycosaminoglycan degradation	hsa00531	6.02e-06	0.000218	ARSB|1,1,1,1,1,0.216433997356,1,1;NAGLU|4.47362548873,1,1,1,1,1,1,4.47362548873;HYAL1|1,1,1,1,0.017335359116,0.186078219617,1,1;GUSB|3.50882581284,2.24871367233,1,1,1,0.255943978827,1,3.50882581284;GLB1|7.09108409807,1,1,1,0.0854449757963,0.261665611466,1,7.09108409807;GALNS|1,3.51637452799,1,0.521857969454,0.219351122019,0.188922390006,1,1;SGSH|1,5.04017166107,1,0.606544211412,0.255924949368,0.2…	8	19	476	8041	http://www.kegg.jp/kegg-bin/show_pathway?hsa00531/hsa:411%09pink/hsa:4669%09pink/hsa:3373%09pink/hsa:2990%09pink/hsa:2720%09pink/hsa:2588%09pink/hsa:6448%09pink/hsa:3074%09pink	Metabolism	Glycan biosynthesis and metabolism
Leukocyte transendothelial migration	hsa04670	8.61e-06	0.000278	PECAM1|1,0.489994889728,1,1,1,1,1,1;RAP1A|1,2.1830051137,1,1,1,1,1,1;CDC42|1,3.05289713096,1,1,1,1,1,1;CD99|1,1,0.388263863963,1,1,1,1,1;VCL|1,1,1,1,1,1,0.253330455162,1;ACTN1|1,1,1,1,1,1,0.151746610248,1;CYBB|1,1,1,1,1,1,0.496041621792,1;ITGAM|1,1,1,1,1,1,0.293576531005,1;ACTN4|1,0.0479908892739,3.57670027653,1,1,1,1,1;ESAM|1,4.75875403706,1,1,0.285203120043,1,1,1;MYL12B|1,0.226379521766,1,1,1,1…	20	113	476	8041	http://www.kegg.jp/kegg-bin/show_pathway?hsa04670/hsa:5175%09pink/hsa:5906%09pink/hsa:998%09pink/hsa:4267%09pink/hsa:7414%09pink/hsa:87%09pink/hsa:1536%09pink/hsa:3684%09pink/hsa:81%09pink/hsa:90952%09pink/hsa:103910%09pink/hsa:50848%09pink/hsa:7412%09pink/hsa:5879%09pink/hsa:3383%09pink/hsa:7430%09pink/hsa:387%09pink/hsa:6387%09pink/hsa:7070%09pink/hsa:4478%09pink	Organismal Systems	Immune system
Pentose phosphate pathway	hsa00030	3.87e-05	0.00112	TALDO1|1,1,4.47537298022,1,1,1,1,1;PGM1|1,1,1,1,0.100730986193,1,1,1;PFKL|1,1,1,1,1,1,3.44072228771,1;ALDOA|2.12407722885,1,1,1,1,1,1,2.12407722885;PGD|1,0.184828790377,9.4268587783,1,1,1,1,1;TKT|1,0.292299572198,3.61298556707,1,1,1,1,1;ALDOB|1,1,1,1,1,0.326937210417,5.45187376165,1;FBP1|0.490102202983,1,1,1,0.169288754878,0.24039349147,2.31761241048,0.490102202983;PGLS|0.124265463564,4.179287056…	9	30	476	8041	http://www.kegg.jp/kegg-bin/show_pathway?hsa00030/hsa:6888%09pink/hsa:5236%09pink/hsa:5211%09pink/hsa:226%09pink/hsa:5226%09pink/hsa:7086%09pink/hsa:229%09pink/hsa:2203%09pink/hsa:25796%09pink	Metabolism	Carbohydrate metabolism
ECM-receptor interaction	hsa04512	4.86e-05	0.00128	TNR|1,0.433265835859,1,1,1,1,1,1;COL1A1|1,1,0.0594075566051,1,1,1,1,1;HSPG2|1,1,1,1,1,2.07822400151,1,1;COMP|1,1,1,1,1,2.42429736006,1,1;DAG1|1,1,1,1,1,1,4.54043790423,1;VTN|1.68646858943,1,1,1,4.10897278488,1,1,1;TNC|0.199487025749,1,1,1,1,1,1,0.199487025749;COL4A5|1,2.19348736657,1,0.598761100976,1,1,1,1;LAMC1|1,0.486357251551,1,1,1,4.35423816524,1,1;AGRN|1,1,1,1,0.347888903158,3.36513933047,1,…	16	88	476	8041	http://www.kegg.jp/kegg-bin/show_pathway?hsa04512/hsa:7143%09pink/hsa:1277%09pink/hsa:3339%09pink/hsa:1311%09pink/hsa:1605%09pink/hsa:7448%09pink/hsa:3371%09pink/hsa:1287%09pink/hsa:3915%09pink/hsa:375790%09pink/hsa:51206%09pink/hsa:960%09pink/hsa:1284%09pink/hsa:341640%09pink/hsa:7450%09pink/hsa:1293%09pink	Environmental Information Processing	Signaling molecules and interaction
Regulation of actin cytoskeleton	hsa04810	5.32e-05	0.00129	CDC42|1,3.05289713096,1,1,1,1,1,1;MYH9|1,0.039563780911,1,1,1,1,1,1;RAF1|1,1,1,1,1,1,0.0988908712515,1;VCL|1,1,1,1,1,1,0.253330455162,1;ACTN1|1,1,1,1,1,1,0.151746610248,1;ITGAM|1,1,1,1,1,1,0.293576531005,1;PDGFRB|0.637199362829,1,1,1,1,6.73775584795,1,1;EGF|4.31907850892,1,1,1,1,1,1,4.31907850892;ACTN4|1,0.0479908892739,3.57670027653,1,1,1,1,1;PDGFB|1,0.16899025612,1,9.35374945047e-09,1,1,1,1;GNG…	28	213	476	8041	http://www.kegg.jp/kegg-bin/show_pathway?hsa04810/hsa:998%09pink/hsa:4627%09pink/hsa:5894%09pink/hsa:7414%09pink/hsa:87%09pink/hsa:3684%09pink/hsa:5159%09pink/hsa:1950%09pink/hsa:81%09pink/hsa:5155%09pink/hsa:55970%09pink/hsa:79784%09pink/hsa:103910%09pink/hsa:8826%09pink/hsa:10093%09pink/hsa:5879%09pink/hsa:2934%09pink/hsa:2147%09pink/hsa:7430%09pink/hsa:7114%09pink/hsa:387%09pink/hsa:1072%09pin…	Cellular Processes	Cell motility
Pyruvate metabolism	hsa00620	6.44e-05	0.00144	PKLR|1,1,1,1,1,1,2.09995547057,1;MDH1|1,1,2.55522858761,1,1,0.31613359932,1,1;PCK1|1,1,1,1,1,0.121720353718,5.84803294042,1;MDH2|0.383164655846,1,3.44741375215,1,1,1,1,0.383164655846;GLO1|0.396128995039,1,2.0195248008,1,1,1,1,0.396128995039;LDHA|1,1,6.44287885067,1,0.109267631966,0.0322154675218,1,1;PKM|2.88859958723,1,3.8813064511,1,0.479558237779,1,1,2.88859958723;GRHPR|0.391728206052,1,1,1,1,0…	10	39	476	8041	http://www.kegg.jp/kegg-bin/show_pathway?hsa00620/hsa:5313%09pink/hsa:4190%09pink/hsa:5105%09pink/hsa:4191%09pink/hsa:2739%09pink/hsa:3939%09pink/hsa:5315%09pink/hsa:9380%09pink/hsa:3945%09pink/hsa:223%09pink	Metabolism	Carbohydrate metabolism
Fructose and mannose metabolism	hsa00051	8.89e-05	0.00173	AKR1B10|1,1,16.9530615336,1,1,1,1,1;PFKL|1,1,1,1,1,1,3.44072228771,1;KHK|0.436388673724,1,1,1,1,1,1,0.436388673724;ALDOA|2.12407722885,1,1,1,1,1,1,2.12407722885;TKFC|1,1,3.05893325356,1,1,1,2.88030391383,1;ALDOB|1,1,1,1,1,0.326937210417,5.45187376165,1;AKR1B1|3.00971832805,6.90642291831,1,1,0.417609361403,1,1,3.00971832805;FBP1|0.490102202983,1,1,1,0.169288754878,0.24039349147,2.31761241048,0.490…	9	33	476	8041	http://www.kegg.jp/kegg-bin/show_pathway?hsa00051/hsa:57016%09pink/hsa:5211%09pink/hsa:3795%09pink/hsa:226%09pink/hsa:26007%09pink/hsa:229%09pink/hsa:231%09pink/hsa:2203%09pink/hsa:6652%09pink	Metabolism	Carbohydrate metabolism
Amoebiasis	hsa05146	8.93e-05	0.00173	CD14|1,2.38323854598,1,1,1,1,1,1;C9|1,0.370884366366,1,1,1,1,1,1;SERPINB13|1,0.350369370425,1,1,1,1,1,1;COL1A1|1,1,0.0594075566051,1,1,1,1,1;HSPB1|1,1,1,1,1,0.209898779037,1,1;SERPINB10|1,1,1,1,1,1,0.459448858748,1;VCL|1,1,1,1,1,1,0.253330455162,1;ACTN1|1,1,1,1,1,1,0.151746610248,1;ITGAM|1,1,1,1,1,1,0.293576531005,1;GNAS|2.8610994815,1,1,1,1,1,1,2.8610994815;ACTN4|1,0.0479908892739,3.57670027653,…	17	102	476	8041	http://www.kegg.jp/kegg-bin/show_pathway?hsa05146/hsa:929%09pink/hsa:735%09pink/hsa:5275%09pink/hsa:1277%09pink/hsa:3315%09pink/hsa:5273%09pink/hsa:7414%09pink/hsa:87%09pink/hsa:3684%09pink/hsa:2778%09pink/hsa:81%09pink/hsa:1287%09pink/hsa:3915%09pink/hsa:1511%09pink/hsa:1992%09pink/hsa:1284%09pink/hsa:5052%09pink	Human Diseases	Infectious disease: parasitic
Metabolic pathways	hsa01100	0.000122	0.00207	BST1|0.667425044675,1,1,1,1,1,1,1;GBA|1,36094500.0,1,1,1,1,1,1;XYLT1|1,0.412016801307,1,1,1,1,1,1;KL|1,0.376977102814,1,1,1,1,1,1;GALM|1,3.03923588627,1,1,1,1,1,1;NAMPT|1,1,5.90477917738,1,1,1,1,1;AKR1B10|1,1,16.9530615336,1,1,1,1,1;TALDO1|1,1,4.47537298022,1,1,1,1,1;CD38|1,1,1,1.6818144998,1,1,1,1;CKB|1,1,1,1.83585351528,1,1,1,1;ATP6V1B2|1,1,1,12102000.0,1,1,1,1;PSAT1|1,1,1,7602933.33333,1,1,1,1…	120	1491	476	8041	http://www.kegg.jp/kegg-bin/show_pathway?hsa01100/hsa:683%09pink/hsa:2629%09pink/hsa:64131%09pink/hsa:9365%09pink/hsa:130589%09pink/hsa:10135%09pink/hsa:57016%09pink/hsa:6888%09pink/hsa:952%09pink/hsa:1152%09pink/hsa:526%09pink/hsa:29968%09pink/hsa:53%09pink/hsa:5236%09pink/hsa:4758%09pink/hsa:276%09pink/hsa:56954%09pink/hsa:4668%09pink/hsa:2098%09pink/hsa:411%09pink/hsa:1743%09pink/hsa:10841%09p…	Metabolism	Global and overview maps
Protein digestion and absorption	hsa04974	0.000126	0.00207	COL1A1|1,1,0.0594075566051,1,1,1,1,1;COL5A3|1,1,1,1,1,2.17162067479,1,1;ATP1B1|1.80783996348,1,1,1,10.0030066566,1,1,1;COL18A1|2.46955467355,1,1,1,1,1,1,2.46955467355;COL15A1|3.37664135149,1,1,1,1,1,1,3.37664135149;COL4A5|1,2.19348736657,1,0.598761100976,1,1,1,1;SLC3A2|1,3.13616272217,1,1,1,1,2.09027497457,1;COL12A1|0.58205811288,1,1,1,2.02141853217,2.11232404144,1,1;ATP1A1|25.0475769538,1,1,1,1,…	16	95	476	8041	http://www.kegg.jp/kegg-bin/show_pathway?hsa04974/hsa:1277%09pink/hsa:50509%09pink/hsa:481%09pink/hsa:80781%09pink/hsa:1306%09pink/hsa:1287%09pink/hsa:6520%09pink/hsa:1303%09pink/hsa:476%09pink/hsa:7512%09pink/hsa:1284%09pink/hsa:5547%09pink/hsa:1803%09pink/hsa:1293%09pink/hsa:4224%09pink/hsa:101929842%09pink	Organismal Systems	Digestive system
Focal adhesion	hsa04510	0.000128	0.00207	RAP1A|1,2.1830051137,1,1,1,1,1,1;CDC42|1,3.05289713096,1,1,1,1,1,1;TNR|1,0.433265835859,1,1,1,1,1,1;COL1A1|1,1,0.0594075566051,1,1,1,1,1;COMP|1,1,1,1,1,2.42429736006,1,1;FLNB|1,1,1,1,1,2.1819380218,1,1;ZYX|1,1,1,1,1,1,0.208148453308,1;RAF1|1,1,1,1,1,1,0.0988908712515,1;TLN1|1,1,1,1,1,1,0.174937432964,1;VCL|1,1,1,1,1,1,0.253330455162,1;ACTN1|1,1,1,1,1,1,0.151746610248,1;FLNC|1.93069494701,29197500…	26	201	476	8041	http://www.kegg.jp/kegg-bin/show_pathway?hsa04510/hsa:5906%09pink/hsa:998%09pink/hsa:7143%09pink/hsa:1277%09pink/hsa:1311%09pink/hsa:2317%09pink/hsa:7791%09pink/hsa:5894%09pink/hsa:7094%09pink/hsa:7414%09pink/hsa:87%09pink/hsa:2318%09pink/hsa:7448%09pink/hsa:5159%09pink/hsa:1950%09pink/hsa:3371%09pink/hsa:81%09pink/hsa:5155%09pink/hsa:1287%09pink/hsa:3915%09pink/hsa:103910%09pink/hsa:5879%09pink/…	Cellular Processes	Cellular community - eukaryotes
Adherens junction	hsa04520	0.000229	0.00349	CDC42|1,3.05289713096,1,1,1,1,1,1;CDH1|1,1,1,1,1,4.53063518831,1,1;VCL|1,1,1,1,1,1,0.253330455162,1;ACTN1|1,1,1,1,1,1,0.151746610248,1;ACTN4|1,0.0479908892739,3.57670027653,1,1,1,1,1;IQGAP1|1,0.038134686262,1,1,1,1,0.432983776283,1;NECTIN1|1,1,1,0.644952792955,1,8.40254411161,1,1;RAC1|1,1,1,1,0.338694920423,0.0601013719994,1,1;NECTIN2|0.503462336567,1,1,1,1,2.17512558989,1,1;PTPRF|0.271279399932,…	13	71	476	8041	http://www.kegg.jp/kegg-bin/show_pathway?hsa04520/hsa:998%09pink/hsa:999%09pink/hsa:7414%09pink/hsa:87%09pink/hsa:81%09pink/hsa:8826%09pink/hsa:5818%09pink/hsa:5879%09pink/hsa:5819%09pink/hsa:5792%09pink/hsa:81607%09pink/hsa:387%09pink/hsa:5795%09pink	Cellular Processes	Cellular community - eukaryotes
Galactose metabolism	hsa00052	0.000334	0.00484	GALM|1,3.03923588627,1,1,1,1,1,1;AKR1B10|1,1,16.9530615336,1,1,1,1,1;PGM1|1,1,1,1,0.100730986193,1,1,1;PFKL|1,1,1,1,1,1,3.44072228771,1;MGAM|38.553951284,1,1,1,0.49001863354,1,1,38.553951284;GAA|0.197845240137,1,1,1,0.163027674536,1,1,0.197845240137;AKR1B1|3.00971832805,6.90642291831,1,1,0.417609361403,1,1,3.00971832805;GLB1|7.09108409807,1,1,1,0.0854449757963,0.261665611466,1,7.09108409807	8	31	476	8041	http://www.kegg.jp/kegg-bin/show_pathway?hsa00052/hsa:130589%09pink/hsa:57016%09pink/hsa:5236%09pink/hsa:5211%09pink/hsa:8972%09pink/hsa:2548%09pink/hsa:231%09pink/hsa:2720%09pink	Metabolism	Carbohydrate metabolism
Glutathione metabolism	hsa00480	0.000429	0.00592	PGD|1,0.184828790377,9.4268587783,1,1,1,1,1;GGCT|1,2.0892123569,1,1,0.476234387302,1,1,1;IDH2|1,0.478671241845,1,1,1,1,5.62199333909,1;ANPEP|19.4810516291,1,1,1,1,1,2.00808449072,19.4810516291;GSTO1|1,3.0601857209,1,1,0.310959878925,0.0970199670115,1,1;GSTP1|1,1,2.38759179418,1,0.141827561257,0.237492718164,1,1;GPX3|0.582250072849,2.97169561393,1,1,0.316630914255,0.300710741637,1,1;GSTM3|3.913288…	11	57	476	8041	http://www.kegg.jp/kegg-bin/show_pathway?hsa00480/hsa:5226%09pink/hsa:79017%09pink/hsa:3418%09pink/hsa:290%09pink/hsa:9446%09pink/hsa:2950%09pink/hsa:2878%09pink/hsa:2947%09pink/hsa:2939%09pink/hsa:3417%09pink/hsa:9027%09pink	Metabolism	Metabolism of other amino acids
Cysteine and methionine metabolism	hsa00270	0.000488	0.00643	PSAT1|1,1,1,7602933.33333,1,1,1,1;PHGDH|1,0.0573169766522,4.362384188,1,1,1,1,1;MDH1|1,1,2.55522858761,1,1,0.31613359932,1,1;GOT1|1,1,1,1,0.107848889087,0.0878391617907,1,1;MDH2|0.383164655846,1,3.44741375215,1,1,1,1,0.383164655846;LDHA|1,1,6.44287885067,1,0.109267631966,0.0322154675218,1,1;BHMT|1.70342187155,1,2.8071633969,1,0.433399064594,1,4.12425085967,1;MPST|1,5.26254446803,1,1,0.29230405423…	10	49	476	8041	http://www.kegg.jp/kegg-bin/show_pathway?hsa00270/hsa:29968%09pink/hsa:26227%09pink/hsa:4190%09pink/hsa:2805%09pink/hsa:4191%09pink/hsa:3939%09pink/hsa:635%09pink/hsa:4357%09pink/hsa:3945%09pink/hsa:191%09pink	Metabolism	Amino acid metabolism
Fluid shear stress and atherosclerosis	hsa05418	0.000512	0.00645	PECAM1|1,0.489994889728,1,1,1,1,1,1;CTSL|1,3.19194025834,1,1,1,1,1,1;CALML3|1,0.262881608733,1,1,1,1,1,1;GPC1|1,1,1,1,2.28153671821,1,1,1;TXN|0.52847170728,1,1,1,0.290317467151,1,1,1;PDGFB|1,0.16899025612,1,9.35374945047e-09,1,1,1,1;VCAM1|1,1,1,0.66599058275,1,10.3798060305,1,1;RAC1|1,1,1,1,0.338694920423,0.0601013719994,1,1;CALM2|1.65102111287,0.404212894208,1,1,8.90755831822,1,1,1;ICAM1|0.61242…	19	139	476	8041	http://www.kegg.jp/kegg-bin/show_pathway?hsa05418/hsa:5175%09pink/hsa:1514%09pink/hsa:810%09pink/hsa:2817%09pink/hsa:7295%09pink/hsa:5155%09pink/hsa:7412%09pink/hsa:5879%09pink/hsa:801%09pink/hsa:3383%09pink/hsa:7184%09pink/hsa:387%09pink/hsa:9446%09pink/hsa:2950%09pink/hsa:3320%09pink/hsa:445%09pink/hsa:2947%09pink/hsa:2939%09pink/hsa:3326%09pink	Human Diseases	Cardiovascular disease
Phagosome	hsa04145	0.000607	0.00733	CTSL|1,3.19194025834,1,1,1,1,1,1;CD209|1,2.48089988011,1,1,1,1,1,1;CD14|1,2.38323854598,1,1,1,1,1,1;TUBB2A|1,1,2.76230363279,1,1,1,1,1;ATP6V1B2|1,1,1,12102000.0,1,1,1,1;FCGR3A|1,1,1,1,1,5.13910929189,1,1;COMP|1,1,1,1,1,2.42429736006,1,1;CYBB|1,1,1,1,1,1,0.496041621792,1;ITGAM|1,1,1,1,1,1,0.293576531005,1;CALR|1,0.220952413452,2.34908472135,1,1,1,1,1;COLEC12|1,0.292629945694,1,1,6.07046422266,1,1,…	20	152	476	8041	http://www.kegg.jp/kegg-bin/show_pathway?hsa04145/hsa:1514%09pink/hsa:30835%09pink/hsa:929%09pink/hsa:7280%09pink/hsa:526%09pink/hsa:2214%09pink/hsa:1311%09pink/hsa:1536%09pink/hsa:3684%09pink/hsa:811%09pink/hsa:81035%09pink/hsa:4353%09pink/hsa:11151%09pink/hsa:5879%09pink/hsa:523%09pink/hsa:537%09pink/hsa:3916%09pink/hsa:4973%09pink/hsa:718%09pink/hsa:10383%09pink	Cellular Processes	Transport and catabolism
Pentose and glucuronate interconversions	hsa00040	0.000657	0.00762	KL|1,0.376977102814,1,1,1,1,1,1;AKR1B10|1,1,16.9530615336,1,1,1,1,1;AKR1B1|3.00971832805,6.90642291831,1,1,0.417609361403,1,1,3.00971832805;GUSB|3.50882581284,2.24871367233,1,1,1,0.255943978827,1,3.50882581284;DCXR|0.200235178428,1,1,1,0.109238854197,1,2.93579906155,0.200235178428;AKR1A1|1.56568050537,3.17470821802,1,1,0.431980373938,0.128165928209,2.32838388804,1;CRYL1|2.54474288175,1,1,1,0.2354…	8	34	476	8041	http://www.kegg.jp/kegg-bin/show_pathway?hsa00040/hsa:9365%09pink/hsa:57016%09pink/hsa:231%09pink/hsa:2990%09pink/hsa:51181%09pink/hsa:10327%09pink/hsa:51084%09pink/hsa:6652%09pink	Metabolism	Carbohydrate metabolism
Citrate cycle (TCA cycle)	hsa00020	0.00151	0.0168	DLST|1,1,1,1,1,4.07481055128,1,1;IDH2|1,0.478671241845,1,1,1,1,5.62199333909,1;MDH1|1,1,2.55522858761,1,1,0.31613359932,1,1;PCK1|1,1,1,1,1,0.121720353718,5.84803294042,1;MDH2|0.383164655846,1,3.44741375215,1,1,1,1,0.383164655846;ACO1|1,1,2.3104546227,1,1,0.327832846649,4.21149513514,1;IDH1|4.69852961804,1,2.72558670579,2.28149784522,1,0.163955235713,1,4.69852961804	7	30	476	8041	http://www.kegg.jp/kegg-bin/show_pathway?hsa00020/hsa:1743%09pink/hsa:3418%09pink/hsa:4190%09pink/hsa:5105%09pink/hsa:4191%09pink/hsa:48%09pink/hsa:3417%09pink	Metabolism	Carbohydrate metabolism
Legionellosis	hsa05134	0.00168	0.018	CD14|1,2.38323854598,1,1,1,1,1,1;CYCS|1,4.57628754025,1,1,1,1,1,1;EEF1G|1,0.18247176118,1,1,1,1,1,1;HSPA1B|1,1,3.04021037345,1,1,1,1,1;PYCARD|1,1,1,1,1,1,0.367766658221,1;ITGAM|1,1,1,1,1,1,0.293576531005,1;VCP|1,0.132746495211,3.20625078554,1,1,1,1,1;HSPA8|1,1,2.63344538009,1,4.6829372269,1,1,1;C3|15.2303631021,0.211081268612,1,1,3.42821895897,1,1,15.2303631021;EEF1A1|1.57528344804,0.125531610361…	10	57	476	8041	http://www.kegg.jp/kegg-bin/show_pathway?hsa05134/hsa:929%09pink/hsa:54205%09pink/hsa:1937%09pink/hsa:3303%09pink/hsa:29108%09pink/hsa:3684%09pink/hsa:7415%09pink/hsa:3312%09pink/hsa:718%09pink/hsa:1915%09pink	Human Diseases	Infectious disease: bacterial
Renin-angiotensin system	hsa04614	0.00177	0.0184	ACE|1,0.234482381564,1,1.94166233935,1,1,1,1;ANPEP|19.4810516291,1,1,1,1,1,2.00808449072,19.4810516291;CTSG|1,2.25219418541,0.4503244814,1,1,0.352000751041,1,1;CTSA|1,2.6900809045,1,1,0.102070028969,0.152932867857,1,1;PRCP|9.12146098412,1,1,1,0.321259863369,0.348911060992,1,9.12146098412;ATP6AP2|0.519170739165,2.29887358838,1,1.80216193358,0.463323027494,0.174787473661,1,1	6	23	476	8041	http://www.kegg.jp/kegg-bin/show_pathway?hsa04614/hsa:1636%09pink/hsa:290%09pink/hsa:1511%09pink/hsa:5476%09pink/hsa:5547%09pink/hsa:10159%09pink	Organismal Systems	Endocrine system
Phenylalanine metabolism	hsa00360	0.00243	0.0243	GLYAT|1,1,1,1,1,1,0.258792301162,1;DDC|1,0.389617508043,1,1,1,1,5.0754548783,1;GOT1|1,1,1,1,0.107848889087,0.0878391617907,1,1;HPD|1,1,1,1,1,0.252898314301,3.61735945242,1;MIF|0.451496933168,1,1,2.22549351035,0.138726160475,0.427257823266,1,0.451496933168	5	17	476	8041	http://www.kegg.jp/kegg-bin/show_pathway?hsa00360/hsa:10249%09pink/hsa:1644%09pink/hsa:2805%09pink/hsa:3242%09pink/hsa:4282%09pink	Metabolism	Amino acid metabolism
2-Oxocarboxylic acid metabolism	hsa01210	0.0032	0.031	IDH2|1,0.478671241845,1,1,1,1,5.62199333909,1;GOT1|1,1,1,1,0.107848889087,0.0878391617907,1,1;ACO1|1,1,2.3104546227,1,1,0.327832846649,4.21149513514,1;ACY1|1,1,1,1,0.304628680208,0.142711925901,3.51244486092,1;IDH1|4.69852961804,1,2.72558670579,2.28149784522,1,0.163955235713,1,4.69852961804	5	18	476	8041	http://www.kegg.jp/kegg-bin/show_pathway?hsa01210/hsa:3418%09pink/hsa:2805%09pink/hsa:48%09pink/hsa:95%09pink/hsa:3417%09pink	Metabolism	Global and overview maps
Folate biosynthesis	hsa00790	0.00347	0.0319	AKR1B10|1,1,16.9530615336,1,1,1,1,1;GGH|1.95466862543,1,1,1,1,0.372598613965,1,1;PCBD1|0.230564215483,31978500.0,1,1,1,1,1,0.230564215483;QDPR|1,3.64044704804,1,1,0.415985214956,0.424599978522,1,1;AKR1B1|3.00971832805,6.90642291831,1,1,0.417609361403,1,1,3.00971832805;CBR1|0.38533235655,1,2.55795836857,1,0.23446531996,0.307017884914,2.09923421899,0.38533235655	6	26	476	8041	http://www.kegg.jp/kegg-bin/show_pathway?hsa00790/hsa:57016%09pink/hsa:8836%09pink/hsa:5092%09pink/hsa:5860%09pink/hsa:231%09pink/hsa:873%09pink	Metabolism	Metabolism of cofactors and vitamins
Bacterial invasion of epithelial cells	hsa05100	0.00352	0.0319	CDC42|1,3.05289713096,1,1,1,1,1,1;CTTN|1,0.415615651195,1,1,1,1,1,1;CDH1|1,1,1,1,1,4.53063518831,1,1;VCL|1,1,1,1,1,1,0.253330455162,1;HCLS1|1,1,1,1,1,1,0.302124796831,1;ARPC4|1,1,6.70528254338,1,1,1,2.02598377222,1;CLTC|1,1,6.18872706964,1,1,1,2.68821619402,1;RAC1|1,1,1,1,0.338694920423,0.0601013719994,1,1;RHOA|1,5.14365066938,1,1,0.186400518882,0.112225683815,1,1;ARPC2|2.97527430073,0.3256047586…	11	73	476	8041	http://www.kegg.jp/kegg-bin/show_pathway?hsa05100/hsa:998%09pink/hsa:2017%09pink/hsa:999%09pink/hsa:7414%09pink/hsa:3059%09pink/hsa:10093%09pink/hsa:1213%09pink/hsa:5879%09pink/hsa:387%09pink/hsa:10109%09pink/hsa:10094%09pink	Human Diseases	Infectious disease: bacterial
Prion diseases	hsa05020	0.00385	0.0338	C9|1,0.370884366366,1,1,1,1,1,1;HSPA1B|1,1,3.04021037345,1,1,1,1,1;NCAM1|1,1,1,1,1,6.21254535406,1,1;PRNP|1,0.331227476367,1,1,1,9.87561549315,1,1;LAMC1|1,0.486357251551,1,1,1,4.35423816524,1,1;SOD1|1,1,1,1,2.78320090806,2.36179625581,1,1;C7|5.7662055872,1,0.483694175197,1,1,8.7631831256,1,5.7662055872	7	35	476	8041	http://www.kegg.jp/kegg-bin/show_pathway?hsa05020/hsa:735%09pink/hsa:3303%09pink/hsa:4684%09pink/hsa:5621%09pink/hsa:3915%09pink/hsa:6647%09pink/hsa:730%09pink	Human Diseases	Neurodegenerative disease
Tyrosine metabolism	hsa00350	0.00454	0.0387	DDC|1,0.389617508043,1,1,1,1,5.0754548783,1;GOT1|1,1,1,1,0.107848889087,0.0878391617907,1,1;ADH5|1,1,1,1,0.283563577848,1,2.48470869239,1;HPD|1,1,1,1,1,0.252898314301,3.61735945242,1;HGD|1,1,1,1,1,0.117427420166,2.28852453273,1;FAH|1,3.49691073759,2.09017360747,1,0.127854012324,0.071830586328,1,1;MIF|0.451496933168,1,1,2.22549351035,0.138726160475,0.427257823266,1,0.451496933168	7	36	476	8041	http://www.kegg.jp/kegg-bin/show_pathway?hsa00350/hsa:1644%09pink/hsa:2805%09pink/hsa:128%09pink/hsa:3242%09pink/hsa:3081%09pink/hsa:2184%09pink/hsa:4282%09pink	Metabolism	Amino acid metabolism
Tight junction	hsa04530	0.00513	0.0425	RAP1A|1,2.1830051137,1,1,1,1,1,1;CDC42|1,3.05289713096,1,1,1,1,1,1;CTTN|1,0.415615651195,1,1,1,1,1,1;MYH9|1,0.039563780911,1,1,1,1,1,1;PPP2R1A|1,1,3.37180144049,1,1,1,1,1;ACTN1|1,1,1,1,1,1,0.151746610248,1;HCLS1|1,1,1,1,1,1,0.302124796831,1;MYL6|1,0.0958808375648,2.60364587516,1,1,1,1,1;ACTN4|1,0.0479908892739,3.57670027653,1,1,1,1,1;ACTR3|1,0.186445687087,1,1,2.8951203116,1,1,1;SLC9A3R1|1,0.4717…	19	169	476	8041	http://www.kegg.jp/kegg-bin/show_pathway?hsa04530/hsa:5906%09pink/hsa:998%09pink/hsa:2017%09pink/hsa:4627%09pink/hsa:5518%09pink/hsa:87%09pink/hsa:3059%09pink/hsa:4637%09pink/hsa:81%09pink/hsa:10096%09pink/hsa:9368%09pink/hsa:79784%09pink/hsa:103910%09pink/hsa:10097%09pink/hsa:50848%09pink/hsa:5879%09pink/hsa:7430%09pink/hsa:387%09pink/hsa:4478%09pink	Cellular Processes	Cellular community - eukaryotes
Endocytosis	hsa04144	0.00615	0.0495	CHMP1B|1,2.73403247186,1,1,1,1,1,1;MVB12A|1,6.79073979218,1,1,1,1,1,1;CDC42|1,3.05289713096,1,1,1,1,1,1;EHD4|1,0.4453923577,1,1,1,1,1,1;EHD1|1,0.493185196558,1,1,1,1,1,1;HSPA1B|1,1,3.04021037345,1,1,1,1,1;RAB11B|1,1,6.76027330791,1,1,1,1,1;VTA1|1,1,1,1,2.9058042302,1,1,1;CHMP2B|1,1,1,1,1,4.82776025843,1,1;VPS4B|4.01494609077,1,1,1,1,1,1,4.01494609077;CAPZB|1,0.291690085432,3.36048735862,1,1,1,1,1…	25	248	476	8041	http://www.kegg.jp/kegg-bin/show_pathway?hsa04144/hsa:57132%09pink/hsa:93343%09pink/hsa:998%09pink/hsa:30844%09pink/hsa:10938%09pink/hsa:3303%09pink/hsa:9230%09pink/hsa:51534%09pink/hsa:25978%09pink/hsa:9525%09pink/hsa:832%09pink/hsa:829%09pink/hsa:27183%09pink/hsa:3312%09pink/hsa:10093%09pink/hsa:1213%09pink/hsa:128866%09pink/hsa:377%09pink/hsa:9798%09pink/hsa:51510%09pink/hsa:7251%09pink/hsa:38…	Cellular Processes	Transport and catabolism
Salivary secretion	hsa04970	0.0071	0.0556	BST1|0.667425044675,1,1,1,1,1,1,1;CALML3|1,0.262881608733,1,1,1,1,1,1;CD38|1,1,1,1.6818144998,1,1,1,1;AMY1A|1,1,1,1,0.141578777743,1,1,1;ATP1B1|1.80783996348,1,1,1,10.0030066566,1,1,1;GNAS|2.8610994815,1,1,1,1,1,1,2.8610994815;LYZ|1,32.1877055771,1,1,1,1,0.327317915767,1;CALM2|1.65102111287,0.404212894208,1,1,8.90755831822,1,1,1;CST4|0.498456190191,6.15913268717,1,1,1,1,1,0.498456190191;PRH1|0.44…	12	91	476	8041	http://www.kegg.jp/kegg-bin/show_pathway?hsa04970/hsa:683%09pink/hsa:810%09pink/hsa:952%09pink/hsa:276%09pink/hsa:481%09pink/hsa:2778%09pink/hsa:4069%09pink/hsa:801%09pink/hsa:1472%09pink/hsa:5554%09pink/hsa:476%09pink/hsa:1471%09pink	Organismal Systems	Digestive system
Cholesterol metabolism	hsa04979	0.00847	0.0646	CETP|1,1,1,1,1,1,2.39223117006,1;NPC2|1.87485009423,2.09277859267,1,1,1,1,1,1;APOC3|0.281900916621,1,1,1,1,1,1,0.281900916621;LRP2|16.2029136184,1,1,1,1,1,1,16.2029136184;APOA2|1,1,0.123101477135,1,1,7.97385776246,1,1;LCAT|1,1,1,1,0.473537671233,0.421520965255,1,1;APOA1|0.412245175259,0.191579350526,1,1,1,2.58341213022,1,0.412245175259;VDAC1|0.169698195647,0.476933281489,1,1,1,0.421073448463,5.88…	8	50	476	8041	http://www.kegg.jp/kegg-bin/show_pathway?hsa04979/hsa:1071%09pink/hsa:10577%09pink/hsa:345%09pink/hsa:4036%09pink/hsa:336%09pink/hsa:3931%09pink/hsa:335%09pink/hsa:7416%09pink	Organismal Systems	Digestive system
Proximal tubule bicarbonate reclamation	hsa04964	0.00985	0.0732	ATP1B1|1.80783996348,1,1,1,10.0030066566,1,1,1;MDH1|1,1,2.55522858761,1,1,0.31613359932,1,1;PCK1|1,1,1,1,1,0.121720353718,5.84803294042,1;ATP1A1|25.0475769538,1,1,1,1,1,2.21206757456,25.0475769538;CA2|1,1,1,1,0.470253082076,0.252161753936,2.9933077552,1	5	23	476	8041	http://www.kegg.jp/kegg-bin/show_pathway?hsa04964/hsa:481%09pink/hsa:4190%09pink/hsa:5105%09pink/hsa:476%09pink/hsa:760%09pink	Organismal Systems	Excretory system
Staphylococcus aureus infection	hsa05150	0.0108	0.078	PLG|1.6839133007,1,1,1,1,1,1,1;CFH|1,0.42147028854,1,1,1,1,1,1;KRT18|1,1,2.86172270643,1,1,1,1,1;CFD|1,1,1,1,5.87295897029,1,1,1;FCGR3A|1,1,1,1,1,5.13910929189,1,1;ITGAM|1,1,1,1,1,1,0.293576531005,1;FGG|1,1,0.43408428393,1,1,1,0.410864650195,1;ICAM1|0.612424503883,0.472054038469,1,1,1,6.48379351741,1,1;DSG1|1,2.09145319931,1,1,0.476391170798,1,2.34121431375,1;MASP2|1,5.56679488218,1,1,0.244492721…	12	96	476	8041	http://www.kegg.jp/kegg-bin/show_pathway?hsa05150/hsa:5340%09pink/hsa:3075%09pink/hsa:3875%09pink/hsa:1675%09pink/hsa:2214%09pink/hsa:3684%09pink/hsa:2266%09pink/hsa:3383%09pink/hsa:1828%09pink/hsa:10747%09pink/hsa:718%09pink/hsa:1667%09pink	Human Diseases	Infectious disease: bacterial
Necroptosis	hsa04217	0.0127	0.0899	CHMP1B|1,2.73403247186,1,1,1,1,1,1;H2AFY|1,1,2.94070353453,1,1,1,1,1;PPIA|1,1,2.73699984226,1,1,1,1,1;FTL|1,1,1,1.92155423901,1,1,1,1;CHMP2B|1,1,1,1,1,4.82776025843,1,1;HMGB1|1,1,1,1,1,1,0.284444037965,1;PYCARD|1,1,1,1,1,1,0.367766658221,1;CYBB|1,1,1,1,1,1,0.496041621792,1;VPS4B|4.01494609077,1,1,1,1,1,1,4.01494609077;CAPN1|1,0.278510479692,5.62319937616,1,1,1,1,1;VPS4A|1,2.52304336289,1,1,2.3991…	17	159	476	8041	http://www.kegg.jp/kegg-bin/show_pathway?hsa04217/hsa:57132%09pink/hsa:9555%09pink/hsa:5478%09pink/hsa:2512%09pink/hsa:25978%09pink/hsa:3146%09pink/hsa:29108%09pink/hsa:1536%09pink/hsa:9525%09pink/hsa:823%09pink/hsa:27183%09pink/hsa:128866%09pink/hsa:51510%09pink/hsa:3320%09pink/hsa:27243%09pink/hsa:7416%09pink/hsa:3326%09pink	Cellular Processes	Cell growth and death
PPAR signaling pathway	hsa03320	0.0148	0.102	UBC|1,6.55141064906,1,1,1,1,1,1;DBI|1,1,1,1,1,5.78849465452,1,1;FABP5|1.8973473971,1,1,1,1,0.118529280286,1,1;APOC3|0.281900916621,1,1,1,1,1,1,0.281900916621;FABP3|1,6.57354353984,1,1,0.471517054132,1,1,1;APOA2|1,1,0.123101477135,1,1,7.97385776246,1,1;PCK1|1,1,1,1,1,0.121720353718,5.84803294042,1;FABP1|1,1,1,1,1,2.04855498225,2.08452226166,1;OLR1|14.8161281232,2.37740670126,1,0.661953040276,1,1,1…	10	77	476	8041	http://www.kegg.jp/kegg-bin/show_pathway?hsa03320/hsa:7316%09pink/hsa:1622%09pink/hsa:2171%09pink/hsa:345%09pink/hsa:2170%09pink/hsa:336%09pink/hsa:5105%09pink/hsa:2168%09pink/hsa:4973%09pink/hsa:335%09pink	Organismal Systems	Endocrine system
Starch and sucrose metabolism	hsa00500	0.0178	0.12	PGM1|1,1,1,1,0.100730986193,1,1,1;AMY1A|1,1,1,1,0.141578777743,1,1,1;GYG1|1,1,1,1,1,1,0.282926873641,1;MGAM|38.553951284,1,1,1,0.49001863354,1,1,38.553951284;GAA|0.197845240137,1,1,1,0.163027674536,1,1,0.197845240137;AMY2A|18.3538007189,1,1,1,0.0857859458859,0.203909447,1,18.3538007189	6	36	476	8041	http://www.kegg.jp/kegg-bin/show_pathway?hsa00500/hsa:5236%09pink/hsa:276%09pink/hsa:2992%09pink/hsa:8972%09pink/hsa:2548%09pink/hsa:279%09pink	Metabolism	Carbohydrate metabolism
Protein processing in endoplasmic reticulum	hsa04141	0.0199	0.131	PRKCSH|0.616073641352,1,1,1,1,1,1,1;HSPA1B|1,1,3.04021037345,1,1,1,1,1;TXNDC5|1,1,1,1,2.15988449686,1,1,1;LMAN2|1,1,1,1,1,1,2.02827485909,1;CAPN1|1,0.278510479692,5.62319937616,1,1,1,1,1;PDIA3|1,0.129445222858,3.07995683926,1,1,1,1,1;VCP|1,0.132746495211,3.20625078554,1,1,1,1,1;CALR|1,0.220952413452,2.34908472135,1,1,1,1,1;ERO1A|1,0.0649610290142,4.30002468178,1,1,1,1,1;HSPA8|1,1,2.63344538009,1,…	17	167	476	8041	http://www.kegg.jp/kegg-bin/show_pathway?hsa04141/hsa:5589%09pink/hsa:3303%09pink/hsa:81567%09pink/hsa:10960%09pink/hsa:823%09pink/hsa:2923%09pink/hsa:7415%09pink/hsa:811%09pink/hsa:30001%09pink/hsa:3312%09pink/hsa:10130%09pink/hsa:4121%09pink/hsa:7184%09pink/hsa:5034%09pink/hsa:3320%09pink/hsa:3326%09pink/hsa:1410%09pink	Genetic Information Processing	Folding, sorting and degradation
Prostate cancer	hsa05215	0.0277	0.178	SPINT1|1,1,1,1,1,2.36847735973,1,1;CREB3L3|1,1,1,1,1,8.07366526287,1,1;RAF1|1,1,1,1,1,1,0.0988908712515,1;PDGFRB|0.637199362829,1,1,1,1,6.73775584795,1,1;EGF|4.31907850892,1,1,1,1,1,1,4.31907850892;PDGFB|1,0.16899025612,1,9.35374945047e-09,1,1,1,1;HSP90B1|1,0.129763206724,3.20594946185,1,1,2.32620289652,1,1;TMPRSS2|1,4.0179636852,1,1,0.129738997904,0.166972034716,1,1;GSTP1|1,1,2.38759179418,1,0.1…	11	97	476	8041	http://www.kegg.jp/kegg-bin/show_pathway?hsa05215/hsa:6692%09pink/hsa:84699%09pink/hsa:5894%09pink/hsa:5159%09pink/hsa:1950%09pink/hsa:5155%09pink/hsa:7184%09pink/hsa:7113%09pink/hsa:2950%09pink/hsa:3320%09pink/hsa:3326%09pink	Human Diseases	Cancer: specific types
Glycine, serine and threonine metabolism	hsa00260	0.0288	0.182	PSAT1|1,1,1,7602933.33333,1,1,1,1;PHGDH|1,0.0573169766522,4.362384188,1,1,1,1,1;PGAM1|1,1,4.43523698367,1,0.309155728807,0.144396182814,1,1;BHMT|1.70342187155,1,2.8071633969,1,0.433399064594,1,4.12425085967,1;GRHPR|0.391728206052,1,1,1,1,0.139653745008,2.05549355159,0.391728206052;SHMT1|2.6947312728,1,2.59477880256,1,0.0845475754459,0.198090938869,4.68048935376,2.6947312728	6	40	476	8041	http://www.kegg.jp/kegg-bin/show_pathway?hsa00260/hsa:29968%09pink/hsa:26227%09pink/hsa:5223%09pink/hsa:635%09pink/hsa:9380%09pink/hsa:6470%09pink	Metabolism	Amino acid metabolism
Glyoxylate and dicarboxylate metabolism	hsa00630	0.0297	0.183	MDH1|1,1,2.55522858761,1,1,0.31613359932,1,1;MDH2|0.383164655846,1,3.44741375215,1,1,1,1,0.383164655846;ACO1|1,1,2.3104546227,1,1,0.327832846649,4.21149513514,1;GRHPR|0.391728206052,1,1,1,1,0.139653745008,2.05549355159,0.391728206052;SHMT1|2.6947312728,1,2.59477880256,1,0.0845475754459,0.198090938869,4.68048935376,2.6947312728	5	30	476	8041	http://www.kegg.jp/kegg-bin/show_pathway?hsa00630/hsa:4190%09pink/hsa:4191%09pink/hsa:48%09pink/hsa:9380%09pink/hsa:6470%09pink	Metabolism	Carbohydrate metabolism
Thyroid hormone synthesis	hsa04918	0.0321	0.194	CREB3L3|1,1,1,1,1,8.07366526287,1,1;ATP1B1|1.80783996348,1,1,1,10.0030066566,1,1,1;LRP2|16.2029136184,1,1,1,1,1,1,16.2029136184;GNAS|2.8610994815,1,1,1,1,1,1,2.8610994815;SERPINA7|1,1,1,1,0.319966597967,0.340414135364,1,1;ATP1A1|25.0475769538,1,1,1,1,1,2.21206757456,25.0475769538;HSP90B1|1,0.129763206724,3.20594946185,1,1,2.32620289652,1,1;GPX3|0.582250072849,2.97169561393,1,1,0.316630914255,0.30…	9	75	476	8041	http://www.kegg.jp/kegg-bin/show_pathway?hsa04918/hsa:84699%09pink/hsa:481%09pink/hsa:4036%09pink/hsa:2778%09pink/hsa:6906%09pink/hsa:476%09pink/hsa:7184%09pink/hsa:2878%09pink/hsa:7276%09pink	Organismal Systems	Endocrine system
Estrogen signaling pathway	hsa04915	0.0335	0.198	FKBP4|1,0.236001714487,1,1,1,1,1,1;CALML3|1,0.262881608733,1,1,1,1,1,1;TFF1|1,0.35559847319,1,1,1,1,1,1;HSPA1B|1,1,3.04021037345,1,1,1,1,1;KRT18|1,1,2.86172270643,1,1,1,1,1;CREB3L3|1,1,1,1,1,8.07366526287,1,1;RAF1|1,1,1,1,1,1,0.0988908712515,1;GNAS|2.8610994815,1,1,1,1,1,1,2.8610994815;HSPA8|1,1,2.63344538009,1,4.6829372269,1,1,1;CALM2|1.65102111287,0.404212894208,1,1,8.90755831822,1,1,1;HSP90B1|…	14	138	476	8041	http://www.kegg.jp/kegg-bin/show_pathway?hsa04915/hsa:2288%09pink/hsa:810%09pink/hsa:7031%09pink/hsa:3303%09pink/hsa:3875%09pink/hsa:84699%09pink/hsa:5894%09pink/hsa:2778%09pink/hsa:3312%09pink/hsa:801%09pink/hsa:7184%09pink/hsa:3320%09pink/hsa:1509%09pink/hsa:3326%09pink	Organismal Systems	Endocrine system
Proteoglycans in cancer	hsa05205	0.0343	0.199	CTSL|1,3.19194025834,1,1,1,1,1,1;CDC42|1,3.05289713096,1,1,1,1,1,1;CTTN|1,0.415615651195,1,1,1,1,1,1;COL1A1|1,1,0.0594075566051,1,1,1,1,1;GPC1|1,1,1,1,2.28153671821,1,1,1;HSPG2|1,1,1,1,1,2.07822400151,1,1;FLNB|1,1,1,1,1,2.1819380218,1,1;RAF1|1,1,1,1,1,1,0.0988908712515,1;HCLS1|1,1,1,1,1,1,0.302124796831,1;FLNC|1.93069494701,29197500.0,1,1,1,1,1,1;VTN|1.68646858943,1,1,1,4.10897278488,1,1,1;IQGAP1…	19	205	476	8041	http://www.kegg.jp/kegg-bin/show_pathway?hsa05205/hsa:1514%09pink/hsa:998%09pink/hsa:2017%09pink/hsa:1277%09pink/hsa:2817%09pink/hsa:3339%09pink/hsa:2317%09pink/hsa:5894%09pink/hsa:3059%09pink/hsa:2318%09pink/hsa:7448%09pink/hsa:8826%09pink/hsa:5879%09pink/hsa:7430%09pink/hsa:4060%09pink/hsa:960%09pink/hsa:387%09pink/hsa:2719%09pink/hsa:4478%09pink	Human Diseases	Cancer: overview
Pancreatic secretion	hsa04972	0.0382	0.217	BST1|0.667425044675,1,1,1,1,1,1,1;RAP1A|1,2.1830051137,1,1,1,1,1,1;CD38|1,1,1,1.6818144998,1,1,1,1;AMY1A|1,1,1,1,0.141578777743,1,1,1;ATP1B1|1.80783996348,1,1,1,10.0030066566,1,1,1;GNAS|2.8610994815,1,1,1,1,1,1,2.8610994815;RAC1|1,1,1,1,0.338694920423,0.0601013719994,1,1;ATP1A1|25.0475769538,1,1,1,1,1,2.21206757456,25.0475769538;RHOA|1,5.14365066938,1,1,0.186400518882,0.112225683815,1,1;CA2|1,1,1…	11	102	476	8041	http://www.kegg.jp/kegg-bin/show_pathway?hsa04972/hsa:683%09pink/hsa:5906%09pink/hsa:952%09pink/hsa:276%09pink/hsa:481%09pink/hsa:2778%09pink/hsa:5879%09pink/hsa:476%09pink/hsa:387%09pink/hsa:760%09pink/hsa:279%09pink	Organismal Systems	Digestive system
Histidine metabolism	hsa00340	0.0438	0.244	FTCD|1,1,1,1,1,0.346699067645,1,1;AOC1|46.8825910931,1,1,1,1,1,1,46.8825910931;CNDP2|1,1,1,1,1,0.376309580884,3.07664378299,1;ALDH9A1|4.37628934715,0.308055226735,4.91957080248,1,0.0922282495306,0.284026210425,4.71970417327,4.37628934715	4	23	476	8041	http://www.kegg.jp/kegg-bin/show_pathway?hsa00340/hsa:10841%09pink/hsa:26%09pink/hsa:55748%09pink/hsa:223%09pink	Metabolism	Amino acid metabolism
PI3K-Akt signaling pathway	hsa04151	0.0459	0.251	GNB2|1,2.32433632989,1,1,1,1,1,1;YWHAG|1,0.481606756478,1,1,1,1,1,1;TNR|1,0.433265835859,1,1,1,1,1,1;COL1A1|1,1,0.0594075566051,1,1,1,1,1;PPP2R1A|1,1,3.37180144049,1,1,1,1,1;CREB3L3|1,1,1,1,1,8.07366526287,1,1;COMP|1,1,1,1,1,2.42429736006,1,1;RAF1|1,1,1,1,1,1,0.0988908712515,1;VTN|1.68646858943,1,1,1,4.10897278488,1,1,1;PDGFRB|0.637199362829,1,1,1,1,6.73775584795,1,1;EGF|4.31907850892,1,1,1,1,1,1…	29	354	476	8041	http://www.kegg.jp/kegg-bin/show_pathway?hsa04151/hsa:2783%09pink/hsa:7532%09pink/hsa:7143%09pink/hsa:1277%09pink/hsa:5518%09pink/hsa:84699%09pink/hsa:1311%09pink/hsa:5894%09pink/hsa:7448%09pink/hsa:5159%09pink/hsa:1950%09pink/hsa:3371%09pink/hsa:10971%09pink/hsa:5155%09pink/hsa:1287%09pink/hsa:55970%09pink/hsa:3915%09pink/hsa:1942%09pink/hsa:5879%09pink/hsa:5105%09pink/hsa:4804%09pink/hsa:7184%0…	Environmental Information Processing	Signal transduction
Glucagon signaling pathway	hsa04922	0.0484	0.26	CALML3|1,0.262881608733,1,1,1,1,1,1;CREB3L3|1,1,1,1,1,8.07366526287,1,1;PFKL|1,1,1,1,1,1,3.44072228771,1;GNAS|2.8610994815,1,1,1,1,1,1,2.8610994815;PCK1|1,1,1,1,1,0.121720353718,5.84803294042,1;CALM2|1.65102111287,0.404212894208,1,1,8.90755831822,1,1,1;PGAM1|1,1,4.43523698367,1,0.309155728807,0.144396182814,1,1;LDHA|1,1,6.44287885067,1,0.109267631966,0.0322154675218,1,1;PKM|2.88859958723,1,3.8813…	11	106	476	8041	http://www.kegg.jp/kegg-bin/show_pathway?hsa04922/hsa:810%09pink/hsa:84699%09pink/hsa:5211%09pink/hsa:2778%09pink/hsa:5105%09pink/hsa:801%09pink/hsa:5223%09pink/hsa:3939%09pink/hsa:5315%09pink/hsa:2203%09pink/hsa:3945%09pink	Organismal Systems	Endocrine system
Central carbon metabolism in cancer	hsa05230	0.05	0.26	RAF1|1,1,1,1,1,1,0.0988908712515,1;PFKL|1,1,1,1,1,1,3.44072228771,1;PDGFRB|0.637199362829,1,1,1,1,6.73775584795,1,1;PGAM1|1,1,4.43523698367,1,0.309155728807,0.144396182814,1,1;LDHA|1,1,6.44287885067,1,0.109267631966,0.0322154675218,1,1;PKM|2.88859958723,1,3.8813064511,1,0.479558237779,1,1,2.88859958723;IDH1|4.69852961804,1,2.72558670579,2.28149784522,1,0.163955235713,1,4.69852961804;LDHB|6.725787…	8	69	476	8041	http://www.kegg.jp/kegg-bin/show_pathway?hsa05230/hsa:5894%09pink/hsa:5211%09pink/hsa:5159%09pink/hsa:5223%09pink/hsa:3939%09pink/hsa:5315%09pink/hsa:3417%09pink/hsa:3945%09pink	Human Diseases	Cancer: overview
Vitamin digestion and absorption	hsa04977	0.0502	0.26	TCN2|1,1,1,1,1,0.347621112712,1,1;CUBN|2.67987337622,1,1,1,1,1,1,2.67987337622;BTD|8.21660495861,1,1,1,1,1,1,8.21660495861;APOA1|0.412245175259,0.191579350526,1,1,1,2.58341213022,1,0.412245175259	4	24	476	8041	http://www.kegg.jp/kegg-bin/show_pathway?hsa04977/hsa:6948%09pink/hsa:8029%09pink/hsa:686%09pink/hsa:335%09pink	Organismal Systems	Digestive system
Pathogenic Escherichia coli infection	hsa05130	0.0533	0.271	CYCS|1,4.57628754025,1,1,1,1,1,1;CDC42|1,3.05289713096,1,1,1,1,1,1;CTTN|1,0.415615651195,1,1,1,1,1,1;MYH9|1,0.039563780911,1,1,1,1,1,1;TUBB2A|1,1,2.76230363279,1,1,1,1,1;PYCARD|1,1,1,1,1,1,0.367766658221,1;HCLS1|1,1,1,1,1,1,0.302124796831,1;SLC9A3R1|1,0.471752649558,1,1,1,5.55738333231,1,1;MYH14|1,0.0786775287829,1,1,1,1,0.406296161504,1;ARPC4|1,1,6.70528254338,1,1,1,2.02598377222,1;RAC1|1,1,1,1,…	18	202	476	8041	http://www.kegg.jp/kegg-bin/show_pathway?hsa05130/hsa:54205%09pink/hsa:998%09pink/hsa:2017%09pink/hsa:4627%09pink/hsa:7280%09pink/hsa:29108%09pink/hsa:3059%09pink/hsa:9368%09pink/hsa:79784%09pink/hsa:10093%09pink/hsa:5879%09pink/hsa:2147%09pink/hsa:7430%09pink/hsa:387%09pink/hsa:2597%09pink/hsa:10109%09pink/hsa:10094%09pink/hsa:10383%09pink	Human Diseases	Infectious disease: bacterial
HIF-1 signaling pathway	hsa04066	0.0571	0.281	TIMP1|0.536630527028,1,1,1,1,1,1,1;PFKL|1,1,1,1,1,1,3.44072228771,1;CYBB|1,1,1,1,1,1,0.496041621792,1;EGF|4.31907850892,1,1,1,1,1,1,4.31907850892;ALDOA|2.12407722885,1,1,1,1,1,1,2.12407722885;ENO1|1,1,2.73191865628,1,1,0.467450412026,1,1;PGK1|1,1,3.51816881784,1,1,0.393096191664,1,1;ALDOB|1,1,1,1,1,0.326937210417,5.45187376165,1;LDHA|1,1,6.44287885067,1,0.109267631966,0.0322154675218,1,1;GAPDH|1,…	11	109	476	8041	http://www.kegg.jp/kegg-bin/show_pathway?hsa04066/hsa:7076%09pink/hsa:5211%09pink/hsa:1536%09pink/hsa:1950%09pink/hsa:226%09pink/hsa:2023%09pink/hsa:5230%09pink/hsa:229%09pink/hsa:3939%09pink/hsa:2597%09pink/hsa:3945%09pink	Environmental Information Processing	Signal transduction
Carbohydrate digestion and absorption	hsa04973	0.0572	0.281	AMY1A|1,1,1,1,0.141578777743,1,1,1;SLC2A5|1,1,1,1,1,1,3.27091367127,1;ATP1B1|1.80783996348,1,1,1,10.0030066566,1,1,1;MGAM|38.553951284,1,1,1,0.49001863354,1,1,38.553951284;ATP1A1|25.0475769538,1,1,1,1,1,2.21206757456,25.0475769538;AMY2A|18.3538007189,1,1,1,0.0857859458859,0.203909447,1,18.3538007189	6	47	476	8041	http://www.kegg.jp/kegg-bin/show_pathway?hsa04973/hsa:276%09pink/hsa:6518%09pink/hsa:481%09pink/hsa:8972%09pink/hsa:476%09pink/hsa:279%09pink	Organismal Systems	Digestive system
Platelet activation	hsa04611	0.0627	0.303	RAP1A|1,2.1830051137,1,1,1,1,1,1;FGA|1,1,0.425613788803,1,1,1,1,1;COL1A1|1,1,0.0594075566051,1,1,1,1,1;TLN1|1,1,1,1,1,1,0.174937432964,1;GNAS|2.8610994815,1,1,1,1,1,1,2.8610994815;MYL12B|1,0.226379521766,1,1,1,1,0.295050265596,1;FGG|1,1,0.43408428393,1,1,1,0.410864650195,1;F2|5.6708132423,1,0.48881163773,1,1,1,1,5.6708132423;GP6|1,0.320860069102,1,1,2.37584409427,6.02887992043,1,1;RHOA|1,5.143650…	12	124	476	8041	http://www.kegg.jp/kegg-bin/show_pathway?hsa04611/hsa:5906%09pink/hsa:2243%09pink/hsa:1277%09pink/hsa:7094%09pink/hsa:2778%09pink/hsa:103910%09pink/hsa:2266%09pink/hsa:2147%09pink/hsa:51206%09pink/hsa:387%09pink/hsa:2244%09pink/hsa:7450%09pink	Organismal Systems	Immune system
Tuberculosis	hsa05152	0.067	0.315	CD209|1,2.48089988011,1,1,1,1,1,1;CD14|1,2.38323854598,1,1,1,1,1,1;CYCS|1,4.57628754025,1,1,1,1,1,1;CALML3|1,0.262881608733,1,1,1,1,1,1;LBP|1,1,1,16797666.6667,1,1,1,1;FCGR3A|1,1,1,1,1,5.13910929189,1,1;RAF1|1,1,1,1,1,1,0.0988908712515,1;ITGAM|1,1,1,1,1,1,0.293576531005,1;IL10RB|1,0.236585626713,1,1,1,4.16119487909,1,1;CORO1A|1,1,0.231770050814,1,1,1,0.439813801988,1;CALM2|1.65102111287,0.4042128…	16	180	476	8041	http://www.kegg.jp/kegg-bin/show_pathway?hsa05152/hsa:30835%09pink/hsa:929%09pink/hsa:54205%09pink/hsa:810%09pink/hsa:3929%09pink/hsa:2214%09pink/hsa:5894%09pink/hsa:3684%09pink/hsa:3588%09pink/hsa:11151%09pink/hsa:801%09pink/hsa:537%09pink/hsa:3916%09pink/hsa:387%09pink/hsa:718%09pink/hsa:1509%09pink	Human Diseases	Infectious disease: bacterial
Hematopoietic cell lineage	hsa04640	0.0673	0.315	CD14|1,2.38323854598,1,1,1,1,1,1;CD38|1,1,1,1.6818144998,1,1,1,1;ITGAM|1,1,1,1,1,1,0.293576531005,1;CD33|0.591667882099,1,1,1,1,3.57730033858,1,1;CD7|0.302742265929,1,1,1,1,1,1,0.302742265929;CD9|1,0.475677667529,1,1,1,6.97897753374,1,1;CD55|2.1248276496,1,1,1,1,4.58384942776,1,2.1248276496;ANPEP|19.4810516291,1,1,1,1,1,2.00808449072,19.4810516291;CD44|1,0.283363580254,1,1,2.31221705274,11.790519…	10	99	476	8041	http://www.kegg.jp/kegg-bin/show_pathway?hsa04640/hsa:929%09pink/hsa:952%09pink/hsa:3684%09pink/hsa:945%09pink/hsa:924%09pink/hsa:928%09pink/hsa:1604%09pink/hsa:290%09pink/hsa:960%09pink/hsa:1435%09pink	Organismal Systems	Immune system
Rap1 signaling pathway	hsa04015	0.072	0.332	RAP1A|1,2.1830051137,1,1,1,1,1,1;CDC42|1,3.05289713096,1,1,1,1,1,1;CALML3|1,0.262881608733,1,1,1,1,1,1;CDH1|1,1,1,1,1,4.53063518831,1,1;RAF1|1,1,1,1,1,1,0.0988908712515,1;TLN1|1,1,1,1,1,1,0.174937432964,1;ITGAM|1,1,1,1,1,1,0.293576531005,1;PDGFRB|0.637199362829,1,1,1,1,6.73775584795,1,1;EGF|4.31907850892,1,1,1,1,1,1,4.31907850892;GNAS|2.8610994815,1,1,1,1,1,1,2.8610994815;PDGFB|1,0.16899025612,1,…	18	210	476	8041	http://www.kegg.jp/kegg-bin/show_pathway?hsa04015/hsa:5906%09pink/hsa:998%09pink/hsa:810%09pink/hsa:999%09pink/hsa:5894%09pink/hsa:7094%09pink/hsa:3684%09pink/hsa:5159%09pink/hsa:1950%09pink/hsa:2778%09pink/hsa:5155%09pink/hsa:1942%09pink/hsa:5879%09pink/hsa:801%09pink/hsa:4804%09pink/hsa:387%09pink/hsa:1435%09pink/hsa:5216%09pink	Environmental Information Processing	Signal transduction
Riboflavin metabolism	hsa00740	0.0772	0.35	ACP2|1,1,1,1,0.35539408867,1,1,1;BLVRB|0.603301720534,1,1,1,1,1,2.24520635683,1	2	8	476	8041	http://www.kegg.jp/kegg-bin/show_pathway?hsa00740/hsa:53%09pink/hsa:645%09pink	Metabolism	Metabolism of cofactors and vitamins
Pertussis	hsa05133	0.0792	0.353	CD14|1,2.38323854598,1,1,1,1,1,1;CALML3|1,0.262881608733,1,1,1,1,1,1;PYCARD|1,1,1,1,1,1,0.367766658221,1;ITGAM|1,1,1,1,1,1,0.293576531005,1;CALM2|1.65102111287,0.404212894208,1,1,8.90755831822,1,1,1;RHOA|1,5.14365066938,1,1,0.186400518882,0.112225683815,1,1;CFL1|0.5672178289,0.378111137106,2.54302677029,1,1,4.03099457147,1,1;C3|15.2303631021,0.211081268612,1,1,3.42821895897,1,1,15.2303631021	8	76	476	8041	http://www.kegg.jp/kegg-bin/show_pathway?hsa05133/hsa:929%09pink/hsa:810%09pink/hsa:29108%09pink/hsa:3684%09pink/hsa:801%09pink/hsa:387%09pink/hsa:1072%09pink/hsa:718%09pink	Human Diseases	Infectious disease: bacterial
Antigen processing and presentation	hsa04612	0.0891	0.392	CTSL|1,3.19194025834,1,1,1,1,1,1;HSPA1B|1,1,3.04021037345,1,1,1,1,1;PDIA3|1,0.129445222858,3.07995683926,1,1,1,1,1;CALR|1,0.220952413452,2.34908472135,1,1,1,1,1;HSPA8|1,1,2.63344538009,1,4.6829372269,1,1,1;B2M|1,1,0.446967899738,1,3.28141177357,1,1,1;HSP90AA1|2.37051871827,0.190587678846,5.1477766898,1,1,1,1,2.37051871827;HSP90AB1|1.65940416119,0.0581144084444,7.01155541003,1,4.33438827588,0.2759…	8	78	476	8041	http://www.kegg.jp/kegg-bin/show_pathway?hsa04612/hsa:1514%09pink/hsa:3303%09pink/hsa:2923%09pink/hsa:811%09pink/hsa:3312%09pink/hsa:567%09pink/hsa:3320%09pink/hsa:3326%09pink	Organismal Systems	Immune system
Endocrine and other factor-regulated calcium reabsorption	hsa04961	0.0914	0.395	KL|1,0.376977102814,1,1,1,1,1,1;ATP1B1|1.80783996348,1,1,1,10.0030066566,1,1,1;GNAS|2.8610994815,1,1,1,1,1,1,2.8610994815;CLTC|1,1,6.18872706964,1,1,1,2.68821619402,1;ATP1A1|25.0475769538,1,1,1,1,1,2.21206757456,25.0475769538;CALB1|0.183241084842,0.266111888528,1,1,1,0.293984032802,1,0.183241084842	6	53	476	8041	http://www.kegg.jp/kegg-bin/show_pathway?hsa04961/hsa:9365%09pink/hsa:481%09pink/hsa:2778%09pink/hsa:1213%09pink/hsa:476%09pink/hsa:793%09pink	Organismal Systems	Excretory system
Ferroptosis	hsa04216	0.0926	0.395	FTL|1,1,1,1.92155423901,1,1,1,1;CYBB|1,1,1,1,1,1,0.496041621792,1;CP|3.32202310361,1,1,1,1,1,1,3.32202310361;PRNP|1,0.331227476367,1,1,1,9.87561549315,1,1;SLC3A2|1,3.13616272217,1,1,1,1,2.09027497457,1	5	41	476	8041	http://www.kegg.jp/kegg-bin/show_pathway?hsa04216/hsa:2512%09pink/hsa:1536%09pink/hsa:1356%09pink/hsa:5621%09pink/hsa:6520%09pink	Cellular Processes	Cell growth and death
Drug metabolism - other enzymes	hsa00983	0.0943	0.397	CMPK1|1,0.345040465521,3.52219246563,1,1,1,1,1;MPO|1,4.17152493634,1,1,1,1,0.355378519321,1;CDA|1,3.33394991611,1,1,1,1,0.441811788346,1;GSTO1|1,3.0601857209,1,1,0.310959878925,0.0970199670115,1,1;GSTP1|1,1,2.38759179418,1,0.141827561257,0.237492718164,1,1;GUSB|3.50882581284,2.24871367233,1,1,1,0.255943978827,1,3.50882581284;GSTM3|3.9132888969,3.0759780063,1,1,0.131381649411,0.0494209920043,1,3.9…	8	79	476	8041	http://www.kegg.jp/kegg-bin/show_pathway?hsa00983/hsa:51727%09pink/hsa:4353%09pink/hsa:978%09pink/hsa:9446%09pink/hsa:2950%09pink/hsa:2990%09pink/hsa:2947%09pink/hsa:2939%09pink	Metabolism	Xenobiotics biodegradation and metabolism
Fc gamma R-mediated phagocytosis	hsa04666	0.0983	0.407	CDC42|1,3.05289713096,1,1,1,1,1,1;FCGR3A|1,1,1,1,1,5.13910929189,1,1;RAF1|1,1,1,1,1,1,0.0988908712515,1;ARPC4|1,1,6.70528254338,1,1,1,2.02598377222,1;RAC1|1,1,1,1,0.338694920423,0.0601013719994,1,1;GSN|0.222466189543,2.11488757244,1,1,1,1,1,0.222466189543;CFL1|0.5672178289,0.378111137106,2.54302677029,1,1,4.03099457147,1,1;ARPC2|2.97527430073,0.325604758622,7.30495210321,1,1,1,1,2.97527430073;ARP…	9	93	476	8041	http://www.kegg.jp/kegg-bin/show_pathway?hsa04666/hsa:998%09pink/hsa:2214%09pink/hsa:5894%09pink/hsa:10093%09pink/hsa:5879%09pink/hsa:2934%09pink/hsa:1072%09pink/hsa:10109%09pink/hsa:10094%09pink	Organismal Systems	Immune system
One carbon pool by folate	hsa00670	0.111	0.455	FTCD|1,1,1,1,1,0.346699067645,1,1;ALDH1L1|1,1,1,1,1,0.345445451399,4.48530175058,1;SHMT1|2.6947312728,1,2.59477880256,1,0.0845475754459,0.198090938869,4.68048935376,2.6947312728	3	20	476	8041	http://www.kegg.jp/kegg-bin/show_pathway?hsa00670/hsa:10841%09pink/hsa:10840%09pink/hsa:6470%09pink	Metabolism	Metabolism of cofactors and vitamins
Sulfur metabolism	hsa00920	0.115	0.463	SELENBP1|1,2.0445167315,1,1,0.188253957651,0.323031351792,1,1;MPST|1,5.26254446803,1,1,0.292304054232,0.145626391097,3.83197199533,1	2	10	476	8041	http://www.kegg.jp/kegg-bin/show_pathway?hsa00920/hsa:8991%09pink/hsa:4357%09pink	Metabolism	Energy metabolism
Arginine biosynthesis	hsa00220	0.124	0.494	GOT1|1,1,1,1,0.107848889087,0.0878391617907,1,1;ACY1|1,1,1,1,0.304628680208,0.142711925901,3.51244486092,1;ASS1|6.98262247655,1,1,1,1,0.251816184971,5.74949914399,6.98262247655	3	21	476	8041	http://www.kegg.jp/kegg-bin/show_pathway?hsa00220/hsa:2805%09pink/hsa:95%09pink/hsa:445%09pink	Metabolism	Amino acid metabolism
Proteasome	hsa03050	0.134	0.522	PSMA6|1,1,2.81023819173,1,1,1,1,1;PSMA7|1,1,2.48591048369,1,1,1,1,1;PSMA3|1,1,1,1,1,1,2.05026409532,1;PSMA5|0.516626854766,1,3.49726797223,1,1,1,1,1;PSMB5|1,1,1,4624966.66667,1,1,3.16695773959,1	5	46	476	8041	http://www.kegg.jp/kegg-bin/show_pathway?hsa03050/hsa:5687%09pink/hsa:5688%09pink/hsa:5684%09pink/hsa:5686%09pink/hsa:5693%09pink	Genetic Information Processing	Folding, sorting and degradation
Ubiquinone and other terpenoid-quinone biosynthesis	hsa00130	0.135	0.522	GGCX|1,1,1,0.650984694199,1,3.04823910774,1,1;HPD|1,1,1,1,1,0.252898314301,3.61735945242,1	2	11	476	8041	http://www.kegg.jp/kegg-bin/show_pathway?hsa00130/hsa:2677%09pink/hsa:3242%09pink	Metabolism	Metabolism of cofactors and vitamins
Sphingolipid metabolism	hsa00600	0.143	0.546	GBA|1,36094500.0,1,1,1,1,1,1;NEU1|1,1,1,1,0.437321795637,1,1,1;ASAH1|1,2.01441842783,1,1,0.154182220157,0.270155645876,1,1;ARSA|2.04841034619,1,1,1,0.188294202182,0.450188744735,1,2.04841034619;GLB1|7.09108409807,1,1,1,0.0854449757963,0.261665611466,1,7.09108409807	5	47	476	8041	http://www.kegg.jp/kegg-bin/show_pathway?hsa00600/hsa:2629%09pink/hsa:4758%09pink/hsa:427%09pink/hsa:410%09pink/hsa:2720%09pink	Metabolism	Lipid metabolism
Viral carcinogenesis	hsa05203	0.152	0.571	HIST1H4D|1,3.16002984753,1,1,1,1,1,1;IL6ST|1,0.376560355182,1,1,1,1,1,1;CDC42|1,3.05289713096,1,1,1,1,1,1;HPN|1,3.8926268522,1,1,1,1,1,1;YWHAG|1,0.481606756478,1,1,1,1,1,1;CREB3L3|1,1,1,1,1,8.07366526287,1,1;ACTN1|1,1,1,1,1,1,0.151746610248,1;YWHAQ|1,0.184143690133,4.2580977016,1,1,1,1,1;ACTN4|1,0.0479908892739,3.57670027653,1,1,1,1,1;HNRNPK|1,0.469858368243,1,1,1,1,0.442291496741,1;HIST1H2BH|1,3…	16	204	476	8041	http://www.kegg.jp/kegg-bin/show_pathway?hsa05203/hsa:121504%09pink/hsa:3572%09pink/hsa:998%09pink/hsa:3249%09pink/hsa:7532%09pink/hsa:84699%09pink/hsa:87%09pink/hsa:10971%09pink/hsa:81%09pink/hsa:3190%09pink/hsa:8345%09pink/hsa:5879%09pink/hsa:2934%09pink/hsa:387%09pink/hsa:718%09pink/hsa:5315%09pink	Human Diseases	Cancer: overview
Gastric acid secretion	hsa04971	0.162	0.591	CALML3|1,0.262881608733,1,1,1,1,1,1;ATP1B1|1.80783996348,1,1,1,10.0030066566,1,1,1;GNAS|2.8610994815,1,1,1,1,1,1,2.8610994815;CALM2|1.65102111287,0.404212894208,1,1,8.90755831822,1,1,1;EZR|2.22481135927,1,1,1,13.434111069,1,1,2.22481135927;ATP1A1|25.0475769538,1,1,1,1,1,2.21206757456,25.0475769538;CA2|1,1,1,1,0.470253082076,0.252161753936,2.9933077552,1	7	76	476	8041	http://www.kegg.jp/kegg-bin/show_pathway?hsa04971/hsa:810%09pink/hsa:481%09pink/hsa:2778%09pink/hsa:801%09pink/hsa:7430%09pink/hsa:476%09pink/hsa:760%09pink	Organismal Systems	Digestive system
Biotin metabolism	hsa00780	0.167	0.591	BTD|8.21660495861,1,1,1,1,1,1,8.21660495861	1	3	476	8041	http://www.kegg.jp/kegg-bin/show_pathway?hsa00780/hsa:686%09pink	Metabolism	Metabolism of cofactors and vitamins
Metabolism of xenobiotics by cytochrome P450	hsa00980	0.17	0.591	ADH5|1,1,1,1,0.283563577848,1,2.48470869239,1;GSTO1|1,3.0601857209,1,1,0.310959878925,0.0970199670115,1,1;AKR7A3|1,2.22111317186,1,1,1,0.0871827145767,3.24558788622,1;GSTP1|1,1,2.38759179418,1,0.141827561257,0.237492718164,1,1;GSTM3|3.9132888969,3.0759780063,1,1,0.131381649411,0.0494209920043,1,3.9132888969;GSTA2|0.279860887878,3.50904356028,1,1,0.263012782341,0.155278770309,1,0.279860887878;CBR1…	7	77	476	8041	http://www.kegg.jp/kegg-bin/show_pathway?hsa00980/hsa:128%09pink/hsa:9446%09pink/hsa:22977%09pink/hsa:2950%09pink/hsa:2947%09pink/hsa:2939%09pink/hsa:873%09pink	Metabolism	Xenobiotics biodegradation and metabolism
Arrhythmogenic right ventricular cardiomyopathy	hsa05412	0.17	0.591	JUP|1,0.0236893807789,1,1,1,1,1,1;CACNA2D1|1,0.208145822892,1,1,1,1,1,1;LMNA|1,0.288892727515,1,1,1,1,1,1;DAG1|1,1,1,1,1,1,4.54043790423,1;DSC2|0.634676215097,1,1,1,1,6.10600775562,1,1;CDH2|1,0.405696625459,1,1,1,4.35574331707,1,1;DSP|5.0740962218,0.00815473144652,3.81617600561,1,1,1,1,5.0740962218	7	77	476	8041	http://www.kegg.jp/kegg-bin/show_pathway?hsa05412/hsa:3728%09pink/hsa:781%09pink/hsa:4000%09pink/hsa:1605%09pink/hsa:1824%09pink/hsa:1000%09pink/hsa:1832%09pink	Human Diseases	Cardiovascular disease
Arginine and proline metabolism	hsa00330	0.172	0.591	CKB|1,1,1,1.83585351528,1,1,1,1;AOC1|46.8825910931,1,1,1,1,1,1,46.8825910931;GOT1|1,1,1,1,0.107848889087,0.0878391617907,1,1;CNDP2|1,1,1,1,1,0.376309580884,3.07664378299,1;ALDH9A1|4.37628934715,0.308055226735,4.91957080248,1,0.0922282495306,0.284026210425,4.71970417327,4.37628934715	5	50	476	8041	http://www.kegg.jp/kegg-bin/show_pathway?hsa00330/hsa:1152%09pink/hsa:26%09pink/hsa:2805%09pink/hsa:55748%09pink/hsa:223%09pink	Metabolism	Amino acid metabolism
Vibrio cholerae infection	hsa05110	0.172	0.591	ATP6V1B2|1,1,1,12102000.0,1,1,1,1;GNAS|2.8610994815,1,1,1,1,1,1,2.8610994815;ERO1A|1,0.0649610290142,4.30002468178,1,1,1,1,1;ATP6V1A|4.38400110147,1,1,1,2.42294296471,1,1,4.38400110147;ATP6AP1|1,0.430829119585,0.430680036679,1,1,2.25080020462,1,1	5	50	476	8041	http://www.kegg.jp/kegg-bin/show_pathway?hsa05110/hsa:526%09pink/hsa:2778%09pink/hsa:30001%09pink/hsa:523%09pink/hsa:537%09pink	Human Diseases	Infectious disease: bacterial
African trypanosomiasis	hsa05143	0.173	0.591	VCAM1|1,1,1,0.66599058275,1,10.3798060305,1,1;ICAM1|0.612424503883,0.472054038469,1,1,1,6.48379351741,1,1;KNG1|7.09651348557,0.395423912139,1,1,1,12.7373430441,1,7.09651348557;APOA1|0.412245175259,0.191579350526,1,1,1,2.58341213022,1,0.412245175259	4	37	476	8041	http://www.kegg.jp/kegg-bin/show_pathway?hsa05143/hsa:7412%09pink/hsa:3383%09pink/hsa:3827%09pink/hsa:335%09pink	Human Diseases	Infectious disease: parasitic
Nicotinate and nicotinamide metabolism	hsa00760	0.173	0.591	BST1|0.667425044675,1,1,1,1,1,1,1;NAMPT|1,1,5.90477917738,1,1,1,1,1;CD38|1,1,1,1.6818144998,1,1,1,1;PNP|1,1,2.92727836646,1,0.0445537568218,0.0324211112658,2.44436746386,1	4	37	476	8041	http://www.kegg.jp/kegg-bin/show_pathway?hsa00760/hsa:683%09pink/hsa:10135%09pink/hsa:952%09pink/hsa:4860%09pink	Metabolism	Metabolism of cofactors and vitamins
Systemic lupus erythematosus	hsa05322	0.181	0.612	HIST1H4D|1,3.16002984753,1,1,1,1,1,1;C9|1,0.370884366366,1,1,1,1,1,1;H2AFY|1,1,2.94070353453,1,1,1,1,1;FCGR3A|1,1,1,1,1,5.13910929189,1,1;ACTN1|1,1,1,1,1,1,0.151746610248,1;ACTN4|1,0.0479908892739,3.57670027653,1,1,1,1,1;HIST1H2BH|1,3.35129434095,1,1,1,1,5.23527536269,1;HIST1H3E|2.21042519643,2.69300272702,1,1,1,1,1,2.21042519643;CTSG|1,2.25219418541,0.4503244814,1,1,0.352000751041,1,1;C3|15.2303…	11	136	476	8041	http://www.kegg.jp/kegg-bin/show_pathway?hsa05322/hsa:121504%09pink/hsa:735%09pink/hsa:9555%09pink/hsa:2214%09pink/hsa:87%09pink/hsa:81%09pink/hsa:8345%09pink/hsa:8350%09pink/hsa:1511%09pink/hsa:718%09pink/hsa:730%09pink	Human Diseases	Immune disease
Axon guidance	hsa04360	0.184	0.615	CDC42|1,3.05289713096,1,1,1,1,1,1;SEMA7A|1,1,1,0.513104389061,1,1,1,1;EPHB6|1,1,1,1,0.288402113571,1,1,1;RAF1|1,1,1,1,1,1,0.0988908712515,1;EPHB2|2.43882700181,1,1,1,1,1,1,2.43882700181;MYL12B|1,0.226379521766,1,1,1,1,0.295050265596,1;EFNA1|1,1,1,0.619643814802,1,8.74129008829,1,1;EFNB1|1,1,1,1,2.22135052128,10.7100410574,1,1;RAC1|1,1,1,1,0.338694920423,0.0601013719994,1,1;EPHB3|2.32872580217,2.0…	14	181	476	8041	http://www.kegg.jp/kegg-bin/show_pathway?hsa04360/hsa:998%09pink/hsa:8482%09pink/hsa:2051%09pink/hsa:5894%09pink/hsa:2048%09pink/hsa:103910%09pink/hsa:1942%09pink/hsa:1947%09pink/hsa:5879%09pink/hsa:2049%09pink/hsa:3897%09pink/hsa:387%09pink/hsa:1072%09pink/hsa:6387%09pink	Organismal Systems	Development and regeneration
Collecting duct acid secretion	hsa04966	0.213	0.701	ATP6V1B2|1,1,1,12102000.0,1,1,1,1;ATP6V1A|4.38400110147,1,1,1,2.42294296471,1,1,4.38400110147;CA2|1,1,1,1,0.470253082076,0.252161753936,2.9933077552,1	3	27	476	8041	http://www.kegg.jp/kegg-bin/show_pathway?hsa04966/hsa:526%09pink/hsa:523%09pink/hsa:760%09pink	Organismal Systems	Excretory system
Alcoholism	hsa05034	0.217	0.703	HIST1H4D|1,3.16002984753,1,1,1,1,1,1;SLC18A1|1,0.229635226382,1,1,1,1,1,1;CALML3|1,0.262881608733,1,1,1,1,1,1;GNB2|1,2.32433632989,1,1,1,1,1,1;H2AFY|1,1,2.94070353453,1,1,1,1,1;CREB3L3|1,1,1,1,1,8.07366526287,1,1;RAF1|1,1,1,1,1,1,0.0988908712515,1;GNAS|2.8610994815,1,1,1,1,1,1,2.8610994815;GNG12|1,14.9688099808,1,1,1,0.137270406109,1,1;DDC|1,0.389617508043,1,1,1,1,5.0754548783,1;HIST1H2BH|1,3.351…	14	187	476	8041	http://www.kegg.jp/kegg-bin/show_pathway?hsa05034/hsa:121504%09pink/hsa:6570%09pink/hsa:810%09pink/hsa:2783%09pink/hsa:9555%09pink/hsa:84699%09pink/hsa:5894%09pink/hsa:2778%09pink/hsa:55970%09pink/hsa:1644%09pink/hsa:8345%09pink/hsa:801%09pink/hsa:8350%09pink/hsa:2782%09pink	Human Diseases	Substance dependence
Glycosphingolipid biosynthesis - globo and isoglobo series	hsa00603	0.222	0.703	NAGA|1,1,1,1,1,0.197066009096,1,1;HEXB|2.13052866905,3.09075227564,1,1,0.0901332986728,0.148589502898,1,2.13052866905	2	15	476	8041	http://www.kegg.jp/kegg-bin/show_pathway?hsa00603/hsa:4668%09pink/hsa:3074%09pink	Metabolism	Glycan biosynthesis and metabolism
Glycosphingolipid biosynthesis - ganglio series	hsa00604	0.222	0.703	GLB1|7.09108409807,1,1,1,0.0854449757963,0.261665611466,1,7.09108409807;HEXB|2.13052866905,3.09075227564,1,1,0.0901332986728,0.148589502898,1,2.13052866905	2	15	476	8041	http://www.kegg.jp/kegg-bin/show_pathway?hsa00604/hsa:2720%09pink/hsa:3074%09pink	Metabolism	Glycan biosynthesis and metabolism
Amphetamine addiction	hsa05031	0.223	0.703	SLC18A1|1,0.229635226382,1,1,1,1,1,1;CALML3|1,0.262881608733,1,1,1,1,1,1;CREB3L3|1,1,1,1,1,8.07366526287,1,1;GNAS|2.8610994815,1,1,1,1,1,1,2.8610994815;DDC|1,0.389617508043,1,1,1,1,5.0754548783,1;CALM2|1.65102111287,0.404212894208,1,1,8.90755831822,1,1,1	6	69	476	8041	http://www.kegg.jp/kegg-bin/show_pathway?hsa05031/hsa:6570%09pink/hsa:810%09pink/hsa:84699%09pink/hsa:2778%09pink/hsa:1644%09pink/hsa:801%09pink	Human Diseases	Substance dependence
Phototransduction	hsa04744	0.229	0.711	CALML3|1,0.262881608733,1,1,1,1,1,1;CALM2|1.65102111287,0.404212894208,1,1,8.90755831822,1,1,1;GNB1|3.49430485762,1,1,1.62473190412,1,0.389879796017,1,3.49430485762	3	28	476	8041	http://www.kegg.jp/kegg-bin/show_pathway?hsa04744/hsa:810%09pink/hsa:801%09pink/hsa:2782%09pink	Organismal Systems	Sensory system
Epithelial cell signaling in Helicobacter pylori infection	hsa05120	0.233	0.711	CDC42|1,3.05289713096,1,1,1,1,1,1;ATP6V1B2|1,1,1,12102000.0,1,1,1,1;F11R|1,1,1,1.62203462477,1,2.75706054058,1,1;RAC1|1,1,1,1,0.338694920423,0.0601013719994,1,1;ATP6V1A|4.38400110147,1,1,1,2.42294296471,1,1,4.38400110147;ATP6AP1|1,0.430829119585,0.430680036679,1,1,2.25080020462,1,1	6	70	476	8041	http://www.kegg.jp/kegg-bin/show_pathway?hsa05120/hsa:998%09pink/hsa:526%09pink/hsa:50848%09pink/hsa:5879%09pink/hsa:523%09pink/hsa:537%09pink	Human Diseases	Infectious disease: bacterial
Porphyrin and chlorophyll metabolism	hsa00860	0.236	0.711	ALAD|1,1,1,1,1,1,2.54185240218,1;BLVRB|0.603301720534,1,1,1,1,1,2.24520635683,1;CP|3.32202310361,1,1,1,1,1,1,3.32202310361;GUSB|3.50882581284,2.24871367233,1,1,1,0.255943978827,1,3.50882581284	4	42	476	8041	http://www.kegg.jp/kegg-bin/show_pathway?hsa00860/hsa:210%09pink/hsa:645%09pink/hsa:1356%09pink/hsa:2990%09pink	Metabolism	Metabolism of cofactors and vitamins
Tryptophan metabolism	hsa00380	0.236	0.711	DLST|1,1,1,1,1,4.07481055128,1,1;AOC1|46.8825910931,1,1,1,1,1,1,46.8825910931;DDC|1,0.389617508043,1,1,1,1,5.0754548783,1;ALDH9A1|4.37628934715,0.308055226735,4.91957080248,1,0.0922282495306,0.284026210425,4.71970417327,4.37628934715	4	42	476	8041	http://www.kegg.jp/kegg-bin/show_pathway?hsa00380/hsa:1743%09pink/hsa:26%09pink/hsa:1644%09pink/hsa:223%09pink	Metabolism	Amino acid metabolism
AGE-RAGE signaling pathway in diabetic complications	hsa04933	0.239	0.711	CDC42|1,3.05289713096,1,1,1,1,1,1;COL1A1|1,1,0.0594075566051,1,1,1,1,1;CYBB|1,1,1,1,1,1,0.496041621792,1;COL4A5|1,2.19348736657,1,0.598761100976,1,1,1,1;VCAM1|1,1,1,0.66599058275,1,10.3798060305,1,1;RAC1|1,1,1,1,0.338694920423,0.0601013719994,1,1;ICAM1|0.612424503883,0.472054038469,1,1,1,6.48379351741,1,1;COL4A2|0.409560491619,2.33424723365,1,0.531266742916,1,1,1,0.409560491619	8	100	476	8041	http://www.kegg.jp/kegg-bin/show_pathway?hsa04933/hsa:998%09pink/hsa:1277%09pink/hsa:1536%09pink/hsa:1287%09pink/hsa:7412%09pink/hsa:5879%09pink/hsa:3383%09pink/hsa:1284%09pink	Human Diseases	Endocrine and metabolic disease
Serotonergic synapse	hsa04726	0.24	0.711	SLC18A1|1,0.229635226382,1,1,1,1,1,1;GNB2|1,2.32433632989,1,1,1,1,1,1;RAF1|1,1,1,1,1,1,0.0988908712515,1;GNAS|2.8610994815,1,1,1,1,1,1,2.8610994815;ALOX12|1,0.0390019133213,18.4445050763,1,1,1,1,1;GNG12|1,14.9688099808,1,1,1,0.137270406109,1,1;DDC|1,0.389617508043,1,1,1,1,5.0754548783,1;APP|1,1,1,1,8.50074048262,6.96361055178,1,1;GNB1|3.49430485762,1,1,1.62473190412,1,0.389879796017,1,3.494304857…	9	115	476	8041	http://www.kegg.jp/kegg-bin/show_pathway?hsa04726/hsa:6570%09pink/hsa:2783%09pink/hsa:5894%09pink/hsa:2778%09pink/hsa:239%09pink/hsa:55970%09pink/hsa:1644%09pink/hsa:351%09pink/hsa:2782%09pink	Organismal Systems	Nervous system
Dopaminergic synapse	hsa04728	0.255	0.743	SLC18A1|1,0.229635226382,1,1,1,1,1,1;CALML3|1,0.262881608733,1,1,1,1,1,1;GNB2|1,2.32433632989,1,1,1,1,1,1;PPP2R1A|1,1,3.37180144049,1,1,1,1,1;CREB3L3|1,1,1,1,1,8.07366526287,1,1;GNAS|2.8610994815,1,1,1,1,1,1,2.8610994815;GNG12|1,14.9688099808,1,1,1,0.137270406109,1,1;DDC|1,0.389617508043,1,1,1,1,5.0754548783,1;CALM2|1.65102111287,0.404212894208,1,1,8.90755831822,1,1,1;GNB1|3.49430485762,1,1,1.624…	10	132	476	8041	http://www.kegg.jp/kegg-bin/show_pathway?hsa04728/hsa:6570%09pink/hsa:810%09pink/hsa:2783%09pink/hsa:5518%09pink/hsa:84699%09pink/hsa:2778%09pink/hsa:55970%09pink/hsa:1644%09pink/hsa:801%09pink/hsa:2782%09pink	Organismal Systems	Nervous system
Human cytomegalovirus infection	hsa05163	0.258	0.743	CYCS|1,4.57628754025,1,1,1,1,1,1;CALML3|1,0.262881608733,1,1,1,1,1,1;GNB2|1,2.32433632989,1,1,1,1,1,1;CREB3L3|1,1,1,1,1,8.07366526287,1,1;RAF1|1,1,1,1,1,1,0.0988908712515,1;GNAS|2.8610994815,1,1,1,1,1,1,2.8610994815;PDIA3|1,0.129445222858,3.07995683926,1,1,1,1,1;CALR|1,0.220952413452,2.34908472135,1,1,1,1,1;IL10RB|1,0.236585626713,1,1,1,4.16119487909,1,1;GNG12|1,14.9688099808,1,1,1,0.137270406109…	16	225	476	8041	http://www.kegg.jp/kegg-bin/show_pathway?hsa05163/hsa:54205%09pink/hsa:810%09pink/hsa:2783%09pink/hsa:84699%09pink/hsa:5894%09pink/hsa:2778%09pink/hsa:2923%09pink/hsa:811%09pink/hsa:3588%09pink/hsa:55970%09pink/hsa:567%09pink/hsa:5879%09pink/hsa:801%09pink/hsa:387%09pink/hsa:6387%09pink/hsa:2782%09pink	Human Diseases	Infectious disease: viral
Vasopressin-regulated water reabsorption	hsa04962	0.262	0.743	RAB11B|1,1,6.76027330791,1,1,1,1,1;CREB3L3|1,1,1,1,1,8.07366526287,1,1;ARHGDIB|1,1,1,1,1,1,0.213589102641,1;GNAS|2.8610994815,1,1,1,1,1,1,2.8610994815	4	44	476	8041	http://www.kegg.jp/kegg-bin/show_pathway?hsa04962/hsa:9230%09pink/hsa:84699%09pink/hsa:397%09pink/hsa:2778%09pink	Organismal Systems	Excretory system
Phenylalanine, tyrosine and tryptophan biosynthesis	hsa00400	0.263	0.743	GOT1|1,1,1,1,0.107848889087,0.0878391617907,1,1	1	5	476	8041	http://www.kegg.jp/kegg-bin/show_pathway?hsa00400/hsa:2805%09pink	Metabolism	Amino acid metabolism
Gap junction	hsa04540	0.265	0.743	TUBB2A|1,1,2.76230363279,1,1,1,1,1;RAF1|1,1,1,1,1,1,0.0988908712515,1;PDGFRB|0.637199362829,1,1,1,1,6.73775584795,1,1;EGF|4.31907850892,1,1,1,1,1,1,4.31907850892;GNAS|2.8610994815,1,1,1,1,1,1,2.8610994815;PDGFB|1,0.16899025612,1,9.35374945047e-09,1,1,1,1;TUBB4B|6.59397736059,0.490873126041,6.18338768463,1,1,0.362905894682,2.50912471593,6.59397736059	7	88	476	8041	http://www.kegg.jp/kegg-bin/show_pathway?hsa04540/hsa:7280%09pink/hsa:5894%09pink/hsa:5159%09pink/hsa:1950%09pink/hsa:2778%09pink/hsa:5155%09pink/hsa:10383%09pink	Cellular Processes	Cellular community - eukaryotes
Nitrogen metabolism	hsa00910	0.267	0.743	CA1|1,1,1,1,0.191803092878,1,7.20664182939,1;CA2|1,1,1,1,0.470253082076,0.252161753936,2.9933077552,1	2	17	476	8041	http://www.kegg.jp/kegg-bin/show_pathway?hsa00910/hsa:759%09pink/hsa:760%09pink	Metabolism	Energy metabolism
Neurotrophin signaling pathway	hsa04722	0.272	0.751	RAP1A|1,2.1830051137,1,1,1,1,1,1;CDC42|1,3.05289713096,1,1,1,1,1,1;CALML3|1,0.262881608733,1,1,1,1,1,1;RAF1|1,1,1,1,1,1,0.0988908712515,1;ARHGDIB|1,1,1,1,1,1,0.213589102641,1;RAC1|1,1,1,1,0.338694920423,0.0601013719994,1,1;CALM2|1.65102111287,0.404212894208,1,1,8.90755831822,1,1,1;NGFR|2.8860577258,1,1,1,1,6.46463115945,1,2.8860577258;RHOA|1,5.14365066938,1,1,0.186400518882,0.112225683815,1,1	9	119	476	8041	http://www.kegg.jp/kegg-bin/show_pathway?hsa04722/hsa:5906%09pink/hsa:998%09pink/hsa:810%09pink/hsa:5894%09pink/hsa:397%09pink/hsa:5879%09pink/hsa:801%09pink/hsa:4804%09pink/hsa:387%09pink	Organismal Systems	Nervous system
Antifolate resistance	hsa01523	0.277	0.758	GGH|1.95466862543,1,1,1,1,0.372598613965,1,1;ALOX12|1,0.0390019133213,18.4445050763,1,1,1,1,1;SHMT1|2.6947312728,1,2.59477880256,1,0.0845475754459,0.198090938869,4.68048935376,2.6947312728	3	31	476	8041	http://www.kegg.jp/kegg-bin/show_pathway?hsa01523/hsa:8836%09pink/hsa:239%09pink/hsa:6470%09pink	Human Diseases	Drug resistance: antineoplastic
Viral myocarditis	hsa05416	0.281	0.758	CYCS|1,4.57628754025,1,1,1,1,1,1;DAG1|1,1,1,1,1,1,4.54043790423,1;RAC1|1,1,1,1,0.338694920423,0.0601013719994,1,1;ICAM1|0.612424503883,0.472054038469,1,1,1,6.48379351741,1,1;CD55|2.1248276496,1,1,1,1,4.58384942776,1,2.1248276496	5	60	476	8041	http://www.kegg.jp/kegg-bin/show_pathway?hsa05416/hsa:54205%09pink/hsa:1605%09pink/hsa:5879%09pink/hsa:3383%09pink/hsa:1604%09pink	Human Diseases	Cardiovascular disease
Glioma	hsa05214	0.283	0.758	CALML3|1,0.262881608733,1,1,1,1,1,1;RAF1|1,1,1,1,1,1,0.0988908712515,1;PDGFRB|0.637199362829,1,1,1,1,6.73775584795,1,1;EGF|4.31907850892,1,1,1,1,1,1,4.31907850892;PDGFB|1,0.16899025612,1,9.35374945047e-09,1,1,1,1;CALM2|1.65102111287,0.404212894208,1,1,8.90755831822,1,1,1	6	75	476	8041	http://www.kegg.jp/kegg-bin/show_pathway?hsa05214/hsa:810%09pink/hsa:5894%09pink/hsa:5159%09pink/hsa:1950%09pink/hsa:5155%09pink/hsa:801%09pink	Human Diseases	Cancer: specific types
Apoptosis	hsa04210	0.285	0.758	CTSL|1,3.19194025834,1,1,1,1,1,1;CTSZ|1,2.8462130747,1,1,1,1,1,1;CTSV|1,2.23597539265,1,1,1,1,1,1;CYCS|1,4.57628754025,1,1,1,1,1,1;LMNA|1,0.288892727515,1,1,1,1,1,1;RAF1|1,1,1,1,1,1,0.0988908712515,1;LMNB1|1,1,1,1,1,1,0.219265554297,1;CAPN1|1,0.278510479692,5.62319937616,1,1,1,1,1;CTSD|0.499838653569,4.06709341486,1,1,0.214158342155,0.207597516882,1,0.499838653569;CTSH|0.465462118128,5.7121370668…	10	136	476	8041	http://www.kegg.jp/kegg-bin/show_pathway?hsa04210/hsa:1514%09pink/hsa:1522%09pink/hsa:1515%09pink/hsa:54205%09pink/hsa:4000%09pink/hsa:5894%09pink/hsa:4001%09pink/hsa:823%09pink/hsa:1509%09pink/hsa:1512%09pink	Cellular Processes	Cell growth and death
Glycerolipid metabolism	hsa00561	0.293	0.772	AKR1B10|1,1,16.9530615336,1,1,1,1,1;TKFC|1,1,3.05893325356,1,1,1,2.88030391383,1;AKR1B1|3.00971832805,6.90642291831,1,1,0.417609361403,1,1,3.00971832805;AKR1A1|1.56568050537,3.17470821802,1,1,0.431980373938,0.128165928209,2.32838388804,1;ALDH9A1|4.37628934715,0.308055226735,4.91957080248,1,0.0922282495306,0.284026210425,4.71970417327,4.37628934715	5	61	476	8041	http://www.kegg.jp/kegg-bin/show_pathway?hsa00561/hsa:57016%09pink/hsa:26007%09pink/hsa:231%09pink/hsa:10327%09pink/hsa:223%09pink	Metabolism	Lipid metabolism
Ras signaling pathway	hsa04014	0.299	0.781	RAP1A|1,2.1830051137,1,1,1,1,1,1;CDC42|1,3.05289713096,1,1,1,1,1,1;CALML3|1,0.262881608733,1,1,1,1,1,1;GNB2|1,2.32433632989,1,1,1,1,1,1;RAF1|1,1,1,1,1,1,0.0988908712515,1;PDGFRB|0.637199362829,1,1,1,1,6.73775584795,1,1;EGF|4.31907850892,1,1,1,1,1,1,4.31907850892;PDGFB|1,0.16899025612,1,9.35374945047e-09,1,1,1,1;GNG12|1,14.9688099808,1,1,1,0.137270406109,1,1;EFNA1|1,1,1,0.619643814802,1,8.74129008…	16	232	476	8041	http://www.kegg.jp/kegg-bin/show_pathway?hsa04014/hsa:5906%09pink/hsa:998%09pink/hsa:810%09pink/hsa:2783%09pink/hsa:5894%09pink/hsa:5159%09pink/hsa:1950%09pink/hsa:5155%09pink/hsa:55970%09pink/hsa:1942%09pink/hsa:5879%09pink/hsa:801%09pink/hsa:4804%09pink/hsa:387%09pink/hsa:1435%09pink/hsa:2782%09pink	Environmental Information Processing	Signal transduction
Longevity regulating pathway - multiple species	hsa04213	0.305	0.787	SOD2|1,62491750.0,1,1,1,1,1,1;HSPA1B|1,1,3.04021037345,1,1,1,1,1;HSPA8|1,1,2.63344538009,1,4.6829372269,1,1,1;SOD1|1,1,1,1,2.78320090806,2.36179625581,1,1;CRYAB|0.0887021017774,2.77133921499,3.1852870873,1,1,0.0370142816454,2.45924416734,0.0887021017774	5	62	476	8041	http://www.kegg.jp/kegg-bin/show_pathway?hsa04213/hsa:6648%09pink/hsa:3303%09pink/hsa:3312%09pink/hsa:6647%09pink/hsa:1410%09pink	Organismal Systems	Aging
Vitamin B6 metabolism	hsa00750	0.307	0.787	PSAT1|1,1,1,7602933.33333,1,1,1,1	1	6	476	8041	http://www.kegg.jp/kegg-bin/show_pathway?hsa00750/hsa:29968%09pink	Metabolism	Metabolism of cofactors and vitamins
Rheumatoid arthritis	hsa05323	0.312	0.793	CTSL|1,3.19194025834,1,1,1,1,1,1;ATP6V1B2|1,1,1,12102000.0,1,1,1,1;ICAM1|0.612424503883,0.472054038469,1,1,1,6.48379351741,1,1;ATP6V1A|4.38400110147,1,1,1,2.42294296471,1,1,4.38400110147;ATP6AP1|1,0.430829119585,0.430680036679,1,1,2.25080020462,1,1;CSF1|1,0.349111093427,1,1,2.92795976212,7.54677714627,1,1;CXCL12|0.267176275133,12.5144711027,1,1,1,0.290508114374,1,0.267176275133	7	93	476	8041	http://www.kegg.jp/kegg-bin/show_pathway?hsa05323/hsa:1514%09pink/hsa:526%09pink/hsa:3383%09pink/hsa:523%09pink/hsa:537%09pink/hsa:1435%09pink/hsa:6387%09pink	Human Diseases	Immune disease
IL-17 signaling pathway	hsa04657	0.321	0.81	S100A8|12.4390203028,1,2.34282233429,1,1,1,1,12.4390203028;HSP90B1|1,0.129763206724,3.20594946185,1,1,2.32620289652,1,1;HSP90AA1|2.37051871827,0.190587678846,5.1477766898,1,1,1,1,2.37051871827;S100A9|4.74770540308,1,1,2.19741408054,1,1,0.306553713922,4.74770540308;LCN2|1,3.01078252597,1,3.37433045578,0.0912167328302,1,0.330801232519,1;S100A7|2.16230061502,10.3603603604,1,1,0.209261533688,0.286298…	7	94	476	8041	http://www.kegg.jp/kegg-bin/show_pathway?hsa04657/hsa:6279%09pink/hsa:7184%09pink/hsa:3320%09pink/hsa:6280%09pink/hsa:3934%09pink/hsa:6278%09pink/hsa:3326%09pink	Organismal Systems	Immune system
EGFR tyrosine kinase inhibitor resistance	hsa01521	0.325	0.81	RAF1|1,1,1,1,1,1,0.0988908712515,1;PDGFRB|0.637199362829,1,1,1,1,6.73775584795,1,1;EGF|4.31907850892,1,1,1,1,1,1,4.31907850892;PDGFB|1,0.16899025612,1,9.35374945047e-09,1,1,1,1;AXL|1,0.288509514969,1,1,1,6.11811954014,1,1;GAS6|1,0.257654008439,1,1,1,0.490605067458,1,1	6	79	476	8041	http://www.kegg.jp/kegg-bin/show_pathway?hsa01521/hsa:5894%09pink/hsa:5159%09pink/hsa:1950%09pink/hsa:5155%09pink/hsa:558%09pink/hsa:2621%09pink	Human Diseases	Drug resistance: antineoplastic
Cocaine addiction	hsa05030	0.33	0.81	SLC18A1|1,0.229635226382,1,1,1,1,1,1;CREB3L3|1,1,1,1,1,8.07366526287,1,1;GNAS|2.8610994815,1,1,1,1,1,1,2.8610994815;DDC|1,0.389617508043,1,1,1,1,5.0754548783,1	4	49	476	8041	http://www.kegg.jp/kegg-bin/show_pathway?hsa05030/hsa:6570%09pink/hsa:84699%09pink/hsa:2778%09pink/hsa:1644%09pink	Human Diseases	Substance dependence
Intestinal immune network for IgA production	hsa04672	0.33	0.81	MADCAM1|1,1,1,1,1,6.90472105459,1,1;ICOSLG|1,0.323622002927,1,1,1,4.27223994204,1,1;PIGR|4.77130527371,0.346539991435,1,1,1,1,1,4.77130527371;CXCL12|0.267176275133,12.5144711027,1,1,1,0.290508114374,1,0.267176275133	4	49	476	8041	http://www.kegg.jp/kegg-bin/show_pathway?hsa04672/hsa:8174%09pink/hsa:102723996%09pink/hsa:5284%09pink/hsa:6387%09pink	Organismal Systems	Immune system
Malaria	hsa05144	0.343	0.837	PECAM1|1,0.489994889728,1,1,1,1,1,1;COMP|1,1,1,1,1,2.42429736006,1,1;VCAM1|1,1,1,0.66599058275,1,10.3798060305,1,1;ICAM1|0.612424503883,0.472054038469,1,1,1,6.48379351741,1,1	4	50	476	8041	http://www.kegg.jp/kegg-bin/show_pathway?hsa05144/hsa:5175%09pink/hsa:1311%09pink/hsa:7412%09pink/hsa:3383%09pink	Human Diseases	Infectious disease: parasitic
Relaxin signaling pathway	hsa04926	0.355	0.857	GNB2|1,2.32433632989,1,1,1,1,1,1;COL1A1|1,1,0.0594075566051,1,1,1,1,1;CREB3L3|1,1,1,1,1,8.07366526287,1,1;RAF1|1,1,1,1,1,1,0.0988908712515,1;GNAS|2.8610994815,1,1,1,1,1,1,2.8610994815;COL4A5|1,2.19348736657,1,0.598761100976,1,1,1,1;GNG12|1,14.9688099808,1,1,1,0.137270406109,1,1;COL4A2|0.409560491619,2.33424723365,1,0.531266742916,1,1,1,0.409560491619;GNB1|3.49430485762,1,1,1.62473190412,1,0.38987…	9	129	476	8041	http://www.kegg.jp/kegg-bin/show_pathway?hsa04926/hsa:2783%09pink/hsa:1277%09pink/hsa:84699%09pink/hsa:5894%09pink/hsa:2778%09pink/hsa:1287%09pink/hsa:55970%09pink/hsa:1284%09pink/hsa:2782%09pink	Organismal Systems	Endocrine system
Alanine, aspartate and glutamate metabolism	hsa00250	0.36	0.861	NIT2|1,1,1,1,1,0.183821959855,1,1;GOT1|1,1,1,1,0.107848889087,0.0878391617907,1,1;ASS1|6.98262247655,1,1,1,1,0.251816184971,5.74949914399,6.98262247655	3	36	476	8041	http://www.kegg.jp/kegg-bin/show_pathway?hsa00250/hsa:56954%09pink/hsa:2805%09pink/hsa:445%09pink	Metabolism	Amino acid metabolism
Acute myeloid leukemia	hsa05221	0.364	0.861	JUP|1,0.0236893807789,1,1,1,1,1,1;CD14|1,2.38323854598,1,1,1,1,1,1;RAF1|1,1,1,1,1,1,0.0988908712515,1;ITGAM|1,1,1,1,1,1,0.293576531005,1;MPO|1,4.17152493634,1,1,1,1,0.355378519321,1	5	67	476	8041	http://www.kegg.jp/kegg-bin/show_pathway?hsa05221/hsa:3728%09pink/hsa:929%09pink/hsa:5894%09pink/hsa:3684%09pink/hsa:4353%09pink	Human Diseases	Cancer: specific types
Peroxisome	hsa04146	0.368	0.861	SOD2|1,62491750.0,1,1,1,1,1,1;IDH2|1,0.478671241845,1,1,1,1,5.62199333909,1;SOD1|1,1,1,1,2.78320090806,2.36179625581,1,1;PRDX5|0.138886957147,1,3.57471025534,1,1,1,1,0.138886957147;PRDX1|0.448783491305,1,3.02204615082,1,1,0.171674918184,1,0.448783491305;IDH1|4.69852961804,1,2.72558670579,2.28149784522,1,0.163955235713,1,4.69852961804	6	83	476	8041	http://www.kegg.jp/kegg-bin/show_pathway?hsa04146/hsa:6648%09pink/hsa:3418%09pink/hsa:6647%09pink/hsa:25824%09pink/hsa:5052%09pink/hsa:3417%09pink	Cellular Processes	Transport and catabolism
Chemical carcinogenesis	hsa05204	0.368	0.861	ADH5|1,1,1,1,0.283563577848,1,2.48470869239,1;GSTO1|1,3.0601857209,1,1,0.310959878925,0.0970199670115,1,1;GSTP1|1,1,2.38759179418,1,0.141827561257,0.237492718164,1,1;GSTM3|3.9132888969,3.0759780063,1,1,0.131381649411,0.0494209920043,1,3.9132888969;GSTA2|0.279860887878,3.50904356028,1,1,0.263012782341,0.155278770309,1,0.279860887878;CBR1|0.38533235655,1,2.55795836857,1,0.23446531996,0.307017884914…	6	83	476	8041	http://www.kegg.jp/kegg-bin/show_pathway?hsa05204/hsa:128%09pink/hsa:9446%09pink/hsa:2950%09pink/hsa:2947%09pink/hsa:2939%09pink/hsa:873%09pink	Human Diseases	Cancer: overview
Aldosterone-regulated sodium reabsorption	hsa04960	0.376	0.873	ATP1B1|1.80783996348,1,1,1,10.0030066566,1,1,1;SFN|1,0.0347516987167,10.5918089986,1,1,1,1,1;ATP1A1|25.0475769538,1,1,1,1,1,2.21206757456,25.0475769538	3	37	476	8041	http://www.kegg.jp/kegg-bin/show_pathway?hsa04960/hsa:481%09pink/hsa:2810%09pink/hsa:476%09pink	Organismal Systems	Excretory system
MAPK signaling pathway	hsa04010	0.379	0.873	CD14|1,2.38323854598,1,1,1,1,1,1;RAP1A|1,2.1830051137,1,1,1,1,1,1;CDC42|1,3.05289713096,1,1,1,1,1,1;CACNA2D1|1,0.208145822892,1,1,1,1,1,1;HSPA1B|1,1,3.04021037345,1,1,1,1,1;HSPB1|1,1,1,1,1,0.209898779037,1,1;FLNB|1,1,1,1,1,2.1819380218,1,1;IL1RAP|1,1,1,1,1,1,0.472515022021,1;RAF1|1,1,1,1,1,1,0.0988908712515,1;FLNC|1.93069494701,29197500.0,1,1,1,1,1,1;PDGFRB|0.637199362829,1,1,1,1,6.73775584795,1,…	19	294	476	8041	http://www.kegg.jp/kegg-bin/show_pathway?hsa04010/hsa:929%09pink/hsa:5906%09pink/hsa:998%09pink/hsa:781%09pink/hsa:3303%09pink/hsa:3315%09pink/hsa:2317%09pink/hsa:3556%09pink/hsa:5894%09pink/hsa:2318%09pink/hsa:5159%09pink/hsa:1950%09pink/hsa:5155%09pink/hsa:55970%09pink/hsa:3312%09pink/hsa:1942%09pink/hsa:5879%09pink/hsa:4804%09pink/hsa:1435%09pink	Environmental Information Processing	Signal transduction
Sulfur relay system	hsa04122	0.386	0.879	MPST|1,5.26254446803,1,1,0.292304054232,0.145626391097,3.83197199533,1	1	8	476	8041	http://www.kegg.jp/kegg-bin/show_pathway?hsa04122/hsa:4357%09pink	Genetic Information Processing	Folding, sorting and degradation
Renal cell carcinoma	hsa05211	0.388	0.879	RAP1A|1,2.1830051137,1,1,1,1,1,1;CDC42|1,3.05289713096,1,1,1,1,1,1;RAF1|1,1,1,1,1,1,0.0988908712515,1;PDGFB|1,0.16899025612,1,9.35374945047e-09,1,1,1,1;RAC1|1,1,1,1,0.338694920423,0.0601013719994,1,1	5	69	476	8041	http://www.kegg.jp/kegg-bin/show_pathway?hsa05211/hsa:5906%09pink/hsa:998%09pink/hsa:5894%09pink/hsa:5155%09pink/hsa:5879%09pink	Human Diseases	Cancer: specific types
Human papillomavirus infection	hsa05165	0.397	0.893	CDC42|1,3.05289713096,1,1,1,1,1,1;TNR|1,0.433265835859,1,1,1,1,1,1;COL1A1|1,1,0.0594075566051,1,1,1,1,1;PPP2R1A|1,1,3.37180144049,1,1,1,1,1;ATP6V1B2|1,1,1,12102000.0,1,1,1,1;CREB3L3|1,1,1,1,1,8.07366526287,1,1;COMP|1,1,1,1,1,2.42429736006,1,1;RAF1|1,1,1,1,1,1,0.0988908712515,1;VTN|1.68646858943,1,1,1,4.10897278488,1,1,1;PDGFRB|0.637199362829,1,1,1,1,6.73775584795,1,1;EGF|4.31907850892,1,1,1,1,1,1…	21	330	476	8041	http://www.kegg.jp/kegg-bin/show_pathway?hsa05165/hsa:998%09pink/hsa:7143%09pink/hsa:1277%09pink/hsa:5518%09pink/hsa:526%09pink/hsa:84699%09pink/hsa:1311%09pink/hsa:5894%09pink/hsa:7448%09pink/hsa:5159%09pink/hsa:1950%09pink/hsa:2778%09pink/hsa:3371%09pink/hsa:1287%09pink/hsa:9368%09pink/hsa:3915%09pink/hsa:523%09pink/hsa:537%09pink/hsa:1284%09pink/hsa:7450%09pink/hsa:1293%09pink	Human Diseases	Infectious disease: viral
AMPK signaling pathway	hsa04152	0.417	0.917	PPP2R1A|1,1,3.37180144049,1,1,1,1,1;RAB2A|1,1,2.04304375197,1,1,1,1,1;RAB11B|1,1,6.76027330791,1,1,1,1,1;CREB3L3|1,1,1,1,1,8.07366526287,1,1;PFKL|1,1,1,1,1,1,3.44072228771,1;PCK1|1,1,1,1,1,0.121720353718,5.84803294042,1;EEF2|4.35068132123,0.057921794507,35.0426695113,1,1,1,5.49801191054,4.35068132123;FBP1|0.490102202983,1,1,1,0.169288754878,0.24039349147,2.31761241048,0.490102202983	8	120	476	8041	http://www.kegg.jp/kegg-bin/show_pathway?hsa04152/hsa:5518%09pink/hsa:5862%09pink/hsa:9230%09pink/hsa:84699%09pink/hsa:5211%09pink/hsa:5105%09pink/hsa:1938%09pink/hsa:2203%09pink	Environmental Information Processing	Signal transduction
p53 signaling pathway	hsa04115	0.424	0.917	CYCS|1,4.57628754025,1,1,1,1,1,1;IGFBP3|1,1,1,1,7.36736717526,1,1,1;SERPINB5|1,0.021796457376,22.0598221603,1,1,1,1,1;SFN|1,0.0347516987167,10.5918089986,1,1,1,1,1;SHISA5|1,1,0.255472263868,1,3.94411547679,57.9577979005,1,1	5	72	476	8041	http://www.kegg.jp/kegg-bin/show_pathway?hsa04115/hsa:54205%09pink/hsa:3486%09pink/hsa:5268%09pink/hsa:2810%09pink/hsa:51246%09pink	Cellular Processes	Cell growth and death
Bile secretion	hsa04976	0.424	0.917	ABCB1|1,0.251802911534,1,1,1,1,1,1;ATP1B1|1.80783996348,1,1,1,10.0030066566,1,1,1;GNAS|2.8610994815,1,1,1,1,1,1,2.8610994815;ATP1A1|25.0475769538,1,1,1,1,1,2.21206757456,25.0475769538;CA2|1,1,1,1,0.470253082076,0.252161753936,2.9933077552,1	5	72	476	8041	http://www.kegg.jp/kegg-bin/show_pathway?hsa04976/hsa:5243%09pink/hsa:481%09pink/hsa:2778%09pink/hsa:476%09pink/hsa:760%09pink	Organismal Systems	Digestive system
Drug metabolism - cytochrome P450	hsa00982	0.424	0.917	ADH5|1,1,1,1,0.283563577848,1,2.48470869239,1;GSTO1|1,3.0601857209,1,1,0.310959878925,0.0970199670115,1,1;GSTP1|1,1,2.38759179418,1,0.141827561257,0.237492718164,1,1;GSTM3|3.9132888969,3.0759780063,1,1,0.131381649411,0.0494209920043,1,3.9132888969;GSTA2|0.279860887878,3.50904356028,1,1,0.263012782341,0.155278770309,1,0.279860887878	5	72	476	8041	http://www.kegg.jp/kegg-bin/show_pathway?hsa00982/hsa:128%09pink/hsa:9446%09pink/hsa:2950%09pink/hsa:2947%09pink/hsa:2939%09pink	Metabolism	Xenobiotics biodegradation and metabolism
Melanoma	hsa05218	0.424	0.917	CDH1|1,1,1,1,1,4.53063518831,1,1;RAF1|1,1,1,1,1,1,0.0988908712515,1;PDGFRB|0.637199362829,1,1,1,1,6.73775584795,1,1;EGF|4.31907850892,1,1,1,1,1,1,4.31907850892;PDGFB|1,0.16899025612,1,9.35374945047e-09,1,1,1,1	5	72	476	8041	http://www.kegg.jp/kegg-bin/show_pathway?hsa05218/hsa:999%09pink/hsa:5894%09pink/hsa:5159%09pink/hsa:1950%09pink/hsa:5155%09pink	Human Diseases	Cancer: specific types
Platinum drug resistance	hsa01524	0.436	0.926	CYCS|1,4.57628754025,1,1,1,1,1,1;GSTO1|1,3.0601857209,1,1,0.310959878925,0.0970199670115,1,1;GSTP1|1,1,2.38759179418,1,0.141827561257,0.237492718164,1,1;GSTM3|3.9132888969,3.0759780063,1,1,0.131381649411,0.0494209920043,1,3.9132888969;GSTA2|0.279860887878,3.50904356028,1,1,0.263012782341,0.155278770309,1,0.279860887878	5	73	476	8041	http://www.kegg.jp/kegg-bin/show_pathway?hsa01524/hsa:54205%09pink/hsa:9446%09pink/hsa:2950%09pink/hsa:2947%09pink/hsa:2939%09pink	Human Diseases	Drug resistance: antineoplastic
Pyrimidine metabolism	hsa00240	0.439	0.926	CANT1|0.651436197878,1,1,1,1,0.326937031265,1,1;CMPK1|1,0.345040465521,3.52219246563,1,1,1,1,1;CDA|1,3.33394991611,1,1,1,1,0.441811788346,1;PNP|1,1,2.92727836646,1,0.0445537568218,0.0324211112658,2.44436746386,1	4	57	476	8041	http://www.kegg.jp/kegg-bin/show_pathway?hsa00240/hsa:124583%09pink/hsa:51727%09pink/hsa:978%09pink/hsa:4860%09pink	Metabolism	Nucleotide metabolism
Parathyroid hormone synthesis, secretion and action	hsa04928	0.439	0.926	KL|1,0.376977102814,1,1,1,1,1,1;NACA|1,1,3.01340581972,1,1,1,1,1;CREB3L3|1,1,1,1,1,8.07366526287,1,1;RAF1|1,1,1,1,1,1,0.0988908712515,1;GNAS|2.8610994815,1,1,1,1,1,1,2.8610994815;SLC9A3R1|1,0.471752649558,1,1,1,5.55738333231,1,1;RHOA|1,5.14365066938,1,1,0.186400518882,0.112225683815,1,1	7	106	476	8041	http://www.kegg.jp/kegg-bin/show_pathway?hsa04928/hsa:9365%09pink/hsa:4666%09pink/hsa:84699%09pink/hsa:5894%09pink/hsa:2778%09pink/hsa:9368%09pink/hsa:387%09pink	Organismal Systems	Endocrine system
Bladder cancer	hsa05219	0.441	0.926	CDH1|1,1,1,1,1,4.53063518831,1,1;RAF1|1,1,1,1,1,1,0.0988908712515,1;EGF|4.31907850892,1,1,1,1,1,1,4.31907850892	3	41	476	8041	http://www.kegg.jp/kegg-bin/show_pathway?hsa05219/hsa:999%09pink/hsa:5894%09pink/hsa:1950%09pink	Human Diseases	Cancer: specific types
Kaposi sarcoma-associated herpesvirus infection	hsa05167	0.444	0.926	IL6ST|1,0.376560355182,1,1,1,1,1,1;CYCS|1,4.57628754025,1,1,1,1,1,1;CALML3|1,0.262881608733,1,1,1,1,1,1;GNB2|1,2.32433632989,1,1,1,1,1,1;RAF1|1,1,1,1,1,1,0.0988908712515,1;PDGFB|1,0.16899025612,1,9.35374945047e-09,1,1,1,1;GNG12|1,14.9688099808,1,1,1,0.137270406109,1,1;RAC1|1,1,1,1,0.338694920423,0.0601013719994,1,1;CALM2|1.65102111287,0.404212894208,1,1,8.90755831822,1,1,1;ICAM1|0.612424503883,0.…	12	189	476	8041	http://www.kegg.jp/kegg-bin/show_pathway?hsa05167/hsa:3572%09pink/hsa:54205%09pink/hsa:810%09pink/hsa:2783%09pink/hsa:5894%09pink/hsa:5155%09pink/hsa:55970%09pink/hsa:5879%09pink/hsa:801%09pink/hsa:3383%09pink/hsa:718%09pink/hsa:2782%09pink	Human Diseases	Infectious disease: viral
Synthesis and degradation of ketone bodies	hsa00072	0.457	0.947	BDH2|0.426574835465,1,1,1,1,0.263541654781,2.91315043019,0.426574835465	1	10	476	8041	http://www.kegg.jp/kegg-bin/show_pathway?hsa00072/hsa:56898%09pink	Metabolism	Lipid metabolism
VEGF signaling pathway	hsa04370	0.465	0.957	CDC42|1,3.05289713096,1,1,1,1,1,1;HSPB1|1,1,1,1,1,0.209898779037,1,1;RAF1|1,1,1,1,1,1,0.0988908712515,1;RAC1|1,1,1,1,0.338694920423,0.0601013719994,1,1	4	59	476	8041	http://www.kegg.jp/kegg-bin/show_pathway?hsa04370/hsa:998%09pink/hsa:3315%09pink/hsa:5894%09pink/hsa:5879%09pink	Environmental Information Processing	Signal transduction
Fatty acid elongation	hsa00062	0.481	0.979	PPT2|2.98336964561,1,1,1,0.353265280181,0.330969365646,1,2.98336964561;PPT1|0.361840088656,2.06944924472,1,0.619670217883,1,0.205163585439,1,0.361840088656	2	27	476	8041	http://www.kegg.jp/kegg-bin/show_pathway?hsa00062/hsa:9374%09pink/hsa:5538%09pink	Metabolism	Lipid metabolism
Leishmaniasis	hsa05140	0.483	0.979	FCGR3A|1,1,1,1,1,5.13910929189,1,1;CYBB|1,1,1,1,1,1,0.496041621792,1;ITGAM|1,1,1,1,1,1,0.293576531005,1;C3|15.2303631021,0.211081268612,1,1,3.42821895897,1,1,15.2303631021;EEF1A1|1.57528344804,0.125531610361,4.69196703963,1.51736025229,2.28119334906,1,1,1	5	77	476	8041	http://www.kegg.jp/kegg-bin/show_pathway?hsa05140/hsa:2214%09pink/hsa:1536%09pink/hsa:3684%09pink/hsa:718%09pink/hsa:1915%09pink	Human Diseases	Infectious disease: parasitic
Circadian entrainment	hsa04713	0.517	1.00e+00	CALML3|1,0.262881608733,1,1,1,1,1,1;GNB2|1,2.32433632989,1,1,1,1,1,1;GNAS|2.8610994815,1,1,1,1,1,1,2.8610994815;GNG12|1,14.9688099808,1,1,1,0.137270406109,1,1;CALM2|1.65102111287,0.404212894208,1,1,8.90755831822,1,1,1;GNB1|3.49430485762,1,1,1.62473190412,1,0.389879796017,1,3.49430485762	6	97	476	8041	http://www.kegg.jp/kegg-bin/show_pathway?hsa04713/hsa:810%09pink/hsa:2783%09pink/hsa:2778%09pink/hsa:55970%09pink/hsa:801%09pink/hsa:2782%09pink	Organismal Systems	Environmental adaptation
Arachidonic acid metabolism	hsa00590	0.517	1.00e+00	ALOX12|1,0.0390019133213,18.4445050763,1,1,1,1,1;GPX3|0.582250072849,2.97169561393,1,1,0.316630914255,0.300710741637,1,1;PTGDS|0.0781648657527,38.0626145547,1,35.7858903225,0.0372064809853,1,1,0.0781648657527;CBR1|0.38533235655,1,2.55795836857,1,0.23446531996,0.307017884914,2.09923421899,0.38533235655	4	63	476	8041	http://www.kegg.jp/kegg-bin/show_pathway?hsa00590/hsa:239%09pink/hsa:2878%09pink/hsa:5730%09pink/hsa:873%09pink	Metabolism	Lipid metabolism
Hippo signaling pathway - multiple species	hsa04392	0.519	1.00e+00	FAT4|0.517246987266,0.263784729951,1,1,1,1,1,1;DCHS1|1,0.395113274225,1,1,1,6.83722008438,2.17657708882,1	2	29	476	8041	http://www.kegg.jp/kegg-bin/show_pathway?hsa04392/hsa:79633%09pink/hsa:8642%09pink	Environmental Information Processing	Signal transduction
Adrenergic signaling in cardiomyocytes	hsa04261	0.525	1.00e+00	CACNA2D1|1,0.208145822892,1,1,1,1,1,1;CALML3|1,0.262881608733,1,1,1,1,1,1;PPP2R1A|1,1,3.37180144049,1,1,1,1,1;CREB3L3|1,1,1,1,1,8.07366526287,1,1;ATP1B1|1.80783996348,1,1,1,10.0030066566,1,1,1;GNAS|2.8610994815,1,1,1,1,1,1,2.8610994815;CALM2|1.65102111287,0.404212894208,1,1,8.90755831822,1,1,1;ATP1A1|25.0475769538,1,1,1,1,1,2.21206757456,25.0475769538;TPM3|2.32652056471,0.295697426893,1,1,1,1,0.3…	9	149	476	8041	http://www.kegg.jp/kegg-bin/show_pathway?hsa04261/hsa:781%09pink/hsa:810%09pink/hsa:5518%09pink/hsa:84699%09pink/hsa:481%09pink/hsa:2778%09pink/hsa:801%09pink/hsa:476%09pink/hsa:7170%09pink	Organismal Systems	Circulatory system
Aldosterone synthesis and secretion	hsa04925	0.527	1.00e+00	CALML3|1,0.262881608733,1,1,1,1,1,1;CREB3L3|1,1,1,1,1,8.07366526287,1,1;ATP1B1|1.80783996348,1,1,1,10.0030066566,1,1,1;GNAS|2.8610994815,1,1,1,1,1,1,2.8610994815;CALM2|1.65102111287,0.404212894208,1,1,8.90755831822,1,1,1;ATP1A1|25.0475769538,1,1,1,1,1,2.21206757456,25.0475769538	6	98	476	8041	http://www.kegg.jp/kegg-bin/show_pathway?hsa04925/hsa:810%09pink/hsa:84699%09pink/hsa:481%09pink/hsa:2778%09pink/hsa:801%09pink/hsa:476%09pink	Organismal Systems	Endocrine system
Choline metabolism in cancer	hsa05231	0.527	1.00e+00	RAF1|1,1,1,1,1,1,0.0988908712515,1;PDGFRB|0.637199362829,1,1,1,1,6.73775584795,1,1;EGF|4.31907850892,1,1,1,1,1,1,4.31907850892;SLC44A4|2.88647996456,1,1,1,1,1,1,2.88647996456;PDGFB|1,0.16899025612,1,9.35374945047e-09,1,1,1,1;RAC1|1,1,1,1,0.338694920423,0.0601013719994,1,1	6	98	476	8041	http://www.kegg.jp/kegg-bin/show_pathway?hsa05231/hsa:5894%09pink/hsa:5159%09pink/hsa:1950%09pink/hsa:80736%09pink/hsa:5155%09pink/hsa:5879%09pink	Human Diseases	Cancer: overview
Transcriptional misregulation in cancer	hsa05202	0.546	1.00e+00	JUP|1,0.0236893807789,1,1,1,1,1,1;CD14|1,2.38323854598,1,1,1,1,1,1;HPGD|1,1,3.43753715499,1,1,1,1,1;IGFBP3|1,1,1,1,7.36736717526,1,1,1;SPINT1|1,1,1,1,1,2.36847735973,1,1;ITGAM|1,1,1,1,1,1,0.293576531005,1;PROM1|3.58442288302,1,1,1,1,1,1,3.58442288302;MPO|1,4.17152493634,1,1,1,1,0.355378519321,1;HIST1H3E|2.21042519643,2.69300272702,1,1,1,1,1,2.21042519643;NGFR|2.8860577258,1,1,1,1,6.46463115945,1,…	11	186	476	8041	http://www.kegg.jp/kegg-bin/show_pathway?hsa05202/hsa:3728%09pink/hsa:929%09pink/hsa:3248%09pink/hsa:3486%09pink/hsa:6692%09pink/hsa:3684%09pink/hsa:8842%09pink/hsa:4353%09pink/hsa:8350%09pink/hsa:4804%09pink/hsa:7113%09pink	Human Diseases	Cancer: overview
Inflammatory mediator regulation of TRP channels	hsa04750	0.547	1.00e+00	CALML3|1,0.262881608733,1,1,1,1,1,1;IL1RAP|1,1,1,1,1,1,0.472515022021,1;GNAS|2.8610994815,1,1,1,1,1,1,2.8610994815;ALOX12|1,0.0390019133213,18.4445050763,1,1,1,1,1;CALM2|1.65102111287,0.404212894208,1,1,8.90755831822,1,1,1;KNG1|7.09651348557,0.395423912139,1,1,1,12.7373430441,1,7.09651348557	6	100	476	8041	http://www.kegg.jp/kegg-bin/show_pathway?hsa04750/hsa:810%09pink/hsa:3556%09pink/hsa:2778%09pink/hsa:239%09pink/hsa:801%09pink/hsa:3827%09pink	Organismal Systems	Sensory system
beta-Alanine metabolism	hsa00410	0.555	1.00e+00	CNDP2|1,1,1,1,1,0.376309580884,3.07664378299,1;ALDH9A1|4.37628934715,0.308055226735,4.91957080248,1,0.0922282495306,0.284026210425,4.71970417327,4.37628934715	2	31	476	8041	http://www.kegg.jp/kegg-bin/show_pathway?hsa00410/hsa:55748%09pink/hsa:223%09pink	Metabolism	Metabolism of other amino acids
Pathways in cancer	hsa05200	0.561	1.00e+00	IL6ST|1,0.376560355182,1,1,1,1,1,1;JUP|1,0.0236893807789,1,1,1,1,1,1;CYCS|1,4.57628754025,1,1,1,1,1,1;CDC42|1,3.05289713096,1,1,1,1,1,1;CALML3|1,0.262881608733,1,1,1,1,1,1;GNB2|1,2.32433632989,1,1,1,1,1,1;CDH1|1,1,1,1,1,4.53063518831,1,1;RAF1|1,1,1,1,1,1,0.0988908712515,1;PDGFRB|0.637199362829,1,1,1,1,6.73775584795,1,1;EGF|4.31907850892,1,1,1,1,1,1,4.31907850892;GNAS|2.8610994815,1,1,1,1,1,1,2.86…	31	531	476	8041	http://www.kegg.jp/kegg-bin/show_pathway?hsa05200/hsa:3572%09pink/hsa:3728%09pink/hsa:54205%09pink/hsa:998%09pink/hsa:810%09pink/hsa:2783%09pink/hsa:999%09pink/hsa:5894%09pink/hsa:5159%09pink/hsa:1950%09pink/hsa:2778%09pink/hsa:5155%09pink/hsa:1287%09pink/hsa:55970%09pink/hsa:3915%09pink/hsa:5879%09pink/hsa:801%09pink/hsa:2147%09pink/hsa:7184%09pink/hsa:387%09pink/hsa:9446%09pink/hsa:2950%09pink/…	Human Diseases	Cancer: overview
Sphingolipid signaling pathway	hsa04071	0.563	1.00e+00	PPP2R1A|1,1,3.37180144049,1,1,1,1,1;RAF1|1,1,1,1,1,1,0.0988908712515,1;RAC1|1,1,1,1,0.338694920423,0.0601013719994,1,1;ASAH1|1,2.01441842783,1,1,0.154182220157,0.270155645876,1,1;RHOA|1,5.14365066938,1,1,0.186400518882,0.112225683815,1,1;KNG1|7.09651348557,0.395423912139,1,1,1,12.7373430441,1,7.09651348557;CTSD|0.499838653569,4.06709341486,1,1,0.214158342155,0.207597516882,1,0.499838653569	7	119	476	8041	http://www.kegg.jp/kegg-bin/show_pathway?hsa04071/hsa:5518%09pink/hsa:5894%09pink/hsa:5879%09pink/hsa:427%09pink/hsa:387%09pink/hsa:3827%09pink/hsa:1509%09pink	Environmental Information Processing	Signal transduction
Oxytocin signaling pathway	hsa04921	0.565	1.00e+00	CACNA2D1|1,0.208145822892,1,1,1,1,1,1;CALML3|1,0.262881608733,1,1,1,1,1,1;CD38|1,1,1,1.6818144998,1,1,1,1;RAF1|1,1,1,1,1,1,0.0988908712515,1;GNAS|2.8610994815,1,1,1,1,1,1,2.8610994815;MYL6|1,0.0958808375648,2.60364587516,1,1,1,1,1;CALM2|1.65102111287,0.404212894208,1,1,8.90755831822,1,1,1;RHOA|1,5.14365066938,1,1,0.186400518882,0.112225683815,1,1;EEF2|4.35068132123,0.057921794507,35.0426695113,1,…	9	154	476	8041	http://www.kegg.jp/kegg-bin/show_pathway?hsa04921/hsa:781%09pink/hsa:810%09pink/hsa:952%09pink/hsa:5894%09pink/hsa:2778%09pink/hsa:4637%09pink/hsa:801%09pink/hsa:387%09pink/hsa:1938%09pink	Organismal Systems	Endocrine system
Long-term potentiation	hsa04720	0.566	1.00e+00	RAP1A|1,2.1830051137,1,1,1,1,1,1;CALML3|1,0.262881608733,1,1,1,1,1,1;RAF1|1,1,1,1,1,1,0.0988908712515,1;CALM2|1.65102111287,0.404212894208,1,1,8.90755831822,1,1,1	4	67	476	8041	http://www.kegg.jp/kegg-bin/show_pathway?hsa04720/hsa:5906%09pink/hsa:810%09pink/hsa:5894%09pink/hsa:801%09pink	Organismal Systems	Nervous system
Chagas disease	hsa05142	0.567	1.00e+00	PPP2R1A|1,1,3.37180144049,1,1,1,1,1;GNAS|2.8610994815,1,1,1,1,1,1,2.8610994815;CALR|1,0.220952413452,2.34908472135,1,1,1,1,1;ACE|1,0.234482381564,1,1.94166233935,1,1,1,1;C3|15.2303631021,0.211081268612,1,1,3.42821895897,1,1,15.2303631021;KNG1|7.09651348557,0.395423912139,1,1,1,12.7373430441,1,7.09651348557	6	102	476	8041	http://www.kegg.jp/kegg-bin/show_pathway?hsa05142/hsa:5518%09pink/hsa:2778%09pink/hsa:811%09pink/hsa:1636%09pink/hsa:718%09pink/hsa:3827%09pink	Human Diseases	Infectious disease: parasitic
Apoptosis - multiple species	hsa04215	0.573	1.00e+00	CYCS|1,4.57628754025,1,1,1,1,1,1;NGFR|2.8860577258,1,1,1,1,6.46463115945,1,2.8860577258	2	32	476	8041	http://www.kegg.jp/kegg-bin/show_pathway?hsa04215/hsa:54205%09pink/hsa:4804%09pink	Cellular Processes	Cell growth and death
Colorectal cancer	hsa05210	0.582	1.00e+00	CYCS|1,4.57628754025,1,1,1,1,1,1;RAF1|1,1,1,1,1,1,0.0988908712515,1;EGF|4.31907850892,1,1,1,1,1,1,4.31907850892;RAC1|1,1,1,1,0.338694920423,0.0601013719994,1,1;RHOA|1,5.14365066938,1,1,0.186400518882,0.112225683815,1,1	5	86	476	8041	http://www.kegg.jp/kegg-bin/show_pathway?hsa05210/hsa:54205%09pink/hsa:5894%09pink/hsa:1950%09pink/hsa:5879%09pink/hsa:387%09pink	Human Diseases	Cancer: specific types
C-type lectin receptor signaling pathway	hsa04625	0.586	1.00e+00	CD209|1,2.48089988011,1,1,1,1,1,1;CALML3|1,0.262881608733,1,1,1,1,1,1;RAF1|1,1,1,1,1,1,0.0988908712515,1;PYCARD|1,1,1,1,1,1,0.367766658221,1;CALM2|1.65102111287,0.404212894208,1,1,8.90755831822,1,1,1;RHOA|1,5.14365066938,1,1,0.186400518882,0.112225683815,1,1	6	104	476	8041	http://www.kegg.jp/kegg-bin/show_pathway?hsa04625/hsa:30835%09pink/hsa:810%09pink/hsa:5894%09pink/hsa:29108%09pink/hsa:801%09pink/hsa:387%09pink	Organismal Systems	Immune system
Renin secretion	hsa04924	0.59	1.00e+00	CALML3|1,0.262881608733,1,1,1,1,1,1;GNAS|2.8610994815,1,1,1,1,1,1,2.8610994815;ACE|1,0.234482381564,1,1.94166233935,1,1,1,1;CALM2|1.65102111287,0.404212894208,1,1,8.90755831822,1,1,1	4	69	476	8041	http://www.kegg.jp/kegg-bin/show_pathway?hsa04924/hsa:810%09pink/hsa:2778%09pink/hsa:1636%09pink/hsa:801%09pink	Organismal Systems	Endocrine system
Ribosome	hsa03010	0.597	1.00e+00	RPSA|1,0.431508515815,1,1,1,1,1,1;RPL30|1,2.4278582627,1,1,1,1,1,1;RPS8|1,1,4.54046165073,1,1,1,1,1;RPL17|1,1,2.03829059829,1,1,1,1,1;RPL12|1,1,3.55089638408,1,1,1,1,1;RPL13|1,1,2.92097031621,1,1,1,1,1;RPS16|1,1,4.99597471905,1,1,1,1,1;RPS18|1,1,6.18244417592,1,1,1,1,1;RPS4X|1,0.346372323651,9.74090052564,1,1,1,1,1	9	158	476	8041	http://www.kegg.jp/kegg-bin/show_pathway?hsa03010/hsa:3921%09pink/hsa:6156%09pink/hsa:6202%09pink/hsa:6139%09pink/hsa:6136%09pink/hsa:6137%09pink/hsa:6217%09pink/hsa:6222%09pink/hsa:6191%09pink	Genetic Information Processing	Translation
Propanoate metabolism	hsa00640	0.606	1.00e+00	LDHA|1,1,6.44287885067,1,0.109267631966,0.0322154675218,1,1;LDHB|6.72578711063,1,1,1,0.460686981106,0.0802924571198,2.28802740731,6.72578711063	2	34	476	8041	http://www.kegg.jp/kegg-bin/show_pathway?hsa00640/hsa:3939%09pink/hsa:3945%09pink	Metabolism	Carbohydrate metabolism
Human immunodeficiency virus 1 infection	hsa05170	0.607	1.00e+00	CYCS|1,4.57628754025,1,1,1,1,1,1;CALML3|1,0.262881608733,1,1,1,1,1,1;GNB2|1,2.32433632989,1,1,1,1,1,1;RAF1|1,1,1,1,1,1,0.0988908712515,1;PDIA3|1,0.129445222858,3.07995683926,1,1,1,1,1;CALR|1,0.220952413452,2.34908472135,1,1,1,1,1;GNG12|1,14.9688099808,1,1,1,0.137270406109,1,1;B2M|1,1,0.446967899738,1,3.28141177357,1,1,1;RAC1|1,1,1,1,0.338694920423,0.0601013719994,1,1;CALM2|1.65102111287,0.4042128…	12	212	476	8041	http://www.kegg.jp/kegg-bin/show_pathway?hsa05170/hsa:54205%09pink/hsa:810%09pink/hsa:2783%09pink/hsa:5894%09pink/hsa:2923%09pink/hsa:811%09pink/hsa:55970%09pink/hsa:567%09pink/hsa:5879%09pink/hsa:801%09pink/hsa:1072%09pink/hsa:2782%09pink	Human Diseases	Infectious disease: viral
Hypertrophic cardiomyopathy	hsa05410	0.623	1.00e+00	CACNA2D1|1,0.208145822892,1,1,1,1,1,1;LMNA|1,0.288892727515,1,1,1,1,1,1;DAG1|1,1,1,1,1,1,4.54043790423,1;ACE|1,0.234482381564,1,1.94166233935,1,1,1,1;TPM3|2.32652056471,0.295697426893,1,1,1,1,0.305474302822,2.32652056471	5	90	476	8041	http://www.kegg.jp/kegg-bin/show_pathway?hsa05410/hsa:781%09pink/hsa:4000%09pink/hsa:1605%09pink/hsa:1636%09pink/hsa:7170%09pink	Human Diseases	Cardiovascular disease
NOD-like receptor signaling pathway	hsa04621	0.636	1.00e+00	NAMPT|1,1,5.90477917738,1,1,1,1,1;PYCARD|1,1,1,1,1,1,0.367766658221,1;CYBB|1,1,1,1,1,1,0.496041621792,1;TXN|0.52847170728,1,1,1,0.290317467151,1,1,1;ANTXR1|0.417178846285,1,1,1,1,1,2.20975213396,0.417178846285;RHOA|1,5.14365066938,1,1,0.186400518882,0.112225683815,1,1;HSP90AA1|2.37051871827,0.190587678846,5.1477766898,1,1,1,1,2.37051871827;DEFA1|1,2.98176588134,1,1,0.11942004126,0.436457236227,0.…	10	181	476	8041	http://www.kegg.jp/kegg-bin/show_pathway?hsa04621/hsa:10135%09pink/hsa:29108%09pink/hsa:1536%09pink/hsa:7295%09pink/hsa:84168%09pink/hsa:387%09pink/hsa:3320%09pink/hsa:1667%09pink/hsa:7416%09pink/hsa:3326%09pink	Organismal Systems	Immune system
Osteoclast differentiation	hsa04380	0.641	1.00e+00	LILRA5|1,2.3284814277,1,1,1,1,1,1;FCGR3A|1,1,1,1,1,5.13910929189,1,1;SIRPA|1,1,1,1,1,5.48181486712,1,1;SIRPB1|1,1,1,1,1,9.11874664112,1,1;RAC1|1,1,1,1,0.338694920423,0.0601013719994,1,1;CSF1|1,0.349111093427,1,1,2.92795976212,7.54677714627,1,1;LILRB4|0.236666191073,11.6075132171,1,1,0.309168031202,0.310949118747,1,0.236666191073	7	128	476	8041	http://www.kegg.jp/kegg-bin/show_pathway?hsa04380/hsa:353514%09pink/hsa:2214%09pink/hsa:140885%09pink/hsa:10326%09pink/hsa:5879%09pink/hsa:1435%09pink/hsa:11006%09pink	Organismal Systems	Development and regeneration
GnRH signaling pathway	hsa04912	0.652	1.00e+00	CDC42|1,3.05289713096,1,1,1,1,1,1;CALML3|1,0.262881608733,1,1,1,1,1,1;RAF1|1,1,1,1,1,1,0.0988908712515,1;GNAS|2.8610994815,1,1,1,1,1,1,2.8610994815;CALM2|1.65102111287,0.404212894208,1,1,8.90755831822,1,1,1	5	93	476	8041	http://www.kegg.jp/kegg-bin/show_pathway?hsa04912/hsa:998%09pink/hsa:810%09pink/hsa:5894%09pink/hsa:2778%09pink/hsa:801%09pink	Organismal Systems	Endocrine system
Thyroid cancer	hsa05216	0.653	1.00e+00	CDH1|1,1,1,1,1,4.53063518831,1,1;TPM3|2.32652056471,0.295697426893,1,1,1,1,0.305474302822,2.32652056471	2	37	476	8041	http://www.kegg.jp/kegg-bin/show_pathway?hsa05216/hsa:999%09pink/hsa:7170%09pink	Human Diseases	Cancer: specific types
cGMP-PKG signaling pathway	hsa04022	0.663	1.00e+00	CALML3|1,0.262881608733,1,1,1,1,1,1;CREB3L3|1,1,1,1,1,8.07366526287,1,1;RAF1|1,1,1,1,1,1,0.0988908712515,1;ATP1B1|1.80783996348,1,1,1,10.0030066566,1,1,1;CALM2|1.65102111287,0.404212894208,1,1,8.90755831822,1,1,1;ATP1A1|25.0475769538,1,1,1,1,1,2.21206757456,25.0475769538;RHOA|1,5.14365066938,1,1,0.186400518882,0.112225683815,1,1;KNG1|7.09651348557,0.395423912139,1,1,1,12.7373430441,1,7.0965134855…	9	167	476	8041	http://www.kegg.jp/kegg-bin/show_pathway?hsa04022/hsa:810%09pink/hsa:84699%09pink/hsa:5894%09pink/hsa:481%09pink/hsa:801%09pink/hsa:476%09pink/hsa:387%09pink/hsa:3827%09pink/hsa:7416%09pink	Environmental Information Processing	Signal transduction
Amyotrophic lateral sclerosis	hsa05014	0.664	1.00e+00	CYCS|1,4.57628754025,1,1,1,1,1,1;RAC1|1,1,1,1,0.338694920423,0.0601013719994,1,1;SOD1|1,1,1,1,2.78320090806,2.36179625581,1,1	3	57	476	8041	http://www.kegg.jp/kegg-bin/show_pathway?hsa05014/hsa:54205%09pink/hsa:5879%09pink/hsa:6647%09pink	Human Diseases	Neurodegenerative disease
Pancreatic cancer	hsa05212	0.666	1.00e+00	CDC42|1,3.05289713096,1,1,1,1,1,1;RAF1|1,1,1,1,1,1,0.0988908712515,1;EGF|4.31907850892,1,1,1,1,1,1,4.31907850892;RAC1|1,1,1,1,0.338694920423,0.0601013719994,1,1	4	76	476	8041	http://www.kegg.jp/kegg-bin/show_pathway?hsa05212/hsa:998%09pink/hsa:5894%09pink/hsa:1950%09pink/hsa:5879%09pink	Human Diseases	Cancer: specific types
Mineral absorption	hsa04978	0.676	1.00e+00	FTL|1,1,1,1.92155423901,1,1,1,1;ATP1B1|1.80783996348,1,1,1,10.0030066566,1,1,1;ATP1A1|25.0475769538,1,1,1,1,1,2.21206757456,25.0475769538	3	58	476	8041	http://www.kegg.jp/kegg-bin/show_pathway?hsa04978/hsa:2512%09pink/hsa:481%09pink/hsa:476%09pink	Organismal Systems	Digestive system
Endometrial cancer	hsa05213	0.676	1.00e+00	CDH1|1,1,1,1,1,4.53063518831,1,1;RAF1|1,1,1,1,1,1,0.0988908712515,1;EGF|4.31907850892,1,1,1,1,1,1,4.31907850892	3	58	476	8041	http://www.kegg.jp/kegg-bin/show_pathway?hsa05213/hsa:999%09pink/hsa:5894%09pink/hsa:1950%09pink	Human Diseases	Cancer: specific types
Dilated cardiomyopathy	hsa05414	0.679	1.00e+00	CACNA2D1|1,0.208145822892,1,1,1,1,1,1;LMNA|1,0.288892727515,1,1,1,1,1,1;DAG1|1,1,1,1,1,1,4.54043790423,1;GNAS|2.8610994815,1,1,1,1,1,1,2.8610994815;TPM3|2.32652056471,0.295697426893,1,1,1,1,0.305474302822,2.32652056471	5	96	476	8041	http://www.kegg.jp/kegg-bin/show_pathway?hsa05414/hsa:781%09pink/hsa:4000%09pink/hsa:1605%09pink/hsa:2778%09pink/hsa:7170%09pink	Human Diseases	Cardiovascular disease
Various types of N-glycan biosynthesis	hsa00513	0.681	1.00e+00	MAN1A1|8.55103843109,1,1,1,1,0.357964139361,1,8.55103843109;HEXB|2.13052866905,3.09075227564,1,1,0.0901332986728,0.148589502898,1,2.13052866905	2	39	476	8041	http://www.kegg.jp/kegg-bin/show_pathway?hsa00513/hsa:4121%09pink/hsa:3074%09pink	Metabolism	Glycan biosynthesis and metabolism
Influenza A	hsa05164	0.684	1.00e+00	PLG|1.6839133007,1,1,1,1,1,1,1;CYCS|1,4.57628754025,1,1,1,1,1,1;HSPA1B|1,1,3.04021037345,1,1,1,1,1;RAB11B|1,1,6.76027330791,1,1,1,1,1;RAF1|1,1,1,1,1,1,0.0988908712515,1;PYCARD|1,1,1,1,1,1,0.367766658221,1;ICAM1|0.612424503883,0.472054038469,1,1,1,6.48379351741,1,1;TMPRSS2|1,4.0179636852,1,1,0.129738997904,0.166972034716,1,1;VDAC1|0.169698195647,0.476933281489,1,1,1,0.421073448463,5.88308756424,0.…	9	170	476	8041	http://www.kegg.jp/kegg-bin/show_pathway?hsa05164/hsa:5340%09pink/hsa:54205%09pink/hsa:3303%09pink/hsa:9230%09pink/hsa:5894%09pink/hsa:29108%09pink/hsa:3383%09pink/hsa:7113%09pink/hsa:7416%09pink	Human Diseases	Infectious disease: viral
Synaptic vesicle cycle	hsa04721	0.686	1.00e+00	SLC18A1|1,0.229635226382,1,1,1,1,1,1;ATP6V1B2|1,1,1,12102000.0,1,1,1,1;CLTC|1,1,6.18872706964,1,1,1,2.68821619402,1;ATP6V1A|4.38400110147,1,1,1,2.42294296471,1,1,4.38400110147	4	78	476	8041	http://www.kegg.jp/kegg-bin/show_pathway?hsa04721/hsa:6570%09pink/hsa:526%09pink/hsa:1213%09pink/hsa:523%09pink	Organismal Systems	Nervous system
Pantothenate and CoA biosynthesis	hsa00770	0.687	1.00e+00	VNN1|1,1,1,1,0.318585260391,1,1,1	1	19	476	8041	http://www.kegg.jp/kegg-bin/show_pathway?hsa00770/hsa:8876%09pink	Metabolism	Metabolism of cofactors and vitamins
Long-term depression	hsa04730	0.698	1.00e+00	PPP2R1A|1,1,3.37180144049,1,1,1,1,1;RAF1|1,1,1,1,1,1,0.0988908712515,1;GNAS|2.8610994815,1,1,1,1,1,1,2.8610994815	3	60	476	8041	http://www.kegg.jp/kegg-bin/show_pathway?hsa04730/hsa:5518%09pink/hsa:5894%09pink/hsa:2778%09pink	Organismal Systems	Nervous system
Glycosaminoglycan biosynthesis - chondroitin sulfate / dermatan sulfate	hsa00532	0.705	1.00e+00	XYLT1|1,0.412016801307,1,1,1,1,1,1	1	20	476	8041	http://www.kegg.jp/kegg-bin/show_pathway?hsa00532/hsa:64131%09pink	Metabolism	Glycan biosynthesis and metabolism
Lysine degradation	hsa00310	0.709	1.00e+00	DLST|1,1,1,1,1,4.07481055128,1,1;BBOX1|2.964254716,1,1,1,0.171392707711,0.0792379881061,4.54599273799,2.964254716;ALDH9A1|4.37628934715,0.308055226735,4.91957080248,1,0.0922282495306,0.284026210425,4.71970417327,4.37628934715	3	61	476	8041	http://www.kegg.jp/kegg-bin/show_pathway?hsa00310/hsa:1743%09pink/hsa:8424%09pink/hsa:223%09pink	Metabolism	Amino acid metabolism
Apelin signaling pathway	hsa04371	0.71	1.00e+00	CALML3|1,0.262881608733,1,1,1,1,1,1;GNB2|1,2.32433632989,1,1,1,1,1,1;CDH1|1,1,1,1,1,4.53063518831,1,1;RAF1|1,1,1,1,1,1,0.0988908712515,1;GNG12|1,14.9688099808,1,1,1,0.137270406109,1,1;CALM2|1.65102111287,0.404212894208,1,1,8.90755831822,1,1,1;GNB1|3.49430485762,1,1,1.62473190412,1,0.389879796017,1,3.49430485762	7	137	476	8041	http://www.kegg.jp/kegg-bin/show_pathway?hsa04371/hsa:810%09pink/hsa:2783%09pink/hsa:999%09pink/hsa:5894%09pink/hsa:55970%09pink/hsa:801%09pink/hsa:2782%09pink	Environmental Information Processing	Signal transduction
Viral protein interaction with cytokine and cytokine receptor	hsa04061	0.714	1.00e+00	IL6ST|1,0.376560355182,1,1,1,1,1,1;TNFRSF14|1,1,1,3.28112695774e-08,1,1,1,1;IL10RB|1,0.236585626713,1,1,1,4.16119487909,1,1;CSF1|1,0.349111093427,1,1,2.92795976212,7.54677714627,1,1;CXCL12|0.267176275133,12.5144711027,1,1,1,0.290508114374,1,0.267176275133	5	100	476	8041	http://www.kegg.jp/kegg-bin/show_pathway?hsa04061/hsa:3572%09pink/hsa:8764%09pink/hsa:3588%09pink/hsa:1435%09pink/hsa:6387%09pink	Environmental Information Processing	Signaling molecules and interaction
Melanogenesis	hsa04916	0.722	1.00e+00	CALML3|1,0.262881608733,1,1,1,1,1,1;CREB3L3|1,1,1,1,1,8.07366526287,1,1;RAF1|1,1,1,1,1,1,0.0988908712515,1;GNAS|2.8610994815,1,1,1,1,1,1,2.8610994815;CALM2|1.65102111287,0.404212894208,1,1,8.90755831822,1,1,1	5	101	476	8041	http://www.kegg.jp/kegg-bin/show_pathway?hsa04916/hsa:810%09pink/hsa:84699%09pink/hsa:5894%09pink/hsa:2778%09pink/hsa:801%09pink	Organismal Systems	Endocrine system
Yersinia infection	hsa05135	0.722	1.00e+00	CDC42|1,3.05289713096,1,1,1,1,1,1;PYCARD|1,1,1,1,1,1,0.367766658221,1;ACTR3|1,0.186445687087,1,1,2.8951203116,1,1,1;ACTR2|1,1,4.72066445747,7510333.33333,1,1,1,1;RAC1|1,1,1,1,0.338694920423,0.0601013719994,1,1;RHOA|1,5.14365066938,1,1,0.186400518882,0.112225683815,1,1	6	120	476	8041	http://www.kegg.jp/kegg-bin/show_pathway?hsa05135/hsa:998%09pink/hsa:29108%09pink/hsa:10096%09pink/hsa:10097%09pink/hsa:5879%09pink/hsa:387%09pink	Human Diseases	Infectious disease: bacterial
B cell receptor signaling pathway	hsa04662	0.724	1.00e+00	LILRA5|1,2.3284814277,1,1,1,1,1,1;RAF1|1,1,1,1,1,1,0.0988908712515,1;RAC1|1,1,1,1,0.338694920423,0.0601013719994,1,1;LILRB4|0.236666191073,11.6075132171,1,1,0.309168031202,0.310949118747,1,0.236666191073	4	82	476	8041	http://www.kegg.jp/kegg-bin/show_pathway?hsa04662/hsa:353514%09pink/hsa:5894%09pink/hsa:5879%09pink/hsa:11006%09pink	Organismal Systems	Immune system
Insulin signaling pathway	hsa04910	0.724	1.00e+00	CALML3|1,0.262881608733,1,1,1,1,1,1;PKLR|1,1,1,1,1,1,2.09995547057,1;RAF1|1,1,1,1,1,1,0.0988908712515,1;PCK1|1,1,1,1,1,0.121720353718,5.84803294042,1;CALM2|1.65102111287,0.404212894208,1,1,8.90755831822,1,1,1;PTPRF|0.271279399932,1,1,1,1,0.400602922865,1,0.271279399932;FBP1|0.490102202983,1,1,1,0.169288754878,0.24039349147,2.31761241048,0.490102202983	7	139	476	8041	http://www.kegg.jp/kegg-bin/show_pathway?hsa04910/hsa:810%09pink/hsa:5313%09pink/hsa:5894%09pink/hsa:5105%09pink/hsa:801%09pink/hsa:5792%09pink/hsa:2203%09pink	Organismal Systems	Endocrine system
Salmonella infection	hsa05132	0.73	1.00e+00	CD14|1,2.38323854598,1,1,1,1,1,1;CDC42|1,3.05289713096,1,1,1,1,1,1;LBP|1,1,1,16797666.6667,1,1,1,1;FLNB|1,1,1,1,1,2.1819380218,1,1;PYCARD|1,1,1,1,1,1,0.367766658221,1;FLNC|1.93069494701,29197500.0,1,1,1,1,1,1;ARPC4|1,1,6.70528254338,1,1,1,2.02598377222,1;RAC1|1,1,1,1,0.338694920423,0.0601013719994,1,1;ARPC2|2.97527430073,0.325604758622,7.30495210321,1,1,1,1,2.97527430073;PFN1|0.390435860531,1,2.4…	11	214	476	8041	http://www.kegg.jp/kegg-bin/show_pathway?hsa05132/hsa:929%09pink/hsa:998%09pink/hsa:3929%09pink/hsa:2317%09pink/hsa:29108%09pink/hsa:2318%09pink/hsa:10093%09pink/hsa:5879%09pink/hsa:10109%09pink/hsa:5216%09pink/hsa:10094%09pink	Human Diseases	Infectious disease: bacterial
Fat digestion and absorption	hsa04975	0.732	1.00e+00	FABP1|1,1,1,1,1,2.04855498225,2.08452226166,1;APOA1|0.412245175259,0.191579350526,1,1,1,2.58341213022,1,0.412245175259	2	43	476	8041	http://www.kegg.jp/kegg-bin/show_pathway?hsa04975/hsa:2168%09pink/hsa:335%09pink	Organismal Systems	Digestive system
Type I diabetes mellitus	hsa04940	0.732	1.00e+00	CPE|1,0.451266460032,1,1,0.369888281264,1,1,1;PTPRN|1,0.350398633257,1,1,1,2.09000405389,1,1	2	43	476	8041	http://www.kegg.jp/kegg-bin/show_pathway?hsa04940/hsa:1363%09pink/hsa:5798%09pink	Human Diseases	Endocrine and metabolic disease
Wnt signaling pathway	hsa04310	0.739	1.00e+00	GPC4|1.99592899745,1,1,1,1,1,1,1;SFRP4|1,16729250.0,1,1,1,1,1,1;ROR1|1,1,1,1,1,3.22703757225,1,1;SFRP1|1,1,1,1,1,0.149156152103,1,1;RAC1|1,1,1,1,0.338694920423,0.0601013719994,1,1;MMP7|1,3.5805450087,2.17327002967,1,1,0.107451701932,1,1;RHOA|1,5.14365066938,1,1,0.186400518882,0.112225683815,1,1;SERPINF1|0.489975091485,1,1,1,0.492115147022,0.454869879559,3.01941813033,0.489975091485	8	160	476	8041	http://www.kegg.jp/kegg-bin/show_pathway?hsa04310/hsa:2239%09pink/hsa:6424%09pink/hsa:4919%09pink/hsa:6422%09pink/hsa:5879%09pink/hsa:4316%09pink/hsa:387%09pink/hsa:5176%09pink	Environmental Information Processing	Signal transduction
Fatty acid degradation	hsa00071	0.744	1.00e+00	ADH5|1,1,1,1,0.283563577848,1,2.48470869239,1;ALDH9A1|4.37628934715,0.308055226735,4.91957080248,1,0.0922282495306,0.284026210425,4.71970417327,4.37628934715	2	44	476	8041	http://www.kegg.jp/kegg-bin/show_pathway?hsa00071/hsa:128%09pink/hsa:223%09pink	Metabolism	Lipid metabolism
NF-kappa B signaling pathway	hsa04064	0.745	1.00e+00	CD14|1,2.38323854598,1,1,1,1,1,1;LBP|1,1,1,16797666.6667,1,1,1,1;VCAM1|1,1,1,0.66599058275,1,10.3798060305,1,1;ICAM1|0.612424503883,0.472054038469,1,1,1,6.48379351741,1,1;CXCL12|0.267176275133,12.5144711027,1,1,1,0.290508114374,1,0.267176275133	5	104	476	8041	http://www.kegg.jp/kegg-bin/show_pathway?hsa04064/hsa:929%09pink/hsa:3929%09pink/hsa:7412%09pink/hsa:3383%09pink/hsa:6387%09pink	Environmental Information Processing	Signal transduction
Insulin secretion	hsa04911	0.758	1.00e+00	CREB3L3|1,1,1,1,1,8.07366526287,1,1;ATP1B1|1.80783996348,1,1,1,10.0030066566,1,1,1;GNAS|2.8610994815,1,1,1,1,1,1,2.8610994815;ATP1A1|25.0475769538,1,1,1,1,1,2.21206757456,25.0475769538	4	86	476	8041	http://www.kegg.jp/kegg-bin/show_pathway?hsa04911/hsa:84699%09pink/hsa:481%09pink/hsa:2778%09pink/hsa:476%09pink	Organismal Systems	Endocrine system
Cardiac muscle contraction	hsa04260	0.766	1.00e+00	CACNA2D1|1,0.208145822892,1,1,1,1,1,1;ATP1B1|1.80783996348,1,1,1,10.0030066566,1,1,1;ATP1A1|25.0475769538,1,1,1,1,1,2.21206757456,25.0475769538;TPM3|2.32652056471,0.295697426893,1,1,1,1,0.305474302822,2.32652056471	4	87	476	8041	http://www.kegg.jp/kegg-bin/show_pathway?hsa04260/hsa:781%09pink/hsa:481%09pink/hsa:476%09pink/hsa:7170%09pink	Organismal Systems	Circulatory system
Type II diabetes mellitus	hsa04930	0.766	1.00e+00	PKLR|1,1,1,1,1,1,2.09995547057,1;PKM|2.88859958723,1,3.8813064511,1,0.479558237779,1,1,2.88859958723	2	46	476	8041	http://www.kegg.jp/kegg-bin/show_pathway?hsa04930/hsa:5313%09pink/hsa:5315%09pink	Human Diseases	Endocrine and metabolic disease
Glycosaminoglycan biosynthesis - heparan sulfate / heparin	hsa00534	0.769	1.00e+00	XYLT1|1,0.412016801307,1,1,1,1,1,1	1	24	476	8041	http://www.kegg.jp/kegg-bin/show_pathway?hsa00534/hsa:64131%09pink	Metabolism	Glycan biosynthesis and metabolism
Ether lipid metabolism	hsa00565	0.776	1.00e+00	ENPP2|1,1,1,1,1,0.458813594375,1,1;PLD3|7.05462128087,1,1,1,0.302611076323,1,1,7.05462128087	2	47	476	8041	http://www.kegg.jp/kegg-bin/show_pathway?hsa00565/hsa:5168%09pink/hsa:23646%09pink	Metabolism	Lipid metabolism
Oocyte meiosis	hsa04114	0.777	1.00e+00	CALML3|1,0.262881608733,1,1,1,1,1,1;YWHAG|1,0.481606756478,1,1,1,1,1,1;PPP2R1A|1,1,3.37180144049,1,1,1,1,1;SLK|1,1,2.23601089998,1,1,1,1,1;YWHAQ|1,0.184143690133,4.2580977016,1,1,1,1,1;CALM2|1.65102111287,0.404212894208,1,1,8.90755831822,1,1,1	6	128	476	8041	http://www.kegg.jp/kegg-bin/show_pathway?hsa04114/hsa:810%09pink/hsa:7532%09pink/hsa:5518%09pink/hsa:9748%09pink/hsa:10971%09pink/hsa:801%09pink	Cellular Processes	Cell growth and death
Phospholipase D signaling pathway	hsa04072	0.781	1.00e+00	RAF1|1,1,1,1,1,1,0.0988908712515,1;PDGFRB|0.637199362829,1,1,1,1,6.73775584795,1,1;EGF|4.31907850892,1,1,1,1,1,1,4.31907850892;GNAS|2.8610994815,1,1,1,1,1,1,2.8610994815;PDGFB|1,0.16899025612,1,9.35374945047e-09,1,1,1,1;F2|5.6708132423,1,0.48881163773,1,1,1,1,5.6708132423;RHOA|1,5.14365066938,1,1,0.186400518882,0.112225683815,1,1	7	148	476	8041	http://www.kegg.jp/kegg-bin/show_pathway?hsa04072/hsa:5894%09pink/hsa:5159%09pink/hsa:1950%09pink/hsa:2778%09pink/hsa:5155%09pink/hsa:2147%09pink/hsa:387%09pink	Environmental Information Processing	Signal transduction
Amino sugar and nucleotide sugar metabolism	hsa00520	0.786	1.00e+00	PGM1|1,1,1,1,0.100730986193,1,1,1;HEXB|2.13052866905,3.09075227564,1,1,0.0901332986728,0.148589502898,1,2.13052866905	2	48	476	8041	http://www.kegg.jp/kegg-bin/show_pathway?hsa00520/hsa:5236%09pink/hsa:3074%09pink	Metabolism	Carbohydrate metabolism
Morphine addiction	hsa05032	0.795	1.00e+00	GNB2|1,2.32433632989,1,1,1,1,1,1;GNAS|2.8610994815,1,1,1,1,1,1,2.8610994815;GNG12|1,14.9688099808,1,1,1,0.137270406109,1,1;GNB1|3.49430485762,1,1,1.62473190412,1,0.389879796017,1,3.49430485762	4	91	476	8041	http://www.kegg.jp/kegg-bin/show_pathway?hsa05032/hsa:2783%09pink/hsa:2778%09pink/hsa:55970%09pink/hsa:2782%09pink	Human Diseases	Substance dependence
Chemokine signaling pathway	hsa04062	0.796	1.00e+00	RAP1A|1,2.1830051137,1,1,1,1,1,1;CDC42|1,3.05289713096,1,1,1,1,1,1;GNB2|1,2.32433632989,1,1,1,1,1,1;RAF1|1,1,1,1,1,1,0.0988908712515,1;GNG12|1,14.9688099808,1,1,1,0.137270406109,1,1;RAC1|1,1,1,1,0.338694920423,0.0601013719994,1,1;RHOA|1,5.14365066938,1,1,0.186400518882,0.112225683815,1,1;CXCL12|0.267176275133,12.5144711027,1,1,1,0.290508114374,1,0.267176275133;GNB1|3.49430485762,1,1,1.62473190412…	9	189	476	8041	http://www.kegg.jp/kegg-bin/show_pathway?hsa04062/hsa:5906%09pink/hsa:998%09pink/hsa:2783%09pink/hsa:5894%09pink/hsa:55970%09pink/hsa:5879%09pink/hsa:387%09pink/hsa:6387%09pink/hsa:2782%09pink	Organismal Systems	Immune system
Maturity onset diabetes of the young	hsa04950	0.796	1.00e+00	PKLR|1,1,1,1,1,1,2.09995547057,1	1	26	476	8041	http://www.kegg.jp/kegg-bin/show_pathway?hsa04950/hsa:5313%09pink	Human Diseases	Endocrine and metabolic disease
Toxoplasmosis	hsa05145	0.801	1.00e+00	CYCS|1,4.57628754025,1,1,1,1,1,1;HSPA1B|1,1,3.04021037345,1,1,1,1,1;IL10RB|1,0.236585626713,1,1,1,4.16119487909,1,1;LAMC1|1,0.486357251551,1,1,1,4.35423816524,1,1;HSPA8|1,1,2.63344538009,1,4.6829372269,1,1,1	5	112	476	8041	http://www.kegg.jp/kegg-bin/show_pathway?hsa05145/hsa:54205%09pink/hsa:3303%09pink/hsa:3588%09pink/hsa:3915%09pink/hsa:3312%09pink	Human Diseases	Infectious disease: parasitic
Vascular smooth muscle contraction	hsa04270	0.802	1.00e+00	CALML3|1,0.262881608733,1,1,1,1,1,1;RAF1|1,1,1,1,1,1,0.0988908712515,1;GNAS|2.8610994815,1,1,1,1,1,1,2.8610994815;MYL6|1,0.0958808375648,2.60364587516,1,1,1,1,1;CALM2|1.65102111287,0.404212894208,1,1,8.90755831822,1,1,1;RHOA|1,5.14365066938,1,1,0.186400518882,0.112225683815,1,1	6	132	476	8041	http://www.kegg.jp/kegg-bin/show_pathway?hsa04270/hsa:810%09pink/hsa:5894%09pink/hsa:2778%09pink/hsa:4637%09pink/hsa:801%09pink/hsa:387%09pink	Organismal Systems	Circulatory system
Small cell lung cancer	hsa05222	0.802	1.00e+00	CYCS|1,4.57628754025,1,1,1,1,1,1;COL4A5|1,2.19348736657,1,0.598761100976,1,1,1,1;LAMC1|1,0.486357251551,1,1,1,4.35423816524,1,1;COL4A2|0.409560491619,2.33424723365,1,0.531266742916,1,1,1,0.409560491619	4	92	476	8041	http://www.kegg.jp/kegg-bin/show_pathway?hsa05222/hsa:54205%09pink/hsa:1287%09pink/hsa:3915%09pink/hsa:1284%09pink	Human Diseases	Cancer: specific types
Hedgehog signaling pathway	hsa04340	0.805	1.00e+00	MEGF8|6.70273180275,1,1,1,1,1,1,6.70273180275;LRP2|16.2029136184,1,1,1,1,1,1,16.2029136184	2	50	476	8041	http://www.kegg.jp/kegg-bin/show_pathway?hsa04340/hsa:1954%09pink/hsa:4036%09pink	Environmental Information Processing	Signal transduction
Oxidative phosphorylation	hsa00190	0.808	1.00e+00	ATP6V1B2|1,1,1,12102000.0,1,1,1,1;PPA1|1,0.108592360983,4.08009641537,1,1,1,1,1;ATP5F1A|1,1,3.47236805747,1,1,0.442745334136,1,1;ATP6V1A|4.38400110147,1,1,1,2.42294296471,1,1,4.38400110147;ATP6AP1|1,0.430829119585,0.430680036679,1,1,2.25080020462,1,1;ATP5F1B|0.40074607157,0.132088139095,6.34817251224,1,1,1,1,0.40074607157	6	133	476	8041	http://www.kegg.jp/kegg-bin/show_pathway?hsa00190/hsa:526%09pink/hsa:5464%09pink/hsa:498%09pink/hsa:523%09pink/hsa:537%09pink/hsa:506%09pink	Metabolism	Energy metabolism
Ascorbate and aldarate metabolism	hsa00053	0.808	1.00e+00	ALDH9A1|4.37628934715,0.308055226735,4.91957080248,1,0.0922282495306,0.284026210425,4.71970417327,4.37628934715	1	27	476	8041	http://www.kegg.jp/kegg-bin/show_pathway?hsa00053/hsa:223%09pink	Metabolism	Carbohydrate metabolism
TGF-beta signaling pathway	hsa04350	0.816	1.00e+00	PPP2R1A|1,1,3.37180144049,1,1,1,1,1;RHOA|1,5.14365066938,1,1,0.186400518882,0.112225683815,1,1;ACVR1B|7.10009168095,1,0.451909867112,1,1,12.3678327046,1,7.10009168095;FBN1|3.47817607791,1,1,1,2.40287033648,8.14063590765,1,3.47817607791	4	94	476	8041	http://www.kegg.jp/kegg-bin/show_pathway?hsa04350/hsa:5518%09pink/hsa:387%09pink/hsa:91%09pink/hsa:2200%09pink	Environmental Information Processing	Signal transduction
Butanoate metabolism	hsa00650	0.819	1.00e+00	BDH2|0.426574835465,1,1,1,1,0.263541654781,2.91315043019,0.426574835465	1	28	476	8041	http://www.kegg.jp/kegg-bin/show_pathway?hsa00650/hsa:56898%09pink	Metabolism	Carbohydrate metabolism
Autophagy - animal	hsa04140	0.829	1.00e+00	CTSL|1,3.19194025834,1,1,1,1,1,1;PRAP1|1,0.342624946017,1,1,1,1,1,1;HMGB1|1,1,1,1,1,1,0.284444037965,1;RAF1|1,1,1,1,1,1,0.0988908712515,1;LAMP1|1,0.447489409257,1,1,2.48139348926,4.04403574838,1,1;CTSD|0.499838653569,4.06709341486,1,1,0.214158342155,0.207597516882,1,0.499838653569	6	137	476	8041	http://www.kegg.jp/kegg-bin/show_pathway?hsa04140/hsa:1514%09pink/hsa:118471%09pink/hsa:3146%09pink/hsa:5894%09pink/hsa:3916%09pink/hsa:1509%09pink	Cellular Processes	Transport and catabolism
cAMP signaling pathway	hsa04024	0.831	1.00e+00	RAP1A|1,2.1830051137,1,1,1,1,1,1;CALML3|1,0.262881608733,1,1,1,1,1,1;CREB3L3|1,1,1,1,1,8.07366526287,1,1;RAF1|1,1,1,1,1,1,0.0988908712515,1;ATP1B1|1.80783996348,1,1,1,10.0030066566,1,1,1;GNAS|2.8610994815,1,1,1,1,1,1,2.8610994815;RAC1|1,1,1,1,0.338694920423,0.0601013719994,1,1;CALM2|1.65102111287,0.404212894208,1,1,8.90755831822,1,1,1;ATP1A1|25.0475769538,1,1,1,1,1,2.21206757456,25.0475769538;RHO…	10	216	476	8041	http://www.kegg.jp/kegg-bin/show_pathway?hsa04024/hsa:5906%09pink/hsa:810%09pink/hsa:84699%09pink/hsa:5894%09pink/hsa:481%09pink/hsa:2778%09pink/hsa:5879%09pink/hsa:801%09pink/hsa:476%09pink/hsa:387%09pink	Environmental Information Processing	Signal transduction
Measles	hsa05162	0.834	1.00e+00	CD209|1,2.48089988011,1,1,1,1,1,1;CYCS|1,4.57628754025,1,1,1,1,1,1;HSPA1B|1,1,3.04021037345,1,1,1,1,1;RACK1|1,0.399706574964,2.91377522885,1,1,1,1,1;HSPA8|1,1,2.63344538009,1,4.6829372269,1,1,1;MSN|4.79234669586,2.09873455098,1,1,10.0977960656,1,0.369367383183,4.79234669586	6	138	476	8041	http://www.kegg.jp/kegg-bin/show_pathway?hsa05162/hsa:30835%09pink/hsa:54205%09pink/hsa:3303%09pink/hsa:10399%09pink/hsa:3312%09pink/hsa:4478%09pink	Human Diseases	Infectious disease: viral
Glycerophospholipid metabolism	hsa00564	0.84	1.00e+00	PLA2G15|1,1,1,1,0.476827752818,1,1,1;LCAT|1,1,1,1,0.473537671233,0.421520965255,1,1;PLD3|7.05462128087,1,1,1,0.302611076323,1,1,7.05462128087;GPD1|1,0.373209904528,1,1,0.303092092209,0.306079446024,4.9083465746,1	4	98	476	8041	http://www.kegg.jp/kegg-bin/show_pathway?hsa00564/hsa:23659%09pink/hsa:3931%09pink/hsa:23646%09pink/hsa:2819%09pink	Metabolism	Lipid metabolism
Growth hormone synthesis, secretion and action	hsa04935	0.841	1.00e+00	IGFBP3|1,1,1,1,7.36736717526,1,1,1;CREB3L3|1,1,1,1,1,8.07366526287,1,1;RAF1|1,1,1,1,1,1,0.0988908712515,1;GNAS|2.8610994815,1,1,1,1,1,1,2.8610994815;IGFALS|3.91741708186,2.29711146225,1,1,0.191961025774,0.383540702365,1,3.91741708186	5	119	476	8041	http://www.kegg.jp/kegg-bin/show_pathway?hsa04935/hsa:3486%09pink/hsa:84699%09pink/hsa:5894%09pink/hsa:2778%09pink/hsa:3483%09pink	Organismal Systems	Endocrine system
Epstein-Barr virus infection	hsa05169	0.849	1.00e+00	CYCS|1,4.57628754025,1,1,1,1,1,1;PTMA|0.225131196359,1,1,1,1,1,1,0.225131196359;PDIA3|1,0.129445222858,3.07995683926,1,1,1,1,1;CALR|1,0.220952413452,2.34908472135,1,1,1,1,1;B2M|1,1,0.446967899738,1,3.28141177357,1,1,1;VIM|1,1,0.323459587441,1,1,1,0.246850882858,1;RAC1|1,1,1,1,0.338694920423,0.0601013719994,1,1;ICAM1|0.612424503883,0.472054038469,1,1,1,6.48379351741,1,1;CD44|1,0.283363580254,1,1,2…	9	201	476	8041	http://www.kegg.jp/kegg-bin/show_pathway?hsa05169/hsa:54205%09pink/hsa:5757%09pink/hsa:2923%09pink/hsa:811%09pink/hsa:567%09pink/hsa:7431%09pink/hsa:5879%09pink/hsa:3383%09pink/hsa:960%09pink	Human Diseases	Infectious disease: viral
Asthma	hsa05310	0.85	1.00e+00	PRG2|1,6.49806059335,1,1,1,1,1,1	1	31	476	8041	http://www.kegg.jp/kegg-bin/show_pathway?hsa05310/hsa:5553%09pink	Human Diseases	Immune disease
JAK-STAT signaling pathway	hsa04630	0.852	1.00e+00	IL6ST|1,0.376560355182,1,1,1,1,1,1;CNTFR|1,1,1,1,1,4.45525101418,1,1;RAF1|1,1,1,1,1,1,0.0988908712515,1;PDGFRB|0.637199362829,1,1,1,1,6.73775584795,1,1;EGF|4.31907850892,1,1,1,1,1,1,4.31907850892;PDGFB|1,0.16899025612,1,9.35374945047e-09,1,1,1,1;IL10RB|1,0.236585626713,1,1,1,4.16119487909,1,1	7	162	476	8041	http://www.kegg.jp/kegg-bin/show_pathway?hsa04630/hsa:3572%09pink/hsa:1271%09pink/hsa:5894%09pink/hsa:5159%09pink/hsa:1950%09pink/hsa:5155%09pink/hsa:3588%09pink	Environmental Information Processing	Signal transduction
Mucin type O-glycan biosynthesis	hsa00512	0.859	1.00e+00	GALNT18|1,1,1,1,1,1,2.03914675455,1	1	32	476	8041	http://www.kegg.jp/kegg-bin/show_pathway?hsa00512/hsa:374378%09pink	Metabolism	Glycan biosynthesis and metabolism
Fatty acid metabolism	hsa01212	0.859	1.00e+00	PPT2|2.98336964561,1,1,1,0.353265280181,0.330969365646,1,2.98336964561;PPT1|0.361840088656,2.06944924472,1,0.619670217883,1,0.205163585439,1,0.361840088656	2	57	476	8041	http://www.kegg.jp/kegg-bin/show_pathway?hsa01212/hsa:9374%09pink/hsa:5538%09pink	Metabolism	Global and overview maps
Base excision repair	hsa03410	0.867	1.00e+00	HMGB1|1,1,1,1,1,1,0.284444037965,1	1	33	476	8041	http://www.kegg.jp/kegg-bin/show_pathway?hsa03410/hsa:3146%09pink	Genetic Information Processing	Replication and repair
Th17 cell differentiation	hsa04659	0.885	1.00e+00	IL6ST|1,0.376560355182,1,1,1,1,1,1;IL1RAP|1,1,1,1,1,1,0.472515022021,1;HSP90AA1|2.37051871827,0.190587678846,5.1477766898,1,1,1,1,2.37051871827;HSP90AB1|1.65940416119,0.0581144084444,7.01155541003,1,4.33438827588,0.275905941156,2.27028478085,1	4	107	476	8041	http://www.kegg.jp/kegg-bin/show_pathway?hsa04659/hsa:3572%09pink/hsa:3556%09pink/hsa:3320%09pink/hsa:3326%09pink	Organismal Systems	Immune system
Purine metabolism	hsa00230	0.891	1.00e+00	PGM1|1,1,1,1,0.100730986193,1,1,1;PKLR|1,1,1,1,1,1,2.09995547057,1;CANT1|0.651436197878,1,1,1,1,0.326937031265,1,1;PKM|2.88859958723,1,3.8813064511,1,0.479558237779,1,1,2.88859958723;PNP|1,1,2.92727836646,1,0.0445537568218,0.0324211112658,2.44436746386,1	5	130	476	8041	http://www.kegg.jp/kegg-bin/show_pathway?hsa00230/hsa:5236%09pink/hsa:5313%09pink/hsa:124583%09pink/hsa:5315%09pink/hsa:4860%09pink	Metabolism	Nucleotide metabolism
Natural killer cell mediated cytotoxicity	hsa04650	0.895	1.00e+00	FCGR3A|1,1,1,1,1,5.13910929189,1,1;RAF1|1,1,1,1,1,1,0.0988908712515,1;ICAM2|1,0.217086344197,1,1,1,8.63886050529,1,1;RAC1|1,1,1,1,0.338694920423,0.0601013719994,1,1;ICAM1|0.612424503883,0.472054038469,1,1,1,6.48379351741,1,1	5	131	476	8041	http://www.kegg.jp/kegg-bin/show_pathway?hsa04650/hsa:2214%09pink/hsa:5894%09pink/hsa:3384%09pink/hsa:5879%09pink/hsa:3383%09pink	Organismal Systems	Immune system
Cytokine-cytokine receptor interaction	hsa04060	0.896	1.00e+00	IL6ST|1,0.376560355182,1,1,1,1,1,1;GDF15|1,8.68279779396,1,1,1,1,1,1;IL1RN|1,0.227727808182,1,1,1,1,1,1;TNFRSF14|1,1,1,3.28112695774e-08,1,1,1,1;CNTFR|1,1,1,1,1,4.45525101418,1,1;IL1RAP|1,1,1,1,1,1,0.472515022021,1;IL10RB|1,0.236585626713,1,1,1,4.16119487909,1,1;RELT|1,1,0.291974982221,1,1,3.20684832159,1,1;NGFR|2.8860577258,1,1,1,1,6.46463115945,1,2.8860577258;CSF1|1,0.349111093427,1,1,2.9279597…	13	294	476	8041	http://www.kegg.jp/kegg-bin/show_pathway?hsa04060/hsa:3572%09pink/hsa:9518%09pink/hsa:3557%09pink/hsa:8764%09pink/hsa:1271%09pink/hsa:3556%09pink/hsa:3588%09pink/hsa:84957%09pink/hsa:4804%09pink/hsa:1435%09pink/hsa:939%09pink/hsa:6387%09pink/hsa:91%09pink	Environmental Information Processing	Signaling molecules and interaction
Hepatitis C	hsa05160	0.904	1.00e+00	CYCS|1,4.57628754025,1,1,1,1,1,1;YWHAG|1,0.481606756478,1,1,1,1,1,1;PPP2R1A|1,1,3.37180144049,1,1,1,1,1;RAF1|1,1,1,1,1,1,0.0988908712515,1;EGF|4.31907850892,1,1,1,1,1,1,4.31907850892;YWHAQ|1,0.184143690133,4.2580977016,1,1,1,1,1	6	155	476	8041	http://www.kegg.jp/kegg-bin/show_pathway?hsa05160/hsa:54205%09pink/hsa:7532%09pink/hsa:5518%09pink/hsa:5894%09pink/hsa:1950%09pink/hsa:10971%09pink	Human Diseases	Infectious disease: viral
Longevity regulating pathway	hsa04211	0.904	1.00e+00	SOD2|1,62491750.0,1,1,1,1,1,1;KL|1,0.376977102814,1,1,1,1,1,1;CREB3L3|1,1,1,1,1,8.07366526287,1,1	3	89	476	8041	http://www.kegg.jp/kegg-bin/show_pathway?hsa04211/hsa:6648%09pink/hsa:9365%09pink/hsa:84699%09pink	Organismal Systems	Aging
GABAergic synapse	hsa04727	0.904	1.00e+00	GNB2|1,2.32433632989,1,1,1,1,1,1;GNG12|1,14.9688099808,1,1,1,0.137270406109,1,1;GNB1|3.49430485762,1,1,1.62473190412,1,0.389879796017,1,3.49430485762	3	89	476	8041	http://www.kegg.jp/kegg-bin/show_pathway?hsa04727/hsa:2783%09pink/hsa:55970%09pink/hsa:2782%09pink	Organismal Systems	Nervous system
Cortisol synthesis and secretion	hsa04927	0.905	1.00e+00	CREB3L3|1,1,1,1,1,8.07366526287,1,1;GNAS|2.8610994815,1,1,1,1,1,1,2.8610994815	2	65	476	8041	http://www.kegg.jp/kegg-bin/show_pathway?hsa04927/hsa:84699%09pink/hsa:2778%09pink	Organismal Systems	Endocrine system
TNF signaling pathway	hsa04668	0.905	1.00e+00	CREB3L3|1,1,1,1,1,8.07366526287,1,1;VCAM1|1,1,1,0.66599058275,1,10.3798060305,1,1;ICAM1|0.612424503883,0.472054038469,1,1,1,6.48379351741,1,1;CSF1|1,0.349111093427,1,1,2.92795976212,7.54677714627,1,1	4	112	476	8041	http://www.kegg.jp/kegg-bin/show_pathway?hsa04668/hsa:84699%09pink/hsa:7412%09pink/hsa:3383%09pink/hsa:1435%09pink	Environmental Information Processing	Signal transduction
Shigellosis	hsa05131	0.908	1.00e+00	CDC42|1,3.05289713096,1,1,1,1,1,1;CTTN|1,0.415615651195,1,1,1,1,1,1;VCL|1,1,1,1,1,1,0.253330455162,1;HCLS1|1,1,1,1,1,1,0.302124796831,1;ARPC4|1,1,6.70528254338,1,1,1,2.02598377222,1;RAC1|1,1,1,1,0.338694920423,0.0601013719994,1,1;CD44|1,0.283363580254,1,1,2.31221705274,11.7905191639,1,1;ARPC2|2.97527430073,0.325604758622,7.30495210321,1,1,1,1,2.97527430073;PFN1|0.390435860531,1,2.47096889339,1,1,…	10	239	476	8041	http://www.kegg.jp/kegg-bin/show_pathway?hsa05131/hsa:998%09pink/hsa:2017%09pink/hsa:7414%09pink/hsa:3059%09pink/hsa:10093%09pink/hsa:5879%09pink/hsa:960%09pink/hsa:10109%09pink/hsa:5216%09pink/hsa:10094%09pink	Human Diseases	Infectious disease: bacterial
Cholinergic synapse	hsa04725	0.909	1.00e+00	GNB2|1,2.32433632989,1,1,1,1,1,1;CREB3L3|1,1,1,1,1,8.07366526287,1,1;GNG12|1,14.9688099808,1,1,1,0.137270406109,1,1;GNB1|3.49430485762,1,1,1.62473190412,1,0.389879796017,1,3.49430485762	4	113	476	8041	http://www.kegg.jp/kegg-bin/show_pathway?hsa04725/hsa:2783%09pink/hsa:84699%09pink/hsa:55970%09pink/hsa:2782%09pink	Organismal Systems	Nervous system
Glutamatergic synapse	hsa04724	0.912	1.00e+00	GNB2|1,2.32433632989,1,1,1,1,1,1;GNAS|2.8610994815,1,1,1,1,1,1,2.8610994815;GNG12|1,14.9688099808,1,1,1,0.137270406109,1,1;GNB1|3.49430485762,1,1,1.62473190412,1,0.389879796017,1,3.49430485762	4	114	476	8041	http://www.kegg.jp/kegg-bin/show_pathway?hsa04724/hsa:2783%09pink/hsa:2778%09pink/hsa:55970%09pink/hsa:2782%09pink	Organismal Systems	Nervous system
Retinol metabolism	hsa00830	0.913	1.00e+00	ADH5|1,1,1,1,0.283563577848,1,2.48470869239,1;ALDH1A1|4.30791550088,1,1,1,0.0692034129405,0.20597099781,1,4.30791550088	2	67	476	8041	http://www.kegg.jp/kegg-bin/show_pathway?hsa00830/hsa:128%09pink/hsa:216%09pink	Metabolism	Metabolism of cofactors and vitamins
Fc epsilon RI signaling pathway	hsa04664	0.918	1.00e+00	RAF1|1,1,1,1,1,1,0.0988908712515,1;RAC1|1,1,1,1,0.338694920423,0.0601013719994,1,1	2	68	476	8041	http://www.kegg.jp/kegg-bin/show_pathway?hsa04664/hsa:5894%09pink/hsa:5879%09pink	Organismal Systems	Immune system
Non-small cell lung cancer	hsa05223	0.918	1.00e+00	RAF1|1,1,1,1,1,1,0.0988908712515,1;EGF|4.31907850892,1,1,1,1,1,1,4.31907850892	2	68	476	8041	http://www.kegg.jp/kegg-bin/show_pathway?hsa05223/hsa:5894%09pink/hsa:1950%09pink	Human Diseases	Cancer: specific types
Cellular senescence	hsa04218	0.919	1.00e+00	CALML3|1,0.262881608733,1,1,1,1,1,1;IGFBP3|1,1,1,1,7.36736717526,1,1,1;RAF1|1,1,1,1,1,1,0.0988908712515,1;CAPN1|1,0.278510479692,5.62319937616,1,1,1,1,1;CALM2|1.65102111287,0.404212894208,1,1,8.90755831822,1,1,1;VDAC1|0.169698195647,0.476933281489,1,1,1,0.421073448463,5.88308756424,0.169698195647	6	160	476	8041	http://www.kegg.jp/kegg-bin/show_pathway?hsa04218/hsa:810%09pink/hsa:3486%09pink/hsa:5894%09pink/hsa:823%09pink/hsa:801%09pink/hsa:7416%09pink	Cellular Processes	Cell growth and death
Hepatitis B	hsa05161	0.924	1.00e+00	CYCS|1,4.57628754025,1,1,1,1,1,1;CREB3L3|1,1,1,1,1,8.07366526287,1,1;HSPG2|1,1,1,1,1,2.07822400151,1,1;RAF1|1,1,1,1,1,1,0.0988908712515,1;YWHAQ|1,0.184143690133,4.2580977016,1,1,1,1,1;ATP6AP1|1,0.430829119585,0.430680036679,1,1,2.25080020462,1,1	6	162	476	8041	http://www.kegg.jp/kegg-bin/show_pathway?hsa05161/hsa:54205%09pink/hsa:84699%09pink/hsa:3339%09pink/hsa:5894%09pink/hsa:10971%09pink/hsa:537%09pink	Human Diseases	Infectious disease: viral
MicroRNAs in cancer	hsa05206	0.931	1.00e+00	ABCB1|1,0.251802911534,1,1,1,1,1,1;TNR|1,0.433265835859,1,1,1,1,1,1;RAF1|1,1,1,1,1,1,0.0988908712515,1;PDGFRB|0.637199362829,1,1,1,1,6.73775584795,1,1;TNC|0.199487025749,1,1,1,1,1,1,0.199487025749;SERPINB5|1,0.021796457376,22.0598221603,1,1,1,1,1;PDGFB|1,0.16899025612,1,9.35374945047e-09,1,1,1,1;HNRNPK|1,0.469858368243,1,1,1,1,0.442291496741,1;VIM|1,1,0.323459587441,1,1,1,0.246850882858,1;EFNA1|1…	13	310	476	8041	http://www.kegg.jp/kegg-bin/show_pathway?hsa05206/hsa:5243%09pink/hsa:7143%09pink/hsa:5894%09pink/hsa:5159%09pink/hsa:3371%09pink/hsa:5268%09pink/hsa:5155%09pink/hsa:3190%09pink/hsa:7431%09pink/hsa:1942%09pink/hsa:7430%09pink/hsa:960%09pink/hsa:387%09pink	Human Diseases	Cancer: overview
ABC transporters	hsa02010	0.936	1.00e+00	ABCB1|1,0.251802911534,1,1,1,1,1,1	1	45	476	8041	http://www.kegg.jp/kegg-bin/show_pathway?hsa02010/hsa:5243%09pink	Environmental Information Processing	Membrane transport
Progesterone-mediated oocyte maturation	hsa04914	0.938	1.00e+00	RAF1|1,1,1,1,1,1,0.0988908712515,1;HSP90AA1|2.37051871827,0.190587678846,5.1477766898,1,1,1,1,2.37051871827;HSP90AB1|1.65940416119,0.0581144084444,7.01155541003,1,4.33438827588,0.275905941156,2.27028478085,1	3	99	476	8041	http://www.kegg.jp/kegg-bin/show_pathway?hsa04914/hsa:5894%09pink/hsa:3320%09pink/hsa:3326%09pink	Organismal Systems	Endocrine system
Gastric cancer	hsa05226	0.946	1.00e+00	JUP|1,0.0236893807789,1,1,1,1,1,1;ABCB1|1,0.251802911534,1,1,1,1,1,1;CDH1|1,1,1,1,1,4.53063518831,1,1;RAF1|1,1,1,1,1,1,0.0988908712515,1;EGF|4.31907850892,1,1,1,1,1,1,4.31907850892	5	149	476	8041	http://www.kegg.jp/kegg-bin/show_pathway?hsa05226/hsa:3728%09pink/hsa:5243%09pink/hsa:999%09pink/hsa:5894%09pink/hsa:1950%09pink	Human Diseases	Cancer: specific types
Spliceosome	hsa03040	0.946	1.00e+00	HNRNPA3|1,1,5.64096582293,1,1,1,1,1;HNRNPA1|1,1,6.08290076156,1,1,1,1,1;HSPA1B|1,1,3.04021037345,1,1,1,1,1;HNRNPK|1,0.469858368243,1,1,1,1,0.442291496741,1;HSPA8|1,1,2.63344538009,1,4.6829372269,1,1,1	5	149	476	8041	http://www.kegg.jp/kegg-bin/show_pathway?hsa03040/hsa:220988%09pink/hsa:3178%09pink/hsa:3303%09pink/hsa:3190%09pink/hsa:3312%09pink	Genetic Information Processing	Transcription
Valine, leucine and isoleucine degradation	hsa00280	0.947	1.00e+00	ALDH9A1|4.37628934715,0.308055226735,4.91957080248,1,0.0922282495306,0.284026210425,4.71970417327,4.37628934715	1	48	476	8041	http://www.kegg.jp/kegg-bin/show_pathway?hsa00280/hsa:223%09pink	Metabolism	Amino acid metabolism
T cell receptor signaling pathway	hsa04660	0.951	1.00e+00	CDC42|1,3.05289713096,1,1,1,1,1,1;RAF1|1,1,1,1,1,1,0.0988908712515,1;RHOA|1,5.14365066938,1,1,0.186400518882,0.112225683815,1,1	3	104	476	8041	http://www.kegg.jp/kegg-bin/show_pathway?hsa04660/hsa:998%09pink/hsa:5894%09pink/hsa:387%09pink	Organismal Systems	Immune system
Toll-like receptor signaling pathway	hsa04620	0.951	1.00e+00	CD14|1,2.38323854598,1,1,1,1,1,1;LBP|1,1,1,16797666.6667,1,1,1,1;RAC1|1,1,1,1,0.338694920423,0.0601013719994,1,1	3	104	476	8041	http://www.kegg.jp/kegg-bin/show_pathway?hsa04620/hsa:929%09pink/hsa:3929%09pink/hsa:5879%09pink	Organismal Systems	Immune system
RNA degradation	hsa03018	0.953	1.00e+00	PFKL|1,1,1,1,1,1,3.44072228771,1;ENO1|1,1,2.73191865628,1,1,0.467450412026,1,1	2	79	476	8041	http://www.kegg.jp/kegg-bin/show_pathway?hsa03018/hsa:5211%09pink/hsa:2023%09pink	Genetic Information Processing	Folding, sorting and degradation
N-Glycan biosynthesis	hsa00510	0.953	1.00e+00	MAN1A1|8.55103843109,1,1,1,1,0.357964139361,1,8.55103843109	1	50	476	8041	http://www.kegg.jp/kegg-bin/show_pathway?hsa00510/hsa:4121%09pink	Metabolism	Glycan biosynthesis and metabolism
FoxO signaling pathway	hsa04068	0.956	1.00e+00	SOD2|1,62491750.0,1,1,1,1,1,1;RAF1|1,1,1,1,1,1,0.0988908712515,1;EGF|4.31907850892,1,1,1,1,1,1,4.31907850892;PCK1|1,1,1,1,1,0.121720353718,5.84803294042,1	4	131	476	8041	http://www.kegg.jp/kegg-bin/show_pathway?hsa04068/hsa:6648%09pink/hsa:5894%09pink/hsa:1950%09pink/hsa:5105%09pink	Environmental Information Processing	Signal transduction
Ovarian steroidogenesis	hsa04913	0.956	1.00e+00	GNAS|2.8610994815,1,1,1,1,1,1,2.8610994815	1	51	476	8041	http://www.kegg.jp/kegg-bin/show_pathway?hsa04913/hsa:2778%09pink	Organismal Systems	Endocrine system
mTOR signaling pathway	hsa04150	0.957	1.00e+00	ATP6V1B2|1,1,1,12102000.0,1,1,1,1;RAF1|1,1,1,1,1,1,0.0988908712515,1;SLC3A2|1,3.13616272217,1,1,1,1,2.09027497457,1;ATP6V1A|4.38400110147,1,1,1,2.42294296471,1,1,4.38400110147;RHOA|1,5.14365066938,1,1,0.186400518882,0.112225683815,1,1	5	155	476	8041	http://www.kegg.jp/kegg-bin/show_pathway?hsa04150/hsa:526%09pink/hsa:5894%09pink/hsa:6520%09pink/hsa:523%09pink/hsa:387%09pink	Environmental Information Processing	Signal transduction
Insulin resistance	hsa04931	0.959	1.00e+00	CREB3L3|1,1,1,1,1,8.07366526287,1,1;PCK1|1,1,1,1,1,0.121720353718,5.84803294042,1;PTPRF|0.271279399932,1,1,1,1,0.400602922865,1,0.271279399932	3	108	476	8041	http://www.kegg.jp/kegg-bin/show_pathway?hsa04931/hsa:84699%09pink/hsa:5105%09pink/hsa:5792%09pink	Human Diseases	Endocrine and metabolic disease
ErbB signaling pathway	hsa04012	0.965	1.00e+00	RAF1|1,1,1,1,1,1,0.0988908712515,1;EGF|4.31907850892,1,1,1,1,1,1,4.31907850892	2	85	476	8041	http://www.kegg.jp/kegg-bin/show_pathway?hsa04012/hsa:5894%09pink/hsa:1950%09pink	Environmental Information Processing	Signal transduction
Regulation of lipolysis in adipocytes	hsa04923	0.968	1.00e+00	GNAS|2.8610994815,1,1,1,1,1,1,2.8610994815	1	56	476	8041	http://www.kegg.jp/kegg-bin/show_pathway?hsa04923/hsa:2778%09pink	Organismal Systems	Endocrine system
PD-L1 expression and PD-1 checkpoint pathway in cancer	hsa05235	0.972	1.00e+00	RAF1|1,1,1,1,1,1,0.0988908712515,1;EGF|4.31907850892,1,1,1,1,1,1,4.31907850892	2	89	476	8041	http://www.kegg.jp/kegg-bin/show_pathway?hsa05235/hsa:5894%09pink/hsa:1950%09pink	Human Diseases	Cancer: overview
Hepatocellular carcinoma	hsa05225	0.974	1.00e+00	RAF1|1,1,1,1,1,1,0.0988908712515,1;GSTO1|1,3.0601857209,1,1,0.310959878925,0.0970199670115,1,1;GSTP1|1,1,2.38759179418,1,0.141827561257,0.237492718164,1,1;GSTM3|3.9132888969,3.0759780063,1,1,0.131381649411,0.0494209920043,1,3.9132888969;GSTA2|0.279860887878,3.50904356028,1,1,0.263012782341,0.155278770309,1,0.279860887878	5	168	476	8041	http://www.kegg.jp/kegg-bin/show_pathway?hsa05225/hsa:5894%09pink/hsa:9446%09pink/hsa:2950%09pink/hsa:2947%09pink/hsa:2939%09pink	Human Diseases	Cancer: specific types
Calcium signaling pathway	hsa04020	0.976	1.00e+00	CALML3|1,0.262881608733,1,1,1,1,1,1;CD38|1,1,1,1.6818144998,1,1,1,1;PDGFRB|0.637199362829,1,1,1,1,6.73775584795,1,1;GNAS|2.8610994815,1,1,1,1,1,1,2.8610994815;CALM2|1.65102111287,0.404212894208,1,1,8.90755831822,1,1,1;VDAC1|0.169698195647,0.476933281489,1,1,1,0.421073448463,5.88308756424,0.169698195647	6	193	476	8041	http://www.kegg.jp/kegg-bin/show_pathway?hsa04020/hsa:810%09pink/hsa:952%09pink/hsa:5159%09pink/hsa:2778%09pink/hsa:801%09pink/hsa:7416%09pink	Environmental Information Processing	Signal transduction
Steroid hormone biosynthesis	hsa00140	0.976	1.00e+00	SULT2B1|1,1,5.64144366014,1,1,1,1,1	1	61	476	8041	http://www.kegg.jp/kegg-bin/show_pathway?hsa00140/hsa:6820%09pink	Metabolism	Lipid metabolism
Thyroid hormone signaling pathway	hsa04919	0.978	1.00e+00	RAF1|1,1,1,1,1,1,0.0988908712515,1;ATP1B1|1.80783996348,1,1,1,10.0030066566,1,1,1;ATP1A1|25.0475769538,1,1,1,1,1,2.21206757456,25.0475769538	3	121	476	8041	http://www.kegg.jp/kegg-bin/show_pathway?hsa04919/hsa:5894%09pink/hsa:481%09pink/hsa:476%09pink	Organismal Systems	Endocrine system
Human T-cell leukemia virus 1 infection	hsa05166	0.978	1.00e+00	CREB3L3|1,1,1,1,1,8.07366526287,1,1;TLN1|1,1,1,1,1,1,0.174937432964,1;CALR|1,0.220952413452,2.34908472135,1,1,1,1,1;B2M|1,1,0.446967899738,1,3.28141177357,1,1,1;ICAM1|0.612424503883,0.472054038469,1,1,1,6.48379351741,1,1;MMP7|1,3.5805450087,2.17327002967,1,1,0.107451701932,1,1;VDAC1|0.169698195647,0.476933281489,1,1,1,0.421073448463,5.88308756424,0.169698195647	7	219	476	8041	http://www.kegg.jp/kegg-bin/show_pathway?hsa05166/hsa:84699%09pink/hsa:7094%09pink/hsa:811%09pink/hsa:567%09pink/hsa:3383%09pink/hsa:4316%09pink/hsa:7416%09pink	Human Diseases	Infectious disease: viral
Cytosolic DNA-sensing pathway	hsa04623	0.979	1.00e+00	PYCARD|1,1,1,1,1,1,0.367766658221,1	1	63	476	8041	http://www.kegg.jp/kegg-bin/show_pathway?hsa04623/hsa:29108%09pink	Organismal Systems	Immune system
Non-alcoholic fatty liver disease	hsa04932	0.98	1.00e+00	CYCS|1,4.57628754025,1,1,1,1,1,1;CDC42|1,3.05289713096,1,1,1,1,1,1;PKLR|1,1,1,1,1,1,2.09995547057,1;RAC1|1,1,1,1,0.338694920423,0.0601013719994,1,1	4	149	476	8041	http://www.kegg.jp/kegg-bin/show_pathway?hsa04932/hsa:54205%09pink/hsa:998%09pink/hsa:5313%09pink/hsa:5879%09pink	Human Diseases	Endocrine and metabolic disease
GnRH secretion	hsa04929	0.98	1.00e+00	RAF1|1,1,1,1,1,1,0.0988908712515,1	1	64	476	8041	http://www.kegg.jp/kegg-bin/show_pathway?hsa04929/hsa:5894%09pink	Organismal Systems	Endocrine system
Cell cycle	hsa04110	0.98	1.00e+00	YWHAG|1,0.481606756478,1,1,1,1,1,1;YWHAQ|1,0.184143690133,4.2580977016,1,1,1,1,1;SFN|1,0.0347516987167,10.5918089986,1,1,1,1,1	3	124	476	8041	http://www.kegg.jp/kegg-bin/show_pathway?hsa04110/hsa:7532%09pink/hsa:10971%09pink/hsa:2810%09pink	Cellular Processes	Cell growth and death
Endocrine resistance	hsa01522	0.982	1.00e+00	RAF1|1,1,1,1,1,1,0.0988908712515,1;GNAS|2.8610994815,1,1,1,1,1,1,2.8610994815	2	98	476	8041	http://www.kegg.jp/kegg-bin/show_pathway?hsa01522/hsa:5894%09pink/hsa:2778%09pink	Human Diseases	Drug resistance: antineoplastic
Phosphatidylinositol signaling system	hsa04070	0.983	1.00e+00	CALML3|1,0.262881608733,1,1,1,1,1,1;CALM2|1.65102111287,0.404212894208,1,1,8.90755831822,1,1,1	2	99	476	8041	http://www.kegg.jp/kegg-bin/show_pathway?hsa04070/hsa:810%09pink/hsa:801%09pink	Environmental Information Processing	Signal transduction
Adipocytokine signaling pathway	hsa04920	0.985	1.00e+00	PCK1|1,1,1,1,1,0.121720353718,5.84803294042,1	1	69	476	8041	http://www.kegg.jp/kegg-bin/show_pathway?hsa04920/hsa:5105%09pink	Organismal Systems	Endocrine system
Hippo signaling pathway	hsa04390	0.986	1.00e+00	YWHAG|1,0.481606756478,1,1,1,1,1,1;PPP2R1A|1,1,3.37180144049,1,1,1,1,1;CDH1|1,1,1,1,1,4.53063518831,1,1;YWHAQ|1,0.184143690133,4.2580977016,1,1,1,1,1	4	157	476	8041	http://www.kegg.jp/kegg-bin/show_pathway?hsa04390/hsa:7532%09pink/hsa:5518%09pink/hsa:999%09pink/hsa:10971%09pink	Environmental Information Processing	Signal transduction
Prolactin signaling pathway	hsa04917	0.986	1.00e+00	RAF1|1,1,1,1,1,1,0.0988908712515,1	1	70	476	8041	http://www.kegg.jp/kegg-bin/show_pathway?hsa04917/hsa:5894%09pink	Organismal Systems	Endocrine system
RIG-I-like receptor signaling pathway	hsa04622	0.986	1.00e+00	TKFC|1,1,3.05893325356,1,1,1,2.88030391383,1	1	70	476	8041	http://www.kegg.jp/kegg-bin/show_pathway?hsa04622/hsa:26007%09pink	Organismal Systems	Immune system
Inositol phosphate metabolism	hsa00562	0.989	1.00e+00	MINPP1|1,2.22464300959,1,1,1,0.315425999028,1,1	1	74	476	8041	http://www.kegg.jp/kegg-bin/show_pathway?hsa00562/hsa:9562%09pink	Metabolism	Carbohydrate metabolism
Chronic myeloid leukemia	hsa05220	0.991	1.00e+00	RAF1|1,1,1,1,1,1,0.0988908712515,1	1	76	476	8041	http://www.kegg.jp/kegg-bin/show_pathway?hsa05220/hsa:5894%09pink	Human Diseases	Cancer: specific types
Signaling pathways regulating pluripotency of stem cells	hsa04550	0.992	1.00e+00	IL6ST|1,0.376560355182,1,1,1,1,1,1;RAF1|1,1,1,1,1,1,0.0988908712515,1;ACVR1B|7.10009168095,1,0.451909867112,1,1,12.3678327046,1,7.10009168095	3	143	476	8041	http://www.kegg.jp/kegg-bin/show_pathway?hsa04550/hsa:3572%09pink/hsa:5894%09pink/hsa:91%09pink	Cellular Processes	Cellular community - eukaryotes
Parkinson disease	hsa05012	0.993	1.00e+00	PARK7|0.536164296657,1,1,1,1,1,1,1;CYCS|1,4.57628754025,1,1,1,1,1,1;SLC18A1|1,0.229635226382,1,1,1,1,1,1;ATP5F1A|1,1,3.47236805747,1,1,0.442745334136,1,1;ATP5F1B|0.40074607157,0.132088139095,6.34817251224,1,1,1,1,0.40074607157;UBA1|1,0.329539192502,5.52674437348,1,0.206850816288,0.165422005777,1,1;VDAC1|0.169698195647,0.476933281489,1,1,1,0.421073448463,5.88308756424,0.169698195647	7	249	476	8041	http://www.kegg.jp/kegg-bin/show_pathway?hsa05012/hsa:11315%09pink/hsa:54205%09pink/hsa:6570%09pink/hsa:498%09pink/hsa:506%09pink/hsa:7317%09pink/hsa:7416%09pink	Human Diseases	Neurodegenerative disease
Retrograde endocannabinoid signaling	hsa04723	0.994	1.00e+00	GNB2|1,2.32433632989,1,1,1,1,1,1;GNG12|1,14.9688099808,1,1,1,0.137270406109,1,1;GNB1|3.49430485762,1,1,1.62473190412,1,0.389879796017,1,3.49430485762	3	148	476	8041	http://www.kegg.jp/kegg-bin/show_pathway?hsa04723/hsa:2783%09pink/hsa:55970%09pink/hsa:2782%09pink	Organismal Systems	Nervous system
Cushing syndrome	hsa04934	0.996	1.00e+00	RAP1A|1,2.1830051137,1,1,1,1,1,1;CREB3L3|1,1,1,1,1,8.07366526287,1,1;GNAS|2.8610994815,1,1,1,1,1,1,2.8610994815	3	155	476	8041	http://www.kegg.jp/kegg-bin/show_pathway?hsa04934/hsa:5906%09pink/hsa:84699%09pink/hsa:2778%09pink	Human Diseases	Endocrine and metabolic disease
mRNA surveillance pathway	hsa03015	0.996	1.00e+00	PPP2R1A|1,1,3.37180144049,1,1,1,1,1	1	91	476	8041	http://www.kegg.jp/kegg-bin/show_pathway?hsa03015/hsa:5518%09pink	Genetic Information Processing	Translation
Huntington disease	hsa05016	0.998	1.00e+00	CYCS|1,4.57628754025,1,1,1,1,1,1;SOD2|1,62491750.0,1,1,1,1,1,1;CREB3L3|1,1,1,1,1,8.07366526287,1,1;ATP5F1A|1,1,3.47236805747,1,1,0.442745334136,1,1;CLTC|1,1,6.18872706964,1,1,1,2.68821619402,1;SOD1|1,1,1,1,2.78320090806,2.36179625581,1,1;ATP5F1B|0.40074607157,0.132088139095,6.34817251224,1,1,1,1,0.40074607157;VDAC1|0.169698195647,0.476933281489,1,1,1,0.421073448463,5.88308756424,0.169698195647	8	306	476	8041	http://www.kegg.jp/kegg-bin/show_pathway?hsa05016/hsa:54205%09pink/hsa:6648%09pink/hsa:84699%09pink/hsa:498%09pink/hsa:1213%09pink/hsa:6647%09pink/hsa:506%09pink/hsa:7416%09pink	Human Diseases	Neurodegenerative disease
Breast cancer	hsa05224	0.999	1.00e+00	RAF1|1,1,1,1,1,1,0.0988908712515,1;EGF|4.31907850892,1,1,1,1,1,1,4.31907850892	2	147	476	8041	http://www.kegg.jp/kegg-bin/show_pathway?hsa05224/hsa:5894%09pink/hsa:1950%09pink	Human Diseases	Cancer: specific types
Ribosome biogenesis in eukaryotes	hsa03008	0.999	1.00e+00	EIF6|0.213725077494,1,1,1,0.340834962301,2.18901372809,1,0.213725077494	1	112	476	8041	http://www.kegg.jp/kegg-bin/show_pathway?hsa03008/hsa:3692%09pink	Genetic Information Processing	Translation
Thermogenesis	hsa04714	1.00e+00	1.00e+00	CREB3L3|1,1,1,1,1,8.07366526287,1,1;GNAS|2.8610994815,1,1,1,1,1,1,2.8610994815;ATP5F1A|1,1,3.47236805747,1,1,0.442745334136,1,1;ATP5F1B|0.40074607157,0.132088139095,6.34817251224,1,1,1,1,0.40074607157	4	231	476	8041	http://www.kegg.jp/kegg-bin/show_pathway?hsa04714/hsa:84699%09pink/hsa:2778%09pink/hsa:498%09pink/hsa:506%09pink	Organismal Systems	Environmental adaptation
Alzheimer disease	hsa05010	1.00e+00	1.00e+00	CYCS|1,4.57628754025,1,1,1,1,1,1;CALML3|1,0.262881608733,1,1,1,1,1,1;RTN3|1,1,1,1,1,1,0.496625467088,1;CAPN1|1,0.278510479692,5.62319937616,1,1,1,1,1;ATP5F1A|1,1,3.47236805747,1,1,0.442745334136,1,1;APP|1,1,1,1,8.50074048262,6.96361055178,1,1;CALM2|1.65102111287,0.404212894208,1,1,8.90755831822,1,1,1;GAPDH|1,1,2.25115736224,1,1,0.395184418446,2.65126267056,1;ATP5F1B|0.40074607157,0.132088139095,6…	9	369	476	8041	http://www.kegg.jp/kegg-bin/show_pathway?hsa05010/hsa:54205%09pink/hsa:810%09pink/hsa:10313%09pink/hsa:823%09pink/hsa:498%09pink/hsa:351%09pink/hsa:801%09pink/hsa:2597%09pink/hsa:506%09pink	Human Diseases	Neurodegenerative disease
RNA transport	hsa03013	1.00e+00	1.00e+00	EIF4A1|1,1,13.1749492804,1,1,1,2.05394959622,1;EEF1A1|1.57528344804,0.125531610361,4.69196703963,1.51736025229,2.28119334906,1,1,1	2	180	476	8041	http://www.kegg.jp/kegg-bin/show_pathway?hsa03013/hsa:1973%09pink/hsa:1915%09pink	Genetic Information Processing	Translation
Ubiquitin mediated proteolysis	hsa04120	1.00e+00	1.00e+00	UBA1|1,0.329539192502,5.52674437348,1,0.206850816288,0.165422005777,1,1	1	140	476	8041	http://www.kegg.jp/kegg-bin/show_pathway?hsa04120/hsa:7317%09pink	Genetic Information Processing	Folding, sorting and degradation
Neuroactive ligand-receptor interaction	hsa04080	1.00e+00	1.00e+00	PLG|1.6839133007,1,1,1,1,1,1,1;F2|5.6708132423,1,0.48881163773,1,1,1,1,5.6708132423;CTSG|1,2.25219418541,0.4503244814,1,1,0.352000751041,1,1;C3|15.2303631021,0.211081268612,1,1,3.42821895897,1,1,15.2303631021;KNG1|7.09651348557,0.395423912139,1,1,1,12.7373430441,1,7.09651348557;SLURP1|3.17484002864,9.06542705643,1,1,1,6.69754433901,1,3.17484002864	6	340	476	8041	http://www.kegg.jp/kegg-bin/show_pathway?hsa04080/hsa:5340%09pink/hsa:2147%09pink/hsa:1511%09pink/hsa:718%09pink/hsa:3827%09pink/hsa:57152%09pink	Environmental Information Processing	Signaling molecules and interaction
Herpes simplex virus 1 infection	hsa05168	1.00e+00	1.00e+00	CYCS|1,4.57628754025,1,1,1,1,1,1;EEF1D|1,1,2.01897471834,1,1,1,1,1;TNFRSF14|1,1,1,3.28112695774e-08,1,1,1,1;PDIA3|1,0.129445222858,3.07995683926,1,1,1,1,1;CALR|1,0.220952413452,2.34908472135,1,1,1,1,1;B2M|1,1,0.446967899738,1,3.28141177357,1,1,1;NECTIN1|1,1,1,0.644952792955,1,8.40254411161,1,1;C3|15.2303631021,0.211081268612,1,1,3.42821895897,1,1,15.2303631021	8	491	476	8041	http://www.kegg.jp/kegg-bin/show_pathway?hsa05168/hsa:54205%09pink/hsa:1936%09pink/hsa:8764%09pink/hsa:2923%09pink/hsa:811%09pink/hsa:567%09pink/hsa:5818%09pink/hsa:718%09pink	Human Diseases	Infectious disease: viral
Olfactory transduction	hsa04740	1.00e+00	1.00e+00	CALML3|1,0.262881608733,1,1,1,1,1,1;CALM2|1.65102111287,0.404212894208,1,1,8.90755831822,1,1,1;GNB1|3.49430485762,1,1,1.62473190412,1,0.389879796017,1,3.49430485762	3	448	476	8041	http://www.kegg.jp/kegg-bin/show_pathway?hsa04740/hsa:810%09pink/hsa:801%09pink/hsa:2782%09pink	Organismal Systems	Sensory system
